# Supplementary material for: Human cytomegalovirus exploits STING signaling and counteracts IFN/ISG induction to facilitate infection of dendritic cells
Source: Nat Commun. 2024 Feb 26;15:1745. doi: 10.1038/s41467-024-45614-3 (PMC10897438; doi:10.1038/s41467-024-45614-3)
Supplement: Supplementary file 3 — Supplementary Data 1 [file 41467_2024_45614_MOESM3_ESM.xlsx]

## Sheet: Supplementary Data 1
Supplementary Data 1: List of marker genes in each cluster shown in Figure 1f and g.
p_val	avg_logFC	pct.1	pct.2	p_val_adj	cluster	gene
CCL18	0	1.88099	1	0.648	0	U1
MAF	0	1.75203	1	0.541	0	U1
HRH1	0	1.53892	0.981	0.3	0	U1
SELENOP	0	1.37152	0.92	0.312	0	U1
AP2A2	0	1.32255	0.997	0.605	0	U1
KCTD12	0	1.17386	0.978	0.587	0	U1
F13A1	0	1.15807	1	0.77	0	U1
ZFP36L1	0	1.08299	0.997	0.671	0	U1
ATP2B1	0	1.01248	0.975	0.611	0	U1
GFRA2	0	0.953304	0.818	0.184	0	U1
DAB2	0	0.95198	0.98	0.698	0	U1
CTSC	0	0.928999	1	1	0	U1
STAB1	0	0.916889	0.977	0.497	0	U1
BMP2K	0	0.915724	0.966	0.632	0	U1
RAP2B	0	0.896897	0.967	0.655	0	U1
ZFP36L2	0	0.894094	0.983	0.641	0	U1
SLCO2B1	0	0.8847	0.948	0.526	0	U1
SCARB1	0	0.853812	0.862	0.404	0	U1
AIF1	0	0.827266	1	0.942	0	U1
RAB32	0	0.808172	0.959	0.693	0	U1
ARID5B	0	0.799754	0.687	0.166	0	U1
MS4A6A	0	0.782514	1	0.923	0	U1
CNBP	0	0.763389	0.993	0.844	0	U1
PDGFC	0	0.70791	0.75	0.242	0	U1
BLVRB	0	0.675794	1	0.985	0	U1
GPR183	0	0.559342	0.66	0.149	0	U1
ADORA3	0	0.497565	0.494	0.101	0	U1
TMEM37	0	0.475291	0.468	0.06	0	U1
HMOX1	3.27e-307	0.928734	0.909	0.483	5.93e-303	U1
CBLB	7.39e-307	0.741028	0.658	0.194	1.34e-302	U1
SUCNR1	3.19e-292	0.825227	0.989	0.776	5.78e-288	U1
LGMN	4.99e-291	0.910838	0.935	0.412	9.05e-287	U1
DUSP3	6.31e-280	0.743166	0.926	0.594	1.14e-275	U1
SNX18	3.55e-279	0.635121	0.738	0.265	6.43e-275	U1
ARHGAP18	4.05e-276	0.694409	0.999	0.92	7.35e-272	U1
MAFB	4.07e-269	0.846913	0.981	0.672	7.38e-265	U1
CD84	2.41e-268	0.685569	0.997	0.873	4.37e-264	U1
ZFAND5	1.88e-265	0.714519	0.964	0.753	3.42e-261	U1
CLTC	7.68e-262	0.581477	1	0.928	1.39e-257	U1
RNASE1	3.35e-261	0.981321	0.976	0.584	6.07e-257	U1
KLHL24	8.3e-261	0.605557	0.701	0.247	1.51e-256	U1
MS4A4A	6.79e-256	0.81412	0.967	0.675	1.23e-251	U1
P2RY1	2.39e-253	0.464387	0.47	0.109	4.34e-249	U1
SLC7A8	1.69e-250	0.675593	0.798	0.33	3.07e-246	U1
CD59	2.05e-249	0.70878	0.997	0.842	3.72e-245	U1
CCL23	9.24e-249	0.956146	0.984	0.542	1.68e-244	U1
DNM1	8.89e-247	0.550403	0.627	0.201	1.61e-242	U1
AP2M1	9.13e-246	0.508556	1	0.996	1.66e-241	U1
IPCEF1	5.12e-245	0.709205	0.764	0.31	9.29e-241	U1
ZEB2	5.29e-245	0.618402	1	0.939	9.6e-241	U1
NPL	2.02e-235	0.693099	0.888	0.541	3.66e-231	U1
YPEL3	1.03e-233	0.614623	0.75	0.313	1.87e-229	U1
WWP1	5.26e-233	0.66471	0.722	0.31	9.55e-229	U1
EPS15	3.07e-232	0.62835	0.929	0.671	5.56e-228	U1
QPRT	2.28e-231	0.710651	0.945	0.582	4.14e-227	U1
CMKLR1	1.71e-230	0.625673	0.862	0.376	3.09e-226	U1
AP1B1	1.11e-228	0.607076	0.968	0.787	2.02e-224	U1
EFHD2	1.36e-228	0.482697	1	0.99	2.46e-224	U1
HOMER2	1.44e-228	0.664767	0.935	0.583	2.61e-224	U1
CLIC2	7.08e-228	0.662197	0.911	0.591	1.28e-223	U1
IQGAP1	1.15e-226	0.47957	1	0.994	2.09e-222	U1
TKT	1.21e-222	0.540962	1	0.973	2.19e-218	U1
ZNF207	3.41e-221	0.553021	0.995	0.936	6.18e-217	U1
GNPDA1	4.48e-218	0.678415	0.876	0.602	8.13e-214	U1
CCL26	6.99e-217	1.11968	0.826	0.376	1.27e-212	U1
HLA-DMB	6.77e-212	0.547986	0.998	0.954	1.23e-207	U1
APPL2	2.67e-211	0.479993	0.564	0.181	4.85e-207	U1
IVNS1ABP	3.3e-210	0.651721	0.824	0.444	5.99e-206	U1
CD200R1	5.67e-207	0.563667	0.699	0.286	1.03e-202	U1
FUCA1	5.5e-206	0.765783	0.931	0.74	9.98e-202	U1
ARL4C	1.43e-204	0.738957	0.945	0.659	2.6e-200	U1
QKI	7.18e-204	0.519438	0.997	0.925	1.3e-199	U1
IRF2BP2	3.64e-202	0.626992	0.879	0.514	6.61e-198	U1
ARID3A	4e-201	0.654605	0.817	0.441	7.25e-197	U1
SRGAP1	3.21e-199	0.515997	0.572	0.188	5.82e-195	U1
WNT5B	1.46e-197	0.444219	0.56	0.18	2.65e-193	U1
CALM2	6.08e-196	0.435526	1	0.993	1.1e-191	U1
MLXIP	1.43e-195	0.5927	0.825	0.458	2.59e-191	U1
CELF1	2.46e-192	0.529979	0.988	0.901	4.46e-188	U1
SYK	2.99e-192	0.554257	0.964	0.759	5.43e-188	U1
FES	5.03e-192	0.558114	0.745	0.343	9.13e-188	U1
MS4A7	6.84e-190	0.712982	0.97	0.794	1.24e-185	U1
CIITA	6.52e-189	0.608787	0.83	0.464	1.18e-184	U1
LPAR6	6.3e-188	0.60477	0.774	0.375	1.14e-183	U1
SCN9A	1.34e-187	0.552088	0.597	0.218	2.43e-183	U1
WDFY2	2.21e-187	0.614012	0.842	0.472	4e-183	U1
COLEC12	2.58e-186	0.52599	0.586	0.211	4.68e-182	U1
FAM126A	6.3e-185	0.670809	0.842	0.513	1.14e-180	U1
BLOC1S6	3.22e-184	0.532695	0.973	0.844	5.84e-180	U1
TXNIP	1.42e-183	0.579946	0.999	0.754	2.58e-179	U1
NAIP	4.43e-183	0.547955	0.947	0.754	8.03e-179	U1
SLC40A1	2e-182	0.692702	0.711	0.325	3.63e-178	U1
ATM	2.63e-179	0.565353	0.905	0.695	4.77e-175	U1
C1QA	1.21e-178	0.665143	0.998	0.674	2.2e-174	U1
SNX29	2.68e-177	0.571819	0.859	0.58	4.87e-173	U1
RAMP1	1.78e-175	0.542689	1	0.694	3.23e-171	U1
NEAT1	3.18e-175	0.528176	1	0.979	5.77e-171	U1
ID3	7.69e-173	0.597374	0.627	0.26	1.4e-168	U1
PNISR	3.06e-171	0.457415	0.988	0.928	5.56e-167	U1
KIAA1147	4.65e-168	0.469261	0.583	0.228	8.43e-164	U1
PTAFR	1.7e-166	0.527376	0.928	0.624	3.09e-162	U1
PPP1R9B	8.03e-166	0.514384	0.771	0.413	1.46e-161	U1
FOLR2	2.96e-165	0.669248	0.636	0.254	5.38e-161	U1
EIF4B	5.62e-165	0.486299	0.984	0.856	1.02e-160	U1
ST6GAL1	6.83e-164	0.583413	0.691	0.337	1.24e-159	U1
PPM1L	2.25e-161	0.48738	0.665	0.298	4.08e-157	U1
POLR2L	7.98e-161	0.436328	0.996	0.962	1.45e-156	U1
IL1R1	2.59e-160	0.555941	0.749	0.397	4.7e-156	U1
ANKRD12	5.86e-160	0.443433	0.999	0.96	1.06e-155	U1
RXRA	5.24e-159	0.506907	0.895	0.593	9.5e-155	U1
TBC1D14	4.32e-157	0.435155	0.572	0.225	7.84e-153	U1
TLR4	1.78e-156	0.521306	0.755	0.411	3.23e-152	U1
HLA-DPB1	2.48e-156	0.423704	1	0.998	4.49e-152	U1
CYBRD1	8.52e-154	0.470809	0.653	0.293	1.55e-149	U1
CD4	4.27e-153	0.497676	0.937	0.76	7.75e-149	U1
MAT2A	7.09e-153	0.558858	0.888	0.687	1.29e-148	U1
METTL7A	1.66e-152	0.543655	0.851	0.541	3e-148	U1
RAP2A	6.01e-150	0.529831	0.749	0.422	1.09e-145	U1
ZBTB4	6.91e-149	0.453961	0.616	0.268	1.25e-144	U1
CISH	1.4e-148	0.477894	0.925	0.67	2.53e-144	U1
NTAN1	1.77e-148	0.481156	0.922	0.763	3.21e-144	U1
C1QC	8.47e-148	0.547108	0.998	0.675	1.54e-143	U1
MOB3B	2.72e-147	0.504253	0.884	0.614	4.93e-143	U1
MPP1	1.97e-145	0.524799	0.878	0.657	3.57e-141	U1
CEBPA	1.5e-143	0.478159	0.832	0.461	2.72e-139	U1
NCKAP1L	1.48e-142	0.414326	0.987	0.922	2.68e-138	U1
TMEM236	3.83e-140	0.53745	0.757	0.45	6.96e-136	U1
SPRED1	1.47e-138	0.579084	0.71	0.376	2.67e-134	U1
CST3	6.82e-137	0.454891	1	1	1.24e-132	U1
PLEC	7.71e-137	0.434352	0.946	0.789	1.4e-132	U1
CSF1R	2.19e-133	0.453725	0.921	0.671	3.98e-129	U1
TGFBI	5.01e-133	0.440654	0.998	0.964	9.09e-129	U1
ANP32B	7.66e-133	0.412621	0.964	0.785	1.39e-128	U1
EIF4A2	6.49e-132	0.419494	0.981	0.879	1.18e-127	U1
HLA-DRB5	3.49e-131	0.513351	0.999	0.792	6.33e-127	U1
EIF3G	1.26e-128	0.418868	0.977	0.909	2.29e-124	U1
LAIR1	1.32e-128	0.43276	0.579	0.255	2.39e-124	U1
ALDH9A1	5.81e-128	0.488753	0.826	0.604	1.05e-123	U1
MXD4	2.94e-127	0.460315	0.756	0.44	5.32e-123	U1
GATM	1.59e-126	0.500677	0.66	0.335	2.88e-122	U1
DOK2	2.14e-125	0.454192	0.844	0.507	3.89e-121	U1
NRP1	7.24e-123	0.563359	0.805	0.573	1.31e-118	U1
STX7	2.23e-122	0.458146	0.905	0.748	4.04e-118	U1
MPEG1	2.01e-121	0.448197	0.701	0.358	3.65e-117	U1
SLC46A3	3.41e-121	0.440349	0.583	0.272	6.19e-117	U1
ADAP2	6.86e-121	0.491535	0.879	0.697	1.24e-116	U1
MKNK1	1.45e-120	0.462428	0.855	0.63	2.63e-116	U1
MAP3K1	2e-120	0.467011	0.704	0.412	3.63e-116	U1
CTTNBP2	1.37e-118	0.411198	0.572	0.249	2.48e-114	U1
LINC00969	1.83e-116	0.432191	0.916	0.738	3.31e-112	U1
SLC38A6	1.03e-115	0.437221	0.912	0.773	1.87e-111	U1
OTOA	1.98e-115	0.489545	0.862	0.579	3.59e-111	U1
NCOA4	7.37e-115	0.423899	0.903	0.789	1.34e-110	U1
UBAC1	2.62e-114	0.431899	0.838	0.584	4.75e-110	U1
PXK	3.55e-114	0.434448	0.693	0.38	6.45e-110	U1
EEF2K	5.33e-114	0.415778	0.621	0.314	9.67e-110	U1
NCF4	1.19e-112	0.440102	0.869	0.653	2.16e-108	U1
ATP2B1-AS1	4.32e-112	0.401707	0.539	0.241	7.83e-108	U1
CFD	1.42e-111	0.424248	0.999	0.942	2.58e-107	U1
JAML	3.01e-111	0.463091	0.824	0.571	5.45e-107	U1
TGFBR1	8.3e-111	0.462412	0.781	0.518	1.5e-106	U1
KCNK6	2.27e-110	0.426174	0.887	0.603	4.12e-106	U1
OAZ2	6.99e-110	0.45447	0.788	0.551	1.27e-105	U1
ORAI3	4.66e-109	0.443663	0.717	0.445	8.45e-105	U1
MYO5A	6.52e-109	0.435918	0.827	0.604	1.18e-104	U1
MTHFR	2.47e-108	0.443638	0.711	0.434	4.48e-104	U1
SVIL	4.68e-107	0.438083	0.629	0.34	8.49e-103	U1
NFIC	2.24e-105	0.43651	0.814	0.59	4.06e-101	U1
EVI5	5.81e-105	0.437405	0.823	0.617	1.05e-100	U1
ARID1B	7.88e-105	0.436584	0.822	0.599	1.43e-100	U1
CRTAP	1.14e-103	0.427068	0.828	0.635	2.06e-99	U1
GADD45G	3.81e-103	0.400228	0.47	0.199	6.91e-99	U1
KDM7A	3.65e-102	0.407784	0.75	0.459	6.62e-98	U1
GLMP	4.55e-102	0.433143	0.777	0.561	8.26e-98	U1
MCOLN1	6.21e-102	0.428158	0.79	0.573	1.13e-97	U1
GGT5	1.61e-99	0.457429	0.873	0.668	2.93e-95	U1
SLC25A48	3.93e-97	0.428124	0.454	0.195	7.12e-93	U1
RB1	1.24e-94	0.43129	0.862	0.696	2.25e-90	U1
NUDT16	2.51e-94	0.411832	0.809	0.631	4.55e-90	U1
TBL1X	2.27e-91	0.408549	0.707	0.445	4.12e-87	U1
TSPAN4	3.8e-90	0.417747	0.73	0.478	6.9e-86	U1
DNASE1L3	1.7e-88	0.521993	0.583	0.294	3.09e-84	U1
IQGAP2	9.19e-88	0.405173	0.924	0.819	1.67e-83	U1
TRPS1	5.08e-87	0.413489	0.62	0.36	9.22e-83	U1
PRDM1	5.57e-86	0.403941	0.525	0.257	1.01e-81	U1
C2	2.36e-85	0.448906	0.814	0.562	4.29e-81	U1
ABCA6	1.04e-84	0.650307	0.325	0.121	1.89e-80	U1
SH3BP2	5.71e-80	0.400272	0.747	0.547	1.04e-75	U1
ADD3	5.46e-79	0.425988	0.626	0.376	9.9e-75	U1
RRS1	2.08e-51	0.400072	0.398	0.21	3.78e-47	U1
NFXL1	9.43e-33	0.446313	0.482	0.34	1.71e-28	U1
MMP9	1.61e-29	0.444872	0.341	0.206	2.92e-25	U1
CYP27A1	0	1.01617	0.738	0.29	0	U2
S100A8	0	0.942874	0.652	0.215	0	U2
MCEMP1	0	0.862531	0.725	0.221	0	U2
IFNGR1	0	0.85889	0.959	0.54	0	U2
JAKMIP2	0	0.805427	0.574	0.129	0	U2
FBP1	0	0.804098	0.999	0.838	0	U2
PRAM1	0	0.796705	0.769	0.207	0	U2
ALOX5AP	0	0.781307	0.939	0.536	0	U2
IER5L	0	0.766019	0.879	0.312	0	U2
CTSH	0	0.718396	1	0.965	0	U2
SLC25A6	0	0.714833	1	0.987	0	U2
CSTA	0	0.711057	0.979	0.666	0	U2
CLEC12A	0	0.700113	0.845	0.341	0	U2
ABHD2	0	0.688213	0.919	0.541	0	U2
CAPG	0	0.62564	1	0.982	0	U2
CEBPA1	0	0.619572	0.914	0.445	0	U2
SLC25A3	0	0.591674	1	0.992	0	U2
CD44	0	0.589436	1	0.99	0	U2
NACA	0	0.580597	1	1	0	U2
RPS18	0	0.576351	1	1	0	U2
NCF2	0	0.572664	1	0.961	0	U2
RPL5	0	0.566888	1	1	0	U2
RPL13	0	0.560075	1	1	0	U2
SLC25A5	0	0.557449	1	0.97	0	U2
RPS6	0	0.548982	1	1	0	U2
RPL18A	0	0.548435	1	1	0	U2
SNAI3	0	0.543301	0.538	0.125	0	U2
EEF1A1	0	0.543251	1	1	0	U2
EEF1B2	0	0.542647	1	0.999	0	U2
EIF3L	0	0.538	0.997	0.925	0	U2
RPS4X	0	0.536368	1	1	0	U2
RPS19	0	0.531085	1	1	0	U2
RPS2	0	0.530095	1	1	0	U2
RPL26	0	0.527572	1	1	0	U2
RPL15	0	0.513205	1	1	0	U2
RPL7A	0	0.510717	1	1	0	U2
CHDH	0	0.510511	0.466	0.096	0	U2
RPS7	0	0.510124	1	1	0	U2
RPL3	0	0.501996	1	1	0	U2
FRAT2	0	0.500577	0.641	0.194	0	U2
RPL10A	0	0.487169	1	0.997	0	U2
RPL19	0	0.486273	1	1	0	U2
RPL29	0	0.485517	1	1	0	U2
BRI3	0	0.474592	1	0.999	0	U2
RPL6	0	0.470713	1	1	0	U2
RPL32	0	0.469658	1	1	0	U2
RPS5	0	0.466118	1	1	0	U2
RPL39	0	0.463847	1	1	0	U2
CD300LF	0	0.463653	0.5	0.125	0	U2
RPS3A	0	0.463263	1	1	0	U2
GPRIN3	0	0.458107	0.469	0.11	0	U2
RPS12	0	0.457771	1	1	0	U2
RPS15A	0	0.457612	1	1	0	U2
RPS16	0	0.457612	1	1	0	U2
RPS3	0	0.455966	1	1	0	U2
RPS23	0	0.454061	1	1	0	U2
RPL4	0	0.449286	1	0.999	0	U2
RPL13A	0	0.44647	1	1	0	U2
CXCR2	0	0.446417	0.398	0.07	0	U2
RPL37A	0	0.445592	1	1	0	U2
RPL8	0	0.44435	1	1	0	U2
RPS14	0	0.442546	1	1	0	U2
RPL23	0	0.440515	1	1	0	U2
EIF3K	0	0.439707	1	0.995	0	U2
RACK1	0	0.430332	1	1	0	U2
RPL18	0	0.426107	1	1	0	U2
RPL21	0	0.420918	1	1	0	U2
RPS15	0	0.420291	1	1	0	U2
RPL10	0	0.417658	1	1	0	U2
RPS13	0	0.412326	1	1	0	U2
RPL7	0	0.408577	1	1	0	U2
RPS27A	0	0.40446	1	1	0	U2
RPL35A	0	0.403125	1	1	0	U2
CEBPB	6.65e-304	0.786034	0.973	0.757	1.21e-299	U2
ITGB2	1.39e-303	0.582381	1	0.984	2.53e-299	U2
CDA	2.07e-299	0.595637	0.853	0.411	3.76e-295	U2
PHLDA3	2.57e-298	0.665436	0.796	0.369	4.67e-294	U2
CHCHD10	1.19e-294	0.41832	1	0.995	2.16e-290	U2
CYBA	9.75e-294	0.409583	1	1	1.77e-289	U2
ANP32B1	6.78e-293	0.557371	0.982	0.779	1.23e-288	U2
CD9	6.43e-288	0.713961	0.976	0.658	1.17e-283	U2
FADS1	7.39e-287	0.618853	0.983	0.843	1.34e-282	U2
LYZ	3.95e-284	0.626688	0.999	0.992	7.16e-280	U2
GPCPD1	4.66e-284	0.548429	0.737	0.319	8.45e-280	U2
TDRD3	2.7e-283	0.703031	0.816	0.426	4.91e-279	U2
S100A9	3.47e-281	1.00982	0.883	0.536	6.29e-277	U2
EEF1D	4.53e-281	0.412564	1	0.998	8.22e-277	U2
ALDH2	1.12e-279	0.625374	0.955	0.66	2.02e-275	U2
PPARG	4.87e-277	0.474156	0.563	0.177	8.84e-273	U2
H2AFZ	5.69e-273	0.492001	0.995	0.952	1.03e-268	U2
ZFP36L21	2.76e-272	0.530261	0.967	0.633	5.01e-268	U2
ACTG1	1.96e-270	0.546548	1	0.997	3.55e-266	U2
VMP1	5.48e-270	0.55487	0.998	0.925	9.94e-266	U2
TBC1D2	1.46e-263	0.413723	0.442	0.118	2.64e-259	U2
NPM1	5.49e-262	0.418399	1	0.993	9.96e-258	U2
CD81	6.77e-258	0.495864	1	0.996	1.23e-253	U2
RPS10	7.23e-257	0.408289	0.999	0.994	1.31e-252	U2
HCST	3.16e-256	0.51229	0.999	0.985	5.74e-252	U2
NOP10	2.6e-253	0.481223	0.998	0.969	4.72e-249	U2
OLR1	3.64e-253	0.489581	0.604	0.212	6.6e-249	U2
TKT1	1.45e-252	0.504227	0.999	0.973	2.63e-248	U2
LTA4H	1.85e-251	0.739237	0.798	0.464	3.35e-247	U2
MDH1	1.07e-250	0.451033	0.998	0.956	1.94e-246	U2
SERPINA1	4.16e-250	0.604566	0.816	0.398	7.54e-246	U2
EVI2B	4.36e-249	0.550419	0.925	0.617	7.91e-245	U2
ERP29	6e-249	0.463338	0.996	0.958	1.09e-244	U2
LRRC25	1.68e-248	0.405973	0.522	0.167	3.05e-244	U2
LAMP1	6.73e-248	0.572573	0.989	0.898	1.22e-243	U2
C10orf128	5.33e-244	0.523634	0.835	0.463	9.66e-240	U2
EEF2	1.05e-242	0.425471	1	0.997	1.9e-238	U2
ALKBH7	2.09e-242	0.511769	0.971	0.796	3.8e-238	U2
ACE	6.31e-240	0.592955	0.972	0.856	1.14e-235	U2
EIF4EBP1	4.09e-237	0.533577	0.915	0.629	7.42e-233	U2
SGK1	6.06e-235	0.580428	0.746	0.361	1.1e-230	U2
SEC11A	1.61e-234	0.425671	0.997	0.944	2.92e-230	U2
GPNMB	5.8e-234	0.754479	0.975	0.836	1.05e-229	U2
TBC1D10C	5.42e-233	0.400414	0.545	0.187	9.83e-229	U2
HS3ST2	9.12e-233	0.876666	0.546	0.208	1.65e-228	U2
RPS6KA1	1.04e-232	0.503327	0.859	0.5	1.89e-228	U2
CD14	9.33e-229	0.684617	0.67	0.301	1.69e-224	U2
ABCC3	4.13e-228	0.470401	0.875	0.5	7.5e-224	U2
GRK6	4.77e-228	0.466797	0.69	0.32	8.65e-224	U2
IL17RB	8.86e-228	0.796132	0.509	0.173	1.61e-223	U2
TWF2	7.08e-225	0.498759	0.936	0.662	1.28e-220	U2
HEXB	7.89e-225	0.520049	0.98	0.869	1.43e-220	U2
EIF3F	2.52e-224	0.427315	0.989	0.924	4.58e-220	U2
IRF2BP21	6.94e-223	0.493966	0.88	0.505	1.26e-218	U2
LINC009691	1.84e-222	0.491282	0.963	0.73	3.34e-218	U2
PLAU	9.02e-218	0.406367	0.567	0.203	1.64e-213	U2
TMEM251	9.64e-217	0.482644	0.712	0.358	1.75e-212	U2
TUBA1B	1.53e-216	0.402324	0.999	0.999	2.77e-212	U2
GDF15	1.04e-215	0.570969	0.42	0.12	1.88e-211	U2
CD52	1.4e-215	0.574351	0.999	0.924	2.53e-211	U2
APOC1	3.48e-214	0.962619	0.927	0.666	6.32e-210	U2
ARRDC4	2.23e-212	0.553173	0.86	0.505	4.04e-208	U2
ZFYVE16	5.95e-212	0.580095	0.917	0.679	1.08e-207	U2
C5AR1	9.18e-212	0.443383	0.573	0.221	1.67e-207	U2
DAB21	4.21e-211	0.489955	0.956	0.693	7.64e-207	U2
SNHG8	4.3e-211	0.524427	0.882	0.578	7.79e-207	U2
CD37	6.91e-211	0.548637	0.954	0.727	1.25e-206	U2
ASAH1	7.92e-211	0.597634	0.989	0.941	1.44e-206	U2
SLC26A11	1.64e-210	0.529144	0.657	0.303	2.97e-206	U2
EIF3E	5.88e-209	0.428328	0.996	0.946	1.07e-204	U2
RNF166	5.02e-208	0.427877	0.689	0.323	9.11e-204	U2
APEX1	7.14e-208	0.471593	0.843	0.521	1.3e-203	U2
RPS4Y1	5.43e-207	0.438738	0.989	0.945	9.84e-203	U2
LILRA2	2.23e-206	0.442093	0.719	0.327	4.05e-202	U2
FCER2	3.35e-205	0.40496	1	0.992	6.08e-201	U2
TFRC	1.24e-203	0.714699	0.957	0.797	2.25e-199	U2
SH3BP5	1.76e-203	0.440002	0.62	0.268	3.2e-199	U2
AVPI1	1.13e-202	0.425654	0.602	0.256	2.05e-198	U2
LRP1	1.03e-201	0.478803	0.941	0.692	1.87e-197	U2
QPCT	1.15e-201	0.497031	0.986	0.862	2.08e-197	U2
HVCN1	1.24e-201	0.473302	0.764	0.415	2.26e-197	U2
PGP	6.4e-201	0.450624	0.912	0.621	1.16e-196	U2
SERINC5	1.47e-199	0.491071	0.8	0.464	2.66e-195	U2
FGR	6.24e-197	0.495722	0.967	0.762	1.13e-192	U2
H1FX	3.39e-196	0.539632	0.826	0.504	6.15e-192	U2
EIF4A21	2.32e-195	0.420649	0.983	0.877	4.21e-191	U2
HLA-DRB1	3.47e-195	0.42405	1	1	6.3e-191	U2
DCSTAMP	7.74e-195	0.409189	0.529	0.192	1.4e-190	U2
CHI3L1	2.71e-192	0.620609	0.449	0.144	4.92e-188	U2
IGSF6	3.97e-192	0.438183	0.999	0.996	7.19e-188	U2
CSTB	7.75e-192	0.40135	1	1	1.41e-187	U2
SLC20A1	1.24e-190	0.500259	0.738	0.397	2.25e-186	U2
KCNK61	6.33e-190	0.454161	0.927	0.593	1.15e-185	U2
RPL36A	1.97e-187	0.412182	0.985	0.904	3.57e-183	U2
SLC1A5	4.15e-187	0.460017	0.619	0.285	7.52e-183	U2
HMGN2	1.22e-185	0.43481	0.982	0.89	2.2e-181	U2
HSD11B1	1.53e-185	0.497611	0.739	0.35	2.77e-181	U2
NOP53	4.77e-185	0.414967	0.989	0.905	8.66e-181	U2
LGALS3	1.99e-184	0.541009	1	0.999	3.61e-180	U2
APOE	2.12e-184	0.91876	0.803	0.483	3.85e-180	U2
CES1	3.43e-184	0.691422	0.381	0.114	6.22e-180	U2
EGR2	4.25e-184	0.446836	0.72	0.35	7.71e-180	U2
METTL9	8.88e-184	0.515125	0.902	0.686	1.61e-179	U2
PHB2	7.06e-182	0.432515	0.929	0.705	1.28e-177	U2
PLPP3	1.94e-180	0.466212	0.635	0.295	3.53e-176	U2
PIM1	2.4e-179	0.411034	0.425	0.144	4.35e-175	U2
GGCT	1.8e-178	0.429331	0.902	0.636	3.27e-174	U2
UQCRC2	2.31e-174	0.410027	0.969	0.843	4.19e-170	U2
MYO1F	2.72e-174	0.418602	0.942	0.696	4.93e-170	U2
FTH1	5.31e-174	0.431251	1	1	9.62e-170	U2
CNPY3	8.28e-173	0.428075	0.896	0.649	1.5e-168	U2
OXA1L	2.35e-171	0.428722	0.885	0.622	4.26e-167	U2
MATK	6.04e-170	0.4433	0.833	0.51	1.09e-165	U2
NDUFB9	1.51e-169	0.407887	0.968	0.838	2.74e-165	U2
RGS12	4.17e-169	0.454313	0.735	0.411	7.56e-165	U2
LRPAP1	4.51e-169	0.457354	0.97	0.827	8.19e-165	U2
CD68	5.45e-166	0.421113	1	0.999	9.88e-162	U2
CDC42EP3	5.82e-164	0.478134	0.693	0.374	1.06e-159	U2
ACP5	6.58e-161	0.65103	0.995	0.973	1.19e-156	U2
RGCC	1.14e-158	0.425398	0.528	0.218	2.08e-154	U2
USF2	6.96e-158	0.476741	0.934	0.788	1.26e-153	U2
KIAA0930	5.34e-157	0.425407	0.959	0.727	9.68e-153	U2
MRPL34	1.22e-156	0.403527	0.91	0.672	2.21e-152	U2
RASAL2	6.38e-152	0.405389	0.785	0.46	1.16e-147	U2
OTOA1	8.72e-152	0.648153	0.831	0.575	1.58e-147	U2
PLXDC2	1.07e-149	0.405409	0.946	0.769	1.95e-145	U2
SLC7A7	3.4e-146	0.422075	0.889	0.656	6.16e-142	U2
RRAGD	1.24e-144	0.413244	0.815	0.54	2.26e-140	U2
CTSD	3.29e-142	0.513999	0.996	0.98	5.97e-138	U2
SMIM25	1.15e-141	0.411673	0.734	0.41	2.09e-137	U2
SLC3A2	2.8e-139	0.436384	0.932	0.727	5.08e-135	U2
DHRS4	7.67e-139	0.411371	0.78	0.497	1.39e-134	U2
PLIN2	4.8e-129	0.465988	0.772	0.506	8.7e-125	U2
TGM2	1.23e-128	0.412323	0.696	0.366	2.23e-124	U2
VEGFB	1.9e-118	0.405851	0.915	0.766	3.45e-114	U2
SPINK1	1.28e-33	0.589411	0.155	0.068	2.31e-29	U2
ATP2B11	0	1.29416	0.991	0.609	0	U3
MAF1	0	1.27545	0.987	0.54	0	U3
QPRT1	0	1.09112	0.968	0.58	0	U3
HRH11	0	1.08842	0.897	0.303	0	U3
AP2A21	0	1.04799	0.982	0.605	0	U3
ZFP36L11	0	0.97349	0.998	0.67	0	U3
HLA-DRB51	0	0.969244	1	0.791	0	U3
DOK21	0	0.894183	0.934	0.5	0	U3
ARHGAP181	0	0.84101	0.998	0.92	0	U3
BLOC1S61	0	0.821419	0.995	0.842	0	U3
GFRA21	0	0.817473	0.75	0.186	0	U3
TGFBI1	0	0.807306	1	0.964	0	U3
CST31	0	0.795907	1	1	0	U3
RAB321	0	0.761933	0.959	0.692	0	U3
CTTNBP21	0	0.744765	0.75	0.237	0	U3
CNBP1	0	0.709852	0.989	0.844	0	U3
SRGAP11	0	0.662706	0.656	0.182	0	U3
GPR1831	0	0.513318	0.62	0.15	0	U3
ZNF704	0	0.455969	0.431	0.078	0	U3
HOMER21	4.49e-308	0.778653	0.961	0.58	8.14e-304	U3
SUCNR11	2.25e-307	0.820153	0.992	0.775	4.08e-303	U3
SLCO2B11	1.04e-301	0.798604	0.932	0.526	1.89e-297	U3
KCNK62	1.36e-298	0.858853	0.957	0.598	2.46e-294	U3
CTSC1	5.1e-297	0.754602	1	1	9.24e-293	U3
BMP2K1	8.81e-297	0.756635	0.958	0.631	1.6e-292	U3
ALOX15	1.58e-296	1.01325	0.975	0.67	2.87e-292	U3
CSF1R1	4.97e-279	0.748397	0.964	0.668	9.02e-275	U3
ZNF2071	1.3e-278	0.595972	0.995	0.936	2.36e-274	U3
FES1	1.28e-275	0.660579	0.795	0.339	2.33e-271	U3
HLA-DPB11	2.35e-271	0.632121	1	0.998	4.26e-267	U3
SCN9A1	1.94e-270	0.682456	0.648	0.214	3.51e-266	U3
F13A11	9.32e-269	0.839484	0.998	0.769	1.69e-264	U3
CD74	7.6e-267	0.40842	1	1	1.38e-262	U3
IPCEF11	1.62e-265	0.702686	0.772	0.309	2.94e-261	U3
JAML1	2.6e-254	0.768752	0.903	0.565	4.72e-250	U3
SYK1	2.65e-253	0.633946	0.969	0.759	4.81e-249	U3
APPL21	5.39e-253	0.499556	0.592	0.178	9.78e-249	U3
ADORA31	6.24e-252	0.419353	0.45	0.102	1.13e-247	U3
TXNIP1	2.01e-250	0.747955	0.995	0.754	3.64e-246	U3
IQGAP11	1.17e-244	0.492081	1	0.994	2.13e-240	U3
DAB22	1.75e-244	0.744114	0.964	0.698	3.18e-240	U3
METTL7A1	1.23e-243	0.686098	0.91	0.536	2.23e-239	U3
SCARB11	1.24e-243	0.682616	0.826	0.404	2.26e-239	U3
WNT5B1	7.59e-243	0.488737	0.586	0.177	1.38e-238	U3
RXRA1	2.82e-242	0.643291	0.933	0.59	5.12e-238	U3
CIITA1	6.03e-240	0.665162	0.876	0.46	1.09e-235	U3
NCKAP1L1	1.68e-239	0.524619	0.995	0.921	3.05e-235	U3
CEBPA2	5.41e-239	0.708308	0.879	0.457	9.82e-235	U3
PXK1	2.46e-238	0.651277	0.787	0.373	4.46e-234	U3
HLA-DMB1	1.99e-235	0.572828	0.998	0.954	3.61e-231	U3
FAM126A1	7.91e-235	0.769512	0.865	0.511	1.44e-230	U3
HMOX11	2.71e-234	0.740708	0.873	0.484	4.91e-230	U3
FOXQ1	1.57e-233	0.715061	0.484	0.126	2.84e-229	U3
PPM1L1	9.21e-229	0.575857	0.714	0.294	1.67e-224	U3
TRAM2	3.79e-224	0.501445	0.59	0.197	6.88e-220	U3
IL1R11	1.42e-222	0.605653	0.799	0.393	2.57e-218	U3
MLXIP1	1.4e-221	0.607331	0.844	0.455	2.53e-217	U3
NAIP1	1.11e-219	0.597034	0.968	0.752	2.02e-215	U3
KLHL241	3.78e-219	0.531772	0.66	0.249	6.85e-215	U3
S100A4	3.12e-218	0.437614	1	0.995	5.66e-214	U3
FGL2	1.75e-216	0.594436	1	0.937	3.17e-212	U3
CALM21	1.41e-215	0.445001	1	0.993	2.55e-211	U3
KIAA0100	1.15e-214	0.600254	0.945	0.723	2.09e-210	U3
SLC7A81	2.19e-213	0.619363	0.748	0.331	3.97e-209	U3
CLEC7A	1.18e-212	0.533147	0.999	0.93	2.13e-208	U3
SNX181	1.58e-210	0.526614	0.672	0.267	2.87e-206	U3
BCL7A	2.51e-210	0.402866	0.468	0.124	4.55e-206	U3
TPM1	4.23e-209	0.952761	0.683	0.311	7.67e-205	U3
KCTD121	7.14e-209	0.727277	0.899	0.591	1.29e-204	U3
STAB11	1.18e-208	0.692784	0.921	0.499	2.15e-204	U3
CD200R11	1.23e-206	0.529531	0.691	0.285	2.23e-202	U3
IRF2BP22	1.37e-205	0.617742	0.892	0.512	2.48e-201	U3
ITPRIPL1	6.7e-205	0.454359	0.499	0.149	1.22e-200	U3
C1QC1	1.3e-204	0.706791	0.989	0.675	2.36e-200	U3
RAP2A1	2.16e-202	0.584207	0.781	0.419	3.92e-198	U3
CELF11	9.1e-202	0.560509	0.986	0.901	1.65e-197	U3
MAP1S	1.5e-201	0.653308	0.977	0.832	2.72e-197	U3
NEAT11	2.76e-201	0.543425	1	0.979	5e-197	U3
CLTC1	5.27e-201	0.495708	0.986	0.929	9.56e-197	U3
CLEC4A	5.13e-199	0.574184	0.986	0.889	9.3e-195	U3
FURIN	1.51e-198	0.656554	0.855	0.538	2.73e-194	U3
ZFAND51	4.28e-198	0.60247	0.947	0.753	7.76e-194	U3
BLVRB1	3.56e-194	0.455069	0.999	0.985	6.45e-190	U3
PTAFR1	1.81e-193	0.564921	0.945	0.623	3.28e-189	U3
VCL	3.98e-193	0.681014	0.872	0.602	7.22e-189	U3
APBB1IP	2.24e-192	0.655268	0.903	0.616	4.06e-188	U3
ZEB21	1.02e-191	0.533462	1	0.939	1.85e-187	U3
DHRS2	1.36e-191	0.638618	0.421	0.115	2.47e-187	U3
MYO1F1	3.06e-191	0.552076	0.945	0.701	5.55e-187	U3
TMEM2361	2.11e-190	0.601643	0.801	0.446	3.83e-186	U3
YPEL31	4.44e-190	0.525851	0.709	0.314	8.05e-186	U3
QKI1	1.21e-186	0.491966	0.995	0.925	2.2e-182	U3
ATM1	1.29e-185	0.556332	0.924	0.693	2.34e-181	U3
PLEC1	2.32e-185	0.526736	0.971	0.787	4.21e-181	U3
DNASE1L31	9.9e-185	1.11454	0.656	0.288	1.8e-180	U3
C1QA1	2.17e-184	0.691443	0.986	0.673	3.94e-180	U3
RRS11	4.52e-183	0.73397	0.549	0.2	8.21e-179	U3
ARID5B1	5.3e-183	0.525787	0.522	0.175	9.6e-179	U3
MAFB1	7.67e-179	0.650512	0.951	0.673	1.39e-174	U3
CLIC21	9.04e-179	0.543058	0.906	0.591	1.64e-174	U3
TKT2	3.46e-177	0.46583	0.999	0.973	6.28e-173	U3
CBLB1	4.43e-177	0.492241	0.554	0.199	8.03e-173	U3
LPAR61	1.6e-176	0.583468	0.753	0.375	2.89e-172	U3
PPP1R9B1	2.36e-175	0.51682	0.775	0.412	4.28e-171	U3
SNX291	4.29e-175	0.547392	0.869	0.578	7.78e-171	U3
AHNAK	1.3e-173	0.48587	1	0.987	2.36e-169	U3
MS4A6A1	3.66e-173	0.557235	0.986	0.924	6.63e-169	U3
SGK494	2.91e-172	0.41471	0.527	0.185	5.28e-168	U3
NFXL11	9.3e-171	0.882178	0.653	0.329	1.69e-166	U3
MCUR1	7.3e-170	0.51843	0.933	0.743	1.32e-165	U3
ZFP36L22	1.22e-168	0.553623	0.946	0.642	2.21e-164	U3
NAAA	6.02e-168	0.496204	0.968	0.803	1.09e-163	U3
ARID3A1	5.51e-166	0.538272	0.797	0.441	1e-161	U3
CYTH4	5.93e-164	0.525109	0.819	0.463	1.08e-159	U3
ZNF652	1.14e-163	0.442928	0.668	0.303	2.07e-159	U3
EID1	3.95e-162	0.43813	0.99	0.934	7.16e-158	U3
ANKRD121	1.05e-160	0.443525	0.999	0.96	1.9e-156	U3
IVNS1ABP1	7.33e-160	0.517091	0.791	0.445	1.33e-155	U3
RASA4	2.52e-159	0.462411	0.626	0.274	4.57e-155	U3
NPEPPS	9.52e-159	0.49171	0.927	0.764	1.73e-154	U3
SLA	1.19e-158	0.531365	0.92	0.645	2.16e-154	U3
MXD41	2.32e-157	0.501376	0.772	0.438	4.21e-153	U3
LINC009692	4.97e-155	0.474189	0.951	0.736	9.01e-151	U3
2001-03-01	9.7e-154	0.4663	0.987	0.822	1.76e-149	U3
DUSP31	8.14e-153	0.518589	0.869	0.597	1.48e-148	U3
SLC25A481	1.61e-151	0.473125	0.508	0.191	2.92e-147	U3
UBAC11	4.87e-151	0.489887	0.859	0.582	8.84e-147	U3
SAMD1	8.53e-151	0.460951	0.708	0.362	1.55e-146	U3
SLC46A31	1.36e-150	0.441217	0.609	0.27	2.47e-146	U3
PLAU1	5.71e-150	0.419001	0.554	0.212	1.04e-145	U3
CLEC10A	1.8e-149	0.624006	0.953	0.763	3.27e-145	U3
PRAG1	6.9e-149	0.446739	0.656	0.301	1.25e-144	U3
EVI51	8.84e-149	0.486929	0.865	0.614	1.6e-144	U3
CCNG2	3.7e-148	0.403482	0.537	0.209	6.71e-144	U3
DNMT1	3.08e-147	0.531916	0.95	0.832	5.59e-143	U3
ID31	4.21e-147	0.522326	0.598	0.26	7.63e-143	U3
NISCH	5.27e-147	0.433476	0.599	0.262	9.56e-143	U3
RRP1B	2.22e-146	0.470462	0.914	0.753	4.03e-142	U3
ZFYVE161	9.17e-146	0.489941	0.92	0.684	1.66e-141	U3
EIF3G1	2.13e-144	0.436535	0.979	0.908	3.86e-140	U3
RAP2B1	3.46e-144	0.528513	0.903	0.658	6.27e-140	U3
ARHGAP10	1.77e-143	0.481596	0.939	0.776	3.21e-139	U3
CD841	1.83e-142	0.484353	0.976	0.874	3.32e-138	U3
PNISR1	3.8e-142	0.412206	0.981	0.928	6.89e-138	U3
HLA-DQA2	6.49e-142	0.433476	0.702	0.325	1.18e-137	U3
RHOG	4.13e-141	0.402493	0.983	0.91	7.49e-137	U3
STK32C	1.06e-140	0.48954	0.703	0.386	1.92e-136	U3
RSRP1	1.61e-140	0.42114	0.965	0.877	2.92e-136	U3
ARL4C1	1.03e-138	0.528653	0.924	0.66	1.88e-134	U3
RNASE6	2.76e-138	0.438743	0.982	0.904	5.01e-134	U3
ANP32B2	4.85e-138	0.418084	0.962	0.784	8.8e-134	U3
ABL2	5.04e-138	0.452761	0.972	0.859	9.15e-134	U3
CISH1	1.3e-136	0.442413	0.924	0.669	2.36e-132	U3
KDM7A1	6.02e-136	0.470027	0.781	0.456	1.09e-131	U3
GNAQ	1.31e-135	0.430474	0.954	0.803	2.38e-131	U3
DOCK10	1.81e-135	0.481313	0.837	0.561	3.28e-131	U3
ZBTB7A	2.38e-135	0.469118	0.914	0.679	4.31e-131	U3
CTDSPL	4.46e-135	0.430699	0.654	0.324	8.08e-131	U3
LST1	4.71e-135	0.400504	0.998	0.968	8.54e-131	U3
CREB5	2.17e-134	0.541768	0.61	0.286	3.94e-130	U3
CD41	4.35e-133	0.445107	0.95	0.759	7.9e-129	U3
EEF2K1	1.97e-131	0.446696	0.627	0.313	3.58e-127	U3
NRP11	5.34e-130	0.523641	0.828	0.571	9.69e-126	U3
ST6GAL11	2.9e-129	0.477419	0.655	0.338	5.26e-125	U3
EIF4B1	2.06e-126	0.412229	0.97	0.856	3.73e-122	U3
PDLIM2	3.41e-126	0.409714	0.578	0.255	6.18e-122	U3
AP1B11	1.77e-125	0.440472	0.936	0.788	3.22e-121	U3
ARID1B1	2.9e-124	0.457483	0.844	0.597	5.25e-120	U3
MTHFR1	4.49e-124	0.427253	0.734	0.432	8.14e-120	U3
AQP3	6.6e-124	0.52074	0.944	0.817	1.2e-119	U3
TNRC18	3.72e-123	0.412959	0.692	0.38	6.74e-119	U3
HLA-DPA1	1.05e-122	0.40072	1	1	1.91e-118	U3
FAM105A	1.6e-122	0.401445	0.667	0.346	2.91e-118	U3
NFATC3	2.14e-122	0.442652	0.805	0.532	3.87e-118	U3
RAMP11	2.57e-122	0.401111	0.997	0.693	4.65e-118	U3
EPS151	6.83e-120	0.42909	0.877	0.674	1.24e-115	U3
WDFY21	7.82e-120	0.430881	0.802	0.473	1.42e-115	U3
GPR155	6.56e-119	0.478996	0.73	0.399	1.19e-114	U3
EVI2A	4.64e-118	0.42226	0.679	0.371	8.41e-114	U3
KMT2E	5.94e-118	0.417815	0.921	0.737	1.08e-113	U3
AIF11	6.42e-118	0.471567	0.999	0.942	1.16e-113	U3
HOOK3	1.95e-117	0.435507	0.899	0.711	3.54e-113	U3
SEC14L1	6.56e-117	0.43322	0.804	0.532	1.19e-112	U3
CD33	2.52e-116	0.475645	0.827	0.608	4.57e-112	U3
RREB1	2.34e-115	0.430835	0.759	0.477	4.24e-111	U3
CD591	4.2e-115	0.428898	0.985	0.842	7.62e-111	U3
USP8	3.06e-114	0.402803	0.939	0.83	5.56e-110	U3
GSN	5.7e-113	0.435218	1	0.993	1.03e-108	U3
MAP3K5	1.59e-111	0.418757	0.678	0.382	2.89e-107	U3
FAM95B1	4.9e-111	0.456057	0.575	0.284	8.89e-107	U3
OGFRL1	7.88e-110	0.816115	0.873	0.813	1.43e-105	U3
C1QB	1.61e-108	0.502347	0.946	0.605	2.92e-104	U3
CTNNAL1	2.59e-108	0.662742	0.785	0.592	4.69e-104	U3
TNRC6B	6.63e-108	0.42177	0.882	0.704	1.2e-103	U3
SVIL1	1.19e-107	0.408473	0.626	0.339	2.16e-103	U3
PLXNB2	3.16e-106	0.413799	0.863	0.652	5.73e-102	U3
CCNY	2.99e-105	0.411828	0.867	0.671	5.42e-101	U3
ABR	4.33e-105	0.421223	0.86	0.677	7.85e-101	U3
CPVL	5.85e-105	0.432245	0.965	0.878	1.06e-100	U3
EVI2B1	1.29e-104	0.413451	0.861	0.627	2.34e-100	U3
TBL1X1	1.67e-104	0.414509	0.727	0.443	3.03e-100	U3
NAGPA	1.81e-103	0.473147	0.744	0.517	3.28e-99	U3
YIPF4	4.58e-103	0.41188	0.823	0.611	8.31e-99	U3
NCOR2	5.43e-103	0.400901	0.857	0.654	9.85e-99	U3
CCL231	4.88e-100	0.559504	0.898	0.546	8.86e-96	U3
LIMD2	7.91e-100	0.434563	0.825	0.577	1.43e-95	U3
PRDM11	1.19e-99	0.400517	0.532	0.256	2.16e-95	U3
PHF20L1	2.91e-99	0.405189	0.826	0.613	5.27e-95	U3
MAP3K11	4.32e-99	0.401098	0.684	0.413	7.83e-95	U3
ATXN1	4.27e-97	0.429221	0.878	0.691	7.74e-93	U3
FHOD1	1.47e-94	0.412306	0.53	0.256	2.66e-90	U3
MKNK11	9.76e-94	0.403494	0.833	0.631	1.77e-89	U3
UBR5	5.53e-92	0.4176	0.747	0.521	1e-87	U3
TTC9C	4.46e-84	0.479099	0.743	0.548	8.1e-80	U3
TTL	5.23e-84	0.40047	0.758	0.553	9.48e-80	U3
CLEC4G	6.99e-57	0.631651	0.613	0.442	1.27e-52	U3
WDFY4	1.2e-56	0.448634	0.709	0.548	2.17e-52	U3
CCL17	0	1.99104	0.999	0.539	0	U4
FCER1A	0	1.50781	0.83	0.209	0	U4
FOXQ11	0	1.03108	0.739	0.122	0	U4
SLC20A11	7.31e-299	0.992622	0.91	0.404	1.33e-294	U4
FHOD11	1.66e-298	0.818626	0.808	0.25	3.02e-294	U4
CD1E	2.72e-275	1.02743	0.87	0.322	4.93e-271	U4
CEBPA3	1.93e-267	0.840984	0.968	0.462	3.49e-263	U4
AMPD2	7.37e-257	0.454807	0.575	0.127	1.34e-252	U4
CD1C	1.52e-256	1.027	0.906	0.382	2.75e-252	U4
HLA-DRB11	4.32e-252	0.7907	1	1	7.83e-248	U4
ACTG11	1.24e-250	0.799799	1	0.997	2.25e-246	U4
EGR21	2.6e-248	0.744821	0.898	0.357	4.72e-244	U4
TUBA1A	5.49e-245	1.00603	1	0.93	9.96e-241	U4
CD1B	1.06e-243	0.997477	0.899	0.358	1.93e-239	U4
JUN	2.54e-240	0.964986	0.985	0.761	4.61e-236	U4
BCL7A1	7.34e-236	0.461674	0.561	0.127	1.33e-231	U4
CXXC5	2.39e-235	0.642722	0.815	0.28	4.33e-231	U4
CD1A	3.51e-235	1.17137	0.672	0.195	6.37e-231	U4
RGS14	5.8e-234	0.436267	0.544	0.122	1.05e-229	U4
KCNK63	6.33e-233	0.795814	0.989	0.603	1.15e-228	U4
IER5L1	2.38e-226	0.667683	0.867	0.336	4.31e-222	U4
CD93	7.44e-225	0.447701	0.529	0.119	1.35e-220	U4
ITGAM	3.67e-223	0.671058	1	0.943	6.66e-219	U4
SH3BGRL3	5.1e-222	0.521547	1	1	9.26e-218	U4
VIM	2.66e-218	0.507684	1	1	4.82e-214	U4
CD441	4.6e-218	0.603443	1	0.99	8.35e-214	U4
PPP1R16A	8.01e-217	0.622976	0.839	0.346	1.45e-212	U4
GSN1	1.77e-216	0.639672	1	0.993	3.22e-212	U4
RRS12	1.23e-214	0.818936	0.661	0.202	2.23e-210	U4
CKLF	2.11e-212	0.804051	0.98	0.728	3.83e-208	U4
CARD9	4.79e-212	0.666506	0.913	0.454	8.68e-208	U4
GAPDH	2.39e-208	0.446598	1	1	4.34e-204	U4
IL16	1.57e-207	0.455605	0.581	0.154	2.85e-203	U4
TRAF3IP3	9.67e-206	0.438379	0.494	0.113	1.75e-201	U4
CXCR21	8e-204	0.507005	0.417	0.082	1.45e-199	U4
PDLIM21	6.37e-203	0.582462	0.727	0.255	1.16e-198	U4
COTL1	2.7e-198	0.522369	1	0.996	4.89e-194	U4
PLAU2	3.57e-198	0.596272	0.668	0.214	6.47e-194	U4
TAPT1	5.12e-195	0.608171	0.83	0.37	9.29e-191	U4
ABHD21	2.24e-194	0.719926	0.942	0.555	4.06e-190	U4
TWF21	4.98e-192	0.649513	0.979	0.671	9.02e-188	U4
BLOC1S62	1.18e-189	0.633703	0.994	0.845	2.13e-185	U4
RASAL21	9.78e-186	0.640886	0.903	0.468	1.77e-181	U4
SNAI31	3.74e-185	0.441822	0.54	0.141	6.78e-181	U4
VCL1	6.65e-184	0.686523	0.944	0.604	1.21e-179	U4
ID2	1.88e-183	0.709338	0.87	0.407	3.42e-179	U4
TUBA4A	5.86e-183	0.463019	0.522	0.14	1.06e-178	U4
DOK22	2.67e-181	0.649845	0.935	0.508	4.85e-177	U4
APBB1IP1	3.2e-181	0.652897	0.959	0.619	5.81e-177	U4
ACTB	9.35e-181	0.41205	1	1	1.7e-176	U4
ENTPD1	8.62e-179	0.516136	0.71	0.254	1.56e-174	U4
RPS181	2.32e-178	0.452414	1	1	4.21e-174	U4
FRAT21	3.11e-174	0.455854	0.644	0.211	5.65e-170	U4
CCND2	9.66e-174	0.681969	0.806	0.35	1.75e-169	U4
PGP1	1.9e-171	0.585561	0.958	0.631	3.44e-167	U4
CORO1A	1.32e-170	0.625779	0.755	0.32	2.39e-166	U4
CLEC10A1	4.61e-168	0.708015	0.976	0.766	8.36e-164	U4
MYC	7.17e-168	0.43358	0.494	0.133	1.3e-163	U4
SPINT1	1.45e-167	0.510307	0.785	0.332	2.63e-163	U4
C10orf1281	1.54e-167	0.630285	0.878	0.477	2.79e-163	U4
PSTPIP1	9.53e-167	0.501184	0.781	0.328	1.73e-162	U4
LIMD21	3.35e-166	0.657996	0.93	0.578	6.08e-162	U4
ADAM15	3.09e-165	0.568645	0.979	0.721	5.6e-161	U4
TUBB	2.32e-163	0.502603	1	0.97	4.21e-159	U4
SOX4	1.3e-162	0.55323	0.743	0.299	2.36e-158	U4
SLC12A9	1.08e-158	0.494567	0.746	0.316	1.97e-154	U4
CDA1	1.12e-158	0.571484	0.871	0.428	2.03e-154	U4
IFNGR11	1.34e-158	0.594678	0.926	0.558	2.43e-154	U4
RBPJ	3.08e-158	0.608883	0.997	0.948	5.59e-154	U4
TUBA1B1	5.93e-158	0.462042	1	0.999	1.08e-153	U4
RPL10A1	2.07e-157	0.418399	1	0.998	3.76e-153	U4
NDRG2	5.25e-157	0.528872	0.523	0.154	9.52e-153	U4
AC078850.1	1.79e-156	0.432324	0.425	0.104	3.24e-152	U4
PYCARD	2.08e-154	0.507683	1	0.954	3.77e-150	U4
MAPKAPK3	3.06e-154	0.553596	0.965	0.686	5.55e-150	U4
ACTN1	5.34e-154	0.544493	0.999	0.862	9.69e-150	U4
SLC25A31	1.1e-152	0.428392	1	0.992	1.99e-148	U4
ROGDI	1e-148	0.532365	0.83	0.4	1.82e-144	U4
RPS61	5.89e-145	0.404889	1	1	1.07e-140	U4
CERK	5.24e-144	0.452185	0.666	0.261	9.51e-140	U4
TRABD2A	5.58e-144	0.432366	0.581	0.199	1.01e-139	U4
PPP1R14B	2.84e-143	0.535757	0.982	0.84	5.15e-139	U4
SLA1	3.48e-143	0.605114	0.952	0.649	6.31e-139	U4
PTPN7	4.26e-143	0.487553	0.689	0.278	7.73e-139	U4
ARHGDIB	5.75e-143	0.403738	1	0.987	1.04e-138	U4
ICAM3	8.86e-143	0.5424	0.662	0.254	1.61e-138	U4
RAC2	1.84e-142	0.558662	0.983	0.78	3.34e-138	U4
TBL1XR1	7.78e-142	0.53905	0.881	0.517	1.41e-137	U4
FAM126A2	1.65e-140	0.664159	0.863	0.517	3e-136	U4
ARRDC41	5.33e-138	0.652813	0.884	0.518	9.66e-134	U4
RPS6KA11	5.09e-137	0.550847	0.885	0.513	9.24e-133	U4
MIR4435-2HG	4.35e-135	0.454053	0.781	0.338	7.89e-131	U4
CCDC85B	6.36e-135	0.528093	0.972	0.736	1.15e-130	U4
PDLIM7	3.07e-134	0.52223	0.785	0.402	5.58e-130	U4
FSCN1	1.63e-133	0.445776	0.562	0.196	2.95e-129	U4
SLC4A7	5.86e-133	0.481062	0.743	0.352	1.06e-128	U4
FOSL2	2.67e-132	0.518707	0.799	0.411	4.84e-128	U4
PTPRE	3.86e-132	0.446918	1	0.946	7e-128	U4
SPTAN1	1.42e-131	0.555592	0.912	0.585	2.58e-127	U4
KCNN4	1.94e-131	0.430942	0.656	0.261	3.53e-127	U4
LSP1	2.31e-131	0.473081	0.999	0.925	4.19e-127	U4
PDLIM4	3.35e-131	0.577002	0.576	0.204	6.08e-127	U4
PRAG11	8.16e-131	0.432748	0.708	0.305	1.48e-126	U4
SYTL1	1.1e-130	0.430871	0.576	0.201	1.99e-126	U4
VASH1	1.32e-130	0.498474	0.76	0.386	2.39e-126	U4
FRMD4A	1.71e-130	0.494288	0.722	0.329	3.1e-126	U4
TEX264	2.96e-130	0.516659	0.899	0.585	5.37e-126	U4
SLC16A3	9.03e-130	0.524682	0.958	0.686	1.64e-125	U4
GPAT3	2.41e-129	0.466671	0.656	0.266	4.36e-125	U4
FLNA	9.39e-129	0.416203	1	0.998	1.7e-124	U4
RXRA2	7.68e-128	0.519146	0.93	0.597	1.39e-123	U4
TAGLN2	2.47e-127	0.529254	0.983	0.832	4.49e-123	U4
FAM89B	2.69e-127	0.560765	0.9	0.607	4.88e-123	U4
JUND	4.37e-127	0.462883	1	0.967	7.93e-123	U4
UBAC12	5.21e-127	0.479985	0.919	0.585	9.45e-123	U4
GRK61	6.79e-127	0.415756	0.735	0.333	1.23e-122	U4
DIAPH1	8.18e-127	0.501723	0.951	0.739	1.48e-122	U4
CYTOR	1.43e-126	0.459474	0.808	0.374	2.6e-122	U4
SRSF9	1.22e-125	0.439091	0.992	0.89	2.22e-121	U4
SLC25A51	1.69e-125	0.429756	0.999	0.971	3.06e-121	U4
TUBA1C	7.86e-125	0.534592	0.986	0.83	1.43e-120	U4
MAP1S1	2.09e-124	0.544036	0.982	0.835	3.79e-120	U4
MRPL4	1.34e-123	0.471767	0.909	0.578	2.44e-119	U4
IRF2BP23	2.86e-122	0.482502	0.899	0.519	5.19e-118	U4
SLC25A61	5.56e-122	0.429641	1	0.988	1.01e-117	U4
DHRS41	1.18e-120	0.4676	0.877	0.504	2.15e-116	U4
IL27RA	4.5e-119	0.511965	0.92	0.603	8.15e-115	U4
KTN1	5.17e-118	0.467449	0.999	0.984	9.39e-114	U4
FGD4	1.68e-117	0.462027	0.64	0.275	3.05e-113	U4
RNF1661	1.23e-116	0.421867	0.714	0.337	2.23e-112	U4
HLA-DQA1	4.34e-116	0.556281	0.999	0.952	7.87e-112	U4
SIGLEC10	9.84e-116	0.439446	0.801	0.395	1.79e-111	U4
MMP12	1.27e-115	1.07141	0.325	0.081	2.3e-111	U4
NCL	1.48e-114	0.464789	0.994	0.95	2.68e-110	U4
LILRA21	1.46e-113	0.437202	0.745	0.341	2.65e-109	U4
TXNDC17	1.21e-111	0.418242	0.993	0.899	2.2e-107	U4
HLA-DQB1	1.87e-111	0.520834	1	0.961	3.39e-107	U4
TTC9C1	2.3e-111	0.468258	0.874	0.546	4.17e-107	U4
NCOR21	3.52e-111	0.460713	0.931	0.655	6.39e-107	U4
BRI3BP	1.43e-110	0.415125	0.771	0.396	2.59e-106	U4
ZYX	2.45e-110	0.475199	0.934	0.635	4.45e-106	U4
ZBTB7A1	4.11e-110	0.464781	0.955	0.682	7.45e-106	U4
SPN	6.56e-110	0.411786	1	0.971	1.19e-105	U4
NFATC31	1.91e-109	0.436348	0.871	0.534	3.46e-105	U4
APEX11	5.85e-108	0.445499	0.878	0.533	1.06e-103	U4
PPM1M	6.59e-108	0.423215	0.899	0.576	1.2e-103	U4
YWHAH	1.27e-107	0.468364	0.985	0.886	2.31e-103	U4
ANP32B3	4.32e-106	0.426669	0.969	0.787	7.84e-102	U4
IL1R12	6.07e-106	0.419525	0.773	0.402	1.1e-101	U4
EVL	5.56e-105	0.414509	1	0.97	1.01e-100	U4
PLPP31	1.74e-104	0.416837	0.675	0.307	3.16e-100	U4
ABCC31	3.71e-104	0.444219	0.885	0.514	6.73e-100	U4
MRPL12	6.69e-104	0.435272	0.864	0.543	1.21e-99	U4
PPFIBP1	2.39e-103	0.464268	0.777	0.417	4.34e-99	U4
TTC3	4.53e-103	0.434315	0.978	0.832	8.21e-99	U4
GPX3	2.28e-102	0.510944	0.714	0.372	4.14e-98	U4
NME1	3.08e-102	0.423979	0.9	0.587	5.59e-98	U4
MRPL341	6.65e-102	0.441364	0.935	0.68	1.21e-97	U4
MATK1	1.4e-101	0.439439	0.881	0.521	2.55e-97	U4
PPM1G	2.92e-101	0.440694	0.93	0.698	5.29e-97	U4
ARHGAP101	3.15e-98	0.402893	0.979	0.777	5.72e-94	U4
RAB11FIP1	6.71e-98	0.429429	0.837	0.493	1.22e-93	U4
HAGH	7.49e-98	0.424795	0.891	0.634	1.36e-93	U4
PCM1	2.56e-97	0.483142	0.931	0.698	4.65e-93	U4
DCTPP1	2.6e-97	0.404958	0.654	0.324	4.72e-93	U4
GPT	4.69e-97	0.408509	0.707	0.356	8.5e-93	U4
EVI2B2	7.96e-97	0.44012	0.921	0.629	1.44e-92	U4
ITGA5	1.6e-96	0.438652	0.847	0.536	2.89e-92	U4
MRPL3	7.75e-96	0.410603	0.867	0.569	1.41e-91	U4
WDFY41	1.13e-95	0.464143	0.849	0.545	2.05e-91	U4
SNX5	1.95e-94	0.402467	0.952	0.72	3.54e-90	U4
METRNL	3.67e-94	0.439012	0.941	0.674	6.66e-90	U4
PICALM	9.95e-94	0.417869	0.989	0.879	1.81e-89	U4
TRABD	1.95e-92	0.408381	0.877	0.588	3.53e-88	U4
KIAA09301	3.74e-92	0.423256	0.957	0.736	6.78e-88	U4
ITGB21	4.71e-92	0.407836	1	0.985	8.54e-88	U4
SNHG81	1.83e-91	0.415874	0.893	0.59	3.32e-87	U4
MRPS34	1.92e-91	0.405158	0.892	0.625	3.48e-87	U4
CTNNAL11	2.83e-91	0.463863	0.899	0.591	5.14e-87	U4
C1orf54	2.54e-89	0.534466	0.752	0.443	4.61e-85	U4
FBP11	1.38e-88	0.42702	1	0.844	2.49e-84	U4
PLCB2	4.5e-88	0.413814	0.818	0.51	8.17e-84	U4
REST	1.1e-86	0.409962	0.871	0.612	2e-82	U4
MAOA	1.43e-86	0.495435	0.85	0.579	2.6e-82	U4
HNRNPAB	2.21e-84	0.420061	0.919	0.699	4e-80	U4
YWHAG	6.35e-84	0.403015	0.907	0.707	1.15e-79	U4
CKB	4.12e-82	0.419243	0.449	0.176	7.48e-78	U4
ZFYVE162	2.83e-81	0.416589	0.926	0.688	5.13e-77	U4
JAML2	1.85e-80	0.405779	0.86	0.573	3.36e-76	U4
ACOT7	1.42e-79	0.409376	0.927	0.647	2.58e-75	U4
SLC7A11	4.13e-72	0.416445	0.56	0.261	7.5e-68	U4
ALOX151	5.26e-67	0.448205	0.94	0.678	9.55e-63	U4
PALLD	0	2.15755	0.994	0.351	0	U5
A2M	0	1.88228	0.986	0.357	0	U5
TNFRSF11A	0	0.951766	0.675	0.038	0	U5
RAB33A	0	0.869127	0.728	0.107	0	U5
BCL7A2	0	0.743375	0.765	0.126	0	U5
DHRS9	0	0.735201	0.511	0.061	0	U5
GPR146	0	0.655876	0.69	0.102	0	U5
FAM110B	0	0.536829	0.546	0.069	0	U5
FHL1	5.01e-302	0.409187	0.396	0.037	9.09e-298	U5
PLEKHA5	1.26e-287	1.02477	0.738	0.162	2.28e-283	U5
S1PR4	1.77e-286	0.593458	0.641	0.112	3.22e-282	U5
FABP4	4.63e-267	2.4232	0.84	0.258	8.39e-263	U5
CXXC51	1.1e-265	0.912703	0.917	0.284	1.99e-261	U5
ABCC32	2.23e-260	1.27931	0.984	0.516	4.04e-256	U5
FABP5	5.85e-258	1.79562	1	0.947	1.06e-253	U5
CXCR4	1.04e-255	0.901461	0.706	0.159	1.89e-251	U5
LIPA	5.59e-253	1.35668	1	0.987	1.01e-248	U5
PHLDA1	2.67e-250	0.854555	0.578	0.106	4.84e-246	U5
TLE1	1.45e-248	0.620614	0.653	0.135	2.64e-244	U5
VAPA	1.64e-248	1.06604	0.998	0.839	2.98e-244	U5
RAMP12	9.51e-245	1.307	1	0.702	1.73e-240	U5
GPR1832	7.57e-243	0.789967	0.718	0.162	1.37e-238	U5
ADD2	4.53e-241	0.400076	0.296	0.026	8.22e-237	U5
PTPN71	8.11e-240	0.86529	0.864	0.279	1.47e-235	U5
NCAPH	9.89e-240	1.12427	0.726	0.183	1.79e-235	U5
DHRS11	6.75e-235	1.0048	0.84	0.266	1.22e-230	U5
BACE1	5.14e-233	0.733869	0.797	0.231	9.31e-229	U5
KCTD6	4.61e-232	0.536865	0.596	0.117	8.35e-228	U5
KCNK64	6.9e-229	1.14133	0.994	0.608	1.25e-224	U5
CTNNAL12	6.82e-228	1.22647	0.986	0.592	1.24e-223	U5
GALNT12	5.44e-226	0.78975	0.801	0.219	9.87e-222	U5
KIAA01001	4.75e-225	1.03922	0.998	0.728	8.62e-221	U5
PCM11	1.13e-222	1.24103	0.988	0.7	2.05e-218	U5
SGK4941	8.7e-221	0.634012	0.736	0.189	1.58e-216	U5
AC005726.2	2.36e-217	0.562764	0.629	0.139	4.28e-213	U5
ITPKB	1.04e-215	0.483163	0.566	0.109	1.88e-211	U5
AKAP12	1.96e-211	0.777669	0.361	0.046	3.55e-207	U5
TREM2	1.09e-205	0.979553	0.996	0.88	1.97e-201	U5
C1orf122	3.57e-203	0.91056	0.996	0.807	6.48e-199	U5
PPARG1	4.77e-203	0.793465	0.708	0.193	8.66e-199	U5
CCNG21	9.8e-202	0.700918	0.738	0.213	1.78e-197	U5
AKAP5	4.37e-200	0.589808	0.584	0.125	7.93e-196	U5
ANXA11	3.12e-198	0.797626	1	0.975	5.65e-194	U5
EPN2	3.72e-197	0.505531	0.59	0.13	6.75e-193	U5
MAP1A	2.63e-194	0.676337	0.475	0.086	4.78e-190	U5
NAGPA1	3.16e-194	0.888739	0.941	0.519	5.73e-190	U5
HES6	1.99e-193	0.677481	0.7	0.191	3.6e-189	U5
TIMP3	6.09e-193	0.876211	0.284	0.03	1.1e-188	U5
HOMER22	1.21e-185	0.89101	0.986	0.591	2.2e-181	U5
CTSZ	6.85e-185	0.664434	1	1	1.24e-180	U5
C1orf162	8.66e-181	0.851935	0.986	0.909	1.57e-176	U5
NEAT12	3.83e-180	1.01158	1	0.979	6.95e-176	U5
PDGFA	1.39e-179	0.443574	0.485	0.092	2.51e-175	U5
DOK23	2.05e-179	0.916955	0.955	0.513	3.72e-175	U5
FAM20C	7.48e-179	0.696115	0.793	0.277	1.36e-174	U5
JPT1	7.04e-178	0.920508	0.978	0.709	1.28e-173	U5
GPR35	3.09e-177	0.619407	0.769	0.247	5.6e-173	U5
VIM1	1.02e-172	0.582468	1	1	1.84e-168	U5
IER5L2	2.31e-172	0.772108	0.866	0.342	4.19e-168	U5
UCP2	5.04e-172	0.992602	0.947	0.583	9.13e-168	U5
ABCG2	8.41e-172	0.519241	0.499	0.103	1.53e-167	U5
ST14	4.11e-165	0.711941	0.917	0.429	7.45e-161	U5
MREG	3.2e-162	0.758114	0.862	0.382	5.81e-158	U5
CEBPA4	1.16e-161	0.758837	0.961	0.468	2.11e-157	U5
FHOD12	1.67e-161	0.811451	0.744	0.259	3.04e-157	U5
H6PD	2.22e-160	0.770387	0.907	0.476	4.02e-156	U5
MGAT1	4.32e-159	0.703925	1	0.875	7.83e-155	U5
GM2A	9.15e-158	1.10257	0.996	0.906	1.66e-153	U5
PPP1R16A1	1.28e-157	0.653508	0.848	0.352	2.32e-153	U5
RBPJ1	1.55e-157	0.8272	0.998	0.949	2.81e-153	U5
SPINT2	3.43e-157	0.60518	0.998	0.995	6.22e-153	U5
UBE2R2	4.66e-157	0.741028	0.961	0.637	8.46e-153	U5
CTNS	5.13e-157	0.628846	0.759	0.282	9.31e-153	U5
FCHO1	5.67e-157	0.503183	0.643	0.182	1.03e-152	U5
ALCAM	1.2e-156	0.852565	0.913	0.46	2.18e-152	U5
SLC25A29	2.32e-154	0.501348	0.641	0.185	4.2e-150	U5
BCL6	5.04e-153	0.782078	0.89	0.472	9.14e-149	U5
ATP2B12	7.89e-153	0.961475	0.959	0.622	1.43e-148	U5
CCNH	8.49e-153	0.700758	0.907	0.486	1.54e-148	U5
TRAF5	1.36e-152	0.469396	0.558	0.144	2.47e-148	U5
BEX4	5.52e-152	0.722561	0.897	0.45	1e-147	U5
TBC1D10C1	1.23e-151	0.506739	0.671	0.202	2.23e-147	U5
GALNT18	2.48e-151	0.49438	0.682	0.208	4.49e-147	U5
MGLL	1.33e-150	0.820372	0.68	0.215	2.4e-146	U5
SH3BGRL31	1.73e-150	0.543664	1	1	3.14e-146	U5
BASP1	2.54e-149	0.887058	0.886	0.45	4.6e-145	U5
MGST1	8.21e-149	0.799121	0.978	0.764	1.49e-144	U5
ACTG12	7.74e-148	0.764501	1	0.997	1.4e-143	U5
PGP2	2.94e-145	0.719546	0.955	0.635	5.34e-141	U5
PPP1R14A	3.17e-145	1.23683	0.702	0.267	5.74e-141	U5
KIAA09302	1.32e-144	0.714234	0.986	0.738	2.39e-140	U5
SPINT11	4.71e-144	0.607811	0.819	0.337	8.55e-140	U5
WFS1	6.57e-144	0.413253	0.357	0.064	1.19e-139	U5
RPS6KA12	6.76e-142	0.750539	0.925	0.517	1.23e-137	U5
BLOC1S63	7.66e-142	0.752001	0.988	0.847	1.39e-137	U5
REPIN1	1.58e-141	0.554876	0.753	0.284	2.86e-137	U5
YPEL2	1.6e-141	0.439829	0.574	0.156	2.9e-137	U5
SPTAN11	7.03e-141	0.764488	0.941	0.589	1.27e-136	U5
SASH3	7.03e-141	0.627324	0.917	0.471	1.27e-136	U5
ROGDI1	1.89e-139	0.692193	0.858	0.405	3.44e-135	U5
ZYX1	2.83e-139	0.706337	0.97	0.638	5.14e-135	U5
FLNA1	1.59e-138	0.587405	1	0.998	2.89e-134	U5
CORO1B	4.01e-138	0.639385	0.982	0.753	7.27e-134	U5
CPM	4.09e-138	0.912965	0.929	0.589	7.42e-134	U5
PLA2G7	1.45e-137	0.931932	0.901	0.522	2.64e-133	U5
WDFY42	8.93e-136	1.08978	0.901	0.548	1.62e-131	U5
KTN11	3.97e-135	0.626547	1	0.984	7.19e-131	U5
PLIN21	4.65e-135	1.04625	0.886	0.516	8.44e-131	U5
GFOD1	6.21e-135	0.516959	0.692	0.236	1.13e-130	U5
AP2M11	5.86e-134	0.495023	1	0.996	1.06e-129	U5
RAB42	1.79e-133	0.410732	0.497	0.125	3.24e-129	U5
HIVEP3	3.31e-133	0.500113	0.663	0.217	6e-129	U5
AHR	7.56e-132	0.674992	0.846	0.409	1.37e-127	U5
RTN4	8.38e-132	0.49039	1	0.996	1.52e-127	U5
BLVRB2	1.06e-131	0.566752	1	0.985	1.93e-127	U5
TMEM91	2.58e-131	0.836724	0.88	0.48	4.68e-127	U5
CALM22	1.31e-130	0.542698	1	0.994	2.38e-126	U5
METTL7A2	1.93e-129	0.72186	0.919	0.547	3.5e-125	U5
STK32C1	4.94e-129	0.601624	0.84	0.392	8.96e-125	U5
LY75	3.21e-128	0.537098	0.643	0.216	5.83e-124	U5
NFIL3	6.39e-128	0.613259	0.775	0.334	1.16e-123	U5
ITGAE	1.65e-127	0.546194	0.773	0.318	2.99e-123	U5
MYL6	2.38e-126	0.46395	1	1	4.31e-122	U5
CAT	2.67e-126	0.618652	0.992	0.863	4.85e-122	U5
RAB11FIP11	1.06e-125	0.644178	0.909	0.495	1.93e-121	U5
RHOF	6.29e-125	0.569855	0.663	0.234	1.14e-120	U5
IFNGR12	1.03e-124	0.684199	0.939	0.562	1.86e-120	U5
2011-09-01	2.09e-124	0.698846	0.961	0.713	3.79e-120	U5
FLVCR2	5.92e-124	0.420302	0.596	0.185	1.07e-119	U5
MAP3K14	1.29e-122	0.538784	0.584	0.186	2.35e-118	U5
CD36	2.38e-122	0.82189	0.854	0.463	4.31e-118	U5
CNN2	1.01e-121	0.594237	0.884	0.467	1.83e-117	U5
CAP1	1.11e-121	0.460314	1	0.997	2.01e-117	U5
PICALM1	1.2e-121	0.55287	0.996	0.88	2.18e-117	U5
SPI1	3.94e-121	0.479857	1	0.979	7.14e-117	U5
CCDC69	6.19e-121	0.548403	0.799	0.36	1.12e-116	U5
KIF22	6.98e-121	0.434603	0.582	0.181	1.27e-116	U5
SNRNP25	1.05e-120	0.61101	0.895	0.536	1.9e-116	U5
MYH9	3.9e-120	0.58796	0.996	0.873	7.08e-116	U5
MYO1F2	3.95e-120	0.573122	0.974	0.708	7.17e-116	U5
FAM58A	1.82e-119	0.5715	0.83	0.41	3.29e-115	U5
RAB7A	2.15e-119	0.493483	1	0.989	3.9e-115	U5
LSP11	7.15e-119	0.648806	0.996	0.926	1.3e-114	U5
RABEPK	1.54e-118	0.472534	0.611	0.207	2.78e-114	U5
VCL2	2.37e-118	0.728822	0.923	0.609	4.3e-114	U5
DOPEY2	3.34e-118	0.486624	0.671	0.248	6.06e-114	U5
ITGB1	4.6e-118	0.480589	0.996	0.965	8.34e-114	U5
NFXL12	4.72e-118	0.938699	0.742	0.337	8.56e-114	U5
ATP2B4	9.24e-118	0.514496	0.554	0.172	1.68e-113	U5
WWC2	1.51e-117	0.484459	0.639	0.23	2.73e-113	U5
SLAMF9	2.22e-117	0.507227	0.564	0.173	4.03e-113	U5
LRFN4	3.76e-116	0.42625	0.621	0.213	6.82e-112	U5
FLNB	3.81e-116	0.518235	0.576	0.189	6.91e-112	U5
CORO1A1	5.56e-116	0.606479	0.757	0.325	1.01e-111	U5
SAMD11	8.91e-116	0.522419	0.809	0.37	1.62e-111	U5
TTC9C2	2.03e-115	0.681353	0.899	0.549	3.67e-111	U5
QSOX1	2.11e-115	0.605083	0.984	0.826	3.82e-111	U5
SOX41	2.44e-115	0.627588	0.738	0.305	4.42e-111	U5
RHOC	3.57e-115	0.561728	0.868	0.411	6.48e-111	U5
MID1IP1	1.52e-114	0.467111	0.594	0.194	2.77e-110	U5
NMD3	1.96e-114	0.557694	0.753	0.342	3.56e-110	U5
PPT1	2.18e-114	0.499019	0.998	0.984	3.96e-110	U5
ST6GALNAC6	3.51e-113	0.443728	0.663	0.248	6.36e-109	U5
BCL2L11	2.24e-112	0.620639	0.744	0.33	4.06e-108	U5
ZFAND52	2.99e-112	0.667378	0.98	0.758	5.43e-108	U5
CERK1	3.27e-112	0.473037	0.686	0.265	5.93e-108	U5
C7orf50	1.01e-111	0.574191	0.915	0.565	1.83e-107	U5
STARD7	2.17e-111	0.575136	0.961	0.689	3.94e-107	U5
LINC00847	2.29e-111	0.490349	0.734	0.3	4.16e-107	U5
GPX1	4.6e-111	0.404084	1	1	8.34e-107	U5
SLC26A111	6.93e-111	0.634781	0.73	0.319	1.26e-106	U5
LIMD22	3.19e-110	0.688208	0.927	0.582	5.78e-106	U5
SLA2	2.3e-109	0.617661	0.961	0.652	4.17e-105	U5
ACTN11	5.5e-109	0.600924	0.99	0.864	9.97e-105	U5
WNT5B2	8.54e-109	0.432892	0.578	0.19	1.55e-104	U5
HMG20B	1.33e-108	0.594098	0.953	0.651	2.42e-104	U5
EMC3	2.64e-108	0.625966	0.961	0.763	4.79e-104	U5
PPP1R14B1	6.25e-108	0.585614	0.99	0.841	1.13e-103	U5
CARD91	9.7e-108	0.580998	0.856	0.462	1.76e-103	U5
SNX51	1.26e-107	0.549947	0.976	0.722	2.28e-103	U5
OPN3	1.3e-107	0.514309	0.807	0.401	2.37e-103	U5
SYNGR2	6.94e-107	0.462856	1	0.986	1.26e-102	U5
NPR1	1.37e-106	0.457088	0.525	0.161	2.49e-102	U5
RAP1A	9.68e-106	0.464075	0.998	0.934	1.76e-101	U5
FURIN1	7.72e-105	0.659595	0.895	0.547	1.4e-100	U5
PPM1L2	1.67e-104	0.541448	0.72	0.307	3.02e-100	U5
MFSD12	2.77e-103	0.694672	0.998	0.939	5.02e-99	U5
POLR2L1	1.73e-102	0.481222	0.998	0.962	3.13e-98	U5
ENDOG	2.21e-101	0.426741	0.686	0.28	4.02e-97	U5
MYO18A	9.48e-101	0.422658	0.576	0.201	1.72e-96	U5
CYTOR1	1.3e-100	0.659391	0.793	0.38	2.36e-96	U5
AKIRIN1	1.45e-100	0.642798	0.923	0.685	2.62e-96	U5
ST13	1.16e-99	0.450714	0.996	0.967	2.11e-95	U5
ID21	1.35e-99	0.657952	0.817	0.414	2.44e-95	U5
REEP5	3.37e-99	0.434995	1	0.993	6.12e-95	U5
ZNF366	3.38e-99	0.555684	0.781	0.382	6.13e-95	U5
CCDC85B1	3.61e-99	0.607055	0.949	0.74	6.54e-95	U5
CCL22	7.21e-99	1.1041	0.878	0.548	1.31e-94	U5
BCAR3	1.34e-98	0.442137	0.613	0.233	2.42e-94	U5
TIMP2	3.22e-98	0.461099	1	0.969	5.84e-94	U5
SLC35E3	6.05e-98	0.517498	0.706	0.301	1.1e-93	U5
ARRDC42	1.37e-97	0.725282	0.878	0.523	2.49e-93	U5
GRK3	2.18e-97	0.53674	0.957	0.703	3.95e-93	U5
MCUR11	3.6e-97	0.564525	0.951	0.748	6.53e-93	U5
POLR2J3	4.15e-97	0.470623	0.992	0.971	7.52e-93	U5
ETV3	4.28e-97	0.465005	0.507	0.166	7.77e-93	U5
AVPI11	2.23e-96	0.42484	0.671	0.272	4.04e-92	U5
RASA41	2.38e-96	0.466403	0.677	0.284	4.32e-92	U5
TMC6	1.19e-95	0.523172	0.923	0.572	2.17e-91	U5
PCSK5	2.57e-95	0.513145	0.655	0.278	4.65e-91	U5
FAM214B	3.16e-95	0.442369	0.659	0.276	5.73e-91	U5
PON2	3.75e-95	0.529014	0.83	0.446	6.79e-91	U5
FAM126A3	9.34e-95	0.742421	0.838	0.522	1.69e-90	U5
CD276	1.37e-94	0.603383	0.852	0.511	2.48e-90	U5
SORT1	2.7e-94	0.582126	0.862	0.524	4.9e-90	U5
MAFF	2.03e-93	0.630136	0.653	0.277	3.68e-89	U5
HNRNPAB1	4.94e-93	0.54395	0.945	0.701	8.96e-89	U5
CBR3	5.01e-93	0.631501	0.791	0.383	9.09e-89	U5
ACSL3	9.81e-93	0.603811	0.963	0.808	1.78e-88	U5
NCKAP1L2	1.41e-92	0.461514	1	0.923	2.56e-88	U5
TOB1	2.47e-92	0.501164	0.661	0.292	4.48e-88	U5
CD521	2.69e-92	0.759157	0.994	0.928	4.88e-88	U5
RAPH1	3.33e-92	0.422849	0.55	0.195	6.03e-88	U5
SEPHS2	6.98e-92	0.49874	0.89	0.558	1.27e-87	U5
DPP9	1.27e-91	0.519227	0.89	0.566	2.3e-87	U5
ALDH3A2	2.03e-91	0.512219	0.822	0.463	3.68e-87	U5
EIF3G2	2.06e-91	0.553025	0.992	0.91	3.75e-87	U5
MDFIC	4.09e-91	0.469957	0.817	0.437	7.41e-87	U5
HSPH1	1.04e-90	0.513477	0.984	0.853	1.88e-86	U5
PTP4A2	1.31e-90	0.45969	0.988	0.895	2.37e-86	U5
LGALS31	2.95e-90	0.90524	1	0.999	5.35e-86	U5
SLC39A10	7.26e-90	0.461174	0.665	0.288	1.32e-85	U5
IARS2	9.5e-90	0.497092	0.901	0.6	1.72e-85	U5
CLN8	1.38e-89	0.483691	0.777	0.387	2.51e-85	U5
LASP1	1.93e-89	0.511386	0.955	0.704	3.5e-85	U5
PI4K2A	6.56e-89	0.433951	0.781	0.383	1.19e-84	U5
DUOX1	7.62e-89	0.532087	0.633	0.264	1.38e-84	U5
SLC7A82	3.27e-88	0.561562	0.744	0.344	5.93e-84	U5
DENND4C	3.49e-88	0.521659	0.85	0.5	6.32e-84	U5
PDHB	3.88e-88	0.427014	0.819	0.434	7.04e-84	U5
FGD41	8.04e-88	0.484054	0.655	0.279	1.46e-83	U5
PHTF2	1.3e-87	0.566552	0.783	0.428	2.36e-83	U5
C9orf16	1.92e-87	0.495799	0.992	0.948	3.49e-83	U5
FES2	2.38e-87	0.464338	0.744	0.354	4.32e-83	U5
KCNAB2	3.01e-87	0.494343	0.866	0.537	5.46e-83	U5
LMBR1L	4.41e-87	0.432284	0.716	0.332	7.99e-83	U5
WDR1	4.75e-87	0.467389	0.982	0.837	8.62e-83	U5
H2AFJ	6.12e-87	0.536004	0.947	0.732	1.11e-82	U5
PTPRO	1.2e-86	0.50335	0.892	0.566	2.18e-82	U5
TRPV2	1.52e-86	0.508931	0.966	0.797	2.76e-82	U5
AES	1.98e-86	0.429759	0.996	0.948	3.59e-82	U5
COTL11	2.9e-86	0.419221	1	0.996	5.26e-82	U5
AC078850.11	3.07e-86	0.508044	0.385	0.109	5.57e-82	U5
GLIPR1	3.45e-86	0.543965	0.97	0.827	6.26e-82	U5
ZFP36L12	3.7e-86	0.532516	0.988	0.681	6.7e-82	U5
ATXN11	3.84e-86	0.538502	0.939	0.695	6.97e-82	U5
DICER1	4.31e-86	0.490044	0.972	0.745	7.81e-82	U5
UBAC13	5.8e-86	0.469196	0.925	0.589	1.05e-81	U5
ALDH1A2	8.16e-86	0.466295	0.379	0.102	1.48e-81	U5
LIMK1	2.13e-85	0.44026	0.819	0.431	3.87e-81	U5
HMOX2	6.33e-85	0.450334	0.826	0.472	1.15e-80	U5
CNBP2	1.7e-84	0.438417	0.986	0.849	3.08e-80	U5
MRPS341	5.92e-84	0.475368	0.909	0.628	1.07e-79	U5
SET	5.01e-83	0.41009	0.998	0.955	9.09e-79	U5
APBB1IP2	6.76e-83	0.529249	0.921	0.624	1.23e-78	U5
RRAGD1	8.63e-83	0.546889	0.864	0.553	1.57e-78	U5
SLC39A6	3.58e-82	0.531499	0.846	0.537	6.49e-78	U5
FABP3	1.69e-81	0.585413	0.824	0.477	3.06e-77	U5
CYBRD11	1.81e-81	0.491585	0.659	0.303	3.28e-77	U5
CTSB	6.85e-81	0.541844	1	1	1.24e-76	U5
CABIN1	7.02e-81	0.439389	0.785	0.424	1.27e-76	U5
MYO1C	1.21e-80	0.492665	0.848	0.509	2.2e-76	U5
2007-09-01	2.5e-80	0.404062	0.996	0.946	4.53e-76	U5
LPP	4.48e-80	0.506284	0.97	0.899	8.12e-76	U5
RRS13	5.14e-80	0.471971	0.56	0.211	9.33e-76	U5
MGAT4B	1.96e-79	0.45082	0.941	0.642	3.55e-75	U5
TIAM1	2.06e-79	0.527004	0.886	0.576	3.75e-75	U5
COX14	2.77e-79	0.414813	0.988	0.878	5.03e-75	U5
MPG	2.98e-79	0.442069	0.957	0.728	5.4e-75	U5
PLCB21	3.4e-79	0.463199	0.854	0.513	6.17e-75	U5
ENHO	7.78e-79	0.682685	0.475	0.169	1.41e-74	U5
PDCD4	1.05e-78	0.442494	0.708	0.33	1.91e-74	U5
TWF22	1.73e-78	0.477667	0.931	0.676	3.13e-74	U5
CHCHD7	2.97e-78	0.462205	0.986	0.912	5.38e-74	U5
ZBTB7A2	4.23e-78	0.478389	0.937	0.686	7.67e-74	U5
LINC009693	5.06e-78	0.462264	0.978	0.742	9.17e-74	U5
CD226	7.55e-78	0.453724	0.619	0.259	1.37e-73	U5
SMIM4	5.98e-77	0.483714	0.88	0.578	1.08e-72	U5
C20orf27	6.39e-77	0.475528	0.868	0.556	1.16e-72	U5
WIPF1	1.15e-76	0.561794	0.97	0.87	2.09e-72	U5
ACAA2	1.51e-76	0.508444	0.921	0.678	2.74e-72	U5
MAN1C1	2.14e-76	0.453529	0.574	0.236	3.89e-72	U5
LYZ1	2.21e-76	0.758537	0.996	0.993	4.01e-72	U5
HAGH1	1.51e-75	0.46934	0.905	0.637	2.74e-71	U5
PIAS2	2.73e-75	0.425887	0.744	0.383	4.95e-71	U5
ARHGAP45	3e-75	0.413776	0.728	0.371	5.45e-71	U5
TEX2641	4.2e-75	0.446805	0.901	0.589	7.61e-71	U5
H1FX1	6.82e-75	0.516489	0.848	0.52	1.24e-70	U5
AQP31	7.1e-75	0.636589	0.939	0.821	1.29e-70	U5
IL27RA1	1.49e-74	0.489066	0.901	0.608	2.7e-70	U5
ANP32B4	2.06e-74	0.434046	0.984	0.789	3.73e-70	U5
EIF4A1	9.4e-74	0.47499	0.923	0.672	1.7e-69	U5
MZT2A	1.07e-73	0.468631	0.832	0.519	1.94e-69	U5
RAB7B	1.67e-73	0.505113	0.586	0.253	3.03e-69	U5
MFSD6	4.02e-73	0.407232	0.68	0.33	7.3e-69	U5
SRD5A3	4.07e-73	0.407739	0.783	0.432	7.38e-69	U5
ESRRA	4.45e-73	0.401614	0.718	0.366	8.07e-69	U5
KIF2A	8.55e-73	0.490004	0.734	0.394	1.55e-68	U5
MIEF1	8.62e-72	0.403563	0.724	0.375	1.56e-67	U5
RYK	9.21e-72	0.439764	0.753	0.425	1.67e-67	U5
PRKAR1A	1.69e-71	0.442119	0.968	0.845	3.06e-67	U5
PHLDA31	1.96e-71	0.491349	0.771	0.392	3.55e-67	U5
TGFBR2	2.13e-71	0.41949	0.832	0.503	3.86e-67	U5
MARK2	2.21e-71	0.406512	0.817	0.483	4.01e-67	U5
PRPS1	4.36e-71	0.409728	0.602	0.27	7.9e-67	U5
RNPEPL1	9.19e-71	0.431563	0.949	0.753	1.67e-66	U5
CIB1	1.1e-70	0.404096	0.978	0.888	1.99e-66	U5
RPS19BP1	1.75e-70	0.427607	0.978	0.881	3.17e-66	U5
APOE1	2.85e-70	1.1233	0.801	0.5	5.17e-66	U5
TMEM134	3.43e-70	0.407075	0.844	0.506	6.22e-66	U5
MRC1	8.18e-70	0.411844	1	0.999	1.48e-65	U5
ECM1	1.06e-69	0.591795	0.613	0.297	1.93e-65	U5
TBL1XR11	2.02e-69	0.404514	0.874	0.522	3.66e-65	U5
FAM129B	2.42e-69	0.471133	0.905	0.628	4.39e-65	U5
DOCK101	4.59e-69	0.470838	0.88	0.568	8.32e-65	U5
TTC31	7.22e-69	0.41114	0.986	0.833	1.31e-64	U5
SCARB12	7.37e-69	0.44928	0.777	0.419	1.34e-64	U5
LPL	4.28e-68	0.708733	0.473	0.176	7.76e-64	U5
MXD42	7.05e-68	0.424785	0.785	0.448	1.28e-63	U5
PRCP	1.05e-67	0.451044	0.929	0.734	1.9e-63	U5
LIMA1	1.06e-67	0.504663	0.773	0.439	1.92e-63	U5
HMGN3	3.23e-66	0.576361	0.959	0.854	5.85e-62	U5
DGKZ	2.31e-65	0.403896	0.795	0.467	4.18e-61	U5
SSBP3	3.18e-65	0.511148	0.568	0.25	5.76e-61	U5
DAB23	1.27e-64	0.50752	0.941	0.707	2.31e-60	U5
COLGALT1	8.12e-64	0.411804	0.913	0.656	1.47e-59	U5
DHRS21	8.55e-64	0.532607	0.375	0.126	1.55e-59	U5
CDK2AP1	1.34e-63	0.418528	0.88	0.593	2.43e-59	U5
GNAQ1	3.14e-63	0.410594	0.976	0.807	5.69e-59	U5
EIF4G1	3.88e-63	0.414779	0.955	0.787	7.05e-59	U5
MRPL342	2.1e-62	0.400495	0.917	0.684	3.81e-58	U5
SSBP4	1.87e-61	0.401771	0.84	0.54	3.4e-57	U5
EGLN3	3.85e-61	0.441794	0.544	0.231	6.98e-57	U5
RRP1B1	9.58e-61	0.419689	0.941	0.757	1.74e-56	U5
QPRT2	5.3e-60	0.685332	0.85	0.595	9.62e-56	U5
CTTNBP22	9.89e-60	0.40241	0.57	0.258	1.79e-55	U5
POR	1.55e-59	0.441944	0.803	0.519	2.8e-55	U5
USP81	2.65e-59	0.408218	0.951	0.833	4.8e-55	U5
GPR137B	2.72e-59	0.404175	0.817	0.539	4.93e-55	U5
OGFRL11	1.03e-58	0.675541	0.927	0.814	1.88e-54	U5
GSTK1	1.23e-57	0.442524	0.982	0.93	2.24e-53	U5
STIP1	1.96e-57	0.436176	0.888	0.665	3.56e-53	U5
BTG1	2.22e-57	0.492631	0.856	0.603	4.03e-53	U5
CD1B1	1.1e-56	0.711261	0.7	0.371	1.99e-52	U5
SOAT1	1.22e-56	0.422505	0.945	0.796	2.22e-52	U5
MBP	2.88e-56	0.404858	0.919	0.68	5.23e-52	U5
TTC39B	1.45e-55	0.488729	0.813	0.547	2.63e-51	U5
NEK6	1.52e-55	0.523106	0.771	0.488	2.76e-51	U5
MYL9	2.48e-55	0.489956	0.465	0.192	4.5e-51	U5
CAMK1	3.05e-55	0.525553	0.822	0.597	5.53e-51	U5
LRRK1	9.15e-55	0.472207	0.627	0.339	1.66e-50	U5
SDC2	9.44e-55	0.474609	0.931	0.758	1.71e-50	U5
STMN1	6.69e-54	0.454405	0.602	0.307	1.21e-49	U5
SLC44A1	1.19e-52	0.460945	0.888	0.724	2.15e-48	U5
UBR4	1.77e-52	0.401779	0.878	0.691	3.2e-48	U5
RFTN1	9.58e-51	0.418411	0.742	0.458	1.74e-46	U5
G6PD	1.2e-50	0.495564	0.933	0.772	2.18e-46	U5
ATP1B1	2.02e-50	0.465581	0.886	0.646	3.66e-46	U5
SULF2	2.48e-50	0.43857	0.866	0.701	4.49e-46	U5
TUBA1C1	3.67e-50	0.403104	0.955	0.833	6.66e-46	U5
MAT2A1	9.15e-50	0.412086	0.899	0.693	1.66e-45	U5
SGK11	1.01e-49	0.448748	0.684	0.383	1.83e-45	U5
CD1A1	2.66e-48	0.477706	0.475	0.206	4.83e-44	U5
DPYSL2	2.7e-46	0.43276	0.961	0.921	4.9e-42	U5
MATK2	2.93e-46	0.404006	0.836	0.527	5.31e-42	U5
SLCO2B12	1.34e-44	0.404566	0.807	0.542	2.43e-40	U5
REL	3.61e-44	0.409755	0.921	0.763	6.54e-40	U5
TUBA1A1	2.89e-42	0.487557	0.968	0.932	5.25e-38	U5
CCL171	1.4e-41	0.866626	0.73	0.552	2.55e-37	U5
SPOCD1	1.68e-41	0.46624	0.371	0.153	3.05e-37	U5
IRF4	1.23e-40	0.434634	0.592	0.348	2.24e-36	U5
IPCEF12	3.59e-39	0.408622	0.59	0.328	6.52e-35	U5
MAP1S2	6.8e-39	0.447917	0.931	0.838	1.23e-34	U5
TXNIP2	2.95e-36	0.472387	0.931	0.763	5.35e-32	U5
CD1E1	8.55e-33	0.598741	0.568	0.338	1.55e-28	U5
APOC11	3.76e-31	0.521236	0.85	0.682	6.82e-27	U5
CYP1B1	2.43e-29	0.418271	0.923	0.858	4.4e-25	U5
CTSD1	1.17e-25	0.445009	0.994	0.981	2.12e-21	U5
RGCC1	2.36e-23	0.416874	0.42	0.237	4.29e-19	U5
CTSL	2.88e-08	0.422475	0.682	0.625	0.000522799	U5
LPL1	4.58e-300	1.29599	0.84	0.169	8.31e-296	U6
CCL221	5.68e-247	2.22124	1	0.547	1.03e-242	U6
DCSTAMP1	1.79e-241	0.943138	0.833	0.204	3.26e-237	U6
SNAI32	2.05e-230	0.706566	0.712	0.144	3.71e-226	U6
GPRIN31	7.14e-223	0.631924	0.658	0.126	1.3e-218	U6
MAFF1	7.65e-218	0.958665	0.882	0.274	1.39e-213	U6
BHLHE41	5.74e-212	0.556248	0.485	0.07	1.04e-207	U6
ITPKB1	2.2e-204	0.518377	0.599	0.11	3.99e-200	U6
AC015660.2	1.74e-201	0.830333	0.544	0.093	3.15e-197	U6
DHRS111	2.86e-194	0.983457	0.847	0.268	5.19e-190	U6
ABCC33	1.36e-185	1.05697	0.983	0.519	2.46e-181	U6
CXXC52	2.43e-185	0.786359	0.887	0.288	4.41e-181	U6
SPP1	2.61e-185	1.89053	0.975	0.502	4.73e-181	U6
PPARG2	5.42e-185	0.779346	0.739	0.195	9.83e-181	U6
GALNT121	5.08e-180	0.81533	0.786	0.222	9.22e-176	U6
IER5L3	1.61e-169	0.821023	0.909	0.344	2.92e-165	U6
CD522	4.84e-169	0.994973	1	0.928	8.78e-165	U6
SLC29A3	9.25e-168	0.510325	0.623	0.142	1.68e-163	U6
AQP9	2.87e-167	0.899751	0.936	0.376	5.21e-163	U6
TGM21	4.75e-164	1.35136	0.924	0.379	8.61e-160	U6
TMEM911	1.42e-159	0.943464	0.951	0.48	2.58e-155	U6
TBC1D10C2	3.53e-157	0.562502	0.727	0.203	6.4e-153	U6
FABP51	4.29e-156	1.2236	0.998	0.947	7.78e-152	U6
ALDH1A21	2.24e-154	0.663228	0.507	0.1	4.07e-150	U6
PRAM11	4.94e-154	0.655535	0.776	0.238	8.96e-150	U6
JAKMIP21	7.75e-153	0.769395	0.621	0.153	1.4e-148	U6
DHRS91	7.03e-152	0.410369	0.409	0.066	1.28e-147	U6
ITGB22	1.49e-149	0.75324	1	0.985	2.7e-145	U6
ANXA111	4.34e-148	0.672025	1	0.975	7.88e-144	U6
PALLD1	1.25e-144	1.08473	0.877	0.357	2.26e-140	U6
AKAP51	1.96e-144	0.503223	0.557	0.128	3.56e-140	U6
CRABP2	2.64e-144	0.451246	0.308	0.04	4.8e-140	U6
LIPA1	1.44e-142	0.9471	1	0.987	2.61e-138	U6
CSTB1	5.99e-141	0.770202	1	1	1.09e-136	U6
ID22	1.25e-140	0.873693	0.916	0.414	2.27e-136	U6
NDUFS5	2.66e-140	0.580606	1	0.995	4.82e-136	U6
MID1IP11	6.41e-139	0.595512	0.663	0.194	1.16e-134	U6
FAM20C1	1.34e-137	0.611402	0.8	0.279	2.44e-133	U6
TREM21	7.48e-137	0.795078	1	0.88	1.36e-132	U6
SLC25A291	1.57e-136	0.499991	0.653	0.187	2.85e-132	U6
ALCAM1	1.62e-134	0.827878	0.929	0.462	2.93e-130	U6
ABHD22	7.68e-133	0.807955	0.946	0.561	1.39e-128	U6
MFSD121	1.19e-131	0.767904	0.998	0.939	2.15e-127	U6
RPS6KA13	8.56e-131	0.693552	0.953	0.518	1.55e-126	U6
PHLDA32	1.28e-130	0.759702	0.882	0.391	2.33e-126	U6
ABCG21	1.51e-130	0.492864	0.483	0.106	2.73e-126	U6
MCEMP11	4.31e-129	0.929822	0.729	0.249	7.81e-125	U6
BCL7A3	6.36e-128	0.445297	0.554	0.134	1.15e-123	U6
LGALS32	1e-126	0.88131	1	0.999	1.82e-122	U6
CD63	6.21e-125	0.628371	1	1	1.13e-120	U6
MYL91	1.02e-121	0.645008	0.638	0.189	1.86e-117	U6
TUBA1A2	1.58e-120	0.900154	1	0.932	2.86e-116	U6
AMPD21	6.57e-120	0.400572	0.537	0.135	1.19e-115	U6
KCNK65	1.19e-118	0.760425	0.973	0.61	2.17e-114	U6
CPM1	1.68e-118	0.808581	0.963	0.59	3.04e-114	U6
RGCC2	1.12e-117	0.836451	0.685	0.232	2.03e-113	U6
IFNGR13	4.14e-117	0.696112	0.958	0.564	7.51e-113	U6
GM2A1	8.1e-117	0.950467	0.995	0.907	1.47e-112	U6
KIAA09303	6.74e-115	0.652666	0.998	0.739	1.22e-110	U6
A2M1	2.39e-114	0.933164	0.833	0.364	4.34e-110	U6
SDC21	3.19e-114	0.809391	0.966	0.758	5.78e-110	U6
SIGLEC101	1.36e-112	0.631453	0.874	0.4	2.46e-108	U6
SEPT111	2.36e-112	0.684156	0.968	0.715	4.28e-108	U6
CLN81	5.46e-112	0.594694	0.847	0.388	9.9e-108	U6
LSP12	5.9e-110	0.615941	1	0.926	1.07e-105	U6
TM4SF19	1.6e-109	0.469349	0.352	0.066	2.9e-105	U6
TWF23	3.68e-109	0.631252	0.975	0.676	6.68e-105	U6
SSBP31	5.23e-109	0.797433	0.677	0.249	9.48e-105	U6
ACTG13	1.6e-108	0.674646	1	0.997	2.91e-104	U6
MREG1	1.25e-107	0.637617	0.837	0.385	2.27e-103	U6
MDH11	1.42e-107	0.571239	0.998	0.958	2.57e-103	U6
PTPN72	5.08e-107	0.602968	0.729	0.285	9.22e-103	U6
EGR22	5.73e-107	0.621206	0.837	0.368	1.04e-102	U6
LCP1	3.91e-106	0.599344	1	0.979	7.09e-102	U6
C10orf1282	7.84e-106	0.685247	0.889	0.483	1.42e-101	U6
CEBPA5	8.59e-106	0.63582	0.936	0.471	1.56e-101	U6
RAB11FIP4	4.64e-105	0.400791	0.53	0.145	8.42e-101	U6
KIF221	9e-105	0.443955	0.596	0.183	1.63e-100	U6
NEK61	9.93e-105	0.613477	0.919	0.486	1.8e-100	U6
TUBA1B2	7.6e-104	0.498513	1	0.999	1.38e-99	U6
VIM2	1.07e-103	0.469952	1	1	1.94e-99	U6
SGK12	3.17e-103	0.692544	0.828	0.381	5.75e-99	U6
C1orf1221	8.79e-103	0.662417	0.988	0.808	1.59e-98	U6
HMG20B1	9.95e-103	0.652563	0.953	0.652	1.8e-98	U6
SORT11	2.51e-102	0.622197	0.931	0.524	4.56e-98	U6
LINC008471	4.14e-102	0.51021	0.751	0.302	7.51e-98	U6
MGAT11	7.55e-102	0.596971	0.995	0.875	1.37e-97	U6
SPOCD11	9.36e-102	0.559656	0.537	0.15	1.7e-97	U6
CYP27A11	1.97e-100	0.726742	0.791	0.314	3.57e-96	U6
C3	4.74e-100	0.628719	0.591	0.192	8.6e-96	U6
TFRC1	1.42e-99	0.835749	0.985	0.805	2.58e-95	U6
GSTO1	2.15e-99	0.5227	0.998	0.988	3.9e-95	U6
ACTN12	2.95e-99	0.62075	0.995	0.864	5.35e-95	U6
CD91	6.23e-99	0.748	0.99	0.676	1.13e-94	U6
MATK3	1.09e-98	0.641802	0.919	0.526	1.97e-94	U6
SOX42	1.37e-98	0.698095	0.741	0.307	2.49e-94	U6
TDRD31	1.6e-98	0.609185	0.874	0.447	2.9e-94	U6
SLC25A32	3.98e-97	0.455284	1	0.993	7.23e-93	U6
DBI	6.08e-97	0.427742	1	1	1.1e-92	U6
KCNE1	6.21e-96	0.509768	0.682	0.25	1.13e-91	U6
ATP2B41	1.72e-95	0.490779	0.552	0.174	3.12e-91	U6
SLC26A112	6.17e-95	0.537968	0.761	0.321	1.12e-90	U6
NOP101	1.53e-94	0.499975	0.995	0.971	2.78e-90	U6
DAB24	2.4e-93	0.643257	0.985	0.707	4.36e-89	U6
MALAT1	3.61e-93	0.410701	1	1	6.56e-89	U6
SLAMF91	7.1e-93	0.497097	0.559	0.176	1.29e-88	U6
TNFSF14	1.3e-92	0.499796	0.411	0.101	2.37e-88	U6
SH3BGRL32	2.56e-92	0.432462	1	1	4.65e-88	U6
SDCBP	1.47e-91	0.437628	1	1	2.67e-87	U6
PLIN22	4.38e-91	0.766605	0.879	0.518	7.95e-87	U6
RHOF1	5.52e-91	0.503348	0.643	0.237	1e-86	U6
PCM12	1.76e-90	0.634514	0.961	0.702	3.18e-86	U6
MGLL1	4.1e-90	0.731437	0.606	0.219	7.43e-86	U6
AVPI12	4.3e-90	0.479189	0.695	0.273	7.8e-86	U6
TLE11	5.96e-90	0.400843	0.488	0.142	1.08e-85	U6
CD82	8.65e-90	0.511557	0.724	0.303	1.57e-85	U6
HSD11B11	9.41e-90	0.743567	0.813	0.37	1.71e-85	U6
CD811	5.26e-89	0.506952	1	0.996	9.55e-85	U6
CCNH1	7.19e-89	0.560749	0.879	0.488	1.3e-84	U6
H6PD1	1.07e-88	0.572173	0.865	0.479	1.94e-84	U6
CD442	1.99e-86	0.485295	0.998	0.99	3.61e-82	U6
MOSPD1	3.29e-86	0.402155	0.579	0.201	5.97e-82	U6
BCAP31	7.15e-86	0.487491	1	0.978	1.3e-81	U6
PGP3	2.13e-85	0.540256	0.941	0.637	3.86e-81	U6
UBE2R21	3.31e-85	0.54892	0.946	0.639	6.01e-81	U6
ARRDC43	8.92e-85	0.654416	0.892	0.525	1.62e-80	U6
CYTOR2	1.81e-84	0.528348	0.83	0.382	3.29e-80	U6
FADS11	1.94e-84	0.576416	0.983	0.851	3.52e-80	U6
TTC32	2.77e-84	0.519806	0.99	0.834	5.02e-80	U6
GUSB	5.44e-83	0.555839	0.916	0.588	9.87e-79	U6
PDE3B	2.03e-82	0.479022	0.66	0.264	3.69e-78	U6
APOC12	1.3e-81	0.608924	0.983	0.68	2.36e-77	U6
FBP12	2.85e-81	0.692002	1	0.847	5.17e-77	U6
MCOLN3	6.21e-81	0.429131	0.544	0.182	1.13e-76	U6
LRP11	1.19e-80	0.528778	0.963	0.705	2.16e-76	U6
G6PD1	5.13e-80	0.561142	0.98	0.772	9.31e-76	U6
IGHE	7.53e-80	0.814001	0.276	0.055	1.37e-75	U6
CA2	5.22e-78	0.465497	0.48	0.153	9.47e-74	U6
ST131	7.9e-78	0.422254	0.998	0.967	1.43e-73	U6
CCND21	1.18e-77	0.528779	0.781	0.358	2.14e-73	U6
HMGN1	3.25e-77	0.425918	1	0.946	5.89e-73	U6
MYDGF	8.82e-77	0.471188	0.995	0.909	1.6e-72	U6
SPINT12	7.29e-76	0.474005	0.729	0.341	1.32e-71	U6
SAMM50	1.04e-75	0.415544	0.724	0.336	1.89e-71	U6
SYNGR1	2.6e-75	0.476263	0.732	0.335	4.72e-71	U6
ZNF706	3.48e-75	0.425245	0.993	0.944	6.31e-71	U6
SEPHS21	4.23e-74	0.489145	0.904	0.56	7.68e-70	U6
NEAT13	7.18e-74	0.472625	1	0.979	1.3e-69	U6
MRTO4	9.13e-74	0.445546	0.685	0.313	1.66e-69	U6
PPP1R16A2	1.42e-73	0.43773	0.761	0.356	2.58e-69	U6
IFNGR2	2.92e-73	0.474935	0.998	0.864	5.29e-69	U6
SNX52	3.67e-73	0.484728	0.958	0.724	6.66e-69	U6
RBPJ2	1.74e-72	0.533246	1	0.949	3.15e-68	U6
PPP1R14B2	2.52e-72	0.49756	0.985	0.842	4.56e-68	U6
UCP21	2.6e-72	0.74282	0.879	0.586	4.72e-68	U6
SASH31	2.75e-72	0.460509	0.852	0.475	4.98e-68	U6
APOE2	1.02e-71	0.822293	0.857	0.5	1.86e-67	U6
EIF4A11	1.12e-71	0.479022	0.943	0.673	2.03e-67	U6
PNPLA6	5.28e-71	0.474999	0.938	0.667	9.57e-67	U6
SLC1A51	7.3e-71	0.437847	0.697	0.302	1.32e-66	U6
PICALM2	2.07e-70	0.471018	0.98	0.881	3.75e-66	U6
CEBPB1	3.11e-70	0.723773	0.951	0.77	5.63e-66	U6
CD86	5.37e-70	0.517296	0.953	0.743	9.73e-66	U6
TMEM2511	1.43e-69	0.475006	0.746	0.377	2.6e-65	U6
ZYX2	1.44e-69	0.480352	0.946	0.64	2.62e-65	U6
VAPA1	2.51e-69	0.493993	0.975	0.84	4.56e-65	U6
ITGAM1	4.49e-69	0.452153	0.995	0.945	8.14e-65	U6
RAC21	1.32e-68	0.515888	0.973	0.784	2.39e-64	U6
CALR	2.14e-68	0.462098	1	0.996	3.87e-64	U6
CTSH1	8.34e-68	0.476068	1	0.967	1.51e-63	U6
ATP6AP1	1.31e-67	0.418344	0.995	0.93	2.38e-63	U6
PSTPIP11	2.63e-67	0.429419	0.724	0.337	4.77e-63	U6
TMC61	3.64e-67	0.465766	0.909	0.574	6.61e-63	U6
ACAT2	5.98e-67	0.606794	0.889	0.598	1.08e-62	U6
KCNAB21	4.34e-66	0.451575	0.872	0.539	7.86e-62	U6
LPXN	2.17e-65	0.464903	0.892	0.597	3.94e-61	U6
FABP41	2.18e-65	1.25861	0.586	0.267	3.95e-61	U6
MIR4435-2HG1	4.22e-65	0.437263	0.744	0.347	7.65e-61	U6
LINC009694	8.9e-65	0.482823	0.953	0.743	1.61e-60	U6
H1FX2	1.88e-64	0.557309	0.852	0.522	3.42e-60	U6
MRAS	2.35e-64	0.502134	0.882	0.579	4.26e-60	U6
RRAGD2	2.4e-64	0.466639	0.877	0.554	4.35e-60	U6
LIMK11	6.3e-64	0.414407	0.8	0.434	1.14e-59	U6
ECH1	1.2e-63	0.456966	0.946	0.751	2.18e-59	U6
EML4	1.49e-63	0.500226	0.901	0.619	2.69e-59	U6
SPTAN12	2.07e-63	0.520239	0.889	0.592	3.75e-59	U6
PPIC	2.6e-63	0.419087	0.594	0.249	4.72e-59	U6
GAS2L3	1.33e-62	0.432038	0.66	0.301	2.42e-58	U6
MGAT4B1	8.15e-62	0.443885	0.906	0.644	1.48e-57	U6
CD1B2	1.77e-61	0.997333	0.704	0.372	3.21e-57	U6
ADAM151	2.25e-61	0.434526	0.948	0.726	4.08e-57	U6
AKIRIN11	2.95e-61	0.489625	0.926	0.687	5.36e-57	U6
LASP11	5.65e-61	0.431926	0.956	0.705	1.03e-56	U6
FLT1	2.33e-60	0.412481	0.729	0.332	4.23e-56	U6
PTPN6	2.66e-60	0.438819	0.953	0.684	4.83e-56	U6
ATP1B11	3.09e-60	0.482	0.924	0.646	5.61e-56	U6
RAB11FIP12	3.92e-60	0.442831	0.845	0.499	7.11e-56	U6
CCDC85B2	5.07e-60	0.46642	0.951	0.741	9.19e-56	U6
HEXB1	9.56e-60	0.473086	0.978	0.875	1.73e-55	U6
TOMM40	2.26e-59	0.417571	0.766	0.425	4.1e-55	U6
MGST11	4.29e-59	0.488629	0.963	0.765	7.79e-55	U6
TAGLN21	5.28e-59	0.455414	0.973	0.835	9.57e-55	U6
EBP	5.61e-59	0.474248	0.872	0.562	1.02e-54	U6
MSR1	9.93e-59	0.542295	0.53	0.216	1.8e-54	U6
CTNNAL13	1.21e-58	0.422264	0.931	0.595	2.2e-54	U6
MRPL343	5.85e-58	0.422919	0.933	0.685	1.06e-53	U6
TRPV21	1.93e-57	0.452403	0.966	0.798	3.5e-53	U6
SMIM251	5.56e-57	0.454958	0.798	0.426	1.01e-52	U6
GPX31	6.55e-57	0.414004	0.729	0.377	1.19e-52	U6
SLC35E31	7.66e-57	0.459716	0.645	0.305	1.39e-52	U6
ZFYVE163	2.23e-56	0.52938	0.921	0.693	4.05e-52	U6
CD2761	2.34e-56	0.448822	0.837	0.513	4.24e-52	U6
TUBA1C2	2.53e-56	0.431591	0.975	0.833	4.59e-52	U6
HCST1	4.62e-56	0.465155	0.995	0.986	8.38e-52	U6
TIAM11	4.59e-55	0.427576	0.874	0.578	8.32e-51	U6
SLC8A1	7.11e-55	0.451453	0.798	0.489	1.29e-50	U6
PLA2G71	8.78e-55	0.475204	0.842	0.526	1.59e-50	U6
PDCD41	1.26e-54	0.42327	0.663	0.333	2.29e-50	U6
MSRB1	1.58e-54	0.427657	0.798	0.483	2.87e-50	U6
RGS121	4.47e-54	0.461724	0.773	0.429	8.11e-50	U6
LYZ2	9.48e-54	0.452399	1	0.993	1.72e-49	U6
FHOD13	3.74e-52	0.40638	0.591	0.264	6.79e-48	U6
CXCR41	1.14e-51	0.409713	0.446	0.168	2.07e-47	U6
CTSD2	1.4e-51	0.514936	0.998	0.981	2.55e-47	U6
CHST11	2.13e-51	0.414079	0.904	0.59	3.87e-47	U6
ACAA21	1.72e-50	0.429296	0.904	0.679	3.12e-46	U6
TECR	3.78e-50	0.434002	0.943	0.805	6.86e-46	U6
RRS14	8.41e-50	0.435884	0.515	0.213	1.52e-45	U6
NDUFB6	3.59e-48	0.430084	0.916	0.715	6.5e-44	U6
LAMP11	4.81e-48	0.445666	0.993	0.903	8.72e-44	U6
TUBB6	7.92e-48	0.410865	0.931	0.695	1.44e-43	U6
POR1	1.64e-46	0.428883	0.781	0.521	2.98e-42	U6
ACP51	4.56e-46	0.477262	0.998	0.974	8.27e-42	U6
CALU	6.32e-46	0.43338	0.901	0.714	1.15e-41	U6
HMGN31	1.53e-45	0.530548	0.953	0.854	2.77e-41	U6
STIP11	3.38e-44	0.419109	0.884	0.666	6.12e-40	U6
FGR1	3.03e-43	0.407366	0.951	0.774	5.5e-39	U6
CAMK11	5.02e-42	0.459613	0.82	0.598	9.11e-38	U6
CD361	1.25e-41	0.407754	0.756	0.467	2.27e-37	U6
GPNMB1	2.67e-41	0.412929	0.978	0.844	4.84e-37	U6
LIMA11	2.92e-37	0.445425	0.714	0.442	5.29e-33	U6
2001-06-01	1.09e-36	0.434108	0.921	0.766	1.97e-32	U6
ENHO1	9.56e-35	0.652885	0.389	0.173	1.73e-30	U6
FCER1A1	2.63e-29	0.636992	0.468	0.228	4.78e-25	U6
S100A91	7.64e-26	0.489719	0.773	0.558	1.39e-21	U6
CD1E2	1.07e-25	0.429011	0.589	0.338	1.94e-21	U6
CSF1	1.53e-17	0.533842	0.458	0.286	2.78e-13	U6
CCL181	0	1.66906	1	0.633	0	B1a
CCL261	0	1.16564	0.808	0.359	0	B1a
RNASE11	0	1.12488	0.98	0.567	0	B1a
MARCKS	0	1.09485	0.999	0.822	0	B1a
CCL8	0	1.07474	0.996	0.677	0	B1a
CCL13	0	1.05811	1	0.86	0	B1a
MAFB2	0	0.952628	0.979	0.659	0	B1a
LGMN1	0	0.952545	0.953	0.389	0	B1a
CCL232	0	0.951521	0.986	0.523	0	B1a
CXorf21	0	0.907251	0.918	0.603	0	B1a
SELENOP1	0	0.888555	0.877	0.291	0	B1a
MS4A4A1	0	0.831577	0.959	0.664	0	B1a
F13A12	0	0.788447	1	0.76	0	B1a
C1QA2	0	0.785025	0.997	0.66	0	B1a
MS4A6A2	0	0.738291	1	0.92	0	B1a
CMKLR11	0	0.716356	0.865	0.356	0	B1a
RGL1	0	0.708981	0.993	0.746	0	B1a
FOLR21	0	0.708708	0.656	0.236	0	B1a
GIMAP7	0	0.697678	0.658	0.234	0	B1a
IRF1	0	0.693605	0.994	0.796	0	B1a
AIF12	0	0.690426	1	0.94	0	B1a
SIGLEC1	0	0.688146	0.993	0.723	0	B1a
TNFSF10	0	0.686349	1	0.821	0	B1a
IFI44L	0	0.677323	1	0.778	0	B1a
XAF1	0	0.640572	1	0.883	0	B1a
CTSC2	0	0.631913	1	1	0	B1a
CD592	0	0.631034	0.997	0.836	0	B1a
SECTM1	0	0.629779	0.943	0.588	0	B1a
TCF4	0	0.622723	0.99	0.801	0	B1a
TRIM25	0	0.616506	0.989	0.802	0	B1a
STAB12	0	0.597058	0.947	0.48	0	B1a
SAMD9	0	0.592555	1	0.837	0	B1a
PARP14	0	0.584815	1	0.959	0	B1a
CARD16	0	0.580245	0.961	0.732	0	B1a
RNF213	0	0.571624	1	0.973	0	B1a
P2RY6	0	0.567679	0.853	0.424	0	B1a
EIF2AK2	0	0.565885	1	0.886	0	B1a
IFI16	0	0.552804	1	0.96	0	B1a
APOL6	0	0.551312	1	0.908	0	B1a
SNX6	0	0.515883	0.999	0.97	0	B1a
NCF1	0	0.435234	0.999	0.783	0	B1a
UBE2L6	7.33e-305	0.504494	1	0.89	1.33e-300	B1a
CXCL10	7.56e-300	0.708763	1	0.905	1.37e-295	B1a
SSB	8.61e-299	0.487286	1	0.977	1.56e-294	B1a
STAT2	1.08e-297	0.521005	0.996	0.819	1.95e-293	B1a
SAMD9L	6.83e-290	0.53394	1	0.916	1.24e-285	B1a
STAT1	1.1e-283	0.528363	1	0.903	1.99e-279	B1a
RABGAP1L	1.67e-282	0.552497	0.986	0.741	3.03e-278	B1a
MB21D1	6.13e-281	0.549429	0.943	0.697	1.11e-276	B1a
DYNLT1	9.6e-278	0.473926	1	0.968	1.74e-273	B1a
C1QC2	3.08e-276	0.614665	0.995	0.662	5.58e-272	B1a
C1QB1	7.69e-274	0.672295	0.983	0.588	1.39e-269	B1a
ADAR	2.05e-273	0.428746	1	0.952	3.72e-269	B1a
GPR1551	1.64e-271	0.601099	0.776	0.381	2.97e-267	B1a
DAPP1	5.6e-270	0.533305	0.939	0.705	1.02e-265	B1a
GCNT1	4.97e-267	0.665803	0.829	0.493	9.01e-263	B1a
CD163	1.83e-263	0.54086	0.558	0.203	3.32e-259	B1a
IFI44	4.69e-261	0.488595	0.998	0.768	8.51e-257	B1a
LYSMD2	2.31e-259	0.518527	0.898	0.585	4.2e-255	B1a
SP100	1.78e-258	0.449863	0.999	0.911	3.22e-254	B1a
DTX3L	6.75e-258	0.472138	0.987	0.806	1.23e-253	B1a
APOL1	3.9e-254	0.515414	0.935	0.685	7.07e-250	B1a
GNB4	2.02e-250	0.425269	0.996	0.932	3.67e-246	B1a
SP110	1.69e-248	0.47168	1	0.866	3.07e-244	B1a
ZNFX1	5.05e-248	0.459659	0.998	0.901	9.16e-244	B1a
CBR1	8.67e-246	0.449171	0.993	0.923	1.57e-241	B1a
CST32	9.85e-245	0.469019	1	1	1.79e-240	B1a
LACC1	2.53e-243	0.547119	0.769	0.407	4.58e-239	B1a
OAS2	1.85e-240	0.477252	0.999	0.777	3.36e-236	B1a
IFITM3	2.18e-239	0.491952	0.999	0.806	3.96e-235	B1a
RAMP13	5.34e-239	0.458016	1	0.681	9.68e-235	B1a
PHACTR2	1.49e-238	0.453754	0.986	0.888	2.71e-234	B1a
ITM2B	3.14e-233	0.412544	1	1	5.69e-229	B1a
SAMD4A	2.43e-231	0.501686	0.764	0.409	4.41e-227	B1a
KLF6	1.79e-230	0.47178	0.999	0.922	3.25e-226	B1a
SAT1	5.62e-226	0.508938	1	0.975	1.02e-221	B1a
RBBP6	1.91e-223	0.475878	0.954	0.806	3.47e-219	B1a
GPBAR1	7.28e-223	0.404459	0.49	0.171	1.32e-218	B1a
MACF1	1.44e-220	0.478176	0.968	0.857	2.61e-216	B1a
TRIM14	1.45e-217	0.436927	0.968	0.803	2.63e-213	B1a
NAMPT	3.88e-214	0.439894	0.992	0.806	7.04e-210	B1a
PPM1K	4.47e-214	0.451852	0.981	0.788	8.11e-210	B1a
FAM26F	5e-214	0.479295	0.94	0.656	9.07e-210	B1a
TRIM56	1.17e-212	0.407267	0.998	0.935	2.13e-208	B1a
HLA-DRB52	3.01e-208	0.485653	0.999	0.783	5.46e-204	B1a
IFI27	2.78e-207	0.787813	0.652	0.304	5.05e-203	B1a
RB11	2.86e-207	0.496578	0.887	0.687	5.18e-203	B1a
GADD45B	9.95e-207	0.522603	0.813	0.499	1.81e-202	B1a
FYB1	4.66e-206	0.417541	0.989	0.916	8.46e-202	B1a
IRF2	6.22e-206	0.433776	0.96	0.801	1.13e-201	B1a
ARL4C2	1.48e-201	0.555987	0.897	0.652	2.69e-197	B1a
HELZ2	5.38e-201	0.427687	0.999	0.767	9.75e-197	B1a
P2RY13	8.12e-198	0.52662	0.585	0.26	1.47e-193	B1a
FPR3	1.65e-197	0.448246	0.981	0.848	2.99e-193	B1a
PHACTR4	5.16e-197	0.422349	0.968	0.797	9.36e-193	B1a
XRN1	8.4e-196	0.421578	0.98	0.795	1.52e-191	B1a
C9orf72	1.31e-195	0.461767	0.755	0.436	2.37e-191	B1a
NCOA1	1.62e-195	0.458797	0.855	0.654	2.94e-191	B1a
FAM46A	1.18e-193	0.432128	0.979	0.786	2.15e-189	B1a
TRANK1	1.16e-192	0.471932	0.82	0.528	2.1e-188	B1a
MX2	2.73e-190	0.425928	1	0.812	4.94e-186	B1a
SIDT2	3.79e-188	0.403877	0.948	0.8	6.88e-184	B1a
IFIT1	1.15e-187	0.493891	1	0.839	2.08e-183	B1a
OAS3	6.2e-183	0.413395	1	0.771	1.12e-178	B1a
FAM111A	1.14e-181	0.425002	0.93	0.757	2.07e-177	B1a
SMCHD1	3.11e-181	0.469731	0.939	0.796	5.65e-177	B1a
MX1	4.92e-178	0.439713	1	0.856	8.93e-174	B1a
CLEC2B	9.62e-178	0.426725	0.92	0.779	1.74e-173	B1a
EPSTI1	2.46e-174	0.407757	1	0.818	4.46e-170	B1a
KIAA0040	4.16e-171	0.402781	0.947	0.738	7.54e-167	B1a
NADK	1.51e-169	0.425626	0.835	0.608	2.73e-165	B1a
TRIM5	4.47e-169	0.401135	0.899	0.657	8.1e-165	B1a
STAP1	1.63e-168	0.404458	0.623	0.305	2.95e-164	B1a
VAMP5	8.98e-166	0.477173	0.862	0.599	1.63e-161	B1a
CREBRF	4.67e-165	0.446028	0.84	0.65	8.47e-161	B1a
C21	2.18e-164	0.478171	0.833	0.549	3.96e-160	B1a
CEBPD	1.08e-161	0.529576	0.801	0.585	1.95e-157	B1a
TNFRSF1A	1.06e-160	0.424524	0.882	0.728	1.93e-156	B1a
ATF5	2.11e-154	0.417004	0.999	0.926	3.82e-150	B1a
SAMSN1	2.78e-151	0.444383	0.782	0.512	5.04e-147	B1a
WDFY22	1.04e-146	0.434902	0.732	0.467	1.88e-142	B1a
ACSM5	1.07e-145	0.401736	0.561	0.286	1.94e-141	B1a
CCL2	4.82e-125	0.437081	0.909	0.647	8.74e-121	B1a
SASH1	1.63e-118	0.426285	0.575	0.322	2.95e-114	B1a
NUPR1	3.27e-116	0.409656	0.679	0.4	5.93e-112	B1a
CXCL9	1.76e-38	0.487234	0.384	0.241	3.19e-34	B1a
STEAP4	0	2.08574	0.737	0.112	0	B1b
APOBEC3A	0	1.94701	1	0.71	0	B1b
CXCL11	0	1.6805	0.998	0.694	0	B1b
IER3	0	1.61849	0.943	0.501	0	B1b
CXCL91	0	1.57066	0.712	0.207	0	B1b
NCF11	0	1.52252	0.991	0.784	0	B1b
CCL81	0	1.47744	0.994	0.677	0	B1b
TNFAIP2	0	1.45137	0.978	0.636	0	B1b
IFI271	0	1.3684	0.677	0.302	0	B1b
SOD2	0	1.30339	0.998	0.897	0	B1b
NINJ1	0	1.28037	0.998	0.795	0	B1b
DRAM1	0	1.2245	0.987	0.607	0	B1b
CCL21	0	1.21129	0.965	0.641	0	B1b
SLC39A8	0	1.18363	0.814	0.431	0	B1b
FAM26F1	0	1.14631	0.991	0.651	0	B1b
MARCKS1	0	1.11315	0.996	0.823	0	B1b
ATF51	0	1.11237	1	0.926	0	B1b
APOL3	0	1.11204	0.957	0.517	0	B1b
TNFRSF4	0	1.09669	0.667	0.229	0	B1b
CCL4	0	1.06451	0.96	0.418	0	B1b
GBP1	0	1.05865	1	0.827	0	B1b
LYN	0	1.05763	1	0.899	0	B1b
NFKBIA	0	1.04129	0.998	0.916	0	B1b
KCNJ2	0	1.03842	0.723	0.163	0	B1b
KYNU	0	1.03356	0.974	0.686	0	B1b
SLAMF7	0	1.02829	0.967	0.525	0	B1b
ICAM1	0	1.02782	0.984	0.718	0	B1b
TNFAIP8	0	1.01359	0.994	0.8	0	B1b
AKT1S1	0	1.00547	0.941	0.503	0	B1b
PNRC1	0	1.00248	0.987	0.844	0	B1b
TXN	0	0.990727	1	1	0	B1b
CXCL101	0	0.985957	1	0.905	0	B1b
SNX10	0	0.973468	0.992	0.877	0	B1b
FAM177A1	0	0.945876	0.984	0.789	0	B1b
GCH1	0	0.94381	0.982	0.577	0	B1b
ISG20	0	0.942804	0.997	0.692	0	B1b
BNIP3	0	0.940969	0.828	0.398	0	B1b
CD38	0	0.9325	0.942	0.439	0	B1b
NFKB1	0	0.925211	0.974	0.618	0	B1b
CCL131	0	0.914284	0.999	0.86	0	B1b
IL4I1	0	0.907855	0.999	0.846	0	B1b
TNFAIP3	0	0.899894	0.945	0.486	0	B1b
TNFSF101	0	0.89639	1	0.821	0	B1b
CD40	0	0.895414	0.99	0.876	0	B1b
CFLAR	0	0.888508	0.999	0.942	0	B1b
C1QB2	0	0.886522	0.968	0.59	0	B1b
IL6	0	0.881601	0.567	0.11	0	B1b
IFITM31	0	0.876105	1	0.806	0	B1b
NAMPT1	0	0.866445	0.998	0.806	0	B1b
CASP4	0	0.850562	0.997	0.863	0	B1b
HLA-DRB53	0	0.845248	1	0.783	0	B1b
RNF19B	0	0.840636	0.966	0.682	0	B1b
LILRB2	0	0.831537	0.852	0.484	0	B1b
GBP4	0	0.820183	1	0.741	0	B1b
SLC2A6	0	0.819104	0.886	0.497	0	B1b
RGL11	0	0.802746	0.994	0.746	0	B1b
FPR31	0	0.795858	0.993	0.847	0	B1b
ISG15	0	0.795673	1	0.946	0	B1b
IFI44L1	0	0.788745	1	0.778	0	B1b
SEMA4A	0	0.771971	0.877	0.422	0	B1b
SERPINB9	0	0.754029	0.771	0.283	0	B1b
OPTN	0	0.753055	0.995	0.761	0	B1b
SAMD9L1	0	0.751	1	0.916	0	B1b
TLNRD1	0	0.750593	0.891	0.538	0	B1b
BIRC3	0	0.750422	0.951	0.564	0	B1b
PSTPIP2	0	0.747819	0.877	0.544	0	B1b
C1QC3	0	0.746941	0.989	0.663	0	B1b
OAS31	0	0.746505	0.999	0.771	0	B1b
CMKLR12	0	0.743647	0.853	0.357	0	B1b
NUB1	0	0.740518	0.999	0.887	0	B1b
MX21	0	0.733402	1	0.812	0	B1b
STAT11	0	0.733322	1	0.904	0	B1b
SAT11	0	0.733044	1	0.975	0	B1b
RABGAP1L1	0	0.725447	0.986	0.741	0	B1b
IFI35	0	0.722297	1	0.861	0	B1b
PSMA4	0	0.721465	1	0.956	0	B1b
C1QA3	0	0.720086	0.986	0.661	0	B1b
TLR2	0	0.712236	0.776	0.378	0	B1b
C4orf3	0	0.707194	1	0.994	0	B1b
OAS21	0	0.70602	1	0.777	0	B1b
DOCK4	0	0.704396	0.906	0.56	0	B1b
TIFAB	0	0.704125	0.576	0.128	0	B1b
DDX58	0	0.700898	1	0.795	0	B1b
DAPP11	0	0.696132	0.978	0.701	0	B1b
TNIP1	0	0.695814	0.946	0.687	0	B1b
CCL3	0	0.695279	0.983	0.726	0	B1b
C4orf32	0	0.694038	0.915	0.569	0	B1b
RNF144B	0	0.685502	0.845	0.442	0	B1b
N4BP1	0	0.682359	0.995	0.901	0	B1b
SECTM11	0	0.680915	0.967	0.586	0	B1b
SSB1	0	0.677082	1	0.977	0	B1b
TAP1	0	0.671257	0.998	0.835	0	B1b
CASP1	0	0.669586	0.987	0.797	0	B1b
RNF2131	0	0.668829	1	0.973	0	B1b
TANK	0	0.661153	0.983	0.81	0	B1b
RAB5A	0	0.659843	0.944	0.713	0	B1b
PLSCR1	0	0.659808	0.987	0.751	0	B1b
FAM129A	0	0.656809	0.992	0.901	0	B1b
SIGLEC11	0	0.651666	0.987	0.724	0	B1b
SAMD91	0	0.648903	1	0.837	0	B1b
PDCD1LG2	0	0.647753	0.812	0.374	0	B1b
GBP5	0	0.645389	0.945	0.581	0	B1b
NT5C3A	0	0.640618	1	0.797	0	B1b
DYNLT11	0	0.637148	1	0.968	0	B1b
HELZ21	0	0.636578	1	0.767	0	B1b
IRF7	0	0.633599	0.999	0.803	0	B1b
USP18	0	0.63041	1	0.739	0	B1b
IFIH1	0	0.627902	1	0.865	0	B1b
KPNB1	0	0.621682	0.996	0.961	0	B1b
PSME2	0	0.621261	0.999	0.979	0	B1b
HERC6	0	0.618591	0.92	0.546	0	B1b
TMEM268	0	0.6162	0.782	0.359	0	B1b
PSMB9	0	0.613399	1	0.932	0	B1b
XAF11	0	0.606442	1	0.883	0	B1b
MX11	0	0.605841	1	0.856	0	B1b
SLAMF1	0	0.605586	0.644	0.23	0	B1b
UGP2	0	0.603331	0.997	0.976	0	B1b
ARL5B	0	0.603116	0.808	0.392	0	B1b
ADAR1	0	0.602024	1	0.952	0	B1b
DENND1B	0	0.596032	0.995	0.873	0	B1b
BAZ1A	0	0.593184	1	0.956	0	B1b
UBE2Z	0	0.591802	0.998	0.924	0	B1b
GNB41	0	0.586638	0.999	0.931	0	B1b
ANKRD122	0	0.585674	0.998	0.958	0	B1b
HLA-F	0	0.583008	0.945	0.684	0	B1b
PEAK1	0	0.579908	0.711	0.283	0	B1b
TFEC	0	0.570832	1	0.955	0	B1b
STAT21	0	0.56385	0.995	0.819	0	B1b
XRN11	0	0.557512	0.987	0.794	0	B1b
SPATS2L	0	0.554244	0.989	0.862	0	B1b
CD47	0	0.552779	0.993	0.924	0	B1b
DNAJA1	0	0.551505	1	0.99	0	B1b
PARP141	0	0.54929	1	0.959	0	B1b
PSMA2	0	0.544438	0.957	0.768	0	B1b
LGALS9	0	0.542266	1	0.931	0	B1b
UBE2L61	0	0.540001	1	0.89	0	B1b
DTX3L1	0	0.53993	0.99	0.805	0	B1b
PTPRC	0	0.534558	1	0.971	0	B1b
HSPA1A	0	0.532641	0.995	0.914	0	B1b
WSB1	0	0.531077	0.997	0.961	0	B1b
PML	0	0.529114	0.993	0.784	0	B1b
APOBEC3B	0	0.523103	0.56	0.101	0	B1b
CNDP2	0	0.516853	0.989	0.885	0	B1b
SUB1	0	0.501625	1	0.997	0	B1b
EMP3	0	0.499925	0.999	0.99	0	B1b
PSME1	0	0.49578	0.996	0.965	0	B1b
SLC38A5	0	0.477315	0.521	0.142	0	B1b
SNX61	0	0.475132	0.999	0.97	0	B1b
HLA-E	0	0.467557	1	0.999	0	B1b
H3F3B	0	0.419478	1	1	0	B1b
CCL4L2	0	0.416431	0.919	0.258	0	B1b
UBE2D3	0	0.411616	0.999	0.992	0	B1b
TYMP	2.89e-307	0.650721	1	0.984	5.25e-303	B1b
RAPGEF2	7.82e-307	0.638025	0.868	0.541	1.42e-302	B1b
GRB2	1.15e-306	0.478378	0.995	0.971	2.08e-302	B1b
P2RY61	1.49e-305	0.567578	0.856	0.424	2.7e-301	B1b
NAGK	1.81e-302	0.458981	0.999	0.983	3.28e-298	B1b
TAP2	5.04e-302	0.564254	0.894	0.576	9.14e-298	B1b
CYBB	2.59e-301	0.775417	0.918	0.731	4.7e-297	B1b
MOV10	7.62e-301	0.542054	0.854	0.487	1.38e-296	B1b
STOM	2.01e-298	0.516931	0.977	0.815	3.64e-294	B1b
ZNFX11	3e-298	0.517084	1	0.9	5.44e-294	B1b
SRI	2.89e-295	0.560368	0.957	0.813	5.25e-291	B1b
HESX1	5.48e-295	0.539075	0.877	0.492	9.94e-291	B1b
MB21D11	4.01e-293	0.553796	0.965	0.695	7.28e-289	B1b
TNFAIP6	7.96e-293	1.03616	0.581	0.211	1.44e-288	B1b
NABP1	3.95e-292	0.812409	0.968	0.868	7.16e-288	B1b
CD80	8.39e-292	0.48785	0.566	0.198	1.52e-287	B1b
MYO1G	4.06e-291	0.612538	0.641	0.256	7.36e-287	B1b
PPM1K1	6.69e-291	0.569318	0.986	0.788	1.21e-286	B1b
CARD161	3.93e-289	0.541891	0.967	0.731	7.12e-285	B1b
MPEG11	3.49e-288	0.593682	0.743	0.34	6.33e-284	B1b
SAMSN11	7.78e-288	0.74486	0.85	0.505	1.41e-283	B1b
ATG3	3.8e-287	0.510015	0.974	0.892	6.89e-283	B1b
BST2	3.37e-286	0.434369	1	0.989	6.11e-282	B1b
STAP11	3.62e-286	0.493856	0.704	0.297	6.57e-282	B1b
IFI441	1.84e-285	0.520787	0.998	0.768	3.33e-281	B1b
HSPA5	2.21e-285	0.909985	0.968	0.919	4e-281	B1b
SPPL2A	1.51e-283	0.44988	0.992	0.921	2.74e-279	B1b
CTSC3	1.93e-282	0.550754	1	1	3.5e-278	B1b
IL32	8.29e-281	0.457484	0.3	0.056	1.5e-276	B1b
CLEC7A1	5.52e-280	0.571576	0.993	0.928	1e-275	B1b
CD274	1.12e-279	0.573859	0.972	0.734	2.04e-275	B1b
TMEM50A	2.05e-279	0.409828	0.999	0.974	3.71e-275	B1b
FGL21	1.61e-278	0.574279	0.999	0.935	2.92e-274	B1b
VAMP51	3.66e-278	0.709142	0.899	0.595	6.63e-274	B1b
SCARB2	1.33e-275	0.497817	0.989	0.865	2.41e-271	B1b
SQOR	9.13e-274	0.440175	0.993	0.94	1.66e-269	B1b
SERPING1	2.65e-273	0.556846	0.856	0.495	4.81e-269	B1b
RBCK1	4.77e-273	0.473386	0.995	0.868	8.65e-269	B1b
IL18BP	4.92e-269	0.584476	0.911	0.678	8.93e-265	B1b
CASP7	2.3e-268	0.52352	0.841	0.506	4.18e-264	B1b
PTGIR	2.66e-268	0.576537	0.544	0.195	4.82e-264	B1b
OAS1	3.84e-267	0.491658	1	0.853	6.97e-263	B1b
B4GALT1	4.78e-267	0.570919	0.88	0.615	8.67e-263	B1b
GLRX	8.6e-267	0.68493	0.991	0.92	1.56e-262	B1b
CCL233	5.25e-265	0.711386	0.933	0.529	9.53e-261	B1b
RTCB	4.54e-263	0.461953	0.992	0.873	8.24e-259	B1b
IL27	7.48e-263	0.482985	0.894	0.453	1.36e-258	B1b
MCOLN2	8.19e-263	0.55636	0.814	0.455	1.49e-258	B1b
PHACTR21	7e-262	0.509683	0.987	0.888	1.27e-257	B1b
EIF2AK21	1.18e-261	0.476407	1	0.886	2.13e-257	B1b
CLEC4E	7.05e-260	0.575658	0.623	0.266	1.28e-255	B1b
EPSTI11	1.66e-258	0.490445	1	0.818	3.01e-254	B1b
GPD2	1.41e-257	0.534232	0.853	0.547	2.56e-253	B1b
HLA-DQA21	1.56e-257	0.43409	0.725	0.309	2.84e-253	B1b
TOP1	7.39e-257	0.437533	0.992	0.947	1.34e-252	B1b
MOB3C	3.84e-256	0.488898	0.721	0.358	6.96e-252	B1b
NMI	5.68e-256	0.476661	0.989	0.836	1.03e-251	B1b
TRIM141	8.84e-255	0.471421	0.983	0.802	1.6e-250	B1b
DDX60L	1.35e-254	0.547922	0.999	0.8	2.45e-250	B1b
ADAM19	1.49e-254	0.690705	0.367	0.095	2.7e-250	B1b
LAP3	3.44e-254	0.424104	1	0.981	6.23e-250	B1b
SP1001	8.72e-254	0.434738	0.999	0.911	1.58e-249	B1b
TMEM106A	2.37e-253	0.485864	0.973	0.819	4.29e-249	B1b
TRAFD1	5.08e-253	0.504488	0.893	0.581	9.21e-249	B1b
EHD4	6.52e-253	0.461856	0.988	0.918	1.18e-248	B1b
IKBKE	2.39e-252	0.459994	0.666	0.302	4.34e-248	B1b
C9orf721	2.7e-251	0.537084	0.788	0.433	4.89e-247	B1b
ABL21	3.79e-250	0.558236	0.972	0.854	6.88e-246	B1b
PTPRJ	2.7e-249	0.540526	0.896	0.636	4.91e-245	B1b
SRGAP2	2.74e-249	0.493933	0.945	0.716	4.96e-245	B1b
IRF21	5.03e-248	0.494273	0.971	0.8	9.12e-244	B1b
CNP	5.31e-247	0.47996	0.944	0.691	9.64e-243	B1b
KLF61	3.3e-246	0.502518	0.996	0.922	5.98e-242	B1b
TLE4	1.3e-242	0.503567	0.889	0.615	2.35e-238	B1b
DCP1A	4.3e-241	0.533465	0.906	0.658	7.8e-237	B1b
ARL8B	1.65e-240	0.468294	0.962	0.837	2.99e-236	B1b
KIAA00401	8.31e-239	0.485614	0.982	0.735	1.51e-234	B1b
PHF11	3.33e-238	0.46525	0.966	0.742	6.03e-234	B1b
LY6E	6.43e-238	0.434151	1	0.958	1.17e-233	B1b
MIR155HG	1.33e-237	0.528473	0.544	0.205	2.42e-233	B1b
GCNT11	2.23e-234	0.558894	0.838	0.493	4.05e-230	B1b
IFI6	3.79e-234	0.47214	1	0.849	6.87e-230	B1b
LYSMD21	1.47e-233	0.505327	0.889	0.586	2.67e-229	B1b
CST33	3.35e-233	0.438979	1	1	6.07e-229	B1b
PARP12	3.7e-233	0.432392	0.975	0.852	6.71e-229	B1b
TUBB2A	1.58e-232	0.428511	0.606	0.255	2.86e-228	B1b
RBMS1	2.23e-232	0.449951	0.984	0.906	4.05e-228	B1b
PI4K2B	4.47e-232	0.469589	0.847	0.501	8.11e-228	B1b
ARHGAP31	6.07e-232	0.541888	0.872	0.612	1.1e-227	B1b
APOL11	3.52e-230	0.475702	0.945	0.684	6.39e-226	B1b
IFITM2	6.72e-230	0.526721	0.927	0.658	1.22e-225	B1b
TRIM51	1.35e-229	0.46107	0.938	0.653	2.45e-225	B1b
RELB	2.6e-229	0.485439	0.864	0.584	4.71e-225	B1b
GADD45B1	5.74e-229	0.585053	0.826	0.498	1.04e-224	B1b
AIDA	6.48e-229	0.472288	0.938	0.709	1.18e-224	B1b
SRC	6.52e-227	0.449968	0.672	0.333	1.18e-222	B1b
LGMN2	3.78e-226	0.493433	0.846	0.4	6.86e-222	B1b
STAT5A	1.23e-225	0.540536	0.817	0.545	2.23e-221	B1b
PTGER4	4.92e-225	0.525165	0.651	0.311	8.92e-221	B1b
HCK	2.03e-224	0.436111	0.976	0.848	3.69e-220	B1b
DNAJB6	3.33e-224	0.451234	0.971	0.872	6.04e-220	B1b
MAP3K13	4.41e-224	0.563677	0.893	0.683	8e-220	B1b
RELA	4.73e-223	0.494659	0.861	0.595	8.59e-219	B1b
IL7R	6.63e-223	1.08796	0.562	0.242	1.2e-218	B1b
SRGN	1.6e-222	0.412536	1	1	2.89e-218	B1b
LACC11	2.8e-218	0.518578	0.754	0.408	5.07e-214	B1b
CLIC4	1.08e-216	0.459002	0.938	0.763	1.96e-212	B1b
PIK3AP1	2.24e-216	0.474299	0.962	0.809	4.07e-212	B1b
BCL3	8.48e-216	0.517275	0.769	0.44	1.54e-211	B1b
DENND3	1.1e-214	0.431342	0.636	0.298	2e-210	B1b
LILRB1	2.93e-208	0.570841	0.859	0.557	5.32e-204	B1b
IGFBP4	1.1e-207	0.409821	0.459	0.158	2e-203	B1b
RASSF4	1.54e-207	0.617723	0.88	0.677	2.79e-203	B1b
PNPT1	4.19e-207	0.439046	0.984	0.734	7.61e-203	B1b
CAPN2	7.5e-207	0.47642	0.907	0.713	1.36e-202	B1b
C19orf66	6.53e-206	0.434327	0.981	0.738	1.18e-201	B1b
NXF1	1.11e-205	0.432017	0.798	0.474	2.02e-201	B1b
CTSB1	6.65e-204	0.476472	1	1	1.21e-199	B1b
CMPK2	2.94e-203	0.432402	0.996	0.731	5.33e-199	B1b
NECTIN2	4.48e-203	0.463254	0.844	0.578	8.12e-199	B1b
PCNX1	9.01e-203	0.449445	0.663	0.347	1.64e-198	B1b
NFE2L2	4.2e-202	0.43779	0.986	0.926	7.62e-198	B1b
ETV7	4.68e-202	0.431399	0.867	0.513	8.48e-198	B1b
RB12	1.81e-201	0.473855	0.908	0.685	3.28e-197	B1b
RSAD2	2.97e-201	0.448144	1	0.811	5.39e-197	B1b
HAPLN3	5.57e-201	0.48073	0.679	0.345	1.01e-196	B1b
WTAP	2.77e-200	0.525972	0.838	0.614	5.02e-196	B1b
DENND5A	3.27e-200	0.454296	0.85	0.583	5.94e-196	B1b
CLDN1	9.55e-199	0.440906	0.185	0.029	1.73e-194	B1b
SELENOO	7.2e-198	0.403817	0.674	0.347	1.31e-193	B1b
STX11	1.22e-197	0.44282	0.865	0.563	2.21e-193	B1b
UBE2S	1.37e-197	0.408392	0.987	0.834	2.49e-193	B1b
JAK2	1.46e-197	0.425871	0.913	0.678	2.65e-193	B1b
ABCA1	6.59e-197	0.522932	0.644	0.331	1.19e-192	B1b
PAPD4	3.24e-196	0.553329	0.841	0.629	5.87e-192	B1b
RALB	7.99e-196	0.433809	0.92	0.71	1.45e-191	B1b
ERBIN	2.31e-195	0.454308	0.913	0.721	4.2e-191	B1b
CXorf211	2.66e-194	0.613801	0.87	0.608	4.83e-190	B1b
FAM49A	3.7e-194	0.457009	0.639	0.332	6.71e-190	B1b
RNF114	1.24e-193	0.427728	0.961	0.834	2.25e-189	B1b
TRAF1	7.16e-193	0.416543	0.478	0.181	1.3e-188	B1b
AC007952.4	2.06e-191	0.471174	0.847	0.57	3.74e-187	B1b
CCSER2	1.08e-190	0.472658	0.838	0.61	1.96e-186	B1b
DHX58	1.51e-190	0.451674	0.89	0.6	2.74e-186	B1b
CD83	2.78e-190	0.755484	0.867	0.623	5.05e-186	B1b
CTNNBL1	1.01e-188	0.42165	0.907	0.707	1.82e-184	B1b
SIDT21	1.09e-188	0.428181	0.96	0.799	1.98e-184	B1b
FYTTD1	3.65e-186	0.415195	0.935	0.756	6.63e-182	B1b
LILRB4	4.36e-186	0.44709	0.952	0.747	7.91e-182	B1b
CDC73	6.8e-185	0.419462	0.875	0.639	1.23e-180	B1b
EPOP	9.25e-185	0.682651	0.582	0.296	1.68e-180	B1b
LCP2	2.15e-184	0.412603	0.892	0.627	3.89e-180	B1b
MVP	4.45e-184	0.406912	0.93	0.759	8.07e-180	B1b
ST8SIA4	1.01e-183	0.484901	0.693	0.381	1.82e-179	B1b
FAM111A1	1.45e-183	0.430309	0.945	0.755	2.62e-179	B1b
HK2	1.18e-182	0.45766	0.731	0.441	2.14e-178	B1b
PLEK	4.53e-182	0.47969	0.985	0.929	8.21e-178	B1b
ADAM17	1.35e-180	0.420196	0.882	0.664	2.45e-176	B1b
SPATA13	3.54e-178	0.41548	0.698	0.387	6.43e-174	B1b
ODF2L	4.14e-174	0.460169	0.61	0.314	7.51e-170	B1b
ARHGAP27	2.05e-172	0.401197	0.811	0.526	3.72e-168	B1b
NADK1	7.38e-171	0.417747	0.845	0.607	1.34e-166	B1b
TRADD	1.49e-169	0.403336	0.856	0.625	2.7e-165	B1b
DNAJB11	1.27e-168	0.432045	0.751	0.49	2.3e-164	B1b
MCTP1	2.33e-167	0.400031	0.574	0.283	4.22e-163	B1b
RAPGEF1	2.59e-167	0.463852	0.907	0.77	4.69e-163	B1b
UBA6	1.68e-162	0.403267	0.856	0.642	3.05e-158	B1b
LDHA	1.83e-161	0.445409	0.998	0.982	3.32e-157	B1b
PTGER2	5.08e-160	0.421108	0.54	0.263	9.22e-156	B1b
FYB11	3.32e-159	0.412075	0.973	0.918	6.03e-155	B1b
P2RX4	1.01e-156	0.408673	0.75	0.486	1.83e-152	B1b
PPP1R18	5.44e-154	0.488157	0.885	0.753	9.87e-150	B1b
DCUN1D3	5.74e-154	0.424421	0.538	0.265	1.04e-149	B1b
SLC11A2	2.24e-152	0.448654	0.797	0.575	4.07e-148	B1b
BBX	8.24e-152	0.4321	0.928	0.777	1.5e-147	B1b
INHBA	3.01e-150	0.579426	0.659	0.351	5.46e-146	B1b
MOB1B	1.39e-148	0.405564	0.787	0.548	2.52e-144	B1b
RIN2	4.25e-147	0.415633	0.84	0.596	7.71e-143	B1b
PTAFR2	4.27e-147	0.52742	0.847	0.62	7.75e-143	B1b
EDEM1	3.16e-145	0.437553	0.772	0.545	5.73e-141	B1b
CD69	9.71e-145	0.402415	0.498	0.224	1.76e-140	B1b
NFE2L3	8.12e-144	0.408593	0.802	0.544	1.47e-139	B1b
IFIT11	1.1e-141	0.437257	1	0.839	1.99e-137	B1b
RUNX3	1.29e-140	0.40979	0.761	0.493	2.34e-136	B1b
LITAF	2.13e-140	0.400921	0.999	0.995	3.86e-136	B1b
RNASE12	1.16e-137	0.416654	0.897	0.576	2.1e-133	B1b
KDM7A2	1.91e-135	0.401242	0.708	0.451	3.46e-131	B1b
CREM	1.72e-130	0.413047	0.715	0.463	3.13e-126	B1b
PLEKHO1	3.43e-130	0.453601	0.984	0.928	6.23e-126	B1b
RFTN11	2.72e-128	0.41169	0.681	0.443	4.93e-124	B1b
FNDC3B	8.78e-128	0.406973	0.878	0.742	1.59e-123	B1b
SPRED11	1.59e-126	0.43259	0.633	0.37	2.89e-122	B1b
MANF	1.26e-122	0.476505	0.787	0.617	2.29e-118	B1b
SDF2L1	9.87e-119	0.469387	0.814	0.672	1.79e-114	B1b
CYTIP	1.7e-116	0.481927	0.592	0.368	3.09e-112	B1b
TXNIP3	4.82e-115	0.428197	0.946	0.749	8.74e-111	B1b
MT2A	1.27e-114	0.401092	0.998	0.879	2.31e-110	B1b
SLC7A111	6.37e-105	0.755192	0.465	0.253	1.16e-100	B1b
C15orf48	2.24e-103	0.497974	0.802	0.579	4.06e-99	B1b
ADM	3.79e-102	0.429682	0.451	0.23	6.87e-98	B1b
DNASE1L32	2.42e-99	0.560638	0.522	0.288	4.39e-95	B1b
IL1R2	8.37e-97	0.581963	0.421	0.211	1.52e-92	B1b
PRDM12	3.55e-78	0.400521	0.448	0.254	6.44e-74	B1b
HERPUD1	3.08e-75	0.444234	0.722	0.565	5.58e-71	B1b
EGLN31	3.82e-65	0.489548	0.389	0.225	6.92e-61	B1b
MS4A71	1.44e-51	0.554171	0.841	0.8	2.62e-47	B1b
NR4A3	4.59e-34	0.403225	0.525	0.399	8.33e-30	B1b
SLC5A3	4.89e-09	0.407834	0.529	0.51	8.88e-05	B1b
C15orf481	0	1.11638	0.955	0.524	0	B2
MIR3945HG	0	1.06249	0.897	0.327	0	B2
S100A92	0	1.00795	0.855	0.501	0	B2
S100A81	0	0.956558	0.633	0.167	0	B2
CD48	0	0.931355	0.979	0.627	0	B2
CYP27A12	0	0.905602	0.705	0.244	0	B2
FBP13	0	0.902383	1	0.819	0	B2
IL1RN	0	0.861643	0.994	0.871	0	B2
CHI3L11	0	0.826544	0.473	0.103	0	B2
APOC13	0	0.792499	0.896	0.642	0	B2
CD92	0	0.757187	0.978	0.62	0	B2
SLFN5	0	0.756917	0.98	0.656	0	B2
NEXN	0	0.756639	0.976	0.565	0	B2
FPR1	0	0.750541	0.661	0.189	0	B2
ALOX5AP1	0	0.741839	0.926	0.491	0	B2
ACSL1	0	0.739949	0.967	0.687	0	B2
CCL24	0	0.726565	0.931	0.616	0	B2
CTSH2	0	0.702565	1	0.961	0	B2
CES11	0	0.701377	0.384	0.082	0	B2
CAPG1	0	0.697216	1	0.98	0	B2
SERPINA11	0	0.690802	0.829	0.346	0	B2
INHBA1	0	0.680965	0.664	0.318	0	B2
HSD11B12	0	0.663454	0.78	0.295	0	B2
GPNMB2	0	0.659513	0.973	0.82	0	B2
CSTA1	0	0.647614	0.967	0.632	0	B2
TFRC2	0	0.647312	0.944	0.78	0	B2
NBN	0	0.642577	0.954	0.693	0	B2
QPCT1	0	0.625557	0.986	0.847	0	B2
MCEMP12	0	0.622792	0.638	0.18	0	B2
SLC7A71	0	0.612817	0.928	0.62	0	B2
LAMP12	0	0.607403	0.985	0.888	0	B2
PIM3	0	0.597595	0.958	0.784	0	B2
CD812	0	0.597407	1	0.995	0	B2
IL17RB1	0	0.594213	0.46	0.144	0	B2
FGR2	0	0.590315	0.968	0.737	0	B2
PLSCR11	0	0.585149	0.991	0.726	0	B2
MT2A1	0	0.577698	1	0.866	0	B2
ALDH21	0	0.571174	0.932	0.63	0	B2
CD141	0	0.567312	0.61	0.269	0	B2
GK	0	0.553222	0.866	0.631	0	B2
SCIMP	0	0.545532	0.965	0.643	0	B2
CLEC12A1	0	0.543446	0.741	0.303	0	B2
CD523	0	0.541575	0.999	0.915	0	B2
RASGEF1B	0	0.541562	0.739	0.377	0	B2
IGSF61	0	0.539703	1	0.995	0	B2
ITGB23	0	0.524656	1	0.983	0	B2
SIGLEC14	0	0.521714	0.771	0.368	0	B2
OLR11	0	0.521052	0.588	0.169	0	B2
IFI61	0	0.517178	1	0.833	0	B2
SLC3A21	0	0.51529	0.916	0.706	0	B2
CCRL2	0	0.511264	0.74	0.39	0	B2
GMPR	0	0.509656	0.893	0.494	0	B2
SERPINE1	0	0.508024	0.473	0.133	0	B2
OPTN1	0	0.500951	0.968	0.743	0	B2
LYZ3	0	0.499713	0.999	0.992	0	B2
UPP1	0	0.498084	0.928	0.67	0	B2
SMIM252	0	0.483341	0.73	0.372	0	B2
HEXB2	0	0.480398	0.973	0.857	0	B2
CXCL16	0	0.477507	0.853	0.525	0	B2
LILRB11	0	0.477487	0.866	0.525	0	B2
PNPT11	0	0.468897	0.984	0.709	0	B2
HCST2	0	0.468477	1	0.983	0	B2
AQP91	0	0.463716	0.77	0.307	0	B2
ZCCHC2	0	0.460076	0.924	0.727	0	B2
LGALS33	0	0.456983	1	0.999	0	B2
[truncated: 1,272 more rows]
