# Supplementary material for: Human cytomegalovirus exploits STING signaling and counteracts IFN/ISG induction to facilitate infection of dendritic cells
Source: Nat Commun. 2024 Feb 26;15:1745. doi: 10.1038/s41467-024-45614-3 (PMC10897438; doi:10.1038/s41467-024-45614-3)
Supplement: Supplementary file 5 — Supplementary Data 3 [file 41467_2024_45614_MOESM5_ESM.xlsx]

## Sheet: S3
Supplementary Data 3: Spearman's ρ of viral genes vs. IFN-β and IFN-λ gene expression (together with multiple testing corrected p values estimated using the asymptotic t test) for Bystanders (B1-3 and B4) or productively infected cells.
	B1-3				B4				P
Gene	IFNB1	IFNL1	IFNB1.q	IFNL1.q	IFNB1	IFNL1	IFNB1.q	IFNL1.q	IFNB1	IFNL1	IFNB1.q	IFNL1.q
US34	0.076196	0.022237	8.23495e-14	0.0611012	0.062446	-0.00809563	0.169542	0.891096	-0.221948	-0.00571675	4.80755e-17	0.869398
UL133-138	0.0680023	0.0333561	2.71692e-11	0.00409615	0.0987105	0.0345778	0.0154661	0.638184	-0.208217	-0.0306182	3.70459e-15	0.358311
RNA2.7	0.030102	0.0313301	0.00336811	0.00663517	0.125936	0.119567	0.00296606	0.00355343	-0.264118	0.324284	1.1386e-23	3.47522e-34
UL112	0.0695068	0.0533788	1.03976e-11	2.81975e-06	0.0601272	-0.00582913	0.181024	0.891096	-0.080244	0.0261967	0.00268461	0.420276
UL22A	0.0246065	0.0200426	0.0156116	0.0937577	0.109598	0.0824085	0.00855007	0.0636962	-0.182031	0.235309	6.91098e-12	6.52744e-18
RNA1.2	0.0556791	0.0323563	6.55608e-08	0.00495454	0.0369861	0.0998163	0.393402	0.0204707	-0.290399	0.134645	2.02177e-28	1.52809e-06
UL26-30	0.0723198	0.033695	1.4566e-12	0.00400224	0.0276571	0.0227584	0.535729	0.774441	-0.258661	0.0899666	9.19255e-23	0.0020195
UL36-37	0.0537494	0.0236425	1.89342e-07	0.0458676	0.081596	0.03944	0.0688658	0.557993	-0.134531	0.1485	4.31239e-07	1.46451e-07
UL7-13	0.03494	0.0359114	0.00082385	0.00215825	0.110835	0.00642089	0.00855007	0.891096	-0.14923	0.0692854	2.0767e-08	0.0174981
UL40-41A	0.0384927	0.0118546	0.000234617	0.381378	0.0434099	0.0287758	0.322071	0.662536	-0.300904	0.144176	1.84339e-30	2.59973e-07
UL149	0.0388724	0.0340772	0.000208691	0.00388961	0.0444018	-0.010282	0.312821	0.891096	-0.156517	0.0295954	4.11269e-09	0.373403
UL84-86	0.0582999	0.0267142	1.42675e-08	0.0203046	0.0462363	0.0281018	0.288378	0.662536	-0.366223	0.0857099	1.24071e-44	0.00330027
UL95-99	0.033304	0.0212562	0.0013476	0.0741582	0.0259818	0.0336523	0.551382	0.638184	-0.359762	-0.0206358	2.87125e-43	0.521102
UL132-146	0.0162614	0.0285113	0.11034	0.0133676	0.100222	0.134081	0.0154661	0.000911916	-0.341796	0.0148122	5.18104e-39	0.637351
US32	0.0451455	0.0286664	1.58477e-05	0.0133676	0.0692751	0.0793729	0.138588	0.0679794	-0.354712	-0.0699298	4.32576e-42	0.0174981
UL55-57	0.0349668	0.0097405	0.00082385	0.455863	0.0114488	0.0436677	0.796207	0.485858	-0.291701	0.160446	1.17449e-28	1.0589e-08
UL16-17	0.0347473	0.0267029	0.000836388	0.0203046	0.0238236	0.0585385	0.567897	0.297772	-0.307501	-0.00371634	9.41496e-32	0.902594
US22	0.0506555	0.0430355	1.01561e-06	0.000187102	-0.0230937	-0.0277892	0.567897	0.662536	-0.335769	0.0451362	1.02935e-37	0.151721
US26	0.0311216	0.0176819	0.00258092	0.15863	0.0667666	0.014646	0.157366	0.840097	-0.232261	0.0731334	1.43843e-18	0.0130202
UL23	0.0460634	0.016614	1.07191e-05	0.194319	0.0470304	0.0436581	0.283488	0.485858	-0.088711	-0.00285182	0.000935041	0.914646
UL48A-51	0.0392574	0.0398073	0.000185355	0.000582251	0.0556708	0.0830332	0.207108	0.0636962	-0.282947	0.176991	4.89452e-27	2.2168e-10
UL69-70	0.025565	0.00552809	0.012515	0.638392	0.00970373	0.0291512	0.813776	0.662536	-0.258204	-0.147404	1.06872e-22	1.67764e-07
UL111A	0.0413281	0.0221377	8.63852e-05	0.0611012	0.0488814	-0.0132536	0.263757	0.865555	-0.313855	0.135617	6.12395e-33	1.34021e-06
RS1	0.0326832	0.0328577	0.00154979	0.00448946	0.00928436	0.00554141	0.813776	0.891096	-0.147699	0.0425616	2.80788e-08	0.176598
UL33-34	0.0379509	0.0427778	0.000282723	0.000187102	-0.0064599	0.00179642	0.834856	0.968442	-0.185402	0.124843	2.80151e-12	8.58694e-06
UL123+mNeon	0.31339	0.00986964	1.03752e-236	0.455863	0.0603787	0.0188598	0.181024	0.818378	-0.0591595	-0.0425402	0.0264584	0.176598
UL87-94	0.0263578	-0.00334172	0.0105122	0.778978	0.00727493	-0.0314878	0.826907	0.638184	-0.394214	0.052389	5.32508e-52	0.0870554
UL35	0.0300608	0.0378873	0.00336811	0.00111335	-0.0123756	0.0419605	0.789874	0.503595	-0.364937	0.0788435	1.78746e-44	0.00733152
RL10-UL5	0.0217066	0.0496934	0.0329498	1.11836e-05	0.0376224	0.0635297	0.390446	0.220761	-0.197991	0.190057	7.78628e-14	7.45404e-12
UL122	0.229299	0.0146916	4.40239e-124	0.263951	0.0560817	0.0522445	0.207108	0.377704	0.139854	-0.0859731	1.47839e-07	0.00330027
UL144-145	0.0260412	0.00948774	0.0110716	0.46332	0.0486893	0.0877428	0.263757	0.0600872	-0.149496	0.269754	1.99438e-08	1.69554e-23
US30	0.00629913	0.0301399	0.542867	0.00936369	0.0255602	-0.0160422	0.551382	0.835292	-0.309343	0.145266	4.11185e-32	2.22674e-07
UL76-78	0.0334187	0.0146847	0.00133347	0.263951	0.0992266	0.107667	0.0154661	0.0108357	-0.312399	0.145625	1.06339e-32	2.22674e-07
UL54	0.0347193	0.0231256	0.000836388	0.0507115	0.00950013	0.00742922	0.813776	0.891096	-0.285372	-0.0124939	1.75243e-27	0.691003
US18-20	0.0327586	0.0108048	0.00154979	0.410922	0.0549677	0.0179262	0.208594	0.825559	-0.323243	0.0182376	5.93326e-35	0.570887
UL42-44	0.0031573	0.0117198	0.769359	0.381378	0.0493672	-0.00793897	0.263757	0.891096	-0.282696	0.126098	5.25333e-27	7.16266e-06
UL20	0.0239204	0.00630228	0.0186501	0.610479	0.0722365	0.00530376	0.12676	0.891096	-0.073206	0.11057	0.00605235	9.64166e-05
UL80	0.0262691	0.0282817	0.0105584	0.0136148	0.0542606	0.0433151	0.209239	0.485858	-0.301124	-0.0212862	1.75416e-30	0.521102
UL115-121	0.0589448	0.00246625	1.05241e-08	0.838397	0.031353	-0.000883731	0.489499	0.977247	-0.332874	0.0227431	4.30284e-37	0.49833
US24	0.0321129	0.0072072	0.00185722	0.5725	0.0381718	-0.0380157	0.390446	0.580038	-0.296951	0.0499966	1.11006e-29	0.104348
UL103-104	0.0402704	0.0093607	0.000124708	0.46332	0.0420221	0.0114269	0.333088	0.891096	-0.303624	0.079203	5.68753e-31	0.00728396
RL2?	0.0332092	0.0240033	0.00135293	0.0433656	0.0641164	0.0544778	0.169245	0.345421	-0.237181	0.229187	2.70995e-19	4.2005e-17
UL139-141	0.0246609	0.0153085	0.0156116	0.247679	0.0375997	0.0159156	0.390446	0.835292	-0.205062	-0.120885	9.62861e-15	1.68809e-05
UL32	0.0372637	0.014512	0.000361632	0.265133	0.0818455	0.0800747	0.0688658	0.0679794	-0.276914	0.0691816	5.94365e-26	0.0174981
UL75	0.0429654	0.0130364	4.28015e-05	0.341573	0.0234209	0.0264669	0.567897	0.682476	-0.288447	-0.0720413	4.6521e-28	0.0142787
UL128-131A	0.0195281	0.0117686	0.0551812	0.381378	0.0418498	0.031723	0.333088	0.638184	-0.311998	0.0320663	1.20262e-32	0.342034
US27-28	0.0111606	0.00692221	0.28221	0.581749	0.00766779	0.0440694	0.826907	0.485858	-0.338049	0.00505812	3.43476e-38	0.875768
UL82-83	0.0100266	0.00608473	0.334087	0.616618	0.0713545	0.055122	0.12676	0.345421	-0.253749	0.0691392	5.9225e-22	0.0174981
UL14-15A	0.0191843	0.029501	0.0588816	0.0108783	0.063249	0.0699202	0.169245	0.143207	-0.232598	0.0265876	1.31056e-18	0.419217
UL114	0.0976656	0.00165394	2.19192e-22	0.892324	0.0636593	0.0435072	0.169245	0.485858	-0.233173	0.0406718	1.09855e-18	0.198334
UL102	0.0369748	0.0206569	0.000391407	0.0833123	0.0258863	0.0147826	0.551382	0.840097	-0.259409	-0.077616	7.04849e-23	0.00821189
US8/9	0.00110867	-0.00857288	0.909458	0.510758	0.0275772	-0.0276907	0.535729	0.662536	-0.00864359	0.0382517	0.745287	0.230834
UL25	0.0203606	0.0116734	0.0457462	0.381378	0.0587333	0.0841708	0.190791	0.0636962	-0.260322	-0.0314049	5.06104e-23	0.348724
US10/11	-0.00944289	-0.00555991	0.360008	0.638392	-0.0570833	-0.0204994	0.204993	0.79861	-0.0752867	0.0204477	0.00482279	0.521102
UL31	0.0250684	-0.000963475	0.0142077	0.935448	-0.0240061	-0.0315813	0.567897	0.638184	-0.157489	0.0754043	3.34209e-09	0.0103325
UL23as	0.0597075	0.00758083	7.25314e-09	0.565269	0.0787028	0.00573015	0.080398	0.891096	-0.202372	0.0621349	2.1411e-14	0.0355919
UL21A	0.0408005	0.000102417	0.00010372	0.991618	0.0298721	0.0221816	0.514061	0.774441	-0.149015	0.137413	2.13847e-08	9.96422e-07
US12-17	-0.00247946	-0.00681076	0.811537	0.581749	0.0133205	0.0218287	0.786423	0.774441	-0.0869414	0.0205805	0.00116747	0.521102
UL71	0.0237356	-0.00725256	0.0192711	0.5725	0.00862051	0.0187261	0.818035	0.818378	-0.312559	0.0268199	1.06339e-32	0.419217
RL13	0.0152651	0.00529416	0.133561	0.645806	-0.02185	-0.0172121	0.587478	0.830081	-0.279363	0.0147464	2.15313e-26	0.637351
UL124	0.0188583	0.0127662	0.0625176	0.348981	0.0316936	-0.00815863	0.489499	0.891096	-0.268932	0.174487	1.64378e-24	3.65979e-10
UL46	0.0284735	0.0112158	0.00547862	0.402346	0.0276653	0.0101512	0.535729	0.891096	-0.247655	0.108153	5.903e-21	0.000137036
UL72/74	0.00893792	0.0102836	0.382414	0.437235	0.0356833	0.0445631	0.411416	0.485858	-0.211641	0.129646	1.28898e-15	3.85231e-06
UL100	0.0304886	0.0076521	0.00305604	0.565269	-0.0179291	-0.0100039	0.675382	0.891096	-0.213331	-0.00983904	7.69292e-16	0.757443
US29	0.0306079	-0.00406927	0.0030104	0.731824	0.0121851	-0.033005	0.789874	0.638184	-0.221111	-0.0292211	6.2048e-17	0.374007
RL1	0.0289081	0.0109076	0.00485904	0.410922	0.0537773	-0.0322694	0.209239	0.638184	-0.0858244	-0.0155526	0.00133225	0.635931
