# Supplementary material for: Human cytomegalovirus exploits STING signaling and counteracts IFN/ISG induction to facilitate infection of dendritic cells
Source: Nat Commun. 2024 Feb 26;15:1745. doi: 10.1038/s41467-024-45614-3 (PMC10897438; doi:10.1038/s41467-024-45614-3)
Supplement: Supplementary file 6 — Supplementary Data 4 [file 41467_2024_45614_MOESM6_ESM.xlsx]

## Sheet: S4
Supplementary Data 4: Spearman's ρ of host genes vs. IFN-β and IFN-λ gene expression (together with multiple testing corrected p values estimated using the asymptotic t test) for Bystanders (B1-3 and B4) or productively infected cells.
	B1-3				B4				P
Gene	IFNB1	IFNL1	IFNB1.q	IFNL1.q	IFNB1	IFNL1	IFNB1.q	IFNL1.q	IFNB1	IFNL1	IFNB1.q	IFNL1.q
CCL18	-0.0540622	0.0163161	2.26279e-07	0.220078	0.161408	0.120469	1.70339e-06	0.000712074	0.148891	0.134819	1.55791e-07	1.45824e-06
CCL5	0.120529	0.10178	2.96508e-33	2.5299e-23	0.0671491	0.153526	0.0791729	8.01646e-06	0.0514694	0.627517	0.119724	4.32813e-153
CCL4	0.0609481	0.113943	4.03364e-09	6.80657e-29	0.196298	0.181421	3.21067e-09	7.04596e-08	0.253277	0.384995	2.50588e-20	2.17891e-49
CCL17	0.103146	-0.00160899	1.64288e-24	0.911696	0.0263771	0.0429842	0.55245	0.336972	-0.00936595	-0.064893	0.81696	0.0301852
FABP4	-0.00336616	0.0121325	0.807927	0.40588	-0.0880361	-0.0363889	0.0156208	0.424727	-0.189079	-0.0490518	1.11418e-11	0.116268
IFNL1	0.0658776	1	1.61301e-10	0	0.575572	1	3.42164e-90	0	0.138788	1	1.16427e-06	0
CCL4L2	0.0906957	0.127917	3.81702e-19	1.76745e-36	0.15199	0.159695	7.48069e-06	3.02957e-06	0.234091	0.351266	1.98062e-17	1.16156e-40
CCL3L3	0.0809332	0.111391	2.0558e-15	1.19321e-27	0.215692	0.1924	5.2162e-11	8.68308e-09	0.187374	0.436882	1.76163e-11	4.95824e-65
CCL3	0.0711518	0.091923	4.02059e-12	2.68056e-19	0.248097	0.19205	2.13797e-14	9.27192e-09	0.258377	0.435701	3.86728e-21	1.18107e-64
CXCL9	0.0403617	0.0713594	0.000165908	5.895e-12	0.216859	0.222854	4.24816e-11	1.3179e-11	0.11276	0.248811	0.000109772	3.78752e-20
CCL22	0.0410872	-0.0335052	0.000123251	0.00295375	-0.210586	-0.111737	1.61649e-10	0.00186822	-0.217107	-0.138628	3.91136e-15	7.00158e-07
CCL8	0.0724179	0.0352794	1.62778e-12	0.00161463	0.336387	0.19743	9.40237e-27	3.15256e-09	0.382478	-0.213593	2.33504e-47	5.06441e-15
TNFSF15	0.0866935	0.0597025	1.47347e-17	1.4524e-08	0.159263	0.233498	2.37426e-06	1.06028e-12	0.00732952	0.518786	0.85735	5.25159e-96
TNF	0.015944	0.106599	0.195372	2.02743e-25	0.303823	0.263286	1.14437e-21	6.57864e-16	0.223587	0.519272	5.5331e-16	3.46838e-96
SPP1	0.0956468	-0.0336675	3.5848e-21	0.00281394	-0.194593	-0.0840972	4.5063e-09	0.0267649	-0.193854	-0.155558	3.15984e-12	2.06617e-08
IFNB1	1	0.0658776	0	2.86757e-10	1	0.575572	0	5.13246e-90	1	0.138788	0	6.78433e-07
APOBEC3A	0.0121755	0.0920256	0.354083	2.48972e-19	0.391907	0.312947	4.46572e-37	1.00133e-22	0.351957	-0.116586	1.13614e-39	3.68736e-05
ISG15	0.0377741	0.097631	0.00046618	1.36089e-21	0.0908163	0.126109	0.0121531	0.000364423	0.135885	0.487711	2.03563e-06	2.96348e-83
CCL26	-0.0150644	0.0122981	0.226706	0.400695	0.130876	0.117503	0.000144514	0.000992967	0.132139	0.0944353	4.10977e-06	0.00101952
CXCL10	0.084674	0.0612126	8.827e-17	5.83887e-09	0.319411	0.247297	4.84642e-24	3.38929e-14	0.367269	0.182976	1.90921e-43	3.03738e-11
CXCL8	0.0325426	0.058641	0.00305815	2.70761e-08	0.209808	0.187283	1.88448e-10	2.27274e-08	0.2106	0.339722	2.66774e-14	5.82035e-38
IDO1	0.127157	0.0840274	5.89708e-37	2.85325e-16	0.0374394	0.123127	0.37219	0.000518933	0.0268065	0.4961	0.466107	1.48613e-86
CXCL11	0.0931382	0.111096	3.95819e-20	1.41443e-27	0.232886	0.266854	1.02373e-12	2.48644e-16	0.197415	0.350981	1.1918e-12	1.34299e-40
CCL2	0.107752	0.0296264	1.1952e-26	0.00990714	0.229112	0.0911177	2.63549e-12	0.0147801	0.296273	-0.337113	7.74074e-28	2.36734e-37
OASL	0.0229475	0.0727279	0.0462237	2.17348e-12	0.143763	0.168718	2.54423e-05	6.82568e-07	0.0277896	0.635011	0.446717	7.65087e-158
SPINK1	-0.00379756	-0.0110355	0.791365	0.466061	-0.0625294	-0.0893842	0.107869	0.0172595	-0.101613	-0.0281241	0.000562614	0.397327
CCR7	0.00924859	0.0163645	0.501198	0.218375	0.0313014	0.133357	0.470331	0.000147296	0.0658567	0.214816	0.0363983	3.48477e-15
NUPR1	-0.0502119	0.00644121	1.71719e-06	0.72707	0.00151137	-0.0289873	0.979809	0.544589	0.0571062	0.321022	0.0782057	9.51723e-34
APOE	-0.00684229	-0.0403057	0.631717	0.00024266	-0.175376	-0.188124	1.60798e-07	1.99653e-08	-0.231806	-0.175848	4.00424e-17	1.82579e-10
STEAP4	0.0197129	0.0990276	0.0965682	4.03736e-22	0.29361	0.241187	3.18783e-20	1.55015e-13	0.146623	-0.182006	2.48361e-07	3.89261e-11
IFNA1	0.0327204	0.0784195	0.00289222	2.85005e-14	0.432727	0.348507	3.72302e-46	1.57861e-28	0.0469284	0.280412	0.164188	1.34363e-25
MMP12	0.0739447	0.0265696	5.29996e-13	0.0236175	-0.0592452	0.0255498	0.131088	0.599692	-0.00363455	-0.00519278	0.927703	0.891428
FSCN1	0.0827066	0.0456001	4.61426e-16	2.48372e-05	-0.0193782	0.0573253	0.674676	0.168189	0.0117773	0.0142841	0.768668	0.686474
G0S2	-0.00622217	0.00958976	0.662548	0.541605	-0.0565451	-0.034974	0.151811	0.446464	-0.0147451	-0.0560877	0.70806	0.0671059
IFIT2	0.0244796	-0.00189344	0.0318005	0.894462	0.228121	0.211911	3.29867e-12	1.53946e-10	0.107897	0.66374	0.000227596	2.8317e-177
IFI27	0.0303035	0.0323566	0.00629485	0.00424449	0.226342	0.162453	4.96901e-12	1.96833e-06	0.20172	-0.026137	3.56189e-13	0.438061
INHBA	0.0805728	0.0600799	2.72561e-15	1.15692e-08	-0.0271617	0.0299978	0.540747	0.529459	0.192095	-0.224602	5.06866e-12	1.56744e-16
CCL23	-0.03625	0.0316889	0.000822733	0.00530153	0.215729	0.151926	5.2162e-11	1.0164e-05	0.174238	0.15537	4.81031e-10	2.14249e-08
IL1B	0.134167	0.0105588	4.03601e-41	0.490805	0.0723728	0.0866585	0.0547049	0.0218865	0.186819	-0.000303746	2.02588e-11	0.994022
SOD2	-0.0054244	0.103833	0.701359	3.32457e-24	0.0381755	0.0695824	0.360497	0.0791002	0.0683381	0.181793	0.0286506	4.11368e-11
NCF1	0.0120186	0.0595222	0.360194	1.61326e-08	0.186422	0.169009	2.12211e-08	6.50508e-07	0.318315	0.115414	2.62154e-32	4.46864e-05
CCL13	-0.0307493	0.0405411	0.00548809	0.000221683	0.331267	0.224943	6.19906e-26	8.191e-12	0.208921	0.0529353	4.35495e-14	0.086511
CXCL2	0.0161573	0.0495714	0.18874	3.81571e-06	0.314524	0.251163	2.81222e-23	1.26839e-14	0.223981	0.411815	4.90008e-16	4.00259e-57
RNASE1	-0.0105636	0.0254972	0.430656	0.0308227	0.177935	0.147142	1.0116e-07	2.06195e-05	0.158371	0.198494	1.9865e-08	4.38403e-13
CXCL1	0.0279774	0.0488917	0.0124822	5.34571e-06	0.154258	0.154741	5.29515e-06	6.61109e-06	0.168187	0.314202	2.04842e-09	2.69974e-32
PPP1R15A	-0.00373596	0.0551403	0.79512	2.08545e-07	0.650443	0.502162	1.77433e-123	7.83792e-65	0.249527	0.535884	9.64356e-20	1.28159e-103
MARCKSL1	0.054542	0.0520746	1.74262e-07	1.0864e-06	0.0737548	0.0912047	0.0493721	0.0146803	0.0560172	0.199775	0.0849916	3.04089e-13
LTA	0.0141501	0.0236472	0.264189	0.04884	0.0502701	0.118661	0.214796	0.00087782	0.123574	0.399801	1.91892e-05	1.4495e-53
GDF15	0.00023591	-0.0163507	0.986958	0.218844	-0.146174	-0.11024	1.76469e-05	0.00218616	-0.0935755	-0.173048	0.00167882	3.64173e-10
EXT1	0.100469	0.0352105	2.71733e-23	0.00164994	0.0267694	0.187267	0.547768	2.27274e-08	0.00789775	0.621858	0.846538	1.35247e-149
SLAMF7	0.0572316	0.122329	3.84628e-08	2.17034e-33	0.106697	0.191865	0.0026046	9.56069e-09	0.0327536	0.268196	0.361105	2.11002e-23
IFNA8	0.0150757	0.00340833	0.226335	0.829762	0.359908	0.280928	7.46284e-31	4.17215e-18	0.0307638	0.160763	0.394048	6.5615e-09
FCER1A	0.0972967	0.0113172	7.07736e-22	0.450007	-0.0685888	0.0413221	0.0715816	0.361624	-0.0228481	-0.0351844	0.548884	0.281455
BIRC3	0.0538943	0.0827049	2.48199e-07	8.34531e-16	0.12304	0.0693808	0.000401213	0.0803541	0.20958	-0.0788064	3.62296e-14	0.00700648
FABP5	0.00960976	-0.000543331	0.481656	0.970287	-0.161899	-0.10678	1.57284e-06	0.00318829	-0.206856	-0.125976	7.81933e-14	7.45805e-06
IFNL3	0.0196429	-0.00277916	0.0978605	0.854623	0.159247	0.245058	2.37426e-06	5.87217e-14	0.0794074	0.188093	0.0091763	7.77949e-12
APOC1	-0.0324377	-0.0442875	0.00317087	4.48777e-05	-0.162152	-0.146916	1.50924e-06	2.12117e-05	-0.245279	-0.143918	4.22976e-19	2.42782e-07
CXCL3	0.0133847	0.0582839	0.296893	3.34832e-08	0.262641	0.211071	3.72018e-16	1.7449e-10	0.199597	0.309925	6.56169e-13	2.11764e-31
CCL19	0.00452998	0.00377133	0.747397	0.826329	0.129271	0.113697	0.000178427	0.00153136	0.0455802	0.0909394	0.179095	0.00162455
IL1RN	0.013718	0.0164039	0.28283	0.217412	0.0975377	0.0622149	0.00654043	0.127562	-0.0457571	-0.221419	0.177736	4.44736e-16
PALLD	-0.0124976	0.00220108	0.337307	0.888932	-0.102056	-0.0408388	0.00419404	0.365724	-0.194055	-0.088028	2.99834e-12	0.00234637
C15orf48	0.0661608	0.0393524	1.34647e-10	0.00034933	0.0235828	0.0482699	0.599578	0.26585	0.0275833	-0.12901	0.449775	4.27476e-06
TNFAIP6	0.0598303	0.0715778	8.00415e-09	5.07229e-12	0.079132	0.08205	0.0326379	0.0317281	0.0555401	0.119605	0.0877934	2.23981e-05
CCL20	0.0285986	0.0330812	0.0105151	0.00338641	0.0860074	0.111778	0.0186307	0.00186276	0.0673614	0.103805	0.031518	0.000269254
TCHH	0.150639	0.0282464	7.64494e-52	0.0147303	-0.0129022	-0.0563996	0.79278	0.17555	0.189798	-0.283595	9.33734e-12	3.46782e-26
HSPA1A	-0.0759601	0.0381562	1.11734e-13	0.000556797	0.217823	0.174109	3.4811e-11	2.6178e-07	0.115555	0.303331	7.06573e-05	4.71779e-30
CRH	0.00100755	-0.0050248	0.945079	0.789637	-0.0073254	0.00886299	0.887232	0.860274	0.0191853	0.00658061	0.623078	0.857462
IER3	0.0116572	0.0958376	0.378861	7.40288e-21	0.0185646	0.0448238	0.688893	0.311923	0.29114	-0.0758716	7.65502e-27	0.00972743
RSAD2	0.0300204	0.0312888	0.00683984	0.0060247	-0.11416	-0.0442736	0.00117262	0.319545	0.0999791	0.352001	0.000709067	7.77916e-41
F13A1	-0.0196506	0.0365603	0.0978131	0.00102952	0.187336	0.103102	1.83567e-08	0.00463543	0.15134	0.114482	9.29345e-08	5.15883e-05
PMAIP1	0.058228	0.0325787	2.12155e-08	0.00396211	0.503314	0.430608	2.61464e-65	1.50915e-45	-0.00587492	0.647201	0.886343	8.99313e-166
PLEKHA4	0.0297986	0.0454743	0.00733134	2.61386e-05	0.228394	0.258623	3.12116e-12	2.02935e-15	0.108374	0.585771	0.000213428	1.45159e-128
ZC3HAV1	-0.0198736	0.0294218	0.0933972	0.0105142	0.187679	0.179241	1.73214e-08	1.0349e-07	-0.0436989	0.641708	0.202984	3.53254e-162
IFIT3	-0.015879	-0.00633739	0.197283	0.734692	0.294058	0.238507	2.84105e-20	3.0621e-13	0.0878409	0.561188	0.00347285	1.05797e-115
S100A9	-0.0368237	-0.034669	0.000658984	0.00201143	-0.0582048	-0.151122	0.139232	1.13662e-05	0.0435966	-0.160458	0.204456	7.03497e-09
C1QB	-0.0351912	0.0658138	0.00122506	2.97848e-10	0.165232	0.168228	9.24705e-07	7.38738e-07	0.0889921	0.116886	0.00302115	3.51939e-05
A2M	0.0546398	0.0228202	1.65351e-07	0.0591547	-0.0954083	-0.0418669	0.00804043	0.354714	-0.216182	-0.0667499	5.14378e-15	0.0252838
IFNL2	-0.00333745	-0.00196507	0.807927	0.888932	0.159375	0.20671	2.35119e-06	4.48917e-10	0.113996	0.189	9.02327e-05	6.13073e-12
BTG1	0.0572495	0.0500292	3.81567e-08	3.04075e-06	0.168444	0.14569	5.39612e-07	2.54467e-05	0.0790132	0.030307	0.00956127	0.362886
IL7R	0.067113	0.0898925	7.00028e-11	1.64115e-18	0.0149794	0.0503727	0.756991	0.240012	0.0221776	-0.166399	0.560926	1.78297e-09
MARCKS	-0.10425	0.0321339	5.13474e-25	0.00457581	0.307977	0.158516	2.73898e-22	3.65098e-06	0.213227	-0.157183	1.22077e-14	1.45743e-08
IL1A	0.0705717	0.000374683	6.16507e-12	0.979141	0.0306101	0.0787016	0.482144	0.0411556	0.0768609	-0.0606829	0.0120785	0.044751
TIMP3	-0.018227	0.0112458	0.128715	0.453538	-0.0991734	-0.0612051	0.00557936	0.134792	-0.175995	-0.0424764	3.17096e-10	0.183069
MMP10	-0.000102766	-0.00399288	0.995023	0.816394	-0.0149451	0.0209597	0.757285	0.675388	-0.0395902	0.0374674	0.25744	0.246743
TNFSF10	-0.119402	0.00288607	1.21318e-32	0.854623	0.141596	0.072651	3.40723e-05	0.0638388	0.275749	0.0691452	4.55521e-24	0.0198522
DNAJB1	0.0315444	0.0365845	0.00426684	0.00102139	0.102173	0.104989	0.00415847	0.00383491	0.0311097	0.416419	0.388021	1.57686e-58
C1QA	-0.0253659	0.0420783	0.0255568	0.000118171	0.172045	0.167764	2.8177e-07	7.95624e-07	0.183619	0.177053	4.66669e-11	1.36216e-10
CCL7	0.0667597	0.00124061	8.87797e-11	0.932193	0.0246559	0.00112815	0.581117	0.984535	0.0375018	-0.109388	0.284113	0.000114777
TFPI2	0.0161923	-0.00277916	0.187465	0.854623	0.0271439	0.045	0.540747	0.309792	0.0220115	0.0617427	0.56448	0.0405317
BCL2A1	0.0177926	0.0342715	0.139207	0.00230483	0.117788	0.131005	0.000764885	0.000198935	0.154511	0.203605	4.6462e-08	1.02223e-13
DNASE1L3	-0.0301716	0.0479575	0.00652902	8.27079e-06	0.029358	0.0821435	0.50359	0.0315402	0.0654961	0.0891367	0.0377362	0.00203992
CH25H	0.0427666	0.0230746	6.0174e-05	0.0560959	0.364106	0.294485	1.32521e-31	5.53191e-20	0.160511	0.432946	1.22445e-08	9.24228e-64
IL12B	0.0136493	0.0252643	0.284813	0.0326979	-0.0175653	0.043538	0.70459	0.329692	0.0282691	0.0449331	0.438655	0.155176
NR4A3	0.0229654	0.051563	0.0460343	1.4326e-06	0.17281	0.22072	2.49453e-07	2.08796e-11	0.139674	0.217712	9.76482e-07	1.39731e-15
PTX3	0.0491135	0.0679797	2.98513e-06	6.68545e-11	0.143633	0.141343	2.58147e-05	4.87884e-05	0.0632412	0.125466	0.0463935	8.16565e-06
FN1	0.00270761	0.0155745	0.847295	0.246831	-0.0206627	0.0109201	0.653916	0.835082	-0.0213771	0.0083518	0.576908	0.819081
IFNW1	0.0585593	0.0578462	1.73718e-08	4.3414e-08	0.390855	0.279817	6.50227e-37	5.21189e-18	0.0907438	0.131195	0.00242447	2.86962e-06
RGS1	0.0214583	0.0315012	0.0660456	0.00562745	0.091281	0.076594	0.0117027	0.0480316	0.0872059	0.0451081	0.00375831	0.153405
CST7	0.00204973	0.0406349	0.882823	0.000213384	-0.0391052	-0.0112411	0.347425	0.829604	-0.00942364	-0.0410728	0.815675	0.199857
IFNA2	-0.00333745	-0.00196507	0.807927	0.888932	0.28636	0.220758	3.44867e-19	2.08796e-11	0.0495548	0.104952	0.137461	0.000226808
IFIT1	0.00736869	-0.0277882	0.599515	0.0168181	0.186542	0.133242	2.09612e-08	0.000149289	0.217675	0.390121	3.34064e-15	8.49472e-51
MAF	-0.0812776	-0.0102876	1.5717e-15	0.505643	0.112834	0.0565825	0.00135622	0.173758	0.175486	-0.152018	3.59271e-10	4.47482e-08
IFNA14	-0.00746419	0.0180179	0.593625	0.163248	0.326511	0.247862	3.47509e-25	2.96749e-14	0.0952781	0.155137	0.0013513	2.25287e-08
S100A8	-0.0229928	-0.00944737	0.045766	0.550315	-0.0824684	-0.160948	0.0252113	2.49193e-06	0.0114737	-0.139916	0.77694	5.40066e-07
LGALS3	-0.0954284	-0.0588084	4.30677e-21	2.45254e-08	-0.175103	-0.214831	1.67823e-07	8.09937e-11	-0.232614	-0.203519	3.05739e-17	1.04594e-13
SELENOP	-0.0322024	0.0192717	0.00342717	0.128328	0.195396	0.159131	3.84665e-09	3.31112e-06	0.185024	0.188697	3.23444e-11	6.6381e-12
GAL	0.0251886	0.0135075	0.0266163	0.337852	-0.0156814	-0.0166353	0.741759	0.747543	-0.027523	0.0115858	0.450417	0.745395
LIPA	0.0184265	0.00830322	0.123772	0.619791	-0.26083	-0.185468	6.09328e-16	3.21786e-08	-0.298948	-0.112032	2.37199e-28	7.65235e-05
CD1A	0.0689517	0.0427368	1.95487e-11	8.88697e-05	-0.0776184	-0.00986635	0.0369028	0.851125	-0.0513053	-0.00663413	0.121352	0.856762
CLC	-0.00578119	-0.00340392	0.679153	0.829762	-0.0403446	-0.0400697	0.330889	0.365724	0.00864097	0.0252854	0.828278	0.457213
CD1B	0.0766874	-0.000467317	6.27191e-14	0.974206	-0.138989	-0.0293116	4.81871e-05	0.538928	-0.0874682	-0.0834669	0.00363759	0.00405799
HERC5	-0.123598	-0.00875457	6.07932e-35	0.592404	-0.0618831	0.0153573	0.111926	0.767339	-0.123641	0.542092	1.89909e-05	1.76358e-106
MIR155HG	0.0353316	0.0812634	0.00116036	2.80169e-15	0.187132	0.249244	1.90271e-08	2.06718e-14	0.191322	0.21795	6.18619e-12	1.30863e-15
RAMP1	-0.0676553	0.0445661	4.84811e-11	4.01514e-05	0.0444932	0.055831	0.285065	0.180924	-0.0640743	0.0537362	0.0429008	0.0814231
CHI3L1	-0.0273827	-0.0275297	0.0148338	0.0179928	-0.191943	-0.180945	7.50925e-09	7.69409e-08	-0.17148	-0.134157	9.36248e-10	1.65111e-06
TXNIP	-0.0392846	0.0353102	0.000257823	0.00160103	-0.0599841	-0.0904971	0.125709	0.0155949	0.108886	-0.149595	0.000196955	7.43781e-08
CD52	0.0116122	-0.0447695	0.38074	3.65568e-05	-0.259086	-0.213149	9.96798e-16	1.19342e-10	-0.2615	-0.194488	1.24834e-21	1.37852e-12
AFAP1	0.0341005	0.0688631	0.00180307	3.65809e-11	0.159751	0.187591	2.22329e-06	2.1764e-08	0.0549565	0.422739	0.0914839	1.69524e-60
ATF5	-0.0107313	0.0809618	0.421649	3.54346e-15	0.139184	0.165073	4.70168e-05	1.29e-06	0.221462	0.144835	1.04576e-15	2.00969e-07
WARS	0.0244667	0.0782944	0.0318913	3.08944e-14	0.00247157	0.0930151	0.964126	0.0124162	0.0170549	0.476761	0.665386	4.57736e-79
HLA-DRB5	-0.0610195	0.0653582	3.86197e-09	4.05212e-10	0.164132	0.130397	1.1009e-06	0.000214067	0.139634	0.0995686	9.82044e-07	0.000497529
TUBA1A	0.0128081	-0.0378893	0.322871	0.000609309	-0.0255626	0.0393679	0.565738	0.376817	-0.0425531	-0.151402	0.216317	5.08132e-08
NEAT1	-0.209761	-0.0514195	8.30299e-102	1.52768e-06	-0.16695	-0.120273	6.896e-07	0.000727085	0.108334	0.345262	0.000214483	3.14052e-39
FXYD6	0.0438505	0.0125927	3.67913e-05	0.384926	-0.13205	-0.0509639	0.000123505	0.234429	-0.00570022	0.32062	0.88865	1.15369e-33
TGM2	0.0654497	-0.0342255	2.13108e-10	0.00233348	-0.18512	-0.110513	2.72288e-08	0.00212759	-0.171009	-0.231465	1.04754e-09	1.64699e-17
ISG20	0.0750334	0.105953	2.29752e-13	3.76364e-25	0.0360639	0.16247	0.392797	1.96833e-06	0.13537	0.447984	2.23711e-06	9.63638e-69
CES1	-0.0388713	-0.022107	0.000302717	0.0691158	-0.0962019	-0.095511	0.00745837	0.00982568	-0.0582194	-0.0927454	0.0715859	0.00128439
RRAD	-0.00229876	-0.00922621	0.869392	0.562968	-0.00450442	0.0178983	0.927689	0.729894	0.11776	0.220205	5.01141e-05	6.46056e-16
HES4	0.00534872	0.0254877	0.706038	0.0308476	-0.0309068	0.0401666	0.477837	0.365724	0.0236632	0.263082	0.529594	1.60549e-22
MMP9	0.0474267	0.0219386	6.98351e-06	0.0719638	0.0707041	0.0212479	0.0616421	0.671147	0.0788346	0.0212126	0.00971826	0.544775
LGMN	-0.0307361	0.0360726	0.00550062	0.0012235	0.153636	0.114004	5.76264e-06	0.00148416	0.123364	0.161459	1.98199e-05	5.61053e-09
CD83	0.0210309	0.0730575	0.0726877	1.74992e-12	0.011755	0.0532199	0.812315	0.209081	0.208776	0.0318579	4.5231e-14	0.335557
CYP27A1	-0.0462966	-0.0336854	1.19968e-05	0.00279975	-0.139068	-0.198214	4.77373e-05	2.81549e-09	-0.237627	-0.200043	5.87041e-18	2.81601e-13
CTSC	-0.107123	0.0274561	2.40301e-26	0.0183552	0.273165	0.107924	1.74846e-17	0.00281144	0.208166	0.0126566	5.31564e-14	0.721085
IL12A	0.00835616	0.00775679	0.554882	0.650113	0.0817098	0.0994827	0.026693	0.00667945	0.044777	0.113338	0.189118	6.2029e-05
TNFAIP2	-0.0331231	0.0898874	0.0025293	1.64115e-18	0.139281	0.111215	4.64466e-05	0.00197514	0.192374	0.0451405	4.70473e-12	0.153195
PPP1R14A	0.0403856	0.0442861	0.00016442	4.48777e-05	0.00583584	0.0783253	0.913317	0.0423778	-0.0718783	-0.0127421	0.0201716	0.719288
EDN1	0.00857832	-0.000493765	0.539313	0.972696	0.0337825	0.0507764	0.428475	0.23634	0.0407343	0.0366276	0.24033	0.259428
TXN	-0.0403404	0.0805842	0.000167226	4.72312e-15	0.188351	0.209002	1.52593e-08	2.70274e-10	-0.0138518	-0.160418	0.728561	7.08827e-09
TUBB2B	0.00811286	-0.0039307	0.559699	0.816394	0.0472935	0.0230673	0.248273	0.644041	0.0279605	0.0365593	0.44342	0.260129
GPR183	0.00950493	0.0722594	0.487957	3.07494e-12	-0.0180318	0.000618999	0.698124	0.990716	0.122103	-0.0788869	2.46138e-05	0.00694319
SLC7A11	0.062413	0.0939602	1.5744e-09	4.06605e-20	0.0463213	-0.00288199	0.260334	0.959924	0.0764062	-0.174755	0.0126293	2.37285e-10
FBP1	0.0344834	-0.0682897	0.00157366	5.3665e-11	-0.216072	-0.185737	4.91494e-11	3.06849e-08	-0.163651	-0.195006	5.86283e-09	1.1893e-12
TRAF1	0.0447886	0.10376	2.4041e-05	3.32457e-24	0.0766422	0.166598	0.0398446	9.81038e-07	0.116751	0.16766	5.82445e-05	1.33378e-09
CD300E	0.010808	0.00162828	0.418025	0.911052	0.0386874	0.0113273	0.353039	0.828444	0.077639	0.0244107	0.0111188	0.475388
GBP1	0.0249683	0.0815866	0.0280956	2.17301e-15	0.158251	0.0883649	2.78547e-06	0.0190194	0.245814	0.0867077	3.59956e-19	0.00275485
C1QC	-0.0376286	0.0487208	0.000491176	5.77461e-06	0.142985	0.106646	2.82696e-05	0.00321929	0.143346	0.112956	4.77571e-07	6.59694e-05
IGHE	0.00297275	0.00459585	0.830019	0.802713	-0.0398291	-0.024779	0.336666	0.612323	-0.0775354	-0.0301511	0.0112467	0.365291
ALOX15	0.00177895	0.0354722	0.90222	0.0015126	0.101596	0.12888	0.00438746	0.000259914	0.107624	0.0592568	0.00023636	0.0509394
CLDN1	0.0473298	0.0874929	7.3126e-06	1.35578e-17	0.0202081	0.0426418	0.65929	0.342532	0.0479507	0.0191524	0.153228	0.574281
LIMCH1	-0.00234173	0.0109702	0.867658	0.470849	0.0544574	0.0689592	0.172135	0.0825449	0.0149677	0.136646	0.704407	1.02828e-06
CST3	-0.0174815	0.0333675	0.147893	0.00308245	0.200199	0.183306	1.4379e-09	4.85329e-08	0.276454	0.129762	3.62467e-24	3.7268e-06
ACOD1	0.0432719	0.0213301	4.79518e-05	0.0826352	0.100477	0.076477	0.0049101	0.0483159	0.0531745	0.0624612	0.104984	0.0379399
COL6A2	0.0249875	-0.0116138	0.0280316	0.433685	-0.0482571	-0.0165174	0.238693	0.747736	-0.0194442	0.00823731	0.618246	0.82048
TNFRSF4	0.0729207	0.106989	1.14261e-12	1.4805e-25	0.00671646	0.0150069	0.896287	0.773639	0.0536364	-0.127655	0.101379	5.49833e-06
FOLR2	-0.0191457	0.0230123	0.107832	0.0569492	0.134786	0.0973556	8.45889e-05	0.00819644	0.117661	0.16202	5.07032e-05	4.96129e-09
OTUD1	0.00109904	0.0479454	0.941092	8.27079e-06	0.164982	0.194334	9.55384e-07	5.94837e-09	-0.0204433	0.31868	0.597325	2.97382e-33
MAFB	-0.07676	-0.011435	5.94612e-14	0.442242	0.0139796	-0.0767346	0.776787	0.0476363	0.137028	-0.0260161	1.63372e-06	0.440455
DDX58	0.0766475	0.0491677	6.43987e-14	4.71026e-06	0.1424	0.180842	3.06455e-05	7.79837e-08	0.283205	0.345034	2.25295e-25	3.50885e-39
LYPD3	-0.000922237	-0.00664016	0.948192	0.716618	0.0572506	0.0701691	0.146977	0.076198	0.0474429	-0.0168278	0.158239	0.622977
MX1	-0.00196493	0.0323097	0.889045	0.00431121	-0.00576737	-0.0274274	0.913555	0.569294	0.208684	-0.178653	4.62051e-14	9.13493e-11
LPL	0.0391775	-0.0176035	0.000268688	0.177249	-0.172443	-0.11265	2.63721e-07	0.00170062	-0.276378	-0.129491	3.62467e-24	3.91714e-06
RGCC	0.00667048	-0.00972273	0.634644	0.537126	0.00146832	-0.0195989	0.980126	0.700484	-0.0284147	-0.0229431	0.436281	0.50743
IL1R2	0.0404642	0.0394543	0.000158986	0.000336332	0.0591853	0.0568977	0.131327	0.172169	0.1168	0.0763316	5.79074e-05	0.00924511
IL27	0.000960923	0.0340399	0.946633	0.00247954	0.341696	0.26274	1.29778e-27	7.38935e-16	0.154339	0.46454	4.78839e-08	1.46715e-74
SLC16A9	0.0306455	-0.00196507	0.00563534	0.888932	-0.0403446	-0.0222379	0.330889	0.654982	NA	NA	NA	NA
MT2A	0.00267235	0.00383036	0.849354	0.822696	0.076823	0.0217048	0.0393761	0.662245	0.163833	-0.13725	5.64724e-09	9.15823e-07
ID2	0.0484401	0.0420553	4.21948e-06	0.00011883	-0.0758426	-0.0713049	0.0421702	0.0705469	0.106941	-0.0659427	0.000262223	0.0273084
BASP1	0.0233245	-0.000740312	0.0422796	0.958318	0.0534274	0.0462839	0.182363	0.29235	-0.0650413	-0.147422	0.0394666	1.17274e-07
MDM2	0.0530833	0.0292612	3.84663e-07	0.0109597	-0.0413539	-0.0397099	0.327041	0.371906	0.107035	0.0388489	0.000259545	0.227693
S100B	0.0113235	0.0400016	0.394474	0.000272109	0.0378969	0.0166828	0.364514	0.747262	-0.0172441	-0.0222682	0.661571	0.522282
PLA2G4C	0.105363	0.0650107	1.57304e-25	5.06434e-10	0.301288	0.325359	2.66514e-21	1.21549e-24	0.0285902	0.44504	0.433468	9.50398e-68
MIR3945HG	0.0712915	0.00537628	3.64948e-12	0.777852	-0.0859127	-0.0656944	0.0187837	0.102367	0.0126398	-0.200121	0.7543	2.77734e-13
ZFP36L2	-0.0274357	0.0119274	0.0146302	0.414809	0.281867	0.208381	1.34937e-18	3.08728e-10	0.116373	0.261494	6.18732e-05	2.99636e-22
FAM26F	0.0432976	0.0853176	4.74524e-05	9.46319e-17	0.202377	0.21152	9.05874e-10	1.64662e-10	0.229996	0.281748	6.95774e-17	7.58286e-26
EGR1	0.0205207	-0.0160002	0.0814052	0.232979	0.188177	0.116792	1.57192e-08	0.00107981	0.140637	0.355523	8.21892e-07	1.06688e-41
NFKBIA	0.0247185	0.0756509	0.0298774	2.50781e-13	0.146364	0.161973	1.7166e-05	2.10976e-06	0.349707	0.225678	3.26494e-39	1.11806e-16
CCL15	0.0152347	0.033905	0.220108	0.00259269	0.0487315	0.0105577	0.232542	0.840883	-0.00740188	-0.0216855	0.856047	0.535728
ABCA6	0.0312101	-0.00407387	0.00476873	0.816394	0.0611704	0.0687152	0.116592	0.0837423	0.0390785	0.021908	0.264636	0.530288
MGLL	-0.011437	0.0261389	0.388428	0.0264405	-0.153787	-0.0899936	5.66387e-06	0.0163237	-0.210898	-0.0902047	2.44742e-14	0.00178072
SPON2	-0.00107765	-0.00959168	0.942555	0.541605	-0.0731204	-0.0338283	0.0519145	0.463241	-0.0949839	-0.0511825	0.00140217	0.09983
IL6	-0.0216751	0.0512026	0.062904	1.71105e-06	0.271371	0.232675	2.96502e-17	1.27503e-12	0.111697	0.151204	0.000128763	5.29512e-08
IL17RB	-0.040128	-0.0284402	0.000182349	0.0139932	-0.0022969	-0.146655	0.966886	2.20386e-05	-0.00580174	-0.104138	0.887533	0.000255783
AKAP12	0.00372091	0.00644253	0.795768	0.72707	-0.0152284	0.0344657	0.750839	0.454135	-0.088793	0.039224	0.00307601	0.222616
CLDN4	0.00398346	0.00756374	0.783081	0.661199	0.0254296	0.0462294	0.567651	0.292639	-0.00554419	0.0506379	0.891726	0.10411
IL4I1	0.0149207	0.0713646	0.232054	5.895e-12	0.0752414	0.05081	0.0440698	0.236018	0.172094	-0.196002	8.12919e-10	8.99948e-13
ACP5	-0.155609	-0.0434171	2.37339e-55	6.62475e-05	-0.206254	-0.245454	3.95342e-10	5.51525e-14	-0.219951	-0.103559	1.69224e-15	0.000279248
CD40	-0.0230929	0.0743771	0.044785	6.50174e-13	0.169359	0.187928	4.59095e-07	2.0626e-08	0.30273	0.0133907	4.92404e-29	0.704862
TNFRSF11B	-0.00333745	-0.00196507	0.807927	0.888932	NA	NA	NA	NA	NA	NA	NA	NA
COL6A1	0.023102	-0.0108821	0.0447107	0.47517	-0.0542632	-0.0362755	0.174061	0.426763	-0.0673141	0.0211704	0.0316479	0.545712
FTH1	-0.0794793	0.0284887	6.67613e-15	0.0138092	-0.0671845	-0.151512	0.0790514	1.06969e-05	-0.148938	-0.23944	1.54657e-07	1.1037e-18
HS3ST2	-0.0451608	-0.0135379	2.02715e-05	0.336816	-0.116252	-0.101133	0.000914611	0.00569766	-0.132811	-0.0836173	3.63375e-06	0.00398672
S100A1	0.00898419	0.00126786	0.516921	0.931565	-0.0421732	-0.0183914	0.315546	0.720213	-0.00996779	-0.0272522	0.807373	0.415087
IFNA10	-0.0047201	-0.00277916	0.734756	0.854623	0.140702	0.108397	3.87466e-05	0.00267715	0.0166542	0.0537068	0.672783	0.0815855
TFRC	-0.053075	-0.0184116	3.85487e-07	0.152752	-0.172301	-0.180463	2.69625e-07	8.35011e-08	-0.186288	-0.256496	2.33645e-11	2.05332e-21
CD1E	0.101289	0.00594262	1.14074e-23	0.749553	-0.052825	0.0594011	0.187203	0.150161	-0.0565239	-0.054009	0.0814808	0.0796
CEBPB	-0.0624645	-0.0211976	1.52629e-09	0.0849423	-0.217008	-0.211802	4.14443e-11	1.55992e-10	0.0895752	-0.15579	0.00279665	1.9614e-08
TACSTD2	0.0553002	0.00525755	1.16002e-07	0.777852	-0.0125193	0.0252271	0.799204	0.60538	-0.0147955	0.046522	0.707505	0.139392
UNCX	0.0375002	0.0180179	0.000513749	0.163248	0.059611	0.0242197	0.128582	0.62085	-0.011965	0.151477	0.767297	5.01073e-08
C10orf10	0.0271766	-0.0191499	0.0156766	0.131543	0.00973877	0.0628705	0.845405	0.12243	0.011262	-0.0190084	0.78115	0.577609
HRH1	-0.00782826	-0.0167923	0.577111	0.203887	-0.0452095	-0.0434418	0.274768	0.331091	0.020011	-0.00943783	0.605823	0.794809
LAMP3	0.0645707	0.0609262	3.77968e-10	6.92763e-09	-0.0936228	-0.00889536	0.00939597	0.860057	-0.0326179	-0.00444376	0.36379	0.906037
ZFP36L1	-0.110932	0.0276689	3.03396e-28	0.0173431	0.138386	0.123344	5.23021e-05	0.000507597	0.188929	-0.141397	1.15039e-11	4.05144e-07
GBP4	0.0135066	0.0745127	0.291206	5.89322e-13	0.145048	0.16791	2.09666e-05	7.79026e-07	0.191442	0.428353	6.05874e-12	2.79666e-62
IGHM	0.00811145	0.0211239	0.559699	0.08548	NA	NA	NA	NA	0.021137	0.00396223	0.582117	0.915579
CXorf21	-0.0562111	-0.0091896	7.00943e-08	0.565644	-0.00713859	-0.0379498	0.890208	0.399036	0.13844	-0.164921	1.24472e-06	2.54064e-09
HLA-DRB1	0.0507401	-0.0473987	1.3048e-06	1.079e-05	-0.0908976	-0.0883354	0.0120997	0.0190451	0.101682	-0.186588	0.000558354	1.16546e-11
CTSD	-0.0969147	-0.0361307	1.01959e-21	0.00120457	-0.150577	-0.254584	9.22145e-06	5.70347e-15	-0.327511	-0.132033	3.13912e-34	2.46812e-06
SLC39A8	0.0610988	0.0642115	3.69109e-09	8.59961e-10	0.110528	0.0623335	0.00173643	0.12674	0.117284	-0.0830267	5.40734e-05	0.00428014
IFI44L	0.0311835	0.0596819	0.00480829	1.46354e-08	0.098897	0.0840665	0.00572053	0.0268046	0.333719	0.000781356	1.33603e-35	0.984496
IRF1	-0.144067	-0.0675642	2.07379e-47	8.84757e-11	-0.027277	-0.0967961	0.538872	0.00868889	0.0830161	-0.0170739	0.00611394	0.617132
ACTG1	-0.0347882	-0.0142757	0.00141624	0.304004	-0.194872	-0.138551	4.27662e-09	7.32182e-05	-0.197015	-0.145671	1.33274e-12	1.69339e-07
SLPI	-0.00667586	-0.0039307	0.634644	0.816394	-0.0264539	-0.00151121	0.551877	0.979747	0.0810299	0.129944	0.00766661	3.61185e-06
NINJ1	-0.0718098	0.0816286	2.49987e-12	2.12544e-15	0.213967	0.162256	7.64162e-11	2.02769e-06	0.193535	-0.19386	3.44536e-12	1.63403e-12
LYZ	-0.0670473	-0.0385286	7.30901e-11	0.000484118	-0.0845447	-0.133431	0.0213767	0.000146737	-0.0743615	-0.236852	0.0157377	2.66962e-18
KRT17	0.0412779	0.0175328	0.000114153	0.179019	-0.0454077	0.00286512	0.271818	0.960001	-0.00108255	-0.0201595	0.97781	0.554569
RNF213	-0.0524768	0.0256147	5.23561e-07	0.0301112	0.0549614	0.0430754	0.167387	0.336362	0.267166	-0.259435	1.33472e-22	6.61919e-22
MCEMP1	-0.0277763	-0.0505469	0.0132124	2.38591e-06	-0.15647	-0.152818	3.69971e-06	8.90994e-06	-0.105328	-0.172015	0.000334036	4.70567e-10
GPNMB	-0.0410276	-0.05547	0.000126205	1.73554e-07	-0.135052	-0.188218	8.21137e-05	1.97416e-08	-0.21126	-0.153404	2.21669e-14	3.2833e-08
NABP1	-0.0288526	0.0730528	0.00976016	1.74992e-12	0.10868	0.03587	0.00212399	0.433831	0.197432	-0.0922961	1.1918e-12	0.00136092
AC015660.2	0.0216218	-0.00940139	0.0637416	0.552326	-0.140874	-0.0452464	3.78232e-05	0.305861	-0.12701	-0.00182004	1.05352e-05	0.959907
CSF3	-0.00333745	-0.00196507	0.807927	0.888932	0.0248534	0.0562582	0.577914	0.176998	-0.0254934	0.000698874	0.490491	0.98601
CD1C	0.0941552	0.0217936	1.44433e-20	0.0741924	-0.064123	0.0210987	0.0973169	0.672998	-0.06173	-0.0281855	0.0531161	0.396077
ARC	0.026013	0.0446853	0.021518	3.79797e-05	0.0407076	-0.00558146	0.330889	0.920601	0.07113	0.141061	0.0217063	4.32129e-07
GM2A	-0.0372518	-0.0273576	0.00056572	0.0188862	-0.158707	-0.177683	2.59092e-06	1.38225e-07	-0.224413	-0.177196	4.33271e-16	1.31485e-10
MS4A7	-0.0359894	-0.0054598	0.000906657	0.772422	0.205607	0.108967	4.506e-10	0.0025075	0.146104	-0.163129	2.74928e-07	3.83202e-09
CD79A	0.0214946	-0.00931306	0.0655289	0.55826	0.0154497	-0.00171308	0.746443	0.977057	0.00399613	0.038258	0.922243	0.235154
PELI1	0.0455832	0.0502027	1.6782e-05	2.79655e-06	0.0764721	0.0686657	0.0402835	0.0839882	0.0380073	0.515704	0.276263	1.06795e-94
DUSP2	0.0252938	0.0386615	0.0259991	0.000461233	0.135544	0.12817	7.66515e-05	0.00028492	0.118721	0.226751	4.32903e-05	7.97121e-17
TNFRSF9	0.0120005	0.0215493	0.36093	0.0786286	-0.0588816	0.0442084	0.133614	0.320564	-0.010668	0.239703	0.792838	1.00878e-18
QPRT	-0.0428796	0.0252412	5.72519e-05	0.0328843	0.135085	0.0619967	8.19193e-05	0.129032	0.0804365	0.0750265	0.00817236	0.0106491
CLEC4G	0.00807589	0.0283592	0.561477	0.0142644	0.0332212	-0.00121686	0.437207	0.982979	-0.0177988	-0.0139263	0.649959	0.693635
ACKR1	-0.0047201	-0.00277916	0.734756	0.854623	-0.0118242	-0.0207074	0.811558	0.679333	0.0339286	0.0504432	0.340412	0.105599
AC003092.1	0.0181883	0.00102295	0.129543	0.943661	-0.0650443	-0.00751027	0.0916759	0.887284	-0.00132871	0.178435	0.973456	9.65712e-11
ZNF503	0.0203141	0.0153563	0.0851465	0.256013	0.143718	0.157803	2.55439e-05	4.1143e-06	-0.0097358	0.341862	0.809613	1.93757e-38
ADAM19	0.00396091	0.074874	0.784098	4.50274e-13	0.0838613	0.0565065	0.0227158	0.174542	0.0767675	-0.0286993	0.0121879	0.392075
NAV2	0.0174319	0.0306906	0.149237	0.00723115	-0.0884485	-0.0246665	0.0150758	0.614704	0.0478092	0.460027	0.154684	6.03157e-73
CYP1B1	-0.0536637	-0.0139941	2.81745e-07	0.317173	0.0865912	-0.0170673	0.0177538	0.741709	0.130999	0.0536361	5.10418e-06	0.081998
DDX60	0.123608	0.0590101	6.07932e-35	2.17991e-08	-0.210944	-0.15574	1.50074e-10	5.67923e-06	0.118266	0.373667	4.63734e-05	2.27542e-46
SRPK2	0.0419678	0.0146569	8.58926e-05	0.285942	-0.109472	-0.00943686	0.00193773	0.853466	-0.0727013	0.553256	0.0186328	8.29837e-112
JCHAIN	0.00336514	0.0137507	0.807927	0.327473	NA	NA	NA	NA	-0.00529012	0.0173119	0.894349	0.611538
ATF3	-0.107038	0.001103	2.57894e-26	0.942103	0.257653	0.177668	1.48449e-15	1.38225e-07	0.145497	0.268653	3.10972e-07	1.7952e-23
IL36RN	0.00101432	-0.00555991	0.945079	0.76482	-0.0310899	-0.00204407	0.474076	0.973793	-0.0741384	-0.0111855	0.0161356	0.754145
MS4A1	0.00811145	0.0211239	0.559699	0.08548	0.0171257	-0.033941	0.713256	0.462272	0.059861	0.00622229	0.0626021	0.866002
AIF1	-0.0348943	-0.00373622	0.00136406	0.827995	0.223243	0.121942	1.01231e-11	0.000594932	0.249809	0.0921145	8.89115e-20	0.00139358
SAT1	-0.0721564	0.0504036	1.98424e-12	2.55227e-06	0.0616228	0.0186277	0.113461	0.717066	0.151262	-0.0547115	9.4299e-08	0.0753725
FOXQ1	0.0147109	-0.00323562	0.240196	0.841317	0.0263991	0.0149501	0.55245	0.774111	0.0295771	-0.0619528	0.414385	0.0398249
REL	-0.0264954	0.0356369	0.0189447	0.00143545	0.0601461	0.0932839	0.124522	0.0121497	0.10224	-0.000727821	0.000519431	0.985766
HSP90AA1	-0.00790885	0.0722984	0.57276	3.01079e-12	0.144599	0.110731	2.24629e-05	0.00208001	0.134142	0.343105	2.82826e-06	9.9138e-39
ENHO	0.0247971	0.0116932	0.0293575	0.428738	-0.00206682	0.0690333	0.971469	0.0822319	0.0118747	0.00246552	0.76828	0.949766
AL109797.1	0.00309043	-0.00761575	0.823413	0.657136	-0.030491	0.061426	0.483615	0.132819	0.0598418	0.0897218	0.0626637	0.00189636
JAKMIP2	-0.0215312	-0.0245025	0.0650092	0.0394328	-0.137191	-0.113785	6.15146e-05	0.00152263	-0.113363	-0.0725828	0.000100352	0.0139142
C11orf96	0.0264069	0.0038548	0.019375	0.821864	0.0509801	0.00417953	0.206742	0.939688	-0.0248474	0.10238	0.504883	0.000332128
KLF6	-0.143431	0.0095279	5.01214e-47	0.544765	0.424543	0.359128	2.7842e-44	2.09166e-30	0.322648	0.22572	3.1693e-33	1.10721e-16
SDC4	0.0439122	0.0611607	3.57766e-05	6.00621e-09	0.0244173	0.0437211	0.584344	0.326834	0.0540381	0.150772	0.0984103	5.80457e-08
IL32	0.0257053	0.0648062	0.0233874	5.76264e-10	0.136785	0.104093	6.48642e-05	0.00421136	0.0556373	-0.0422773	0.0871541	0.185535
HSPA1B	-0.044859	0.0159611	2.33105e-05	0.234349	0.0803241	0.0790338	0.0297694	0.040072	0.102747	0.268511	0.000484704	1.88887e-23
MT1E	0.0399629	0.00118898	0.000194642	0.935871	-0.0369535	-0.0176714	0.379178	0.733125	-0.0183528	-0.0830043	0.640159	0.00428886
CST2	-0.00746419	-0.00439487	0.593625	0.802713	-0.0403446	-0.0400697	0.330889	0.365724	0.000946997	-0.0200728	0.980076	0.554569
SDS	0.00463194	-0.0380093	0.740484	0.000583969	-0.131187	-0.147014	0.00013844	2.09666e-05	-0.00628438	-0.079546	0.879111	0.00643781
MS4A4A	0.00985139	-0.0200896	0.467062	0.107482	0.116383	0.064282	0.000901014	0.111784	0.215773	0.0820958	5.70275e-15	0.00478065
SLC5A3	0.0810977	0.04829	1.82396e-15	7.15875e-06	0.0564685	0.0387011	0.15222	0.387431	0.187	-0.199558	1.93583e-11	3.23499e-13
CSTB	-0.0231201	-0.052085	0.0445248	1.08448e-06	-0.262988	-0.249711	3.43158e-16	1.86065e-14	-0.259465	-0.258713	2.65316e-21	8.75136e-22
ATP2B1	-0.080062	-0.0121183	4.17211e-15	0.406632	0.0982174	0.0922247	0.00610988	0.0133885	0.0139805	-0.0845866	0.725413	0.0035573
ALDH1A2	-0.00621715	0.0119424	0.662682	0.414161	-0.112061	-0.0414071	0.00148405	0.360375	-0.22594	-0.040812	2.61037e-16	0.203067
RARRES1	0.00243221	0.0212692	0.864756	0.0835966	-0.024665	-0.033999	0.581117	0.461761	-0.0527971	-0.0538889	0.108053	0.0804149
CBR3	-0.0102306	0.0118371	0.447227	0.420289	-0.00465702	-0.00842686	0.927689	0.867196	0.00983209	-0.120266	0.808478	2.01098e-05
LINC01588	0.0718995	0.0119714	2.35461e-12	0.413496	-0.0613416	0.00105122	0.115393	0.984831	-0.129023	0.129198	7.33485e-06	4.13885e-06
CD9	0.0042005	-0.0480651	0.769709	7.89753e-06	-0.163027	-0.162037	1.31109e-06	2.09731e-06	-0.20399	-0.196064	1.83684e-13	8.86627e-13
RRS1	-0.00769225	0.00452685	0.584614	0.802713	-0.0467763	-0.0236734	0.254105	0.632403	-0.0215119	-0.171637	0.575008	5.12544e-10
HSPA5	0.0680342	0.0730206	3.70819e-11	1.7776e-12	0.0473483	0.0537475	0.247773	0.203645	0.0269374	0.0206986	0.463085	0.554569
PLA2G2D	-0.00074134	-0.00621676	0.95831	0.740663	-0.0704804	-0.0871819	0.0623122	0.0209294	-0.00186818	-0.00738817	0.964232	0.839731
ANXA2R	-0.0344581	-0.0336138	0.00158706	0.00285188	-0.102559	-0.0743963	0.00402136	0.0562808	-0.0056954	0.00121007	0.88865	0.974294
CADM3	-0.0103162	-0.00963737	0.442036	0.539435	-0.0203279	-0.0168988	0.65749	0.743145	NA	NA	NA	NA
RTL9	0.00102028	0.0121682	0.945079	0.405379	-0.0196206	-0.034816	0.669125	0.44925	0.0299431	0.111758	0.408276	7.98775e-05
IFNA21	0.0185652	0.0340465	0.120427	0.00247766	0.130215	0.0390322	0.000157173	0.38321	0.0280309	0.0184816	0.442336	0.589128
STAB1	-0.0411276	0.0367449	0.000121212	0.000964092	0.148114	0.119917	1.3109e-05	0.000758564	0.122698	0.138054	2.22116e-05	7.846e-07
TNFAIP3	0.0154089	0.0771085	0.213341	8.11852e-14	0.189096	0.197468	1.3145e-08	3.15256e-09	0.19956	-0.0307386	6.59114e-13	0.355634
DUSP4	-0.00219844	0.00706181	0.875031	0.691947	0.0525293	0.0478648	0.190115	0.270529	-0.00263067	-0.0226077	0.950166	0.515128
GNG8	-0.00578119	-0.00340392	0.679153	0.829762	-0.025864	-0.0061099	0.559576	0.911988	0.0143401	0.0427219	0.717425	0.180303
NFXL1	0.0122499	-0.0167279	0.349751	0.206201	-0.101805	-0.0502764	0.0043037	0.240531	0.0915796	-0.20483	0.00217813	7.15189e-14
OSM	0.0319635	0.0406693	0.00371171	0.000210614	-0.0734276	-0.0574687	0.0505903	0.166817	0.0572369	-0.0199859	0.0775269	0.556267
NKG7	-0.00382873	-0.0070892	0.789609	0.68996	0.0110674	-0.00181883	0.826754	0.975815	-0.0543624	-0.0401882	0.0959512	0.210108
ICAM1	0.0132631	0.0686659	0.302092	4.16468e-11	0.0489552	0.00966186	0.229965	0.852361	0.264633	-0.0946703	3.63763e-22	0.000987446
SAMD9L	-0.0185743	0.0604862	0.120427	9.0846e-09	0.111373	0.0777286	0.0015966	0.0441586	0.289676	-0.213601	1.4041e-26	5.06441e-15
NFKB1	0.0195559	0.0980573	0.0993365	9.57037e-22	0.163325	0.179362	1.25273e-06	1.02469e-07	0.176597	0.167865	2.7544e-10	1.27267e-09
COL1A1	-0.00578119	0.0255281	0.679153	0.0306368	0.0242673	0.0354407	0.587302	0.439265	-0.0281486	0.0130979	0.440624	0.71081
KIAA1549	0.00936182	0.0108372	0.494568	0.477531	-0.0179072	-0.00265262	0.700525	0.963414	-0.0619861	0.143949	0.0519577	2.42345e-07
KDM6B	0.0224697	0.0399727	0.0519685	0.000274362	0.0529943	0.0699479	0.186152	0.0773655	0.191036	0.0440567	6.67414e-12	0.164859
NCCRP1	-0.00333745	-0.00196507	0.807927	0.888932	0.00629687	0.0491708	0.904852	0.254198	NA	NA	NA	NA
IFITM3	-0.00269853	0.0696701	0.847435	2.03675e-11	0.150522	0.116034	9.27647e-06	0.00117382	0.326873	-0.0481708	3.9387e-34	0.123998
INSIG1	-0.0190559	-0.0324869	0.109679	0.00407207	0.181449	0.11841	5.40579e-08	0.00089545	0.0829129	0.0328762	0.00618806	0.317633
GNLY	-0.00746419	-0.00439487	0.593625	0.802713	0.0261877	0.00958978	0.553746	0.852361	-0.0382391	-0.0200728	0.273493	0.554569
AP2A2	-0.0573983	-0.00955848	3.50071e-08	0.543126	0.0564611	0.00350856	0.15222	0.950271	0.032309	-0.0851248	0.367304	0.00333821
HMOX1	-0.0711142	-0.0134098	4.1171e-12	0.341688	0.0956444	0.0278795	0.00788201	0.562015	0.11773	-0.120045	5.02827e-05	2.08478e-05
CRABP2	-1.74481e-05	0.00376255	0.998572	0.82678	-0.106757	-0.0255827	0.00259932	0.599692	-0.18326	-0.0193936	5.12369e-11	0.569445
JUN	-0.0460881	0.00243581	1.32805e-05	0.878486	0.136293	0.159385	6.91611e-05	3.1831e-06	0.207516	0.261004	6.41472e-14	3.61931e-22
EGLN3	0.0452326	0.0677499	1.96769e-05	7.84763e-11	0.057603	0.0713476	0.144369	0.0704644	0.0523577	-0.122516	0.111716	1.3751e-05
NR1D1	0.016734	0.0114365	0.169187	0.442242	-0.033712	-0.0901814	0.429288	0.0160622	-0.000637389	0.00625254	0.986064	0.865708
CKB	0.0891352	0.0129035	1.63405e-18	0.368966	-0.0275289	0.056598	0.53489	0.173732	0.00752353	0.0236504	0.853752	0.492366
SAMSN1	-0.0572012	0.0439047	3.90711e-08	5.32615e-05	0.153646	0.113148	5.76264e-06	0.00161173	0.184112	-0.166863	4.11655e-11	1.60273e-09
CLEC4F	0.0226438	0.005361	0.0498156	0.777852	NA	NA	NA	NA	-0.0382391	0.031527	0.273493	0.341434
IGKC	-0.0129345	-0.00761575	0.317444	0.657136	-0.0403446	-0.0400697	0.330889	0.365724	0.0165561	-0.0200728	0.672783	0.554569
VAMP5	0.036086	0.0608578	0.000874381	7.20335e-09	0.156239	0.115067	3.83643e-06	0.00131409	0.194411	-0.0844809	2.73591e-12	0.0035974
NEXN	0.0764642	-0.0331278	7.44006e-14	0.00333902	-0.0570928	-0.124001	0.147265	0.000469834	0.11011	-0.133599	0.000164032	1.83429e-06
ALOX5AP	0.0386334	-0.0524615	0.000331796	8.97643e-07	-0.115162	-0.161782	0.00104525	2.17109e-06	0.0170015	-0.178758	0.665451	8.90471e-11
IFI6	0.039719	0.0225372	0.000215417	0.0633101	-0.100506	-0.0911074	0.00490346	0.0147801	0.182411	-0.115312	6.30729e-11	4.52795e-05
LINC02154	-0.000381432	-0.00369749	0.977561	0.829728	-0.0458643	-0.030002	0.266322	0.529459	-0.0750466	-0.0332556	0.0146798	0.311254
SCIN	0.0268368	0.0125452	0.0172373	0.387196	0.0942275	0.051108	0.00893016	0.232387	0.0315325	-0.0106068	0.381062	0.76809
MT1H	0.00970681	-0.00589745	0.476387	0.749553	0.000259284	-0.0400697	0.997235	0.365724	0.00613915	0.0374593	0.881691	0.246749
PARP14	-0.0453278	0.0395067	1.88769e-05	0.000330174	0.170179	0.107136	3.99135e-07	0.00306033	0.167399	0.126807	2.43916e-09	6.39195e-06
CCR6	0.0110831	0.0569848	0.405199	7.23425e-08	-0.0469542	-0.0241207	0.252735	0.622549	0.0290413	-0.0746929	0.424737	0.0110229
KCNJ2	0.0151739	0.0761852	0.222427	1.65825e-13	0.106668	0.0714957	0.00260908	0.0697478	0.140171	-0.0999958	8.94138e-07	0.000467306
OGFRL1	-0.0280045	0.0610844	0.012399	6.27837e-09	0.0269445	0.069045	0.544865	0.0822319	-0.0888831	0.101205	0.00304642	0.0003937
SSTR2	-0.00305561	0.00177538	0.825761	0.901539	0.0144047	-0.0184581	0.768456	0.719739	0.0321879	-0.00793831	0.369099	0.828014
LINC01705	0.00819324	-0.00518679	0.559699	0.778782	-0.0368684	-0.0395173	0.380691	0.375203	-0.0762742	-0.0459976	0.0128021	0.144353
SLFN5	0.0953739	-0.0604134	4.42364e-21	9.47155e-09	-0.167355	-0.130716	6.54421e-07	0.000206778	0.0490091	-0.0939332	0.142447	0.00108955
CD14	-0.0492037	-0.0427477	2.86282e-06	8.86516e-05	-0.0618257	-0.113224	0.112215	0.00160001	-0.00338964	-0.0703902	0.932902	0.0175456
SPOCD1	0.00720771	-0.00343991	0.609154	0.829762	-0.108957	-0.0537117	0.00205703	0.203963	-0.117268	-0.133654	5.41206e-05	1.81807e-06
TPM1	0.0497614	0.0188979	2.14626e-06	0.138441	0.0350082	-0.0100091	0.408589	0.849155	-0.0355294	-0.135091	0.313666	1.38662e-06
MS4A6A	-0.0853099	-0.0247377	5.03466e-17	0.0373683	0.196061	0.111201	3.3547e-09	0.00197514	0.222468	0.104523	7.71219e-16	0.000241706
IGLC2	0.0112929	-0.00340392	0.394557	0.829762	-0.0403446	-0.0400697	0.330889	0.365724	-0.0277554	0.00846264	0.447143	0.817985
ARL4C	-0.086606	-0.0123306	1.58268e-17	0.399321	0.0387959	-0.037838	0.351968	0.400693	0.048271	-0.194261	0.149769	1.46788e-12
PLIN2	0.0263371	0.01267	0.0197777	0.380906	0.0725339	0.0767202	0.054289	0.0476363	0.0796725	0.0280955	0.00892661	0.397809
FZD4	0.0181514	0.0304378	0.130233	0.007805	-0.0213012	0.070826	0.641008	0.0728342	-0.0295338	0.384544	0.41525	2.84203e-49
SLCO5A1	0.000388642	0.0215467	0.977306	0.0786286	5.64618e-05	0.00618126	0.999545	0.910879	-0.0271701	-0.00934164	0.457844	0.796896
IFIH1	-0.0471132	0.068297	8.09419e-06	5.3665e-11	0.041023	0.0585717	0.330889	0.156491	0.0889641	0.411029	0.00302874	6.75544e-57
DNAJC5B	0.0275825	-0.00865148	0.0140021	0.599833	-0.123252	-0.10179	0.000390526	0.00529218	-0.0732316	-0.042052	0.01766	0.188181
AC025524.2	0.0100029	0.00458033	0.45863	0.802713	0.184387	0.198079	3.08839e-08	2.87108e-09	0.118502	0.206232	4.47351e-05	4.72582e-14
TRBC2	0.00575884	-0.00439487	0.679153	0.802713	0.0255216	-0.0160283	0.566485	0.756966	NA	NA	NA	NA
FTL	-0.0690725	0.015147	1.80395e-11	0.264577	-0.0807651	-0.160504	0.0287223	2.65338e-06	-0.106792	-0.0934581	0.000267262	0.00116501
DHRS2	-0.0179676	0.0401755	0.134988	0.00025421	0.0431099	0.0535771	0.305255	0.204952	-0.00666268	0.00926242	0.870832	0.799044
GPR155	-0.0565054	-0.0121497	5.90885e-08	0.405712	0.138903	0.128679	4.85633e-05	0.00026663	0.0382909	-0.0747647	0.273493	0.0109476
CTSB	-0.082579	0.0388053	5.12518e-16	0.000436356	-0.0305024	-0.0181023	0.483613	0.725549	-0.158279	-0.0139375	2.01023e-08	0.693577
SPARC	-0.00160041	-0.00246182	0.913084	0.877488	-0.131563	-0.0651026	0.000131663	0.106373	-0.1155	-0.0645131	7.10584e-05	0.0313093
CD38	0.0700063	0.0953569	9.31756e-12	1.15278e-20	0.123378	0.179268	0.00038555	1.0349e-07	0.127411	0.336466	9.82814e-06	3.26581e-37
HSD11B1	0.0366992	-0.0303841	0.000691617	0.00794069	-0.150968	-0.150285	8.6693e-06	1.27799e-05	-0.171108	-0.174772	1.02521e-09	2.36798e-10
KIF2A	0.0277759	-0.00245372	0.0132124	0.877594	-0.0389108	-0.0274549	0.350576	0.569294	-0.0537256	-0.121574	0.100764	1.62089e-05
GLDN	0.002664	0.010449	0.849749	0.49755	0.00488134	0.00277529	0.927689	0.960902	-0.0740835	-0.0621516	0.0162045	0.0390904
GADD45B	-0.0717288	0.0182762	2.64721e-12	0.156462	-0.00473922	-0.0175996	0.927689	0.734218	0.107921	0.127019	0.000227088	6.15589e-06
CD70	0.0104572	0.0153228	0.435266	0.257585	0.00321627	0.00659705	0.951187	0.903185	0.0225115	0.077949	0.554663	0.00774901
SAMD9	-0.0516938	0.0229951	7.93951e-07	0.0571599	-0.0581663	-0.00761293	0.139384	0.885193	0.154386	-0.0406609	4.75131e-08	0.204716
GBP5	0.0219244	0.067688	0.0592727	8.14683e-11	0.150107	0.125886	9.90591e-06	0.000373206	0.0602983	0.294311	0.0601879	3.0631e-28
OAS1	-0.0796666	0.0341938	5.77143e-15	0.00235792	-0.111733	-0.0941813	0.00154066	0.0111501	0.155705	0.0112045	3.57247e-08	0.754145
STAT1	0.0273401	0.0622781	0.0150208	2.99541e-09	0.117994	0.0637034	0.000747439	0.116196	0.269177	-0.22777	6.01793e-23	5.72954e-17
MT1X	0.0530129	-0.0154988	3.98531e-07	0.249946	0.00114338	0.0150608	0.984525	0.772474	0.0319262	-0.0325693	0.374105	0.323126
NCAPH	0.0195187	0.00730036	0.0998777	0.678122	-0.0800328	-0.00635773	0.0303832	0.907895	-0.0920996	-0.0712029	0.00202748	0.016163
MX2	-0.00070945	0.0627995	0.960212	2.11918e-09	0.0628393	0.0539577	0.105799	0.201068	0.208275	-0.07594	5.21248e-14	0.0096563
IGFBP4	-0.00074627	0.0455044	0.95831	2.59007e-05	0.0740991	0.0854288	0.0481493	0.0241675	0.119185	0.175424	4.00929e-05	2.0255e-10
DRAM1	-0.0112736	0.0897539	0.395195	1.82487e-18	0.167134	0.152072	6.75647e-07	1.00106e-05	0.195343	-0.0726651	2.13656e-12	0.0137942
FCN1	0.0119078	-0.0327705	0.365593	0.0037582	-0.0480942	-0.100302	0.240126	0.00616854	0.00544763	-0.0629011	0.892086	0.0364109
IGSF21	-0.00883259	-0.00520057	0.523545	0.777852	NA	NA	NA	NA	NA	NA	NA	NA
EHF	0.0196487	0.00666063	0.0978131	0.715414	0.0202014	-0.0107197	0.65929	0.83714	-0.00436123	-0.103091	0.915952	0.000298933
OTOA	-0.0725574	-0.0397528	1.47618e-12	0.000300338	-0.00587983	-0.103563	0.912854	0.00441835	-0.015731	-0.00145295	0.69094	0.968852
FNDC3A	0.0377805	0.0309246	0.000465628	0.00670996	-0.101723	-0.0133197	0.00433735	0.800503	0.00917128	0.485553	0.82097	1.97612e-82
NEURL3	0.0376869	0.0342619	0.000481442	0.00230917	-0.102637	0.0171937	0.00399173	0.739552	-0.10044	0.0814707	0.00066308	0.00514045
GRID2	-0.00870025	-0.0135014	0.531321	0.337852	0.0054662	-0.0111115	0.919317	0.831957	0.0346664	-0.0133783	0.327645	0.704862
SNTG2	0.0293653	-0.00520057	0.00838216	0.777852	NA	NA	NA	NA	0.0278819	-0.030396	0.445005	0.361727
CMKLR1	-0.0468525	0.0351787	9.20017e-06	0.00166775	0.175674	0.0802629	1.53322e-07	0.0366662	0.194412	-0.125305	2.73591e-12	8.40479e-06
CSF1	-0.00598145	0.0096207	0.677724	0.540078	-0.0246473	-0.0204656	0.581117	0.685362	-0.064367	-0.171516	0.041817	5.27485e-10
PNRC1	-0.0725677	0.0712273	1.47252e-12	6.46742e-12	0.159756	0.13309	2.22329e-06	0.000151406	0.117234	0.0192966	5.42343e-05	0.570955
CLU	-0.00402315	-0.0174188	0.780584	0.18257	-0.0592973	-0.0447801	0.130871	0.312513	-0.0326026	-0.0342468	0.36379	0.293703
CITED2	-0.089144	-0.00108375	1.63405e-18	0.943387	0.326649	0.191396	3.47509e-25	1.03816e-08	0.254118	0.38566	1.89749e-20	1.45474e-49
APOL3	0.065206	0.0691655	2.5203e-10	2.94579e-11	0.212988	0.154861	9.45122e-11	6.54051e-06	0.208927	-0.210572	4.35495e-14	1.30524e-14
GADD45A	0.0467932	0.0145081	9.42516e-06	0.293424	-0.0315995	-0.0200719	0.464074	0.692237	-0.0177465	-0.0546215	0.65099	0.0758431
GCH1	0.00324722	0.0721301	0.812685	3.36902e-12	0.337823	0.305354	5.70659e-27	1.39361e-21	0.270717	0.192342	3.39388e-23	2.47191e-12
NEU4	0.000426226	0.00803771	0.975223	0.630829	0.125636	0.123364	0.000288117	0.000507597	0.0341985	0.180283	0.335789	6.02642e-11
CCL1	0.0285834	-0.00145578	0.0105564	0.919365	0.0270976	-0.00505094	0.541615	0.926729	0.0132465	-0.0226772	0.741615	0.513705
PRF1	0.00101034	-0.00555991	0.945079	0.76482	0.0261877	0.00958978	0.553746	0.852361	NA	NA	NA	NA
CLEC10A	-0.0125795	0.00978946	0.33353	0.533429	0.0342364	-0.0108236	0.421452	0.836398	0.0835285	-0.0318456	0.00577919	0.335647
CXCR4	-0.0065822	0.0238192	0.639745	0.0469816	-0.02403	-0.0501839	0.591621	0.241798	0.0136712	-0.088746	0.73243	0.00214583
RHCG	0.00677284	0.0221336	0.634644	0.0687981	0.0336603	0.0599984	0.429935	0.145082	0.0506524	0.0578781	0.127105	0.0574625
LRG1	0.0103499	0.0266239	0.441265	0.0233108	-0.0842079	-0.113508	0.0220128	0.0015518	0.0245845	0.0411556	0.510722	0.19897
CTNNAL1	-0.00836257	0.0131266	0.554638	0.357016	-0.0946897	-0.0702516	0.00855586	0.0758526	-0.139733	-0.0741745	9.6703e-07	0.0116664
GZMB	-0.00578119	-0.00340392	0.679153	0.829762	0.0261877	0.00958978	0.553746	0.852361	-0.0457184	0.00293369	0.177983	0.937431
FCRL3	0.0112945	-0.00340392	0.394557	0.829762	0.0261877	0.00958978	0.553746	0.852361	0.0165561	-0.0200728	0.672783	0.554569
PTGS2	0.0651148	0.0618211	2.66969e-10	3.99317e-09	0.286036	0.184292	3.70823e-19	4.03158e-08	0.156633	0.192442	2.89815e-08	2.40919e-12
NFKBIZ	-0.0107152	0.0462881	0.42243	1.79817e-05	0.335784	0.224243	1.11515e-26	9.61049e-12	0.175187	0.37885	3.82017e-10	9.62802e-48
PTGIR	0.030424	0.044369	0.00606449	4.34664e-05	-0.0339562	-0.0324225	0.426129	0.486077	0.111866	-0.149903	0.000125468	6.99067e-08
FGL2	-0.0699203	0.0332398	9.84363e-12	0.00320686	0.273207	0.191724	1.74846e-17	9.7659e-09	0.239437	-0.101077	3.20378e-18	0.000400427
FCRL5	-0.00333745	0.0481418	0.807927	7.61019e-06	NA	NA	NA	NA	0.014143	-0.00197166	0.72181	0.95848
TREM2	0.0226092	-0.0360958	0.0502024	0.00121686	-0.22395	-0.200701	8.62253e-12	1.65737e-09	-0.214343	-0.163745	8.69485e-15	3.32526e-09
GJA4	0.0391989	-0.00477669	0.000266754	0.793307	0.0175937	-0.00493753	0.70427	0.927378	-0.0373276	-0.00195297	0.285983	0.95848
SOCS3	-0.0260236	0.0139577	0.0214791	0.31871	0.0794131	0.101099	0.032027	0.00570826	0.185161	0.268775	3.12934e-11	1.72031e-23
TM4SF1	0.00607002	-0.00481456	0.672241	0.791928	NA	NA	NA	NA	0.0219115	-0.0200728	0.565484	0.554569
DDX60L	0.113477	0.0401077	1.5516e-29	0.000261394	0.110325	0.125715	0.00177572	0.000381077	0.199025	-0.123042	7.63066e-13	1.25639e-05
POU2AF1	0.0280478	-0.00481456	0.0122774	0.791928	NA	NA	NA	NA	-0.0157397	0.0349595	0.69094	0.284429
PDLIM4	0.0882189	0.00865919	3.82333e-18	0.599483	-0.0824515	-0.0686063	0.0252216	0.0841061	-0.0382291	-0.0768026	0.273513	0.00880089
KCNK6	-0.0179074	-0.030231	0.136278	0.00829964	-0.132723	-0.160582	0.000112677	2.63092e-06	-0.00880909	-0.233346	0.828278	8.67689e-18
GZMA	0.00101929	-0.00555991	0.945079	0.76482	NA	NA	NA	NA	-0.00865359	0.0257066	0.828278	0.447385
MMP19	0.0458469	0.0297463	1.49091e-05	0.00957917	0.000199366	-0.00643142	0.997845	0.906614	-0.061906	-0.0815718	0.0522817	0.00509211
MT1G	0.027303	-0.00591789	0.0151692	0.749553	0.0113122	-0.0156033	0.821404	0.763208	-0.0120252	-0.0100491	0.766324	0.78049
HLA-DQA1	0.0153352	-0.00500364	0.216456	0.791258	0.118442	0.104792	0.000711837	0.00391747	0.229268	-0.0332519	8.84322e-17	0.311254
MSR1	0.0502278	-0.0123286	1.71021e-06	0.399321	-0.166858	-0.1078	6.98301e-07	0.00284804	-0.18079	-0.0881639	9.55719e-11	0.00230982
CDKN1A	-0.0369682	0.0394361	0.000625307	0.00033827	0.160606	0.0417921	1.95684e-06	0.35542	0.252137	-0.0749606	3.79932e-20	0.0107151
IKZF3	0.00675771	0.0297021	0.634644	0.00969665	0.0119962	0.010538	0.808442	0.840883	-0.0028961	0.0472229	0.944386	0.132284
S100P	-0.0262315	-0.00372032	0.0203111	0.828547	-0.0655056	-0.0893744	0.0888678	0.0172595	-0.0414917	-0.03317	0.230395	0.312592
ITGB2	0.013514	-0.0477832	0.290977	8.88741e-06	-0.232243	-0.217871	1.1922e-12	3.99873e-11	-0.213209	-0.220673	1.22077e-14	5.67528e-16
TNFRSF11A	-0.0157548	0.000359377	0.201557	0.979722	-0.0129249	0.0357053	0.792735	0.435575	-0.0228973	-0.0383304	0.54772	0.234076
NT5C3A	0.0788045	0.0632658	1.15989e-14	1.58346e-09	-0.0461271	-0.0192626	0.262753	0.705512	0.148247	-0.0317563	1.78027e-07	0.337039
BAALC	0.0132724	0.0295153	0.301752	0.0102741	-0.111615	-0.00796683	0.00155765	0.876573	-0.0628348	0.375668	0.0480813	6.7327e-47
ADM	-0.040793	0.0146878	0.000138716	0.284611	-0.120304	-0.0802108	0.000566977	0.0367661	-0.00989575	-0.0371818	0.807721	0.251305
RGL1	-0.0669466	0.0415552	7.79217e-11	0.000145256	0.129395	-0.000813435	0.000175679	0.987457	0.217949	-0.278184	3.1131e-15	3.48631e-25
CD48	-0.0284418	-0.00835572	0.0110137	0.616106	-0.06718	-0.0762468	0.0790514	0.0490626	0.0291962	-0.0522132	0.421754	0.0920484
CTSL	-0.0105325	-0.010858	0.432254	0.476779	-0.0881679	-0.118211	0.015486	0.000917031	-0.133472	-0.133049	3.20179e-06	2.03031e-06
XAF1	0.00552278	0.0470121	0.694467	1.29692e-05	0.080697	0.0297976	0.0288398	0.533343	0.249797	-0.245907	8.89115e-20	1.09441e-19
GFRA2	-0.0607918	-0.000663788	4.45506e-09	0.963334	0.0589123	0.0370409	0.133545	0.41506	0.0805609	0.00533941	0.0080556	0.888393
TNC	0.0360109	0.0125596	0.00090007	0.386714	-0.00129946	0.0335269	0.98231	0.468133	0.0461348	-0.0125331	0.173054	0.723408
SLC12A8	0.0625331	-0.0115593	1.46798e-09	0.437071	-0.035518	-0.0864815	0.400557	0.022208	-0.0662829	-0.102791	0.0348733	0.000312268
VCAM1	0.0252872	0.0256944	0.0259991	0.0295376	0.0646139	0.026601	0.0943255	0.582173	0.084011	-0.0243967	0.00546251	0.475388
AL138899.1	0.019363	0.0128621	0.103094	0.370828	-0.0277637	0.0199832	0.530782	0.693478	0.0258592	0.0409708	0.4827	0.201034
GCNT1	-0.0651055	0.0028482	2.67228e-10	0.854623	0.151846	0.0737367	7.61145e-06	0.0590943	0.142997	-0.15686	5.1157e-07	1.56597e-08
TNFRSF13C	-0.00883259	-0.00520057	0.523545	0.777852	NA	NA	NA	NA	0.0165561	-0.0200728	0.672783	0.554569
MALAT1	-0.0844746	-0.0348688	1.03862e-16	0.00188093	-0.224715	-0.193182	7.2858e-12	7.54808e-09	-0.241764	-0.233968	1.44269e-18	7.03792e-18
TM4SF19	-0.0095564	-0.0109417	0.484943	0.471361	-0.129978	-0.116949	0.000162274	0.00106327	-0.177739	-0.0918179	2.05532e-10	0.00144617
EBI3	0.0120947	0.0344304	0.357236	0.00218705	-0.0373536	0.00644164	0.373714	0.906614	0.0384443	0.0186456	0.273493	0.586149
FCGR2B	-0.0181462	-0.0209333	0.130297	0.0891792	0.0597929	-0.00860362	0.127183	0.863781	0.188063	-0.0978344	1.46e-11	0.00063823
EGR3	0.0312517	-0.00894058	0.00470986	0.582022	0.120063	0.161491	0.000583141	2.27441e-06	0.0906219	0.176607	0.00246257	1.51011e-10
FPR3	-0.0747527	0.0352821	2.84525e-13	0.00161463	0.261724	0.172235	4.77898e-16	3.69936e-07	0.228479	-0.0410175	1.13304e-16	0.200451
RASSF4	-0.076886	0.0363614	5.42968e-14	0.0011077	0.131743	0.070816	0.000128565	0.0728342	0.151029	-0.170099	9.90647e-08	7.39771e-10
ARRDC4	-0.00984848	0.0244398	0.467062	0.0400488	0.0823277	0.050641	0.025462	0.237441	0.103112	-0.193541	0.00045861	1.77064e-12
HLA-DPB1	-0.0312409	0.00488161	0.00472226	0.791928	0.123876	0.0751469	0.000361498	0.0533094	0.245572	0.0141927	3.86499e-19	0.688059
HOXD1	NA	NA	NA	NA	NA	NA	NA	NA	0.0302962	-0.0302052	0.40225	0.364439
PLEK	0.0331207	0.0464103	0.0025293	1.70016e-05	0.167065	0.146347	6.78082e-07	2.30723e-05	0.222296	-0.236335	8.08186e-16	3.19513e-18
ANKRD33B	0.0244136	0.073109	0.0322986	1.70743e-12	0.0738007	0.0210969	0.0493581	0.672998	-0.0486696	0.328694	0.145449	1.9273e-35
BNIP3	0.0560281	0.0755831	7.7648e-08	2.62072e-13	0.0835388	0.153045	0.023325	8.65565e-06	0.0364356	0.0766185	0.298642	0.00896163
PIM3	-0.115519	-0.00578021	1.34788e-30	0.756988	-0.0443153	-0.0568136	0.287357	0.172713	0.135394	-0.136165	2.23185e-06	1.12582e-06
KLRB1	-0.00529002	-0.00761575	0.709863	0.657136	0.0580915	0.0521281	0.139756	0.221035	-0.0119191	0.0173119	0.767812	0.611538
EPSTI1	0.0435268	0.0355679	4.268e-05	0.00146991	-0.0421868	-0.0135666	0.315507	0.796055	0.221601	0.0618605	1.00885e-15	0.0401114
SAR1A	0.0377982	0.0232477	0.000463582	0.0537493	-0.0680607	0.0169015	0.0742628	0.743145	-0.0395554	0.508377	0.257572	1.34041e-91
C2	-0.0206123	0.0146839	0.0799818	0.28462	0.128798	0.0330543	0.000189618	0.47512	0.130075	0.0450677	6.03984e-06	0.153806
SYNPO2	0.0282238	0.0202113	0.0116539	0.104463	0.0274192	0.00875116	0.53733	0.861055	-0.0237693	0.0439937	0.528132	0.165476
LAMA3	0.00346435	0.0336562	0.807927	0.00282044	0.0213822	0.10082	0.639938	0.0058824	0.066714	0.319363	0.0334879	2.13088e-33
DUSP1	-0.0102085	0.0178874	0.448341	0.16762	-0.0214213	-0.0281856	0.639938	0.557076	0.12731	0.00364588	9.99668e-06	0.922649
MXD1	0.0307166	0.0576998	0.0055254	4.73361e-08	0.345823	0.322748	2.61626e-28	2.91699e-24	0.0209459	0.3398	0.586434	5.65651e-38
GZMK	0.00576135	-0.00439487	0.679153	0.802713	NA	NA	NA	NA	NA	NA	NA	NA
SNX10	0.0100217	0.0892925	0.458019	2.78088e-18	0.136687	0.0941402	6.56635e-05	0.0111796	0.077306	-0.202684	0.0115116	1.33017e-13
PTGDS	-0.00152116	-0.00246575	0.917813	0.877488	0.0420396	0.00916408	0.317172	0.855526	-0.0481757	0.0199208	0.150848	0.557838
ITLN1	-0.00667586	-0.0039307	0.634644	0.816394	-0.00784917	-0.0353014	0.879437	0.441945	-0.0172281	0.0899736	0.661772	0.00183508
RABGAP1L	-0.00359861	0.0528059	0.804361	7.43189e-07	0.122759	0.10251	0.000416067	0.00493679	0.244246	0.016045	5.98448e-19	0.641663
INSM1	-0.00333745	-0.00196507	0.807927	0.888932	NA	NA	NA	NA	-0.0382391	-0.0200728	0.273493	0.554569
CD3D	0.0124943	0.0128889	0.337311	0.369584	0.00762001	0.00466431	0.882786	0.931805	NA	NA	NA	NA
LCE5A	NA	NA	NA	NA	0.116746	0.0750322	0.000862726	0.0537177	0.0985341	0.141784	0.00086716	3.75685e-07
DAB2	-0.0810152	-0.0659093	1.94441e-15	2.82462e-10	-0.000655424	-0.0418904	0.99477	0.354714	-0.0413806	-0.234325	0.231847	6.26553e-18
TYMP	-0.198145	0.0233458	1.15906e-90	0.0525811	0.155327	0.157329	4.45674e-06	4.42312e-06	0.152115	-0.0709663	7.87434e-08	0.016561
TNIP3	0.052254	0.0228863	5.85251e-07	0.0582739	0.10211	0.0648568	0.00418154	0.107874	0.0490768	-0.148229	0.142033	9.9002e-08
CTSK	0.0188178	0.00130174	0.115142	0.929698	0.00435765	-0.0345947	0.93052	0.451949	-0.075862	-0.00901002	0.0134025	0.804099
SUCNR1	-0.0244177	0.0288547	0.032289	0.0123505	0.151207	0.0387463	8.36037e-06	0.387036	0.253347	-0.317132	2.49696e-20	6.40691e-33
CD69	0.00787029	0.00800644	0.575065	0.633302	0.0475911	0.00185189	0.245618	0.975815	0.0981478	-0.118714	0.000914599	2.59426e-05
ANGPTL4	0.0101467	0.048805	0.452556	5.55997e-06	0.115042	0.091257	0.00105522	0.014625	0.0509088	0.0477927	0.12481	0.127156
FST	0.0217686	0.0277125	0.0615713	0.0171695	0.0629222	-0.00305035	0.105218	0.95656	0.0264251	0.0551542	0.471616	0.0726673
LGALS2	-0.0243452	0.0175397	0.032826	0.179019	0.094314	0.0856577	0.0088727	0.0237351	-0.0304203	-0.0396012	0.400068	0.217589
IRF7	0.0411919	0.0551597	0.000118113	2.07122e-07	0.0706486	0.128241	0.0617435	0.000282978	0.218635	0.195163	2.50989e-15	1.13971e-12
KCTD12	-0.00887843	-0.00972651	0.52335	0.537122	-0.00874849	-0.0150894	0.865888	0.77238	0.0949383	-0.0532792	0.00140946	0.0843342
DEFB1	0.0909081	0.0119484	3.19453e-19	0.414161	0.140495	0.129754	3.97892e-05	0.000231427	0.13458	0.00337652	2.60337e-06	0.927915
CNKSR3	-0.00139743	-0.0121974	0.923962	0.405379	-0.0546979	-0.0130489	0.169882	0.80347	-0.0717168	0.00584643	0.0204812	0.875395
HS3ST1	0.0156514	0.014436	0.20528	0.296579	0.0461142	0.0577212	0.262776	0.164425	0.0356544	-0.0754911	0.312214	0.0101124
PHLDA2	0.11256	0.0175337	4.43209e-29	0.179019	0.0226535	0.0793965	0.617262	0.039013	0.0610042	0.0578012	0.0566916	0.0578459
SLC2A3	-0.0363954	7.39124e-05	0.000778757	0.995331	0.0600912	0.0356895	0.124862	0.435575	0.19952	-0.170838	6.62787e-13	6.19955e-10
GLRX	-0.123382	0.0139222	7.71282e-35	0.319749	0.182095	0.122329	4.8017e-08	0.00057067	0.278393	-0.115769	1.66218e-24	4.21185e-05
DHRS11	0.0199394	-0.00570101	0.0920972	0.763005	-0.141278	-0.0592257	3.57135e-05	0.151671	-0.206233	-0.123616	9.41426e-14	1.1382e-05
MMP1	0.0121741	-0.00761575	0.354083	0.657136	0.00621945	0.0363894	0.906249	0.424727	0.0103444	-0.00193428	0.800188	0.95848
CD59	-0.0544054	0.0325031	1.87373e-07	0.00405445	0.104143	0.085186	0.00341891	0.0245895	0.102462	0.0814778	0.000502662	0.00514015
P2RY13	-0.00326373	-0.0127896	0.812254	0.3752	0.107515	0.0143115	0.00240108	0.782345	0.190978	-0.172301	6.75022e-12	4.39177e-10
CYP27B1	0.0108605	0.0160099	0.415529	0.232687	-0.0516928	-0.0682668	0.199003	0.0857216	-0.0223519	0.0137252	0.557709	0.698028
PRSS21	-0.000282446	-0.00388675	0.984702	0.819667	-0.0683845	-0.0677293	0.0725155	0.0888191	-0.0408802	-0.0807539	0.238225	0.00557455
CCND1	0.0966316	0.033395	1.34615e-21	0.0030611	-0.0328684	-0.0104186	0.442596	0.842489	-0.0055003	-0.0224914	0.892086	0.517594
SGK1	-0.000752121	0.00942867	0.95831	0.550642	-0.0877449	-0.0962138	0.0160697	0.00919715	0.124535	-0.111406	1.6194e-05	8.45434e-05
PRDM1	-0.0126589	0.0259905	0.329954	0.0273955	-0.0834541	-0.0708617	0.02343	0.0727294	0.110315	-0.0496602	0.0001591	0.111764
PLSCR1	0.0168653	0.0301523	0.16575	0.00849369	0.10747	0.0523035	0.00240981	0.218811	0.254875	-0.168276	1.44949e-20	1.15825e-09
PLEKHA5	0.0148046	0.0463433	0.236483	1.75374e-05	-0.0290828	0.039416	0.509421	0.376055	-0.0842875	-0.0231919	0.00530209	0.502572
SLC12A7	0.00596786	0.0497506	0.678294	3.48756e-06	0.0704181	0.0426956	0.0625139	0.341875	0.130299	0.0584772	5.79669e-06	0.0545198
FAM46A	-0.0988353	-0.0129155	1.45119e-22	0.368406	0.114248	0.0601417	0.00116171	0.143974	0.0843578	0.00340417	0.00527271	0.927565
GALNT12	0.038929	-0.00188732	0.00029665	0.894656	-0.136648	-0.0622243	6.5885e-05	0.127562	-0.216675	-0.0987849	4.46119e-15	0.000555423
FAM177A1	0.0120005	0.0745937	0.36093	5.58071e-13	0.236468	0.2315	4.18268e-13	1.69964e-12	0.192972	0.00664267	4.00703e-12	0.856762
OAS3	0.010121	0.0650127	0.453472	5.06434e-10	0.0163281	-0.010513	0.729387	0.840997	0.208201	-0.0848977	5.29525e-14	0.00343021
EIF2AK2	-0.0155263	0.0250044	0.209447	0.0349095	0.0317589	0.0153618	0.461178	0.767339	0.23438	-0.151956	1.81494e-17	4.52276e-08
SERPINA1	0.0692055	-0.0379354	1.64169e-11	0.000600018	-0.0786212	-0.0834623	0.0340679	0.0281782	0.00511932	-0.147008	0.897788	1.27777e-07
GRB10	-0.00312578	0.0298904	0.821331	0.00922479	-0.127588	-0.0575068	0.000223838	0.166519	-0.0180366	0.366617	0.645925	1.63142e-44
P2RX7	-0.00730248	0.0231	0.603569	0.055795	-0.0462964	-0.0229529	0.260365	0.646455	0.0433544	0.0528049	0.206857	0.0874638
OAS2	0.0265156	0.062147	0.0188639	3.25054e-09	0.0702724	0.0789039	0.063099	0.0405025	0.260203	0.0538152	2.03477e-21	0.0808987
LTB	-0.00625465	0.016552	0.660383	0.2123	0.0541941	0.0494402	0.174574	0.251527	0.0582084	-0.0292875	0.0715987	0.38236
SLC40A1	0.000910103	0.00934819	0.94861	0.556216	0.0890423	0.0588865	0.0142982	0.154069	0.0082209	0.16014	0.839272	7.53063e-09
FAM60A	0.0532511	0.0499672	3.50896e-07	3.12225e-06	0.0189194	-0.00984182	0.682217	0.851125	-0.0112425	-0.171935	0.781198	4.79131e-10
FPR1	0.00783895	-0.0240732	0.576516	0.0440882	0.0543183	-0.0156379	0.173673	0.762622	0.119661	-0.175059	3.72729e-05	2.21747e-10
CEBPA	-0.0371592	-0.0183289	0.000582774	0.155308	-0.00761398	-0.0328109	0.882786	0.478669	0.0507095	-0.1055	0.126679	0.000208762
SESN3	0.0306687	0.0586359	0.00560612	2.70761e-08	0.0266034	0.0307688	0.549509	0.514813	0.0186141	0.0201466	0.634729	0.554569
NMB	0.0596995	0.0204231	8.65238e-09	0.0994841	-0.0874362	-0.066526	0.0164512	0.0968121	-0.151656	0.0450072	8.6805e-08	0.154453
IGFBP6	0.0225134	-0.0091469	0.0514058	0.568355	-0.0476435	-0.0127959	0.245501	0.8079	-0.0597673	-0.0254264	0.0629883	0.454058
CMPK2	0.106112	0.0478854	7.0618e-26	8.47943e-06	0.0311586	0.0128582	0.472964	0.807759	0.176462	0.177408	2.84143e-10	1.25247e-10
KLF4	0.0249488	0.0207652	0.0282315	0.0922102	0.0538774	0.0574435	0.17749	0.166959	-0.00370718	0.455067	0.92642	3.37904e-71
SLC3A2	-0.0140576	-0.0236852	0.268067	0.0483714	-0.150046	-0.111582	9.97263e-06	0.00190052	-0.0577541	-0.0838603	0.0742996	0.00387312
KIF25-AS1	0.0560843	-0.00928295	7.54962e-08	0.560513	0.00444656	0.0208433	0.928509	0.67735	0.033597	-0.080776	0.345967	0.00556403
UCP2	-0.00684532	-0.017333	0.631717	0.184853	-0.109504	-0.083047	0.00193773	0.02912	-0.117862	-0.0976195	4.93187e-05	0.000657643
BX547991.1	0.0049015	0.0156541	0.734756	0.245063	NA	NA	NA	NA	-0.0224164	0.0167531	0.556635	0.624632
SERPINB9	0.00106365	0.0809157	0.943059	3.63867e-15	0.115051	0.136455	0.00105522	9.63363e-05	0.0899594	0.0400457	0.00267734	0.211823
IL36B	0.0829062	-0.00963737	3.9622e-16	0.539435	-0.03275	-0.0462537	0.444536	0.292429	-0.0722227	-0.0223414	0.0195581	0.52075
IGF2	0.00998367	-0.0039307	0.458924	0.816394	0.0276801	0.0304808	0.531999	0.519323	-0.0423284	0.0703894	0.219042	0.0175456
EOMES	0.00726904	-0.00439487	0.605212	0.802713	NA	NA	NA	NA	0.0400473	-0.00193428	0.249941	0.95848
HLA-DQB1	0.00715002	-0.0380516	0.613364	0.000575123	0.0522117	0.0480667	0.19335	0.268075	0.228921	-0.0183722	9.84876e-17	0.591964
KLF10	-0.00878915	0.00339477	0.526372	0.83024	-0.0908724	-0.0947471	0.0121151	0.010544	0.00374267	-0.0483346	0.92642	0.122699
LRRN3	-0.00746419	-0.00439487	0.593625	0.802713	-0.0629981	0.0181505	0.104696	0.724894	-0.0153166	-0.00365768	0.697678	0.92262
AKT1S1	0.0266488	0.0876456	0.018189	1.22151e-17	0.142485	0.151783	3.03261e-05	1.03629e-05	0.138663	-0.0201808	1.19167e-06	0.554569
CYBB	-0.0414801	0.0288836	0.000105887	0.012249	0.181785	0.0379356	5.08163e-08	0.399079	0.10897	-0.0102296	0.000194909	0.777327
LRRC4	0.0354735	0.0496183	0.00110272	3.7336e-06	0.097018	0.0716029	0.00686666	0.069281	0.083336	0.293348	0.00591733	4.71571e-28
KYNU	0.00290669	0.0910441	0.835028	5.81483e-19	0.0667307	0.107397	0.08168	0.0029847	0.0789693	0.0412515	0.00958761	0.19796
MAP4K4	-0.00832552	-0.00217704	0.556952	0.888932	-0.103856	-0.0262815	0.00350677	0.58706	-0.103603	0.332132	0.000428133	3.18906e-36
LINC02345	0.0538909	-0.0146985	2.48199e-07	0.284427	-0.0450786	-0.0601431	0.276597	0.143974	-0.0937439	-0.0723325	0.00164117	0.014274
SOCS1	-0.0780246	-0.0590932	2.19145e-14	2.09474e-08	-0.0552652	-0.127842	0.164516	0.000296653	0.272479	0.00022367	1.68338e-23	0.995732
FNDC5	-0.00174535	0.0161802	0.904087	0.225508	-0.0186322	-0.0153545	0.687711	0.767339	-0.0944173	0.00753474	0.00150462	0.836448
ACTN2	-0.000580168	0.0176943	0.966911	0.174393	0.00534919	-0.0100201	0.921387	0.849155	0.108323	0.305234	0.000214483	1.94081e-30
SERPINE1	0.0316231	-0.0284591	0.00416275	0.0139253	-0.109945	-0.121566	0.00185466	0.000622487	0.0556958	-0.147985	0.0868295	1.04139e-07
WDFY4	0.0501471	0.0204912	1.7711e-06	0.0980125	0.0161499	0.0248544	0.733598	0.611605	0.0298611	-0.194238	0.409114	1.47323e-12
OPTN	0.0250687	0.0779555	0.0274777	4.05668e-14	0.158898	0.138413	2.51518e-06	7.42146e-05	0.160885	-0.14945	1.12355e-08	7.66856e-08
CD27	0.00884606	-0.00621676	0.523545	0.740663	0.0410866	0.0149783	0.330823	0.773734	NA	NA	NA	NA
IPCEF1	0.0247853	0.00706023	0.0294328	0.691947	0.0850659	0.0456878	0.02033	0.29953	0.129901	-0.154449	6.21949e-06	2.60425e-08
RORB	0.0299118	0.0322271	0.00706803	0.0044366	0.00714984	0.0118715	0.890208	0.819677	-0.0391954	0.376137	0.26276	5.1346e-47
ITGB8	0.00359628	0.0290819	0.804361	0.0115754	-0.113555	-0.00384177	0.00126204	0.944325	-0.0652159	0.106615	0.0387885	0.00017611
ARID5B	-0.0183243	0.0343491	0.126386	0.00224889	0.10464	0.0499827	0.00324017	0.244398	0.0588037	-0.0049322	0.0682218	0.896414
NAMPT	-0.0236575	0.0533015	0.0390449	5.70465e-07	0.179214	0.148762	8.02903e-08	1.59483e-05	0.245966	0.0614518	3.46946e-19	0.0416713
CFLAR	-0.074886	0.0829921	2.57161e-13	6.66325e-16	0.138133	0.163698	5.39379e-05	1.62744e-06	0.278936	-0.0906166	1.37587e-24	0.00168972
SEMA3A	0.00664434	0.0024173	0.635976	0.878765	0.00848753	0.068852	0.870218	0.082978	0.0519201	0.167465	0.115828	1.3943e-09
OMG	0.0382815	-0.00703577	0.000384026	0.693515	0.000251889	-0.0179934	0.997235	0.727917	0.038113	-0.0283973	0.275074	0.392075
PLEKHO1	-0.167238	0.00146132	5.15816e-64	0.919229	-0.0470383	-0.0263323	0.251581	0.586031	0.171898	-0.220575	8.47894e-10	5.81336e-16
RHOF	0.0161989	0.00958273	0.187455	0.541711	-0.0836284	-0.0107814	0.0231804	0.836855	-0.0865191	-0.088048	0.00405199	0.00234213
XBP1	-0.0155445	0.0101618	0.209365	0.511218	-0.00340798	0.12194	0.94742	0.000594932	0.0441533	0.348254	0.196903	6.07471e-40
CEACAM8	-0.0280157	-0.0208801	0.0123672	0.0901845	-0.0921165	-0.131553	0.0108091	0.000184878	0.00605623	0.000129337	0.882306	0.997518
MZB1	0.012657	0.0121581	0.329954	0.405379	0.0107344	0.0217714	0.828994	0.661083	NA	NA	NA	NA
ARAP2	-0.0291606	0.0319299	0.00893128	0.00489725	0.208205	0.188581	2.6604e-10	1.84525e-08	0.116617	0.340084	5.95116e-05	4.91373e-38
FFAR2	0.0410539	0.0357683	0.000124916	0.0013671	-0.0388151	0.00677295	0.351968	0.900907	0.0686047	0.0351742	0.0279712	0.28148
POU2F2	0.0180846	0.03794	0.131876	0.000600018	0.0283955	-0.0332573	0.519287	0.471973	0.0643987	-0.167743	0.0417986	1.3093e-09
USP18	0.0671813	0.0467154	6.72152e-11	1.48215e-05	0.153374	0.139602	6.00313e-06	6.29889e-05	0.215793	0.128	5.70275e-15	5.1613e-06
BEX1	0.0064293	-0.008796	0.649964	0.590082	0.00787052	0.00639715	0.879212	0.907184	-0.0255968	-0.0149861	0.488343	0.668179
DOK2	-0.0721196	-0.00161181	2.03063e-12	0.911696	0.00608331	-0.0122742	0.908785	0.814491	-0.0356528	-0.0919846	0.312214	0.00141533
MYO1G	-0.0147468	0.0548331	0.238781	2.4704e-07	0.148545	0.149557	1.23295e-05	1.42943e-05	0.140573	-0.0143782	8.3075e-07	0.684195
EPOP	-0.0463114	0.0490607	1.19319e-05	4.91783e-06	-0.00513516	0.0223095	0.924242	0.654982	0.00746426	-0.0558335	0.854731	0.0685712
DNAAF1	0.00438638	0.0171622	0.757284	0.190566	0.033791	0.0581601	0.428475	0.160497	-0.0409333	0.0761011	0.237607	0.00948035
CREB5	0.0479517	0.048385	5.36559e-06	6.85466e-06	0.0622135	0.122131	0.10982	0.000582958	0.114568	0.264593	8.28638e-05	8.77578e-23
LYN	-0.0387721	0.0847308	0.000313511	1.5609e-16	0.270306	0.206258	4.01618e-17	4.92612e-10	0.212172	0.02718	1.67245e-14	0.416318
ABCC3	0.0170183	-0.0332802	0.160931	0.00316922	-0.151205	-0.120074	8.36037e-06	0.000744739	-0.0960518	-0.131348	0.00121244	2.79633e-06
TNFSF9	0.0354428	0.0246895	0.00111476	0.0377258	0.133034	0.0769159	0.000108155	0.04705	0.105058	0.186219	0.000346625	1.28809e-11
IRF8	0.00908533	0.00878852	0.510919	0.590411	-0.00492228	0.0211377	0.927689	0.672837	0.134355	0.222801	2.71662e-06	2.83816e-16
AQP9	-0.000982701	-0.0311095	0.94571	0.00635251	-0.118497	-0.0842283	0.000708184	0.0265034	-0.184071	-0.164286	4.14308e-11	2.9494e-09
CLLU1OS	-0.00775874	0.0259295	0.580572	0.0278761	0.0506967	0.0548955	0.209773	0.190597	-0.0116861	-0.0407127	0.7705	0.204102
CAVIN1	0.0302408	-0.00222797	0.00640382	0.888932	-0.0558705	-0.0157683	0.157994	0.761583	-0.0794227	-0.0324248	0.0091763	0.32547
KIAA1671	0.0649016	0.0515629	3.0468e-10	1.4326e-06	-0.058108	-0.0248985	0.139756	0.611093	-0.0458567	0.0333312	0.176451	0.310432
RARRES3	0.0838741	0.0100439	1.75499e-16	0.519069	-0.0877127	-0.0771874	0.0161012	0.0461498	0.0413047	0.26226	0.232376	2.21925e-22
RBPJ	-0.0377404	0.0255078	0.000471423	0.0307613	0.12702	-0.00511826	0.000240916	0.926729	0.21941	-0.382886	1.96338e-15	7.8359e-49
MYL9	0.0654876	-0.00439768	2.08313e-10	0.802713	-0.160193	-0.0646107	2.08064e-06	0.109517	-0.1798	-0.0612617	1.23282e-10	0.0424102
IGHD	-0.00333745	-0.00196507	0.807927	0.888932	NA	NA	NA	NA	0.0165561	-0.0200728	0.672783	0.554569
GSTM3	0.0234135	0.0269471	0.0413832	0.0213126	0.00980025	0.0617208	0.844084	0.130819	-0.0155674	0.345755	0.693362	2.42474e-39
RETN	-0.0239445	-0.0272451	0.0364374	0.019523	-0.07615	-0.073526	0.0412449	0.0600241	-0.0285774	-0.035116	0.433468	0.282286
HLA-DRA	0.0272306	-0.0165815	0.0154418	0.211471	0.0765101	0.04758	0.0401898	0.274459	0.228219	-0.0496697	1.22426e-16	0.111744
AL365434.2	0.0107366	-0.00621676	0.421649	0.740663	0.0157422	0.0278953	0.741098	0.562015	0.0153767	0.0756419	0.696635	0.00996472
CTSH	0.00822136	-0.0562469	0.559699	1.11572e-07	-0.101602	-0.152696	0.00438746	9.05268e-06	0.00371032	-0.29212	0.92642	8.02689e-28
LRP2	0.00576387	0.0421415	0.679153	0.000115044	0.131328	0.126261	0.000135941	0.000358406	-0.0147806	0.133257	0.707505	1.95364e-06
LINC00967	0.0159903	0.00626895	0.194116	0.740439	0.0357483	0.0760377	0.397921	0.0499317	-0.0142333	-0.0335763	0.719823	0.306
PTPRG	NA	NA	NA	NA	NA	NA	NA	NA	NA	NA	NA	NA
NUB1	0.0120221	0.0881325	0.360179	8.03933e-18	0.00687729	0.0342434	0.894803	0.457095	0.175512	-0.169055	3.58336e-10	9.56596e-10
PLA2G7	-0.0263334	0.00207268	0.0197805	0.888932	-0.113309	-0.114638	0.0012927	0.00137843	-0.178863	-0.125092	1.5658e-10	8.73414e-06
BHLHE41	-0.0230222	0.00557977	0.045435	0.76482	-0.0333908	0.000516083	0.434174	0.991893	-0.0509367	-0.0766986	0.124607	0.00889011
ATP12A	-0.00333745	-0.00196507	0.807927	0.888932	NA	NA	NA	NA	NA	NA	NA	NA
DHRS9	0.00332116	-0.000165998	0.809007	0.990516	-0.0722791	-0.00721155	0.0550929	0.892932	-0.104768	-0.0693918	0.000361494	0.0193783
RNF19B	-0.110017	0.0368238	8.71558e-28	0.000937108	0.0431514	-0.0204434	0.3048	0.685638	0.117195	-0.176325	5.45079e-05	1.62242e-10
TMEM150C	0.00582146	-0.00481456	0.679153	0.791928	0.0158682	0.00533918	0.738646	0.923867	-0.0370351	-0.0140022	0.28917	0.692183
IL36G	-0.00333745	-0.00196507	0.807927	0.888932	-0.0247716	-0.0346496	0.579697	0.450941	0.0416832	-0.00193428	0.227573	0.95848
SP110	0.00951654	-0.00847731	0.487412	0.608288	-0.124582	-0.143865	0.000330011	3.32709e-05	0.194219	-0.168074	2.87606e-12	1.21289e-09
TNFAIP8L3	-0.00233154	0.00471895	0.868206	0.796922	-0.0820866	-0.0623492	0.0259411	0.12674	-0.060934	0.0262971	0.0569845	0.435109
RFX8	NA	NA	NA	NA	1.76836e-05	0.0429823	0.999545	0.336972	0.0365885	0.0194769	0.296785	0.567834
SOX4	0.0189937	0.00834654	0.111044	0.616498	-0.0563329	-0.0150975	0.153242	0.77238	-0.0980099	0.00458004	0.000929484	0.903149
SASH1	-0.0328001	0.00976352	0.00281143	0.535268	0.0749297	0.0459284	0.0450677	0.296508	0.0611709	-0.0645053	0.0558231	0.0313093
MAP1A	0.0129646	0.00805139	0.316569	0.630272	0.00204313	0.0196626	0.971721	0.699512	-0.0323699	-0.00511836	0.366716	0.893269
C3	0.0350646	-0.0151188	0.00127907	0.265696	-0.109745	-0.102245	0.00188961	0.00506079	-0.101514	-0.183137	0.000570385	2.92235e-11
OCSTAMP	0.0213824	-0.0140164	0.0671505	0.316035	0.000259284	0.0443204	0.997235	0.318888	-0.00910506	-0.0666448	0.821601	0.0255502
GCLC	0.00830116	0.0326116	0.55822	0.00392073	0.107334	0.178484	0.00244559	1.19367e-07	-0.100209	0.187933	0.000685732	8.0919e-12
GIMAP7	-0.0555909	-0.0132134	9.88127e-08	0.352028	0.0421194	0.0165209	0.316331	0.747736	0.121698	-0.0922688	2.63889e-05	0.00136488
SPRED1	0.029917	0.0558887	0.00706339	1.38064e-07	0.164007	0.103231	1.12143e-06	0.00458063	0.17256	-0.239395	7.29926e-10	1.11521e-18
HOXD10	0.0301847	0.0502934	0.00651446	2.69112e-06	0.0524271	-0.00205497	0.191141	0.973793	0.0533741	0.149783	0.103376	7.15629e-08
LY75	0.0452795	0.0282078	1.92608e-05	0.0148973	-0.0684719	-0.0254011	0.0721355	0.602791	-0.0629667	-0.0840342	0.0476169	0.00379644
HAMP	-0.00796862	-0.00234796	0.569288	0.883119	-0.0296889	-0.0199839	0.497379	0.693478	-0.0709785	-0.0375534	0.0220568	0.245527
C5AR2	-0.00403383	-0.00701535	0.779971	0.695061	0.0113531	0.0431176	0.820628	0.335772	0.0456816	-0.0120378	0.178294	0.734187
GLCCI1	0.0072495	0.0250717	0.605988	0.0344213	-0.0303476	0.0542527	0.486706	0.197893	-0.0975983	0.303584	0.000983922	4.22404e-30
IFI35	0.0282856	0.0683347	0.011445	5.27553e-11	0.173617	0.131709	2.19301e-07	0.000181322	0.337893	-0.148357	1.61835e-36	9.64197e-08
GEM	0.0133208	0.00124591	0.299391	0.93208	0.0164157	0.07454	0.727782	0.0556863	0.0554002	0.116784	0.0887119	3.57424e-05
MFSD12	-0.0288174	-0.0193402	0.00985369	0.126572	-0.161653	-0.109789	1.63696e-06	0.00229641	-0.202402	-0.108669	2.91779e-13	0.000128211
CD36	0.00678396	0.0140483	0.634644	0.314679	-0.098652	-0.0416397	0.00585342	0.357503	-0.135151	0.0204469	2.32664e-06	0.554569
DCSTAMP	0.00122349	-0.0183927	0.934211	0.153293	-0.0948557	-0.102937	0.00843974	0.00470615	-0.118655	-0.157314	4.36221e-05	1.41597e-08
BBC3	0.0340565	-0.00179425	0.00182903	0.900594	-0.0486511	-0.0477694	0.233371	0.271645	0.0406403	0.0131578	0.241519	0.709701
ACSL1	-0.00634311	-0.000270996	0.654367	0.984681	0.0014403	-0.0234818	0.980147	0.636645	-0.00170451	-0.235843	0.965474	3.76968e-18
CD163	0.00371118	0.0123558	0.795768	0.398185	0.11864	0.0172729	0.000696288	0.738023	0.0796714	-0.0176238	0.00892661	0.608245
ZFP36	-0.0533732	-0.0131562	3.27752e-07	0.355303	0.24064	0.210439	1.5684e-13	2.00018e-10	0.178977	0.308444	1.52566e-10	4.26134e-31
TMEM91	-0.0162651	-0.017272	0.185569	0.186755	-0.203749	-0.176059	6.75976e-10	1.81841e-07	-0.224166	-0.119343	4.6559e-16	2.34156e-05
LILRB2	-0.0272409	0.0402276	0.0154386	0.000249532	0.111811	0.118488	0.00152854	0.000890985	0.182145	-0.0273943	6.74707e-11	0.412144
PIM1	-0.0529962	-0.0187051	4.01346e-07	0.143656	0.0367327	0.014646	0.383037	0.778481	0.043379	-0.0808736	0.206614	0.00550996
CAPG	-0.0186229	-0.0544527	0.119666	3.02547e-07	-0.276672	-0.280142	6.66355e-18	5.0105e-18	-0.164643	-0.170179	4.6663e-09	7.28061e-10
COL1A2	0.00811145	0.0221233	0.559699	0.0689187	0.0223992	-0.000261816	0.621268	0.995487	0.0373276	0.0534712	0.285983	0.0830582
CSTA	0.0351345	-0.0568987	0.00124943	7.59105e-08	-0.149908	-0.170868	1.01378e-05	4.6742e-07	-0.0616136	-0.225495	0.0535919	1.18422e-16
HARS	0.0610588	0.0336138	3.7764e-09	0.00285188	0.0199694	0.112801	0.66296	0.00167639	-0.00706373	0.0670774	0.863649	0.0245572
VIM	-0.00893749	-0.000770337	0.51927	0.957162	-0.192396	-0.129936	6.99295e-09	0.00022692	-0.189394	-0.192258	1.03031e-11	2.51755e-12
DDIT4	-0.00908629	0.0279727	0.510919	0.0159321	-0.079283	-0.086394	0.0323588	0.0223324	-0.0550538	-0.0355654	0.090976	0.275748
B4GALT5	-0.0117261	0.0250071	0.375849	0.0349095	-0.0456112	-0.00137187	0.26957	0.981474	0.0607529	0.357807	0.0577542	2.9419e-42
TIFAB	0.0349233	0.0837671	0.00135044	3.4352e-16	0.180089	0.102184	6.85997e-08	0.00507593	0.147201	-0.0966429	2.21425e-07	0.000752318
CCND2	0.0647288	-0.0140461	3.41131e-10	0.314679	-0.111115	-0.0471368	0.00164275	0.280021	-0.0317164	-0.163141	0.378375	3.82795e-09
MNDA	-0.0716284	-0.0191032	2.84566e-12	0.132902	0.0072577	-0.0207069	0.88804	0.679333	0.189836	-0.204722	9.28769e-12	7.34071e-14
MSX1	0.052702	0.0152432	4.66894e-07	0.260817	0.0132104	0.0578844	0.78943	0.163026	0.0786329	0.0741802	0.00993928	0.0116664
CCDC168	0.0136693	0.000389315	0.284254	0.978273	-0.0899033	-0.035693	0.0131686	0.435575	-0.168773	0.0112262	1.79485e-09	0.753781
HIST1H1C	0.0468261	0.00208381	9.30624e-06	0.888932	-0.0307132	-0.0288258	0.480841	0.546491	-0.001953	-0.0963603	0.964232	0.000781149
RGS16	0.00576346	0.00724349	0.679153	0.681631	0.0730814	0.0592293	0.0520363	0.151671	-0.00114004	0.022367	0.977452	0.520286
PHLDA1	0.024406	0.00809399	0.0323403	0.628799	0.0159358	-0.0277344	0.738496	0.564103	0.0134275	0.0402678	0.737372	0.210108
FAP	-0.00173395	0.0195835	0.904725	0.1203	0.0228996	0.00773872	0.612807	0.882466	-0.0208782	0.344725	0.587624	4.10146e-39
TNFAIP8	0.050641	0.0902695	1.37182e-06	1.18843e-18	0.125807	0.13202	0.000282588	0.000173839	0.30253	-0.134528	5.02611e-29	1.53722e-06
PPARG	0.0149622	-0.015701	0.230626	0.24476	0.00169899	-0.0379212	0.977231	0.399127	-0.0590532	-0.173901	0.0669428	2.94172e-10
HES1	0.0189351	0.0419325	0.112225	0.000125476	0.0619388	0.071712	0.111573	0.0688059	0.0490859	0.114747	0.142033	4.94171e-05
LINC00520	0.0174985	-0.00775283	0.147434	0.650131	-0.10589	-0.0991016	0.002835	0.00689382	-0.127511	-0.0493629	9.66509e-06	0.114111
CD163L1	-0.00147278	-0.0208012	0.920361	0.0916284	-0.0126593	0.025097	0.797069	0.607694	0.0125742	-0.0175378	0.755762	0.609604
CSRP2	0.013999	0.0306272	0.270457	0.00736025	0.0617377	0.0908033	0.1128	0.0151843	0.103454	0.180239	0.000436834	6.08333e-11
PADI4	0.00618086	0.00725196	0.665172	0.681631	-0.0214548	-0.0332622	0.639938	0.471973	-0.0420397	-0.0395111	0.222908	0.218688
RIPOR2	0.0786106	0.0121965	1.35709e-14	0.405379	0.111381	0.108361	0.0015966	0.00268321	0.0352867	0.326886	0.317511	4.83082e-35
AP000808.1	0.00922485	0.0299877	0.502504	0.00894752	0.250633	0.261211	1.0905e-14	1.11262e-15	0.109993	0.335241	0.000166945	6.23011e-37
SCIMP	-0.0440449	-0.0250584	3.38667e-05	0.0344765	0.0354552	0.00427804	0.401178	0.93778	0.023797	-0.201107	0.528128	2.0865e-13
FHOD1	-0.000975985	0.00847925	0.94571	0.608288	-0.00830164	-0.0566853	0.872785	0.172976	0.0340446	-0.0571322	0.338619	0.0612589
CRLF2	0.0112945	0.0255281	0.394557	0.0306368	-0.0523126	-0.00537474	0.192483	0.923867	-0.0109161	0.0329227	0.786447	0.317314
SIGLEC1	0.0235891	0.0502827	0.0397009	2.69663e-06	0.111505	0.115025	0.00157634	0.00131786	0.230398	-0.0206936	6.14988e-17	0.554569
HCAR2	0.0310069	0.0528325	0.00510729	7.35049e-07	-0.0914189	-0.133057	0.0115661	0.000151406	-0.031988	0.080319	0.373188	0.00586727
TUBA1C	0.0482001	0.0355446	4.75917e-06	0.00148074	0.0198513	0.0514662	0.664966	0.228276	0.0473945	-0.148821	0.158752	8.7442e-08
FCGBP	0.031346	-0.00340392	0.00455925	0.829762	NA	NA	NA	NA	0.0427409	0.0109054	0.214277	0.761575
ANGPT2	0.0112067	0.0137207	0.397977	0.328329	-0.0508864	0.0088409	0.207781	0.860483	-0.0660816	0.220634	0.0355765	5.72403e-16
TNFSF13B	-0.0496381	0.0158791	2.28452e-06	0.237295	-0.243159	-0.211223	8.20925e-14	1.72348e-10	0.050422	0.286314	0.129154	1.06171e-26
CD79B	0.0195321	-0.0057537	0.0997797	0.759122	-0.0398567	-0.0228125	0.336352	0.64829	-0.00192408	-0.0610871	0.964232	0.0430937
APOL6	-0.0228082	-0.015464	0.0477848	0.251363	-0.00739956	-0.0651186	0.886331	0.106357	0.170423	0.172132	1.20615e-09	4.57703e-10
FUCA1	-0.0547017	-0.0206597	1.59832e-07	0.09427	0.00671891	-0.0343882	0.896287	0.454664	0.0656358	0.0359633	0.0372209	0.269968
ALCAM	0.0534534	0.0073608	3.13661e-07	0.674626	-0.137117	-0.0564576	6.19943e-05	0.174988	-0.1784	0.00656126	1.7556e-10	0.857742
EEF1A1	-0.034877	-0.0787468	0.00137151	2.21745e-14	-0.207594	-0.2444	2.965e-10	6.8815e-14	-0.0355853	-0.0908163	0.312858	0.00164895
FAM126A	0.0332907	-0.00983991	0.00239105	0.530716	-0.0186136	0.00704697	0.687892	0.896716	-0.018536	0.100245	0.63626	0.000450828
C1orf54	0.0845993	0.0315645	9.35996e-17	0.0055095	-0.151723	-0.00686298	7.74291e-06	0.899932	-0.0419148	-0.0176203	0.224557	0.608245
CACNG8	0.00335246	-0.00117001	0.807927	0.937133	0.0131206	0.00103636	0.790204	0.984831	-0.00916559	-0.03483	0.82097	0.284429
S100A4	0.00475294	-0.0285859	0.734756	0.013413	0.0410599	0.00979924	0.330889	0.851587	0.164905	0.020025	4.40713e-09	0.555418
EGR2	-0.0291043	0.00969804	0.0090626	0.538574	0.0524515	0.0230677	0.190974	0.644041	0.158925	-0.236078	1.7549e-08	3.48415e-18
PMP22	0.00784551	-0.0103114	0.576257	0.504169	0.0387412	-0.0206331	0.352815	0.681041	0.0259992	-0.0420442	0.479627	0.188184
MUCL1	-0.00810235	-0.00188339	0.559786	0.894664	-0.0570833	-0.0566943	0.147265	0.172976	-0.0558497	-0.0347917	0.0860329	0.284429
GREB1L	0.0239797	0.0141148	0.0361054	0.311794	-0.0409983	0.034542	0.330889	0.452618	-0.0356425	0.224748	0.312215	1.50698e-16
KCNN1	0.0139127	0.0357994	0.274149	0.00135271	-0.0239372	0.0117067	0.593415	0.822856	0.0265496	0.174914	0.471564	2.29772e-10
P2RY6	-0.00394422	0.0269419	0.784299	0.0213203	0.0398826	0.0331245	0.336291	0.474009	0.175027	-0.0813991	3.96617e-10	0.00517858
RPS18	0.0328482	-0.0975155	0.00276496	1.46901e-21	-0.219509	-0.240161	2.36328e-11	2.00361e-13	-0.104529	-0.200072	0.000374822	2.80976e-13
MAP3K13	0.0106617	0.0616125	0.425254	4.53256e-09	0.125059	0.122991	0.000310928	0.000527225	0.0606117	-0.0989748	0.0584606	0.000540344
CDKN1C	-0.0205035	0.00276654	0.0816954	0.855066	0.0826124	0.0467276	0.0249244	0.285712	-0.0308786	-0.0107727	0.392119	0.763874
ATP1B2	0.0330287	0.00170149	0.00260798	0.906122	0.0311488	0.0588168	0.472964	0.154456	-0.0392216	0.00129351	0.262608	0.972455
PAX6	0.00872334	0.0152959	0.530523	0.25881	0.0499296	0.00139352	0.218335	0.98134	0.0309814	0.0386443	0.390268	0.230413
MPEG1	0.000129624	0.0254307	0.993161	0.0312952	0.143024	0.0966867	2.8183e-05	0.00877836	0.209673	-0.000472476	3.54607e-14	0.990131
TMEM56	-0.00746419	-0.00439487	0.593625	0.802713	-0.0045634	-0.0400697	0.927689	0.365724	-0.0464311	-0.0347917	0.169707	0.284429
ACTB	0.04727	0.00439248	7.51079e-06	0.802713	-0.10059	-0.064502	0.00487813	0.110342	-0.0995898	-0.162264	0.000747614	4.68655e-09
LAMP1	-0.0280373	-0.0536302	0.0122966	4.79632e-07	-0.189529	-0.254126	1.20869e-08	6.30272e-15	-0.233209	-0.224022	2.55033e-17	1.89857e-16
SSBP3	0.0262578	0.00245876	0.0202269	0.877488	-0.114662	-0.0177228	0.00110374	0.732935	-0.17776	-0.0295862	2.05314e-10	0.376804
RAB7B	0.0251886	0.0223626	0.0266163	0.0660351	-0.0364838	0.0800833	0.386583	0.0371569	-0.0607534	0.268187	0.0577542	2.11002e-23
DDIT3	-0.0162351	0.040336	0.186385	0.000239985	-0.0317244	0.0404217	0.461715	0.365724	0.00932557	0.184484	0.817501	2.04696e-11
TUBA1B	0.0600903	-0.045536	6.80767e-09	2.55701e-05	-0.123851	-0.0854312	0.000361954	0.0241675	-0.111126	-0.188158	0.000140708	7.65985e-12
HERC6	0.0119479	0.0575926	0.363861	5.03569e-08	-0.0267269	0.0251082	0.547918	0.607694	0.0781005	0.305835	0.0105596	1.47011e-30
RND3	0.0142922	7.44631e-05	0.258005	0.995331	-0.0493186	-0.0547708	0.225704	0.191736	-0.0456145	-0.0116344	0.178863	0.74449
DYNLT1	0.039175	0.0383655	0.000268688	0.000512504	0.180297	0.15167	6.65497e-08	1.05128e-05	0.347852	-0.142653	7.74377e-39	3.15046e-07
BTG2	-0.010324	0.0435965	0.442036	6.1118e-05	0.0894416	0.0828451	0.013758	0.0296514	0.152308	0.149273	7.56078e-08	7.96248e-08
SLC1A2	0.000145375	0.0122816	0.992211	0.401607	0.0423618	0.0498659	0.313332	0.245861	-0.0179861	-0.0154625	0.645925	0.656987
PLA2G16	0.0126551	-0.0159414	0.329954	0.23495	0.0939266	0.03346	0.00914576	0.468847	0.0814759	-0.122789	0.00729021	1.31305e-05
DNAJA4	0.0660603	0.0312256	1.42827e-10	0.00613341	0.0933189	0.0850371	0.00965252	0.0248518	0.0733725	0.182827	0.0174118	3.13832e-11
ZEB2	-0.125847	0.0243969	3.30852e-36	0.0404776	0.0866192	0.0511208	0.0177268	0.232387	0.239186	-0.230173	3.45161e-18	2.53303e-17
SLCO2B1	-0.0499829	0.010348	1.92854e-06	0.502106	0.0335545	0.0119415	0.431285	0.818459	0.0413983	-0.0087856	0.231696	0.809822
KIF25	-0.00746419	-0.00439487	0.593625	0.802713	-0.0171945	0.00607328	0.712367	0.911988	-0.025119	0.00536297	0.499088	0.888326
CDH2	0.00597275	0.01849	0.678171	0.150381	0.0109218	0.0135277	0.828994	0.796437	-0.031691	0.0092283	0.378768	0.799181
RANBP3L	0.014437	0.0383798	0.2525	0.000510469	0.0331549	0.095766	0.438185	0.00959007	0.041072	0.311714	0.235645	9.01477e-32
HOMER2	-0.0223379	0.0186432	0.0537672	0.145591	0.0300781	0.0880789	0.490166	0.0194217	-0.0204735	-0.0491184	0.596697	0.115835
ARHGAP18	-0.0379673	4.16076e-05	0.000433567	0.996939	0.203419	0.109835	7.22258e-10	0.00229357	0.207624	-0.20517	6.2477e-14	6.46463e-14
PLS3	0.0129659	0.0121581	0.316569	0.405379	-0.0474941	-0.0495663	0.246588	0.249675	-0.072149	0.0672907	0.0196976	0.0240367
CD81	0.020582	-0.0402526	0.0805343	0.000247345	-0.180195	-0.15675	6.753e-08	4.84181e-06	-0.157492	-0.218642	2.39437e-08	1.05112e-15
IGSF6	-0.0806844	-0.0556763	2.49329e-15	1.5548e-07	-0.0637641	-0.118513	0.0993523	0.000890985	0.00632541	-0.301434	0.878467	1.14699e-29
PDGFA	-0.00847775	0.0248769	0.546499	0.0361214	-0.0320405	-0.0358585	0.457047	0.433831	-0.120803	0.209801	3.06602e-05	1.63964e-14
PHLDA3	0.0116474	-0.0129255	0.379288	0.367981	-0.205777	-0.142156	4.37104e-10	4.32758e-05	-0.146975	-0.154447	2.31542e-07	2.60425e-08
ORM1	-0.0133593	-0.00786589	0.297951	0.641584	NA	NA	NA	NA	-0.0382391	-0.0200728	0.273493	0.554569
HLA-DPA1	-0.0149713	-0.00148952	0.230432	0.919165	0.0640225	0.0443898	0.0979987	0.318041	0.195146	-0.0199047	2.24886e-12	0.558046
BAMBI	0.00523225	0.0170244	0.713019	0.195073	0.133898	0.125631	9.60934e-05	0.000384421	-0.0146732	0.243662	0.709408	2.4467e-19
LILRB1	0.0107782	0.021369	0.419414	0.081882	0.0972825	0.0193895	0.00668815	0.703037	0.143885	-0.176769	4.29057e-07	1.45407e-10
PPM1K	-0.0769662	0.0187915	5.11505e-14	0.141596	0.0649632	0.0773178	0.0921818	0.0456654	0.103865	0.320146	0.00041284	1.45048e-33
LINC01021	0.011171	0.00534394	0.399686	0.777852	NA	NA	NA	NA	NA	NA	NA	NA
IGF1	-0.0096547	-0.000920123	0.479039	0.949288	-0.0454666	-0.0183511	0.271023	0.720739	0.0446592	0.084455	0.190326	0.00360343
KDM6A	0.0157785	0.025712	0.200692	0.0294168	0.127133	0.136661	0.000237635	9.37308e-05	0.0289693	0.384424	0.425939	3.00144e-49
ID3	-0.0204373	-0.0218818	0.0828744	0.0729131	-0.0702143	-0.0850817	0.0632815	0.0247809	0.0456471	-0.0638652	0.178528	0.0332935
IER5L	-0.0371399	-0.0281423	0.000586596	0.0151581	-0.0713198	-0.0503969	0.0590315	0.239927	0.00538448	-0.00501536	0.893063	0.894955
MAL	0.00507625	0.0164802	0.72421	0.214919	4.46941e-05	0.00216345	0.999545	0.97302	-0.0119191	-0.0200728	0.767812	0.554569
SYDE1	-0.00667586	0.0211263	0.634644	0.08548	-0.0874071	-0.0170749	0.0164783	0.741709	0.0217256	0.128859	0.569057	4.39497e-06
GP1BA	0.0325561	0.0710365	0.00304671	7.42036e-12	0.0435549	0.0394245	0.299185	0.376055	0.00279642	-0.0351444	0.946432	0.281896
LACC1	-0.0128182	0.0416597	0.322713	0.000139789	0.168023	0.126827	5.80838e-07	0.000337214	0.158355	-0.112788	1.98755e-08	6.78047e-05
HELZ2	0.0187598	0.054816	0.116561	2.484e-07	0.0351443	-0.012494	0.405907	0.812257	0.151777	-0.119416	8.47352e-08	2.31392e-05
ANKRD22	0.0603497	0.00994307	5.86919e-09	0.524335	0.100813	0.0149308	0.00477054	0.774111	0.12616	-0.0661333	1.2209e-05	0.0268409
IRF4	-0.0287742	0.0277849	0.00998531	0.0168181	0.121234	0.026661	0.000505503	0.582173	0.0852522	0.0275092	0.00474956	0.410172
EFNB2	0.0515958	0.0244375	8.36971e-07	0.0400488	-0.0141193	-0.0147258	0.773605	0.777343	-0.0945628	0.111002	0.00147548	8.99575e-05
TSPAN13	-0.00170387	0.000979977	0.90629	0.946383	-0.00366133	-0.018525	0.942516	0.718905	-0.0496778	-0.0421893	0.136559	0.18656
SLC7A8	-0.0118534	-0.0183242	0.368666	0.155339	-0.0365327	0.0120727	0.386313	0.818343	-0.106983	-0.00896381	0.000260888	0.805222
IFI44	-0.0479395	0.0355932	5.38834e-06	0.00145798	0.0158861	0.00561415	0.738646	0.920449	0.178081	0.167912	1.90217e-10	1.26046e-09
ZBTB32	0.00234822	-0.00520057	0.867658	0.777852	-0.0236271	0.00678956	0.598732	0.900907	-0.0237134	0.0358914	0.52878	0.270804
THBD	0.0185773	-0.0107968	0.120427	0.478374	-0.0155016	-0.0174941	0.745353	0.735358	0.0620753	-0.0708197	0.0515886	0.0168103
WTAP	-0.0196382	0.0556564	0.0978811	1.56599e-07	0.0477965	0.100126	0.243657	0.00625657	0.0570531	0.128532	0.0784634	4.6735e-06
GUCA1A	0.0147216	0.0229185	0.239837	0.0579441	-0.0475201	0.00156836	0.246526	0.97971	-0.0740586	-0.0345577	0.0162342	0.288303
CLCF1	0.000943246	-0.0104115	0.947107	0.498468	0.0951893	0.133051	0.00820685	0.000151406	0.023936	0.0602354	0.525038	0.0466212
SECTM1	-0.0484227	0.0277427	4.24906e-06	0.0170259	0.24139	0.185805	1.30399e-13	3.04969e-08	0.231109	-0.0707577	4.97267e-17	0.0169016
YPEL5	0.0123056	0.0239595	0.347095	0.0454447	-0.0232478	-0.024136	0.606682	0.622465	-0.0255897	-0.0243979	0.488343	0.475388
ZIC2	0.0554469	0.022195	1.07142e-07	0.0684446	0.0289361	0.0312575	0.51194	0.505458	0.0235176	-0.00836536	0.532714	0.819081
LSP1	0.0269806	-0.0103996	0.016509	0.498831	-0.189529	-0.100332	1.20869e-08	0.00615935	-0.177679	-0.121176	2.07955e-10	1.73157e-05
CKLF	-0.00741429	-0.0340084	0.596505	0.00250527	-0.0818806	-0.0649493	0.0263232	0.107442	-0.0734886	-0.171327	0.0171977	5.52298e-10
NET1	0.0548272	0.0521024	1.49159e-07	1.07833e-06	-0.0425985	8.12991e-05	0.310247	0.998953	0.00988721	-0.0308351	0.807721	0.35404
CD274	-0.061583	0.025784	2.70618e-09	0.0289403	0.11052	-0.0155223	0.00173643	0.765138	0.14407	-0.155476	4.14647e-07	2.09813e-08
DMRTA2	-0.00667586	0.0211263	0.634644	0.08548	0.12907	0.109039	0.000182779	0.00249083	-0.000562146	0.0657111	0.98729	0.027883
TNFSF14	0.0511075	-0.0117983	1.07913e-06	0.422623	-0.10756	-0.110396	0.0023922	0.00214895	-0.0518335	-0.0798218	0.116618	0.00623161
PCSK1N	0.0104006	0.00104283	0.438122	0.943661	-0.0232394	-0.0432941	0.606682	0.333302	-0.0494776	-0.00923317	0.137931	0.799181
LPAR6	-0.0777083	-0.00511385	2.81673e-14	0.784164	0.0163902	-0.00174808	0.728024	0.976882	0.0483887	-0.0274556	0.148532	0.411064
VTN	-0.00080282	0.0020052	0.955807	0.888932	-0.0782195	-0.0811728	0.0352367	0.0338559	-0.0524776	-0.0376809	0.110802	0.243738
GLUL	-0.117703	-0.0383554	9.75256e-32	0.000513433	0.223937	0.136402	8.62253e-12	9.64047e-05	0.192869	0.00259718	4.10374e-12	0.946415
PTAFR	-0.102085	0.0337151	4.87786e-24	0.00277313	0.165067	0.0978116	9.44706e-07	0.00781944	0.163671	-0.164849	5.85442e-09	2.58061e-09
DUSP6	0.0173474	0.0178624	0.151454	0.168284	0.0763385	0.0517488	0.0406833	0.225033	0.0950083	-0.0389884	0.00139922	0.225798
MIR3142HG	0.0194305	0.0339505	0.101734	0.00255245	-0.0471398	-0.0457683	0.250335	0.298277	0.0445172	-0.0983416	0.192189	0.000592355
TRPM3	-0.00564035	0.00375432	0.687418	0.826845	-0.104567	-0.00503365	0.00326272	0.926729	-0.0350528	0.177711	0.321966	1.16157e-10
CBLB	-0.0254424	0.0107421	0.0250731	0.480646	0.0399291	0.0370303	0.335868	0.41506	0.0296478	-0.0957038	0.413058	0.000856544
SSB	0.0127967	0.0428606	0.32307	8.49489e-05	0.0781023	0.069946	0.0355383	0.0773655	0.269749	-0.0122268	4.90565e-23	0.728999
IL2RB	0.00234503	-0.00520057	0.867658	0.777852	NA	NA	NA	NA	NA	NA	NA	NA
RHEBL1	0.0697621	0.0620312	1.10343e-11	3.49098e-09	-0.0322457	0.0283776	0.453646	0.554612	0.0086399	0.309433	0.828278	2.66323e-31
NDRG2	0.064124	0.00133367	5.11523e-10	0.928014	-0.0726788	-0.0303934	0.0537804	0.521233	0.0161785	-0.0446876	0.68142	0.157742
EVL	-0.0277344	-0.0441334	0.0133764	4.79363e-05	-0.0810439	-0.0858815	0.0281388	0.0232477	0.0848045	-0.277816	0.00500551	4.01621e-25
CTGF	0.00528571	0.00889241	0.709935	0.585246	0.0132235	0.0265922	0.78943	0.582173	-0.0110576	0.0163365	0.783213	0.634435
CXCR2	0.0123417	-0.0214637	0.345469	0.0801188	-0.00795803	-0.0343229	0.87903	0.455788	0.054948	-0.0659206	0.0914839	0.0273438
MAFF	0.0241955	0.0125054	0.0341213	0.389461	0.0619496	0.126077	0.111573	0.000364423	0.105288	0.0244924	0.000335043	0.474215
AC078850.1	0.0546226	0.0153859	1.6658e-07	0.254853	-0.0685686	-0.0648835	0.0716299	0.107765	-0.0703291	-0.0440055	0.0235759	0.165422
SEMA3D	0.00705056	-0.00439487	0.619648	0.802713	0.0145922	0.0173809	0.764299	0.736326	-0.0154042	0.151627	0.696073	4.85484e-08
CLEC12A	-0.00481244	-0.0438436	0.734756	5.47083e-05	-0.082126	-0.139656	0.0258981	6.29202e-05	-0.0275677	-0.134608	0.449945	1.51935e-06
CEBPD	-0.0709999	0.000647886	4.47077e-12	0.964318	0.0124407	-0.00688307	0.800332	0.899747	0.0852325	-0.0686817	0.00475591	0.0208095
HBEGF	0.104807	-0.00508195	2.87563e-25	0.78537	0.0414451	0.00206369	0.325966	0.973793	0.0141202	-0.0263038	0.722224	0.435109
MAP3K14	0.00604947	0.011696	0.673403	0.428738	-0.0653529	-0.0842293	0.0897881	0.0265034	-0.0177052	-0.0426466	0.651531	0.181132
CPM	0.0552315	-0.015204	1.20184e-07	0.262312	-0.177709	-0.151637	1.05194e-07	1.05222e-05	-0.117897	-0.141765	4.91121e-05	3.7663e-07
PAK3	0.0037239	0.0137435	0.795768	0.327473	-0.0126035	-0.0257588	0.797917	0.596464	0.00472579	0.0820062	0.906611	0.00483135
PSTPIP2	0.0807408	0.0951171	2.39233e-15	1.3881e-20	0.157167	0.120663	3.31509e-06	0.000695685	0.0969237	-0.186723	0.00107601	1.12862e-11
IL18RAP	0.00811406	0.0536332	0.559699	4.79632e-07	0.0813858	0.122192	0.0274006	0.000579798	0.0280366	0.230809	0.442336	2.03989e-17
PLAUR	0.0387828	0.0199786	0.000312571	0.109771	0.0700826	0.125193	0.0637962	0.000406239	0.060629	-0.0236916	0.0584136	0.491724
GPC4	-2.78624e-05	-0.00129791	0.998409	0.929698	-0.0822943	-0.0381269	0.0255129	0.396488	-0.0869765	-0.0182055	0.00385089	0.595225
RASGEF1B	-0.0523304	0.00615833	5.63087e-07	0.744328	0.0415444	0.0379957	0.324741	0.398563	0.173926	0.0334644	5.19372e-10	0.307926
SCN9A	-0.00494331	-0.00462661	0.732412	0.802307	0.0876098	0.0556938	0.0162277	0.18218	0.0524558	-0.0289792	0.110928	0.388377
PTPRE	-0.0773529	0.0100279	3.73649e-14	0.519782	-0.00237151	-0.0716165	0.965287	0.069281	0.274039	-0.394605	9.05403e-24	4.5624e-52
GGT5	-0.0396133	-0.00512236	0.000224241	0.783725	0.138184	0.0634898	5.36617e-05	0.117546	0.230973	-0.0100833	5.14737e-17	0.780036
NBN	0.0295369	0.0319893	0.00795294	0.00480795	0.0328978	-0.0356729	0.442442	0.435575	0.0808356	-0.201879	0.00782847	1.66943e-13
CXCL12	0.0136613	0.0144287	0.284511	0.296744	0.0404909	0.0555507	0.330889	0.183693	0.022342	0.0499111	0.557729	0.109819
CD3G	0.00788703	-0.00439487	0.573982	0.802713	-0.0403446	-0.0168988	0.330889	0.743145	-0.0382391	0.0429439	0.273493	0.177681
CYTOR	0.0997142	-0.00233043	6.00217e-23	0.884307	-0.12513	-0.0221336	0.000308553	0.655415	-0.144168	-0.0867759	4.08307e-07	0.00273229
CYP4Z1	-0.00333745	-0.00196507	0.807927	0.888932	NA	NA	NA	NA	NA	NA	NA	NA
QPCT	0.0456177	-0.0290015	1.65277e-05	0.0118459	-0.107566	-0.130493	0.0023922	0.000212864	-0.00331224	-0.174556	0.934614	2.49318e-10
TMEM47	-0.00960592	-0.00372347	0.481697	0.828547	-0.022794	0.00664433	0.614867	0.902624	-0.039117	0.164257	0.264076	2.96476e-09
CYTIP	-0.00666676	0.0445517	0.634673	4.03202e-05	0.0256027	0.00609869	0.565599	0.911988	0.0185016	-0.113905	0.637029	5.65656e-05
OLR1	0.0412532	-0.0336522	0.000115252	0.00282044	-0.017204	-0.0569218	0.712367	0.172037	0.0741082	-0.202865	0.0161752	1.26337e-13
TNNT1	-0.0200042	-0.0101333	0.0908491	0.512949	-0.071049	0.0256887	0.0601653	0.597689	-0.0594271	-0.0336926	0.0647864	0.303834
PFKFB3	0.00900144	0.0407977	0.516117	0.000199232	0.112643	0.0758342	0.00138415	0.0506534	0.0299373	0.0547938	0.408276	0.0749574
LCP2	-0.0381512	0.0256711	0.000403923	0.0296746	0.152869	0.15755	6.47193e-06	4.27803e-06	0.17537	0.238169	3.67196e-10	1.70916e-18
GRIN3A	0.04633	0.0422182	1.18434e-05	0.000111291	0.177415	0.187797	1.10876e-07	2.10224e-08	0.069529	0.182849	0.0255071	3.12806e-11
TMPRSS13	0.0651126	0.0380878	2.66969e-10	0.000568432	0.0254671	0.0987668	0.567141	0.0071184	0.0176192	0.272158	0.652876	4.24615e-24
TAP1	-0.027862	0.076705	0.0129172	1.10691e-13	0.0205255	0.0934611	0.656952	0.0119746	0.133854	-0.0374699	2.98169e-06	0.246743
ARHGAP22	-0.0126003	0.0289367	0.332858	0.0120675	0.0455394	0.011434	0.270192	0.827256	-0.0199313	-0.0890839	0.606289	0.00205284
CTSZ	-0.0454005	0.0466289	1.83503e-05	1.53961e-05	-0.0554223	-0.0407303	0.162833	0.365724	-0.166027	-0.156697	3.3669e-09	1.62073e-08
CSF1R	-0.0595213	0.0195712	9.64207e-09	0.120549	-0.024467	0.0296285	0.583367	0.534228	0.0160239	0.15986	0.685363	7.98919e-09
CACNA1D	0.0206525	0.0297476	0.0793596	0.00957917	0.0658382	0.0121997	0.0866923	0.815857	0.0588024	-0.110475	0.0682218	9.78921e-05
CD8A	-0.00746419	-0.00439487	0.593625	0.802713	NA	NA	NA	NA	-0.032962	-0.00195297	0.357314	0.95848
C6orf141	0.0447897	0.0495545	2.4041e-05	3.8368e-06	0.00897588	0.056213	0.861419	0.1771	-0.0351866	0.234414	0.319275	6.16251e-18
SH3BGRL3	0.0623582	-0.0283738	1.62766e-09	0.0142241	-0.237055	-0.163084	3.69601e-13	1.79721e-06	-0.237866	-0.201492	5.47343e-18	1.86987e-13
CTTNBP2	-0.0115199	0.00945431	0.384457	0.550041	0.0533876	0.0990464	0.182717	0.00692375	0.0454212	-0.0942773	0.181118	0.00104197
VCAN	0.0390797	0.0510211	0.000279185	1.87826e-06	0.0430219	0.0617228	0.3058	0.130819	0.00475899	0.0491595	0.905911	0.115507
HLA-DQA2	-0.0524411	0.0591157	5.3259e-07	2.08297e-08	0.122085	0.0992138	0.000453224	0.00682001	0.126179	0.0634952	1.21911e-05	0.0344123
PCM1	-0.00144361	-0.00794149	0.922053	0.638047	-0.0961538	-0.0835466	0.00748681	0.0279899	-0.00896791	-0.177491	0.824986	1.22821e-10
RAP2B	-0.0728577	0.015647	1.1936e-12	0.245063	0.0337288	-0.0507582	0.429165	0.236373	0.0392907	-0.0835765	0.261643	0.00400435
MT1A	0.0134255	0.0160643	0.295159	0.2306	0.00215656	0.059489	0.970218	0.149485	0.000458314	0.00837698	0.989026	0.819081
TTC39B	0.00214993	0.032573	0.876285	0.00396398	-0.130753	-0.0641368	0.0001464	0.11295	-0.0200474	0.18163	0.605823	4.28893e-11
SRGAP1	-0.00736361	-0.000411623	0.599656	0.97677	0.0903595	0.0672585	0.0126263	0.0917264	-0.0238448	-0.115151	0.527023	4.63944e-05
FLT1	0.0267391	-0.0303331	0.0177367	0.00804637	-0.0924817	-0.0590862	0.010481	0.152372	-0.0853779	-0.163754	0.00468341	3.32465e-09
SMIM25	0.0115783	0.00171034	0.381973	0.906071	-0.102791	-0.134843	0.00393365	0.000120161	-0.118491	-0.159796	4.47351e-05	8.09516e-09
ETV3	0.0248583	0.0502656	0.0289146	2.71182e-06	0.141027	0.163548	3.70361e-05	1.66231e-06	0.0472148	0.106014	0.160631	0.000193102
HERPUD1	-0.0131126	0.0575763	0.309377	5.06113e-08	-0.0408861	0.0130231	0.330889	0.803837	0.0331034	0.116372	0.354466	3.81447e-05
HOPX	0.019857	-0.00384913	0.0937075	0.822037	-0.0627768	-0.0366887	0.106116	0.420967	-0.041013	-0.0476055	0.236523	0.128898
WDFY2	-0.0342481	0.0229011	0.00171091	0.0580984	0.151936	0.081229	7.52278e-06	0.0337732	0.139906	-0.17695	9.37642e-07	1.39622e-10
PRSS23	0.00276427	0.00201412	0.843406	0.888932	-0.0464171	0.0358446	0.259152	0.433867	-0.0316602	0.209603	0.379075	1.7384e-14
LDHA	0.0487641	0.0498205	3.57508e-06	3.3698e-06	0.0582973	0.0747347	0.13853	0.0549449	0.0112123	-0.107592	0.781198	0.000151142
JUNB	-0.092918	-0.00220492	4.86613e-20	0.888932	0.0911233	0.0404808	0.0118459	0.365724	0.216507	0.193698	4.66992e-15	1.7024e-12
SCML4	0.00507373	0.0164761	0.72421	0.214931	NA	NA	NA	NA	0.0165561	-0.0200728	0.672783	0.554569
NES	0.0323107	-0.0121348	0.00330283	0.40588	0.021757	0.0407111	0.633608	0.365724	-0.0232248	-0.0303913	0.540088	0.361727
CXXC5	-0.0154556	-0.0147524	0.211845	0.28159	-0.0759656	-0.0643195	0.0417976	0.111576	-0.00441423	-0.0779877	0.914975	0.00771891
GADD45G	0.034672	0.0324219	0.00147607	0.00416392	0.0385868	0.00402488	0.354542	0.941943	0.0572282	-0.0883805	0.0775269	0.00224903
TRIP10	-0.0234315	0.0188937	0.0412475	0.138455	0.00868519	-0.0265871	0.866912	0.582173	-0.0475952	-0.0631796	0.156782	0.0354415
IDO2	0.0328791	0.0295079	0.00273679	0.010285	0.0405044	0.09487	0.330889	0.0104228	-0.0338	0.193507	0.342497	1.7829e-12
ASAH1	-0.0744034	-0.0531439	3.74239e-13	6.22283e-07	-0.275792	-0.332689	8.30632e-18	8.11534e-26	-0.258882	-0.144954	3.25226e-21	1.96809e-07
HRASLS2	0.0408935	0.0104062	0.000133442	0.498602	-0.00462177	-0.00388378	0.927689	0.94393	0.0213909	0.0031446	0.576908	0.934364
AC007952.4	0.03768	0.0423142	0.000482129	0.000106968	0.300624	0.279114	3.22359e-21	6.14145e-18	0.256577	0.258276	7.65047e-21	1.02626e-21
ADGRB1	0.0219805	-0.000707458	0.0586876	0.960377	-0.0208168	-0.0136132	0.65146	0.795778	-0.0487057	0.219919	0.14532	7.04205e-16
TMEM213	-0.0047201	0.0326534	0.734756	0.00386675	-0.0203279	-0.0400697	0.65749	0.365724	-0.0517898	0.0493973	0.116879	0.113922
HEATR9	0.032135	0.00478176	0.00350397	0.793307	-0.0144309	0.00936454	0.768075	0.853466	0.148028	0.390077	1.86296e-07	8.52965e-51
CXCL14	-0.00157652	-0.0065205	0.914117	0.721414	-0.0287618	-0.0566944	0.513328	0.172976	0.0556758	0.0171587	0.0869172	0.615446
TIMP1	0.0492975	-0.0212706	2.72798e-06	0.0835966	0.121274	0.0818326	0.000503892	0.0322086	0.183167	-0.0216479	5.22988e-11	0.536289
LILRB5	-0.0329987	0.00147504	0.00262734	0.919227	0.141703	0.115817	3.36054e-05	0.00120439	0.114159	0.0142584	8.80688e-05	0.68669
CREM	0.0286301	0.0674834	0.0104286	9.24144e-11	0.273157	0.265841	1.74846e-17	3.20866e-16	0.108188	0.180845	0.000218147	5.22007e-11
GSN	0.0777794	0.0187037	2.67246e-14	0.143656	-0.0643818	-0.0156367	0.0956192	0.762622	-0.0529291	-0.109038	0.106963	0.000121328
FAM95B1	0.0175638	-0.00506801	0.145689	0.786315	0.0153294	0.01146	0.748675	0.826885	-0.0150832	-0.0963182	0.701627	0.000784499
PLAU	0.0267174	0.0286749	0.0178397	0.0130748	-0.0092994	-0.0389095	0.854654	0.38506	0.0897929	-0.119011	0.00272857	2.47569e-05
ZEB1	0.0198817	0.00478782	0.093283	0.793307	0.0337616	0.016433	0.428689	0.749015	-0.00256997	-0.0492552	0.950679	0.114706
UBN2	0.0392627	0.0310617	0.000259838	0.00643122	0.0512268	0.0602987	0.204373	0.142578	-0.084345	0.31368	0.00527271	3.45776e-32
AC239798.2	0.0286608	-0.0106956	0.0103343	0.483748	0.00521536	-0.0209704	0.923542	0.675388	0.0700462	0.183825	0.0242566	2.42739e-11
CDC42EP3	-0.00143422	-0.0103135	0.922515	0.504169	0.17614	0.184035	1.40785e-07	4.21614e-08	0.0791416	0.0112731	0.00944356	0.752635
MYMX	0.0345932	0.0829141	0.00151599	7.03396e-16	-0.0555805	-0.040372	0.161151	0.365724	0.0539348	0.1616	0.0990906	5.44481e-09
CCDC80	0.00967863	0.00558975	0.478209	0.76482	0.0249539	0.0370106	0.576512	0.41506	0.0208091	0.010144	0.588855	0.779371
GPAT2	0.0148873	0.00522031	0.233324	0.777852	-0.0455573	0.0491614	0.270085	0.254198	-0.0569806	-0.0294037	0.0788656	0.380434
KCNMA1	-0.0439423	-0.00592797	3.53928e-05	0.749553	0.0237634	-0.0404881	0.597006	0.365724	0.0192506	-0.109741	0.622437	0.000108989
PHGDH	-0.0026998	-0.0226203	0.847435	0.0621962	-0.0620418	-0.0569272	0.110975	0.172037	-0.0478417	-0.0401016	0.154385	0.211089
COCH	-0.00899789	-0.00595404	0.516134	0.749553	0.0336918	0.0380917	0.429488	0.396992	-0.0205484	0.00302062	0.594913	0.937246
HOXA13	0.0125572	-0.00340392	0.334677	0.829762	NA	NA	NA	NA	0.021137	0.0557901	0.582117	0.0688014
GPR157	0.00325772	0.0157506	0.812254	0.242812	-0.104091	-0.0135892	0.00343424	0.795778	-0.0171528	0.10519	0.662636	0.000219074
LINC01050	0.0178251	0.00155273	0.1383	0.91547	-0.0776677	-0.0472534	0.036778	0.278415	-0.0272225	-0.01919	0.456693	0.573466
2021-03-01	-0.074367	-0.00949421	3.82986e-13	0.546981	0.237785	0.138147	3.09454e-13	7.67141e-05	0.240786	-0.252969	2.02804e-18	7.93107e-21
GPR143	0.0047945	-0.00735716	0.734756	0.674626	-0.0346444	-0.0732336	0.414268	0.0612125	-0.027237	-0.0269661	0.456547	0.420906
CCRL2	0.00371645	0.00892155	0.795768	0.583355	-0.0118077	0.019127	0.811558	0.708272	0.00406889	0.000645934	0.921041	0.986848
ACOT7	0.0840587	-0.00634565	1.49937e-16	0.734615	-0.11604	-0.0832031	0.000937433	0.0288112	-0.0752238	-0.190367	0.0143919	4.21028e-12
NFKBID	-0.0637382	0.00696483	6.6255e-10	0.698353	0.0951413	0.086823	0.00822953	0.0215966	0.0529692	0.155802	0.106702	1.95928e-08
CIDEA	0.00280732	0.0219528	0.841223	0.0717664	0.0358421	0.0300465	0.396769	0.528837	0.0121691	0.0306961	0.763949	0.356217
BACH2	-0.0047201	-0.00277916	0.734756	0.854623	NA	NA	NA	NA	-0.0283653	-0.0283973	0.437096	0.392075
GBP2	0.0540629	0.050676	2.26279e-07	2.23911e-06	-0.0899057	-0.0411741	0.0131686	0.363401	-0.0223934	0.00787824	0.556826	0.829564
IL3RA	-0.0130376	0.00687488	0.313142	0.70391	0.111708	0.0743911	0.0015425	0.0562808	0.138097	-0.0843402	1.32891e-06	0.00365458
IGFBP2	-0.0157144	0.0141708	0.20311	0.30939	-0.0130254	0.0351581	0.792492	0.444441	0.0946808	0.0847153	0.0014567	0.00350702
IL2RA	0.0283877	0.00955199	0.0111871	0.543361	0.00386324	0.0605264	0.939047	0.14044	0.013753	0.00732637	0.730456	0.841258
PTGER4	0.00626584	0.080722	0.660015	4.24742e-15	0.221719	0.218943	1.43374e-11	3.12264e-11	0.199906	0.0104528	6.06269e-13	0.772241
IGHG1	-0.0047201	-0.00277916	0.734756	0.854623	0.017735	0.041573	0.703203	0.358237	0.0165561	-0.0200728	0.672783	0.554569
SLC27A3	-0.0780425	-0.0305631	2.17382e-14	0.00749339	-0.0307973	-0.00616203	0.479877	0.911036	0.018434	-0.180041	0.638238	6.38393e-11
FABP3	0.0166168	0.013954	0.172967	0.31871	-0.0347614	-0.0199772	0.41222	0.693478	-0.102578	-0.00720036	0.000496772	0.843975
SCARB1	-0.037598	0.0174768	0.000495297	0.180671	0.0433238	0.0173706	0.302517	0.736326	-0.0181601	-0.00100355	0.644649	0.979856
MIR222HG	0.0419641	0.0151741	8.58926e-05	0.26343	0.0433747	0.0351156	0.301805	0.445151	0.0949004	0.0789968	0.0014152	0.00686678
HIP1R	0.0421106	0.0953334	8.08158e-05	1.15278e-20	0.0704579	0.0796383	0.0623679	0.0385767	-0.0693037	0.176818	0.0260655	1.43871e-10
METTL7A	-0.0625142	-0.00941378	1.48141e-09	0.551589	-0.0132425	-0.0388012	0.78943	0.386602	0.0105681	0.00466015	0.794854	0.902325
KLK4	0.00533197	-0.00481456	0.706876	0.791928	-0.0465033	0.0402107	0.257941	0.365724	-0.0662789	-0.0347917	0.0348733	0.284429
SPATA8	0.0153236	-0.0108156	0.216695	0.477531	0.0404888	0.0796044	0.330889	0.038644	0.0110637	-0.00883212	0.783213	0.808688
TGFBI	-0.00534395	0.00521537	0.70615	0.777852	0.0566382	-0.0175611	0.151169	0.734477	0.0941751	-0.033277	0.00154927	0.311066
ATP1B1	0.0152136	-0.0031004	0.220918	0.850883	-0.107838	-0.0993761	0.00232916	0.00673229	-0.0700141	-0.20192	0.0243186	1.65417e-13
SYNE2	0.0290114	0.034758	0.00930689	0.00195347	0.000215964	0.00890904	0.99779	0.860038	0.0430624	0.0335021	0.210411	0.307328
SERPINF1	-0.00184827	0.0134934	0.897645	0.337998	0.0830543	0.108342	0.0242074	0.00268338	0.0974414	0.0398848	0.00100402	0.213741
BMP2	0.00541278	0.0135465	0.702054	0.336626	0.0737936	0.0542051	0.0493581	0.198185	0.0349184	0.0769146	0.323715	0.00869022
CLGN	-0.00785618	0.000317559	0.57591	0.982149	-0.0373268	-0.0426869	0.373804	0.341875	-0.0739186	-0.0152402	0.0164513	0.662239
CCR1	-0.0959777	-0.01992	2.60376e-21	0.111266	0.0500564	-0.0297125	0.217015	0.534221	0.162881	-0.277305	7.0196e-09	4.91815e-25
IFITM2	-0.0353459	0.00239204	0.00115538	0.880625	0.192292	0.11256	7.07105e-09	0.00171597	0.167573	-0.095374	2.34437e-09	0.00089692
MED12L	0.0208941	0.0029654	0.0750308	0.854623	-0.026384	0.0154323	0.55245	0.767322	0.0957625	0.0550582	0.00126295	0.0732622
MMP7	-0.00215514	-0.0065205	0.876285	0.721414	0.0192996	0.0320836	0.676149	0.49172	NA	NA	NA	NA
EREG	0.00984613	0.012268	0.467062	0.402044	0.013789	0.0568159	0.779996	0.172713	0.0381818	-0.00557733	0.274083	0.882443
VIPR2	-0.0047201	-0.00277916	0.734756	0.854623	0.021365	-0.0400697	0.639938	0.365724	0.0431485	0.00398512	0.209428	0.915207
TDRD3	-0.000854262	-0.0428107	0.952862	8.65101e-05	-0.180866	-0.192883	5.97283e-08	7.97383e-09	-0.15726	-0.170107	2.5118e-08	7.39771e-10
CAMK1G	0.027111	0.00599327	0.0159403	0.749553	-0.0493289	-0.0590957	0.225704	0.152372	-0.00945809	-0.0826117	0.814902	0.00450259
PLPP3	0.00253118	0.00762729	0.858224	0.657136	0.0288461	0.0165749	0.512947	0.747736	0.0696666	-0.188483	0.0251472	7.01198e-12
SCN3A	0.0262358	-0.00196507	0.0203044	0.888932	-0.0176203	-0.0087421	0.70427	0.861055	0.00620649	0.0975533	0.880901	0.000663479
PCDHA10	0.0121398	-0.00340392	0.355417	0.829762	NA	NA	NA	NA	-0.0118026	-0.0320407	0.768371	0.332487
GK	-0.0562431	-0.000116838	6.89508e-08	0.994212	0.0592169	-0.0124712	0.131249	0.812531	0.145061	-0.150582	3.39741e-07	6.04699e-08
BMP2K	-0.0734553	-0.0101896	7.63086e-13	0.509272	-0.0259773	-0.0308384	0.557662	0.513981	0.013989	-0.129727	0.725413	3.74706e-06
PIP	0.00404505	-0.00520057	0.779312	0.777852	0.0386852	0.041262	0.353039	0.362085	0.0206894	0.0233153	0.591797	0.500409
ALDH1A1	0.00638865	-0.032788	0.651464	0.00374014	-0.141936	-0.153948	3.25315e-05	7.49626e-06	0.0405358	0.0213456	0.242891	0.541306
BEST3	NA	NA	NA	NA	0.0236986	0.0214085	0.597483	0.668058	0.0998654	0.176161	0.000720307	1.6901e-10
BAZ1A	-0.0410214	0.0314555	0.000126347	0.00571155	0.117576	0.0503925	0.000780033	0.239927	0.21716	-0.0939513	3.88035e-15	0.00108775
HCST	0.0210191	-0.0554859	0.072833	1.72724e-07	-0.180893	-0.205353	5.97283e-08	5.95653e-10	-0.14454	-0.177306	3.79108e-07	1.28356e-10
FLT3	0.00280463	0.000556595	0.841223	0.969526	-0.0244672	-0.00236912	0.583367	0.968971	-0.0361959	-0.0237553	0.302614	0.490485
SLC2A6	0.0301627	0.0803324	0.00654172	5.79489e-15	0.0329073	0.0570395	0.442442	0.171248	0.126289	-0.123681	1.1968e-05	1.12681e-05
PNOC	0.026655	-0.00520057	0.0181723	0.777852	NA	NA	NA	NA	-0.0263853	-0.0200728	0.471616	0.554569
LIMD2	-0.0172024	0.0017464	0.155244	0.903341	0.0225497	0.0504399	0.61891	0.239589	-0.0195818	-0.133556	0.614908	1.84603e-06
IFNA13	0.0500671	0.0266737	1.84604e-06	0.0230693	0.248367	0.168323	2.02144e-14	7.30304e-07	0.0639607	0.125564	0.0433253	8.03799e-06
CDKN2B	0.045368	0.006774	1.85766e-05	0.706943	0.0908535	0.113424	0.0121225	0.00156348	0.0563721	0.247575	0.0825054	6.00175e-20
AQP3	0.00135651	-0.0174676	0.92642	0.180889	0.0706709	0.0186578	0.0617023	0.716569	0.0461911	-0.207309	0.172522	3.45823e-14
ACAT2	0.0120326	-0.0316484	0.360179	0.0053711	-0.133703	-0.135579	9.84285e-05	0.000108366	-0.109067	-0.131572	0.00019216	2.68729e-06
POGLUT1	0.0450523	0.0601629	2.13508e-05	1.10885e-08	0.0296848	0.105474	0.497379	0.00365059	-0.051295	0.0297798	0.121364	0.37313
LOR	0.0123362	0.0312824	0.345604	0.00602915	0.0234423	0.0243133	0.602618	0.619642	0.00376148	-0.019313	0.92642	0.570737
TRAC	0.00101531	-0.00555991	0.945079	0.76482	-0.00924486	-0.00110015	0.85576	0.984535	0.0112007	-0.0200728	0.781198	0.554569
SLC20A1	0.0256492	0.00644474	0.0237189	0.72707	-0.0586298	-0.0531073	0.135415	0.210131	0.0897807	-0.0870381	0.00272953	0.0026475
ANXA3	-0.000747421	-0.013787	0.95831	0.32675	0.00267807	-0.00803109	0.961148	0.875593	0.0172947	0.0472259	0.660674	0.132284
PAK5	-0.00998929	-0.0113439	0.458753	0.448311	0.0529622	0.0421782	0.186338	0.350305	0.0352027	-0.0180653	0.31912	0.598378
SLAMF1	-0.0143586	0.0590465	0.255623	2.14144e-08	0.102643	0.0629609	0.00399173	0.121704	0.069924	-0.156336	0.0245385	1.74992e-08
CHDH	-0.0390955	-0.0247128	0.000277708	0.0375555	0.00629498	-0.0656236	0.904852	0.102835	-0.002283	-0.0845187	0.957122	0.00358588
MT1M	0.000994296	0.000483745	0.94571	0.973186	-0.00795615	-0.0157095	0.87903	0.762339	0.0301547	-0.0143422	0.404872	0.685002
PAX9	0.0535037	-0.00340392	3.05409e-07	0.829762	NA	NA	NA	NA	0.0282603	-0.0214761	0.438655	0.538402
AICDA	0.0150901	0.0317204	0.225815	0.00524987	-0.0659012	-0.080255	0.0865029	0.0366662	-0.0559089	-0.0483177	0.0856341	0.122732
UGCG	0.0192984	0.00847154	0.104408	0.608299	-0.0301577	-0.0260253	0.489397	0.590968	0.015633	-0.144846	0.692478	2.00789e-07
RNF144B	-0.0184433	0.0649661	0.123555	5.18833e-10	0.267073	0.198914	1.02782e-16	2.43778e-09	0.135746	-0.0967392	2.08895e-06	0.000742456
CFD	-0.0657359	-0.0274659	1.76177e-10	0.0183402	0.0706685	-0.00692985	0.0617023	0.899225	0.0864552	0.0254579	0.00408147	0.45347
RMRP	-0.016231	0.0544964	0.186424	2.96182e-07	0.151461	0.171725	8.0635e-06	4.05034e-07	0.118812	0.193984	4.2764e-05	1.58101e-12
BRIP1	0.0295941	0.0481889	0.00781724	7.47425e-06	0.0167222	0.0490286	0.721937	0.255756	-0.00927102	0.180791	0.818912	5.28348e-11
IGHG4	0.0170758	-0.00521778	0.159222	0.777852	0.0110425	0.0335546	0.826754	0.468035	NA	NA	NA	NA
CD84	-0.069364	0.0312585	1.47259e-11	0.00607134	0.109482	0.016378	0.00193773	0.749157	0.141107	-0.0846614	7.48726e-07	0.00352574
MROH8	0.0122728	-0.00825569	0.348727	0.621358	-0.0129584	-0.00110691	0.792735	0.984535	-0.0182573	0.020819	0.642524	0.553889
CFP	0.00680228	-0.0229202	0.63413	0.0579441	0.14877	0.0887082	1.19201e-05	0.0184231	0.120787	0.048843	3.06829e-05	0.118179
TRANK1	0.0344494	0.0104248	0.00159031	0.498468	-0.117596	-0.0766707	0.000780033	0.0477863	-0.0312637	0.116834	0.385812	3.54704e-05
SNAI3	-0.0221887	-0.0114808	0.0557378	0.440248	-0.0209428	-0.0257448	0.648652	0.596511	-0.00163247	-0.0554017	0.966292	0.0712212
CD63	-0.0411711	-0.0417088	0.000119034	0.000137084	-0.134922	-0.160608	8.33029e-05	2.63092e-06	-0.195964	-0.327308	1.80344e-12	3.9258e-35
ST8SIA4	-0.0191398	0.0442689	0.107906	4.51278e-05	0.132511	0.138582	0.000115975	7.31575e-05	0.109781	-0.0367105	0.000171728	0.258401
ZBP1	0.0497784	0.0148977	2.13133e-06	0.275969	-0.0098586	-0.0364177	0.843253	0.424629	0.0824548	0.032288	0.00652244	0.327996
DUSP5	-0.114989	0.0120832	2.51126e-30	0.408296	-0.0229002	-0.0964663	0.612807	0.00897801	0.0599275	-0.0686448	0.0622516	0.0208781
GPBAR1	0.00817316	-0.0158132	0.559699	0.240411	0.0652081	0.0587722	0.0906589	0.154655	0.148967	0.0673257	1.54582e-07	0.023982
FADS1	-0.073492	-0.0491553	7.45608e-13	4.71341e-06	-0.0838114	-0.0997774	0.0227983	0.0064974	-0.11221	-0.0940101	0.000119607	0.00107965
CYGB	-0.00625918	0.00556531	0.660289	0.76482	-0.0219135	-0.0458381	0.630716	0.2977	-0.0721274	-0.0859298	0.0196976	0.00302564
HES7	0.0595618	0.0298761	9.42501e-09	0.00922956	0.0402125	0.0134907	0.332064	0.79712	0.0312282	0.100337	0.38598	0.000445041
PCDH11Y	-0.0049553	0.0190823	0.731682	0.133447	-0.0403446	-0.0107302	0.330889	0.83714	-0.00631534	-0.00196201	0.878467	0.95848
CLEC7A	-0.038894	0.0437913	0.000300234	5.595e-05	0.220245	0.127507	2.02117e-11	0.000310132	0.217373	-0.154675	3.65304e-15	2.48412e-08
S100A13	0.0542941	0.00598775	1.98467e-07	0.749553	-0.0950372	-0.00985644	0.00828678	0.851125	-0.0722595	-0.075774	0.0195167	0.00983315
NRP2	-0.0413924	-0.0217545	0.000109269	0.0748092	-0.109472	-0.176433	0.00193773	1.725e-07	-0.0983487	-0.0457428	0.000888896	0.147068
SLC25A6	-0.0225737	-0.0937273	0.0506486	4.98469e-20	-0.16728	-0.209089	6.60533e-07	2.67877e-10	0.00397959	-0.22845	0.922419	4.55572e-17
HSPH1	0.044387	0.04285	2.8942e-05	8.51473e-05	0.00988027	0.044079	0.843253	0.321085	0.062536	0.21452	0.0494705	3.80325e-15
STAT2	-0.0218464	0.0400042	0.0604149	0.000272109	0.0395644	0.0181333	0.34068	0.725028	0.0972979	0.0140676	0.00102408	0.690491
MAP1S	0.0693506	-0.022614	1.48025e-11	0.0621962	0.0129811	0.0291709	0.792735	0.540985	0.0884999	-0.0730317	0.00319287	0.0132664
MRPS6	0.0616761	0.0254866	2.56205e-09	0.0308476	0.0575649	0.0605044	0.144522	0.140528	0.0178733	-0.237394	0.648535	2.22169e-18
TCF4	0.00381836	0.0200489	0.790193	0.108474	0.0540007	-0.0142336	0.176286	0.783881	0.219863	-0.211136	1.72473e-15	1.09597e-14
FGFBP2	-0.00578119	-0.00340392	0.679153	0.829762	0.0261877	0.00958978	0.553746	0.852361	NA	NA	NA	NA
HMGN3	0.0249064	-0.0158039	0.0285607	0.240688	-0.115133	-0.0827232	0.00104707	0.0299517	0.0365444	0.0116072	0.29714	0.745032
LINC00243	0.00489327	0.0437274	0.734756	5.75447e-05	0.019261	0.0324435	0.676494	0.48586	0.0283501	0.00340292	0.437258	0.927565
NUAK1	-0.0047201	-0.00277916	0.734756	0.854623	NA	NA	NA	NA	-0.00186134	-0.0200728	0.964232	0.554569
AC245427.1	0.00344278	0.0145229	0.807927	0.29278	0.0272767	0.0153437	0.538872	0.767339	NA	NA	NA	NA
PRAME	0.013519	-0.00340392	0.290877	0.829762	-0.0403446	-0.0400697	0.330889	0.365724	NA	NA	NA	NA
ZFAND5	-0.0602883	0.0450534	6.04608e-09	3.19469e-05	-0.039263	-0.0539613	0.345031	0.201068	0.0575305	-0.0134132	0.0757814	0.704862
SELENBP1	-0.0103282	0.0108294	0.442036	0.477531	-0.00857554	0.0490397	0.868492	0.255756	0.0516811	0.0384634	0.11781	0.232508
BLOC1S6	0.00424688	-0.00520379	0.766225	0.777852	0.00169226	-0.0050305	0.977231	0.926729	0.0797727	-0.217918	0.00883562	1.31681e-15
CCDC28B	0.0338864	-0.00216641	0.00193954	0.888932	0.0370683	-0.00998258	0.377725	0.849377	0.01054	-0.0168752	0.795234	0.622118
HIST1H2BG	0.0874971	0.0444354	7.09336e-18	4.24393e-05	-0.0387954	-0.0286649	0.351968	0.549036	0.162993	0.0264754	6.85586e-09	0.431721
CLEC4E	0.016669	0.0294229	0.171248	0.0105142	0.139881	0.058345	4.31551e-05	0.158648	0.125701	-0.153314	1.31857e-05	3.34572e-08
H1FX	0.0190739	-0.0160206	0.109377	0.232348	-0.0825124	-0.0666594	0.0251352	0.0960983	-0.0426944	-0.0540329	0.214722	0.07948
ALDH2	0.00778655	-0.0545907	0.579132	2.81372e-07	-0.11082	-0.102195	0.00168694	0.00507593	0.0440713	-0.1153	0.197888	4.53187e-05
TLR7	0.00907076	0.0386447	0.511786	0.000463567	0.139401	0.119712	4.57215e-05	0.000775432	0.113062	-0.0886352	0.00010523	0.00217646
PSAT1	0.00635502	-0.0120277	0.653938	0.410735	-0.106735	-0.0931323	0.00260018	0.0122831	-0.0379259	-0.0699763	0.27768	0.0182743
AC064853.3	NA	NA	NA	NA	NA	NA	NA	NA	-0.0548561	-0.0213948	0.092105	0.54042
STMN1	-0.00638788	0.000415751	0.651464	0.97677	-0.0310545	-0.0389952	0.474638	0.383477	-0.0411047	0.0701779	0.235231	0.0179233
PCOLCE2	-0.0124473	-0.00438257	0.339585	0.803274	-0.0632982	-0.0703616	0.102562	0.0752512	-0.0290342	-0.10913	0.424737	0.000119627
BX255923.2	-0.0047201	-0.00277916	0.734756	0.854623	0.0047583	0.0450392	0.927689	0.309293	0.0253403	0.0173119	0.494464	0.611538
PLD3	0.00216672	-0.0301514	0.876285	0.00849369	-0.160264	-0.19676	2.06286e-06	3.61502e-09	-0.148735	-0.157563	1.60301e-07	1.33843e-08
VMP1	-0.16213	-0.0501082	3.80482e-60	2.93393e-06	-0.138772	-0.171074	4.94205e-05	4.52347e-07	0.122652	-0.12003	2.23549e-05	2.08788e-05
SQSTM1	-0.057433	0.00887713	3.43679e-08	0.586254	-0.111085	-0.126098	0.00164275	0.000364423	-0.0166013	-0.134594	0.672783	1.51981e-06
EXOC3L1	0.0413469	0.0058743	0.000110992	0.750656	0.00891876	0.0279386	0.862343	0.561948	0.0426864	-0.0587288	0.214722	0.0533978
SDC2	0.0168406	-0.0171729	0.166419	0.190435	-0.0678788	-0.0683205	0.0752364	0.0855203	-0.141016	-0.0279294	7.61079e-07	0.401093
LGALS3BP	0.0724508	0.0126039	1.59534e-12	0.384667	-0.034521	-0.0282826	0.416463	0.555818	0.069896	-0.11055	0.0245794	9.6778e-05
AC131254.1	0.00044179	-0.000933657	0.974617	0.948731	-0.0283582	0.00924125	0.519287	0.854117	-0.0534086	-0.025799	0.103139	0.445478
MT1F	0.0551402	-0.00650245	1.26217e-07	0.722749	-0.0703943	-0.0365442	0.0625139	0.422745	-0.0494691	-0.0916776	0.137931	0.00147217
ZDHHC19	-0.0242213	0.0170997	0.0338993	0.192737	-0.0355342	-0.00975695	0.400557	0.851681	-0.104466	-0.0303294	0.000377967	0.362882
ZFYVE16	-0.0460507	-0.00380685	1.35068e-05	0.823712	0.0247005	-0.078505	0.580938	0.041737	0.0929232	-0.163096	0.00182448	3.855e-09
JAML	-0.0162423	-0.00674922	0.186225	0.708192	-0.0407816	-0.0660795	0.330889	0.0996915	0.0537221	0.00492657	0.100764	0.896414
PDGFB	-0.00698247	0.0158791	0.623904	0.237295	0.0751321	0.117489	0.0444056	0.000992967	0.0500808	0.0309547	0.132873	0.351766
DAPP1	0.0517848	0.0491531	7.57956e-07	4.71341e-06	0.0182572	0.0131104	0.693816	0.803139	0.214388	-0.174799	8.64455e-15	2.35639e-10
KIAA0040	-0.0109301	-0.00197728	0.4122	0.888932	0.0356537	0.0320065	0.398862	0.492722	0.132551	-0.142171	3.81584e-06	3.46732e-07
LHX1	0.0586637	0.00858874	1.64185e-08	0.601488	0.0660577	0.0614674	0.085503	0.132539	0.0297959	-0.0174734	0.410466	0.610502
RAB33A	8.71588e-05	0.0222018	0.995615	0.0683898	-0.00244649	0.0472906	0.964418	0.277987	-0.0150489	-0.0594405	0.702401	0.0500799
TPRG1	0.0409373	0.0282027	0.00013104	0.0149019	-0.0173823	0.00880996	0.709228	0.860619	-0.0189967	0.00280608	0.626169	0.940695
AL590705.1	0.00158097	0.0108112	0.91407	0.477531	0.0475897	0.0338211	0.245618	0.463241	-0.018032	-0.0193493	0.645925	0.569961
NRG1	0.0141121	-0.00340392	0.265744	0.829762	0.000259284	-0.0222379	0.997235	0.654982	-0.0184894	0.0065962	0.637113	0.857462
CD2	0.021554	-0.00688499	0.0647286	0.70332	-0.0292413	0.00235869	0.506134	0.968971	0.0417863	0.013402	0.226279	0.704862
MACF1	-0.0148789	0.0373082	0.233568	0.000771327	0.0820834	0.0872916	0.0259411	0.0207995	0.0791658	0.186996	0.0094262	1.04881e-11
CLEC2D	0.00962042	-0.0114829	0.481106	0.440248	-0.0253569	-0.0168772	0.56821	0.743193	-0.00795467	-0.0455037	0.845425	0.149456
TRIM25	-0.0232427	-0.0164659	0.0431067	0.215231	-0.0574175	-0.0775929	0.145705	0.0446511	0.12504	-0.103175	1.48033e-05	0.000295617
AC068506.1	NA	NA	NA	NA	0.0029832	0.00806103	0.955386	0.87543	-0.0475916	0.0710786	0.156782	0.0163657
TRIB3	0.0178933	-0.000444354	0.136622	0.975426	0.0166323	0.0482612	0.72373	0.26585	0.0425952	-0.0581167	0.215773	0.0563988
SLC25A48	0.00210994	0.00655034	0.878685	0.721414	0.0448932	-0.0147159	0.279563	0.777343	0.0386779	-0.0704228	0.270583	0.0175069
FCRL2	0.00871283	-0.0065205	0.530824	0.721414	0.0107123	0.000953463	0.828994	0.986123	0.020638	-0.0200728	0.592871	0.554569
AC084809.2	0.00499868	-0.00481456	0.728855	0.791928	-0.0637192	-0.0221197	0.099516	0.655415	-0.117947	0.031663	4.88685e-05	0.33886
AC011498.1	0.0290998	0.0171011	0.0090653	0.192737	-0.0491752	-0.025803	0.227135	0.595606	-0.00935276	0.00459943	0.81696	0.902881
CD207	0.0162057	-0.00520057	0.187306	0.777852	0.00451155	0.0143069	0.927689	0.782345	NA	NA	NA	NA
CD226	0.0924181	0.0307888	7.69454e-20	0.00700698	0.0284725	0.0591504	0.518429	0.152058	0.0284216	-0.0510588	0.436281	0.100843
ZC3H12A	-0.00123123	0.0300475	0.933985	0.00877792	-0.0381207	-0.0144319	0.360922	0.780957	0.00948886	0.0321293	0.814349	0.330827
ICAM3	0.0649717	-0.00739286	2.91219e-10	0.673777	-0.109186	-0.0398372	0.00200361	0.369486	-0.0316712	-0.066622	0.379028	0.0255938
PLIN5	0.0137407	0.00347378	0.281956	0.829762	-0.0354054	-0.040034	0.402	0.366133	-0.011901	0.0186257	0.76803	0.586237
GRAMD1A	0.0308742	0.0179559	0.00528912	0.165299	-0.0734999	-0.0658721	0.050378	0.101028	-0.0302474	-0.159729	0.403237	8.20948e-09
FAM43A	0.0636496	0.025624	6.98833e-10	0.0300633	0.130354	0.0420854	0.000154404	0.351837	0.0572409	0.0623541	0.0775269	0.0383263
IRF2BP2	-0.0877179	-0.0160465	5.88226e-18	0.231263	-0.00576779	-0.0165423	0.913555	0.747736	0.144324	-0.14394	3.95988e-07	2.42428e-07
NRP1	-0.0176966	0.0248475	0.141774	0.0363126	0.0792612	0.0598081	0.0323588	0.146864	0.038407	-0.159393	0.273493	8.84101e-09
GRASP	-0.00349877	0.0132498	0.807927	0.350372	0.00621681	-0.0437301	0.906249	0.326834	0.0184401	0.0407398	0.638238	0.203924
TLNRD1	-0.000909199	0.0533938	0.94861	5.43101e-07	0.0876831	0.0727708	0.0161285	0.0633339	0.130456	-0.184943	5.63578e-06	1.80869e-11
IGHA2	-0.00333745	-0.00196507	0.807927	0.888932	-0.0105788	-0.0400697	0.828994	0.365724	NA	NA	NA	NA
LTA4H	-0.0107297	-0.00807507	0.421649	0.629687	-0.113034	-0.129678	0.00132742	0.000233228	-0.0485769	-0.0964405	0.146327	0.000773531
AL645608.8	0.00725211	0.0221804	0.605988	0.0684585	0.0692776	0.0927146	0.0677874	0.0127758	0.0815951	0.114347	0.00718959	5.27354e-05
SLC38A1	-0.0077702	-0.00901365	0.579914	0.576645	-0.0429225	-0.0403021	0.3058	0.365724	0.0165561	-0.0200728	0.672783	0.554569
LINC01857	0.00744138	-0.0171201	0.59494	0.192194	-0.149069	-0.134756	1.14205e-05	0.000121296	-0.117919	-0.0390213	4.90174e-05	0.225389
SLAMF9	0.0330249	-0.00997005	0.00260837	0.523824	-0.109778	-0.0663338	0.00188871	0.0978847	-0.168568	-0.107451	1.87557e-09	0.000154355
MIR4435-2HG	0.102533	-0.00620679	3.1039e-24	0.741244	-0.086257	-0.0507051	0.0182883	0.236843	-0.131513	-0.142924	4.63794e-06	2.97841e-07
GIPC2	0.00733485	-0.00439487	0.601187	0.802713	0.00417691	0.0067512	0.934824	0.900907	0.0737964	0.105081	0.0166656	0.000222659
IFNGR1	-0.0291167	-0.00106829	0.00905403	0.943661	-0.0603972	-0.0495705	0.122518	0.249675	0.0536526	-0.254629	0.101314	4.22619e-21
AFF4	0.0260113	0.0167872	0.021518	0.203887	0.0648401	0.132755	0.0929116	0.000157097	-0.0693809	0.493728	0.0259014	1.26874e-85
IGHA1	-0.008177	-0.00481456	0.559699	0.791928	NA	NA	NA	NA	0.00666877	-0.0210703	0.870832	0.548026
NCEH1	0.021035	-0.0238649	0.0726877	0.0465306	-0.00476314	-0.0484416	0.927689	0.263439	-0.0213785	-0.254444	0.576908	4.51017e-21
P3H2	0.0196358	0.0294139	0.0978811	0.0105275	-0.0341954	0.0248978	0.421857	0.611093	-0.148827	0.336641	1.5756e-07	3.01177e-37
FSTL1	0.0227406	-0.00857288	0.0486375	0.601488	0.0467239	0.0621498	0.25476	0.127929	-0.00694439	-0.0176539	0.8659	0.607785
NPHS1	-0.00578119	-0.00340392	0.679153	0.829762	0.00513603	0.0112949	0.924242	0.82899	0.0309875	0.0668942	0.390268	0.0250071
AC092378.1	0.0193107	-0.00277916	0.104257	0.854623	NA	NA	NA	NA	0.0642693	0.0844625	0.0421232	0.00360296
TWIST2	0.0444177	0.0104781	2.85666e-05	0.496099	0.0135232	0.023157	0.784621	0.643207	0.0588871	-0.0765907	0.0678532	0.00898436
METTL7B	-0.0129624	-0.00132216	0.316569	0.928346	-0.0499809	-0.0374485	0.217765	0.407708	-0.0824148	0.00802292	0.00654805	0.825887
FAM129A	0.0259981	0.0809751	0.0215626	3.54346e-15	0.129601	0.149346	0.000170945	1.46742e-05	0.141115	-0.146648	7.48726e-07	1.3759e-07
HES6	0.0350831	0.0298676	0.00127156	0.00924277	-0.08939	-0.074745	0.0138131	0.0549449	-0.0985015	0.160057	0.000870107	7.66627e-09
SYTL1	0.0502219	-0.0173519	1.71182e-06	0.184269	-0.118409	-0.0607489	0.000713453	0.138673	-0.0329452	-0.096838	0.357494	0.000732449
AC048341.2	0.0465048	0.0843002	1.08794e-05	2.2677e-16	0.0207784	0.0785551	0.65146	0.0416018	-0.0157368	0.00349101	0.69094	0.926408
RUNX3	0.00218151	0.0385481	0.875505	0.000481135	0.0261045	0.0684658	0.555259	0.0847171	0.0721275	0.0247061	0.0196976	0.469202
DDIT4L	-0.00578119	-0.00340392	0.679153	0.829762	-0.0403446	0.0454089	0.330889	0.303291	-0.00923819	0.00607624	0.819632	0.86924
CITED1	-0.00472787	-0.00761575	0.734756	0.657136	0.0507721	0.061661	0.208885	0.13128	-0.0473807	-0.00430851	0.158814	0.909552
LINC02452	0.0100876	-0.0039307	0.455418	0.816394	0.0132235	0.00533918	0.78943	0.923867	-0.00288181	0.0619734	0.944485	0.0397703
DENND1B	-0.0106395	0.0333102	0.426574	0.00313898	0.148148	0.0786775	1.3109e-05	0.0411899	0.232816	-0.297783	2.88739e-17	6.22176e-29
RNF157	-0.00248969	-0.0111325	0.860808	0.460259	0.0282601	0.0230666	0.520826	0.644041	-0.0385476	0.00203867	0.272053	0.95848
GIMAP4	0.0208513	-0.015503	0.0757975	0.249921	0.00295666	-0.00198014	0.955721	0.974127	0.126353	-0.189527	1.185e-05	5.29665e-12
BLVRA	-0.0372717	0.0514634	0.000561877	1.4966e-06	-0.0212314	0.0530341	0.641922	0.210749	0.0820175	0.43833	0.00683892	1.69119e-65
BCL3	-0.0552511	0.0276828	1.19127e-07	0.0172887	-0.1061	-0.0765847	0.00278374	0.0480316	0.143899	-0.16536	4.29002e-07	2.29026e-09
HAPLN3	0.0713287	0.0447687	3.56499e-12	3.65568e-05	0.0121452	0.0221592	0.806066	0.655415	0.0731525	-3.45412e-05	0.0177654	0.999314
C5AR1	-0.0295226	-0.0262542	0.00798255	0.0255838	-0.0833577	-0.0321737	0.0236214	0.490098	-0.0499297	-0.0655124	0.134389	0.0284521
LINC02076	-0.00578119	-0.00340392	0.679153	0.829762	0.0713541	0.0679159	0.0589192	0.0879145	-0.0123976	-0.00040076	0.759055	0.991452
SAMD4A	-0.00299582	0.027584	0.828363	0.0177521	0.103359	0.0609782	0.00369924	0.136709	0.10204	0.193833	0.00053165	1.64172e-12
MIR503HG	0.0166433	0.010052	0.172092	0.518713	-0.00313443	-0.0189253	0.952112	0.712545	0.0164854	-0.0821711	0.673792	0.00474298
GPR132	0.0329278	0.0590895	0.002691	2.09474e-08	-0.0321388	0.0307965	0.455364	0.514662	0.111887	0.119229	0.000125468	2.38671e-05
MRC1	-0.0371277	-0.081507	0.000588732	2.2966e-15	-0.175172	-0.23345	1.6644e-07	1.06028e-12	-0.142123	-0.239833	6.09245e-07	9.68079e-19
CIITA	-0.103614	-0.0460794	9.98558e-25	1.97474e-05	-0.00823935	-0.0289827	0.873776	0.544589	0.116795	-0.151328	5.79074e-05	5.15763e-08
TBC1D4	-0.00326094	-0.0105416	0.812254	0.491746	-0.00341582	0.000587889	0.94742	0.990778	0.0178482	-0.0405617	0.648725	0.206039
CLEC5A	0.0646139	-0.000846109	3.68196e-10	0.9524	-0.00380444	-0.0187338	0.939805	0.715832	0.0151279	0.0207557	0.700718	0.554569
ITM2A	0.00955599	0.0221499	0.484943	0.068568	NA	NA	NA	NA	-0.0382391	-0.0200728	0.273493	0.554569
COLEC12	-0.0159275	0.0032652	0.195794	0.840107	0.0512585	0.0258691	0.204098	0.594163	-0.00356792	0.0229732	0.929087	0.506848
PARP9	0.0405213	0.0218193	0.000155475	0.0739835	-0.0353673	-0.0388503	0.402573	0.386074	0.187232	-0.134908	1.82349e-11	1.43446e-06
RNF207	0.0387827	2.53922e-05	0.000312571	0.997922	-0.00446528	-0.015188	0.928372	0.770307	0.00986111	-0.0164035	0.807876	0.632999
NEMP1	0.0913821	0.0599004	2.03385e-19	1.29238e-08	0.145188	0.229856	2.05642e-05	2.5532e-12	0.140403	0.301407	8.56271e-07	1.15088e-29
SNAI1	0.00576387	0.0188412	0.679153	0.140063	-0.0153194	0.0270747	0.748675	0.57571	0.0463546	0.0665395	0.170384	0.0257819
CARD16	-0.0045395	0.00972875	0.746884	0.537122	0.140336	0.047569	4.05528e-05	0.274459	0.223137	-0.104706	6.36539e-16	0.000235331
AC016831.1	0.0183564	0.00908176	0.125627	0.572725	0.0363194	0.0596673	0.388452	0.148114	0.0616775	0.0558383	0.0532985	0.0685712
CTLA4	0.00455083	0.0181128	0.746214	0.16141	0.012481	0.0222084	0.79978	0.65512	-0.000853442	-0.0390605	0.981971	0.225004
MARCO	0.0549604	-0.0355351	1.38548e-07	0.00148074	-0.0549272	-0.0923355	0.16759	0.0132551	0.02565	-0.110267	0.487681	0.000100777
AHNAK	-0.0955484	-0.0162954	3.86553e-21	0.220739	-0.0637439	-0.0314853	0.099416	0.501948	-0.0487096	-0.109853	0.14532	0.000107218
ZNFX1	-0.0260326	0.0399906	0.0214411	0.000272814	0.164583	0.16475	1.02299e-06	1.36013e-06	0.186117	0.099792	2.4378e-11	0.000481481
RPS19	0.0422875	-0.0783841	7.49537e-05	2.90024e-14	-0.226555	-0.2421	4.77367e-12	1.23564e-13	-0.0721238	-0.236968	0.0196976	2.57524e-18
AL109754.1	0.0512684	-0.00514526	9.95942e-07	0.781944	0.0875662	0.0649242	0.0162782	0.107537	0.0571577	-0.0771164	0.0779611	0.00851574
SLA	-0.00920756	0.0396348	0.502813	0.00031351	0.238478	0.129397	2.66028e-13	0.00024208	0.166677	-0.241068	2.88724e-09	6.20569e-19
LY6E	-0.071894	0.0147567	2.35461e-12	0.281558	0.0531144	0.0454328	0.185141	0.303291	0.0209259	-0.265473	0.586755	6.18253e-23
JSRP1	0.0177418	-0.0105963	0.140723	0.489291	-0.0570833	-0.0314643	0.147265	0.501948	-0.00865359	0.0318628	0.828278	0.335557
MB21D1	-0.0159509	0.00983773	0.195217	0.530716	0.134989	0.0419893	8.26783e-05	0.353031	0.195636	-0.0141009	1.97309e-12	0.689766
DOK7	-0.00333745	-0.00196507	0.807927	0.888932	-0.00618634	0.0144776	0.906713	0.780028	-0.0169059	0.0313799	0.667059	0.343566
BSPRY	0.0112465	0.00532918	0.396576	0.777852	NA	NA	NA	NA	0.0264703	-0.00432769	0.471616	0.909292
PLEKHG1	-0.0047201	-0.00277916	0.734756	0.854623	NA	NA	NA	NA	-0.0263853	-0.0200728	0.471616	0.554569
UBE2L6	0.0200885	0.0393984	0.0893122	0.000343134	0.040769	0.0232996	0.330889	0.640516	0.247151	-0.0727887	2.27017e-19	0.0136211
RPL13	-0.000803922	-0.0998585	0.955807	1.76811e-22	-0.207581	-0.245131	2.965e-10	5.87217e-14	-0.0885695	-0.220017	0.00316693	6.84638e-16
PDGFRL	0.0536187	0.0302866	2.87143e-07	0.00816525	0.0253919	0.010237	0.56821	0.84534	0.117661	-0.0851033	5.07032e-05	0.00334474
ATP6V0A4	NA	NA	NA	NA	NA	NA	NA	NA	-0.011059	0.0701202	0.783213	0.0180137
STAP1	0.0372005	0.0488472	0.000575381	5.45499e-06	0.0904985	0.0992793	0.0124783	0.00678263	0.123869	-0.0282083	1.82478e-05	0.395806
AC092636.1	-0.0047201	-0.00277916	0.734756	0.854623	NA	NA	NA	NA	NA	NA	NA	NA
CSF2RA	0.0137323	0.0293618	0.282232	0.0106994	0.0505714	-0.00929079	0.211354	0.853466	0.119236	-0.18551	3.98896e-05	1.55488e-11
PDE11A	-0.008177	0.0156425	0.559699	0.245063	NA	NA	NA	NA	0.0441823	-0.0200728	0.196598	0.554569
GPRC5A	-0.00333745	-0.00196507	0.807927	0.888932	0.0549993	0.0618564	0.167216	0.130291	0.0147306	0.0130005	0.708169	0.713485
RB1	-0.0283455	0.0230979	0.0112704	0.055795	0.173008	0.136179	2.41364e-07	9.93397e-05	0.157371	-0.0514463	2.45567e-08	0.0978158
ADGB	0.013886	0.0266627	0.275223	0.0230896	NA	NA	NA	NA	-0.0382391	-0.0200728	0.273493	0.554569
GFPT2	0.00773635	-0.00439487	0.581752	0.802713	-0.0105788	-0.0141514	0.828994	0.783881	-0.014789	0.089298	0.707505	0.00199718
HOXD13	NA	NA	NA	NA	NA	NA	NA	NA	-0.0175559	-0.0231127	0.654312	0.503856
LINC00861	-0.00578119	-0.00340392	0.679153	0.829762	0.0261877	0.00958978	0.553746	0.852361	-0.0382391	0.0286541	0.273493	0.392075
C12orf50	-0.00746419	-0.00439487	0.593625	0.802713	-0.0247605	0.00133143	0.579697	0.981474	-0.0686609	0.0498079	0.027837	0.110648
ADD2	-0.010308	0.00593323	0.442389	0.749553	0.0455276	0.0327886	0.270197	0.478722	-0.0192817	-0.000207606	0.622061	0.995865
APOBR	-0.0507852	0.0067754	1.27861e-06	0.706943	-0.0201382	0.0436329	0.659717	0.328322	-0.0486962	-0.0989925	0.14532	0.000539438
LINC00996	-0.00484683	-0.0170454	0.734756	0.194414	0.0431538	-0.0264835	0.3048	0.583307	0.058886	-0.0304567	0.0678532	0.36063
RBM24	-0.0047201	0.0326568	0.734756	0.00386675	0.0792671	0.0506676	0.0323588	0.237228	0.00969863	0.0630333	0.809831	0.0359492
NKX3-1	0.0386994	0.02361	0.000323007	0.0493028	-0.0445322	-0.0192692	0.284609	0.705512	-0.0348627	0.118836	0.324343	2.54782e-05
HMSD	-0.00305182	-0.0092262	0.825767	0.562968	-0.02535	-0.0288239	0.56821	0.546491	0.00740886	-0.0249004	0.856047	0.465167
PSMB9	-0.00395272	0.0589067	0.784138	2.31601e-08	0.140447	0.120967	3.99731e-05	0.000671346	0.299969	-0.181033	1.56925e-28	4.97534e-11
FOSB	0.000233719	-0.0106283	0.986958	0.48822	0.027341	-0.0188486	0.538417	0.713302	0.0763049	0.107719	0.0127692	0.000148256
PRAM1	-0.0276097	-0.0263862	0.0138952	0.0247793	-0.104793	-0.0994335	0.00318724	0.00670383	-0.0923383	-0.0821363	0.00197112	0.00476004
PNPT1	0.00827977	0.0190371	0.559399	0.134776	-0.0521007	-0.070574	0.194352	0.0741675	0.126085	-0.226217	1.23549e-05	9.47859e-17
P2RY10	0.0262358	-0.00196507	0.0203044	0.888932	NA	NA	NA	NA	0.0165561	-0.0200728	0.672783	0.554569
CYB5D2	0.048087	0.00953746	5.02967e-06	0.544272	-0.0920064	-0.0763867	0.0109157	0.0485749	-0.0202067	-0.015303	0.601926	0.660643
AC097381.1	0.0172296	0.0339586	0.154653	0.00254904	0.0494789	0.0707073	0.224032	0.0734212	0.0432353	0.0509655	0.208472	0.101465
XRN1	-0.00806082	0.0433967	0.562149	6.67158e-05	0.069932	0.0804418	0.0644174	0.0361295	0.159399	-0.0500225	1.5738e-08	0.108849
APOL1	-0.0104034	0.0148511	0.438122	0.277521	0.144114	0.104292	2.41271e-05	0.00413128	0.212717	0.0602213	1.41705e-14	0.0466212
GPD1	-0.00192745	0.00323525	0.891901	0.841317	-0.0962697	-0.0559826	0.00742514	0.179468	-0.140501	0.000261751	8.41162e-07	0.994936
SMCHD1	-0.129529	-0.0192285	2.52852e-38	0.129552	0.0229252	-0.0344004	0.612807	0.454664	0.037351	-0.100903	0.285983	0.000409858
BEX2	0.010961	0.00884422	0.410869	0.588152	-0.0907615	-0.0913236	0.0122064	0.014573	-0.00286951	0.0128142	0.944523	0.717721
NPR1	-0.00931953	0.022105	0.496304	0.0691158	-0.0243178	0.00960603	0.586302	0.852361	-0.110428	-0.04925	0.000156636	0.114706
LAP3	-0.0528673	0.0223314	4.27851e-07	0.0664553	-0.105192	-0.0838114	0.00306564	0.0273578	0.12858	-0.184963	7.93253e-06	1.80358e-11
DNAH8	NA	NA	NA	NA	-0.0429225	-0.0288239	0.3058	0.546491	-0.00186134	0.0173119	0.964232	0.611538
NRARP	0.0159114	-0.00520057	0.1962	0.777852	0.076677	0.0561941	0.0397635	0.177136	0.0850332	0.0541234	0.00487591	0.0789363
JAM2	0.0085838	0.0237095	0.539144	0.0482001	0.0129163	-0.0591644	0.792735	0.152054	0.031544	0.0698887	0.381002	0.018425
MFAP5	0.0361868	-0.0210134	0.000841753	0.0875279	-0.0237448	-0.0639416	0.597189	0.114448	-0.0597982	-0.0592513	0.0628749	0.0509394
LAD1	0.0149796	0.0144352	0.230192	0.296579	-0.00401902	-0.0275703	0.936643	0.567458	-0.0113757	-0.0636786	0.778796	0.0338624
CCL14	-0.0174408	0.0175854	0.149043	0.177821	-0.0114909	-0.0291515	0.818216	0.541169	0.0424301	0.086938	0.217899	0.00268081
ARID3A	-0.00749475	0.00464618	0.593625	0.800849	-0.0583554	-0.0187422	0.138059	0.715832	0.0922694	-0.150065	0.00198765	6.77693e-08
CD180	0.024098	0.0115701	0.0349655	0.436542	0.0829947	0.0265215	0.0243175	0.582944	0.0806565	-0.123438	0.00799691	1.17397e-05
GATM	0.0146585	0.0524102	0.242415	9.20401e-07	0.0136416	0.0124431	0.782698	0.812612	-0.023248	0.0333242	0.539686	0.310432
ABHD2	0.0193923	-0.0476605	0.102526	9.44528e-06	-0.154149	-0.14448	5.37485e-06	3.0406e-05	-0.0991611	-0.0860374	0.000795158	0.00299064
RFTN1	0.0339053	0.0698651	0.00192803	1.77407e-11	0.0935892	0.07915	0.0094165	0.0398086	-0.0118924	0.00475602	0.76803	0.899689
CASP4	0.000528152	0.0732226	0.970527	1.57705e-12	0.194213	0.154769	4.82154e-09	6.61109e-06	0.243615	-0.0457346	7.42569e-19	0.147077
SP9	NA	NA	NA	NA	-0.0403446	0.0382555	0.330889	0.393941	-0.000910048	0.0123614	0.980607	0.726789
C3AR1	0.0187744	-0.00887173	0.116245	0.5864	0.0652328	0.000867237	0.0905674	0.987015	0.169283	-0.134592	1.59088e-09	1.51981e-06
VCL	0.0112658	-0.010687	0.395503	0.484124	0.0488388	0.0505205	0.231279	0.238519	0.0192515	-0.102031	0.622437	0.000349855
AC006967.3	-0.0120402	-0.0070892	0.360061	0.68996	-0.0241793	0.0294485	0.588674	0.537604	-0.077688	0.0358866	0.0110654	0.270804
RPS6	0.0372187	-0.0875917	0.000572721	1.25987e-17	-0.159548	-0.195371	2.29544e-06	4.7983e-09	0.0324474	-0.202002	0.365543	1.62472e-13
HOOK1	-0.0047201	-0.00277916	0.734756	0.854623	0.0307183	0.0186679	0.480841	0.716569	-0.0222	-0.025799	0.560697	0.445478
CYTL1	0.0268089	-0.00700459	0.0173715	0.695427	-0.0368406	-0.0615381	0.381035	0.131963	-0.0302315	0.0665016	0.403408	0.0258672
ABCA1	0.0235256	0.0228658	0.040276	0.0585423	0.142206	0.0695992	3.13181e-05	0.0790841	0.147369	-0.0808638	2.14041e-07	0.00551213
CD37	-0.0160915	-0.0509737	0.190759	1.92077e-06	-0.0752215	-0.126391	0.0441002	0.000354122	-0.0165507	-0.0823785	0.672783	0.00462705
MREG	-0.00649599	0.0259017	0.645535	0.0280434	-0.102337	-0.0224951	0.00409959	0.654982	-0.103736	-0.127086	0.000419953	6.08609e-06
ABL2	0.00767109	0.0653431	0.586066	4.06609e-10	0.135644	0.0997455	7.57015e-05	0.00650835	0.230387	0.0724901	6.14988e-17	0.0140516
CFAP57	-0.00578119	-0.00340392	0.679153	0.829762	-0.0268216	0.0163264	0.547074	0.750257	-0.00545131	0.0329102	0.892086	0.317407
CD74	-0.000584115	-0.00209173	0.966911	0.888932	0.111085	0.126765	0.00164275	0.000339082	0.247478	0.00510655	2.04879e-19	0.893269
KDR	0.00490275	-0.00481456	0.734756	0.791928	NA	NA	NA	NA	0.00542821	0.0530997	0.892361	0.085363
PKIB	0.0854477	0.0111235	4.47986e-17	0.460379	0.00859044	0.0338918	0.868441	0.463157	0.0103463	-0.0268129	0.800188	0.424038
FGR	-0.0143491	-0.01679	0.255781	0.203887	-0.103301	-0.103634	0.00371824	0.00439954	-0.0708712	-0.164598	0.0223015	2.73838e-09
SEMA4A	0.0194149	0.0612985	0.102043	5.55002e-09	0.174239	0.105391	1.97276e-07	0.0036788	0.16932	-0.0418392	1.58189e-09	0.190565
NDP	0.0148531	0.00807375	0.234638	0.629687	-0.0159951	0.00498734	0.73751	0.926767	-0.0273002	-0.0347917	0.45556	0.284429
DNAJB9	0.0111997	0.0296539	0.397977	0.00982908	-0.001911	0.0425009	0.974086	0.344876	-0.00513812	0.0914682	0.897788	0.00151318
EGR4	0.00750804	0.00859305	0.593625	0.601488	0.0886649	0.0897804	0.0147648	0.0166328	0.0344446	0.0693823	0.331728	0.0193842
CLEC4A	-0.0128357	0.00538619	0.321914	0.777852	0.0769684	0.0552706	0.0389417	0.186844	0.197753	-0.193625	1.09905e-12	1.73359e-12
LRRK1	0.010331	0.0165419	0.442036	0.212593	-0.0623836	-0.0733055	0.108789	0.060906	-0.0832408	0.0703453	0.00597581	0.0176188
PER1	0.0046207	0.0085924	0.741145	0.601488	0.0243672	0.00148046	0.585333	0.98018	-0.0409748	0.00580151	0.237035	0.876464
RPL18A	0.041382	-0.0838883	0.000109603	3.12986e-16	-0.226714	-0.23672	4.64938e-12	4.83293e-13	-0.0981147	-0.207192	0.000917781	3.56046e-14
CREBRF	-0.0250629	0.00151788	0.0274995	0.917427	-0.0777879	-0.0957425	0.0364155	0.00959719	-0.0229416	-0.0755102	0.5467	0.0101055
IFI16	-0.102119	-0.0202173	4.79199e-24	0.104405	-0.0754469	-0.116538	0.0434566	0.00111051	0.215755	-0.173218	5.70275e-15	3.50137e-10
FOS	0.0203198	-0.0126756	0.0850931	0.380906	0.144338	0.11843	2.33504e-05	0.00089545	0.158255	0.15417	2.01512e-08	2.76502e-08
TUBB2A	0.0234268	0.0761603	0.0412658	1.67342e-13	0.16047	0.185087	1.99667e-06	3.45333e-08	0.0728909	0.12196	0.0182508	1.51668e-05
ODF2L	0.0308472	0.0521392	0.00532076	1.06044e-06	0.0190442	0.00237757	0.679541	0.968971	-0.0420713	-0.0509915	0.222528	0.101302
C1orf122	0.049197	-0.0155177	2.8668e-06	0.249354	-0.140657	-0.0579047	3.89054e-05	0.163026	-0.15833	-0.159905	1.99256e-08	7.91928e-09
HTRA3	-0.00667586	0.0211239	0.634644	0.08548	NA	NA	NA	NA	0.0128609	0.0422363	0.749145	0.186006
SULT1C4	0.0115718	0.0182741	0.381973	0.156462	NA	NA	NA	NA	-0.0263666	-0.00633603	0.471877	0.863762
NR4A1	-0.00649192	-0.0104115	0.645591	0.498468	0.0829388	0.0934525	0.024389	0.0119746	0.0455401	0.104957	0.179539	0.000226808
VNN3	0.0179325	-0.00277916	0.13569	0.854623	0.00411399	-0.0440914	0.934875	0.321085	-0.0191072	0.0157802	0.623078	0.648659
GALM	0.0511087	-0.0147906	1.07913e-06	0.280073	-0.139607	-0.0586541	4.46555e-05	0.155698	-0.0380374	0.0919963	0.276024	0.00141533
IGHG2	-0.0156697	-0.0092262	0.204632	0.562968	0.0479676	0.0113522	0.241632	0.82835	-0.0393912	-0.0214761	0.259922	0.538402
SRGN	-0.0296403	0.0469852	0.00771251	1.31083e-05	0.0245562	0.0407214	0.58197	0.365724	-0.0426706	-0.161941	0.214834	5.04652e-09
NXN	0.0161114	0.0166703	0.190209	0.208331	0.0283951	0.0165481	0.519287	0.747736	0.00999603	-0.000495172	0.807117	0.990131
CAMK1	0.0300666	-0.00587597	0.00673933	0.750656	-0.0638979	-0.0480765	0.0985906	0.268075	-0.126681	-0.0358007	1.11639e-05	0.271812
MCOLN2	0.0408019	0.0737654	0.000138388	1.04765e-12	-0.00848666	-0.0161887	0.870218	0.753074	0.0697994	0.0328768	0.0248048	0.317633
C1orf186	0.0149029	-0.00681076	0.232743	0.704223	0.0389487	0.0296414	0.350051	0.534228	0.0134709	-0.0347917	0.736617	0.284429
KIRREL1	-0.0047201	-0.00277916	0.734756	0.854623	-0.0403446	-0.00938244	0.330889	0.853466	NA	NA	NA	NA
ORC6	0.0178243	-0.00215998	0.1383	0.888932	0.0115701	0.0498806	0.816728	0.245833	-0.0468964	-0.00987168	0.164188	0.784155
LINC01943	0.0331338	-0.00380424	0.00252342	0.823712	-0.0155547	-0.0466014	0.744567	0.287521	-0.041121	-0.074777	0.235231	0.0109404
SFRP1	0.01461	0.0121598	0.244304	0.405379	0.0300251	0.0404326	0.491156	0.365724	-0.0120002	-0.0401882	0.766806	0.210108
C9orf72	-0.00686025	0.0353131	0.631273	0.00160103	0.0995956	0.0767413	0.00534377	0.0476363	0.174693	-0.207274	4.29182e-10	3.48275e-14
CABP5	NA	NA	NA	NA	0.0511006	0.0771302	0.205626	0.0463281	0.0306105	0.171106	0.396916	5.82991e-10
LONRF2	0.0183479	-0.00277916	0.125786	0.854623	-0.0403446	-0.0400697	0.330889	0.365724	0.0164756	-0.00952417	0.673792	0.793079
KMT2C	-0.0228939	0.0156701	0.0467915	0.245063	-0.138187	-0.0517658	5.36617e-05	0.225033	-0.0111906	0.402258	0.781201	2.815e-54
ADRA2A	-0.00333745	-0.00196507	0.807927	0.888932	NA	NA	NA	NA	-0.0402775	0.0247022	0.246086	0.469202
SLC26A11	-0.0189826	-0.0145999	0.111209	0.288774	-0.107586	-0.0560227	0.0023922	0.179146	-0.122332	-0.0767923	2.36563e-05	0.00880474
TNNT2	-0.00333745	-0.00196507	0.807927	0.888932	NA	NA	NA	NA	-0.0308591	-0.0214761	0.392374	0.538402
GRIN1	0.0136895	-0.00340392	0.283854	0.829762	-0.0105788	-0.0168988	0.828994	0.743145	0.0508653	-0.00427654	0.125182	0.909875
VWCE	0.000579941	-0.0063991	0.966911	0.730314	-0.0484592	-0.0764752	0.235784	0.0483159	-0.0395822	0.0119406	0.25744	0.736576
PCDH19	NA	NA	NA	NA	-0.00605318	0.0226264	0.909239	0.652663	0.00575404	0.0774824	0.888142	0.00816726
DST	0.0557055	0.0135446	9.27476e-08	0.336626	0.0183856	-0.00107946	0.691467	0.984702	0.0405325	-0.11384	0.242891	5.71398e-05
LYSMD2	-0.0368851	0.0155765	0.000644336	0.246831	0.0472619	-0.0285633	0.248589	0.550535	0.116921	-0.114745	5.69726e-05	4.94171e-05
TLR2	-0.0358566	0.0409307	0.00095383	0.000188495	0.105075	0.0318328	0.00310358	0.495813	0.0671664	-0.148024	0.0320915	1.03409e-07
CCNG2	-0.00471596	0.0310054	0.734812	0.00655087	-0.0888617	-0.0164177	0.0145273	0.749094	-0.0260767	0.0457114	0.477922	0.147261
SP140	0.0774178	0.0287312	3.56423e-14	0.0128504	-0.0380608	0.0159762	0.361676	0.758001	0.0889514	-0.0302587	0.00303002	0.363425
RPS6KC1	0.0536935	0.0347988	2.77839e-07	0.00192965	-0.00671765	0.0811873	0.896287	0.0338559	0.0532351	0.47415	0.104501	4.23683e-78
RPS2	0.0216823	-0.0838984	0.0628368	3.12986e-16	-0.23938	-0.253962	2.12519e-13	6.40461e-15	-0.171808	-0.250363	8.6441e-10	2.14065e-20
DTX3L	0.00444335	0.0257146	0.753609	0.0294168	0.102437	0.0575092	0.00406552	0.166519	0.233881	-0.057408	2.07074e-17	0.0598029
DERL3	0.0194614	-0.0148756	0.101049	0.276573	0.0678126	0.0869746	0.0755728	0.0213194	0.013615	-0.00218171	0.733595	0.956295
KCNE1	-0.025313	-0.00395702	0.0258935	0.816394	-0.0599685	-0.0195876	0.125744	0.700484	0.0691646	-0.145117	0.0264198	1.90601e-07
IGSF3	0.0104721	0.016806	0.434903	0.203559	-0.0298926	-0.0377699	0.493229	0.401927	-0.0117477	0.0167065	0.76917	0.625727
LAIR2	-0.00746419	-0.00439487	0.593625	0.802713	NA	NA	NA	NA	0.0327857	-0.0200728	0.360777	0.554569
MT-ND2	0.0333614	-0.000880818	0.00233727	0.951145	0.00123343	0.0467736	0.983576	0.285377	-0.0196135	0.107587	0.614409	0.000151142
IRAK2	0.0179999	0.0581285	0.134089	3.67371e-08	-0.0136913	0.0587316	0.782359	0.154965	0.0812093	0.191561	0.00750852	3.04717e-12
DBP	0.00124161	-0.0248368	0.933445	0.0363804	-0.0241295	-0.0301434	0.589656	0.526984	0.0107804	-0.00125126	0.790129	0.973391
OSR2	0.00154446	0.00147921	0.916502	0.919227	0.125767	0.175728	0.000283535	1.92648e-07	0.015578	0.0572198	0.69333	0.0607951
PDCD1LG2	0.0187365	0.0478107	0.117032	8.78886e-06	0.207804	0.145016	2.89264e-10	2.80131e-05	0.168426	-0.0973948	1.93658e-09	0.000676608
GIMAP8	-0.00506835	-0.00402166	0.724371	0.816394	0.0814333	0.0304891	0.0273093	0.519323	0.108196	-0.123148	0.000218147	1.23531e-05
ACE	-0.0562867	-0.0433286	6.73449e-08	6.8551e-05	-0.0413932	-0.114835	0.326514	0.00134717	-0.0128669	-0.154946	0.749145	2.34194e-08
AL513283.1	-0.0100162	-0.00589745	0.458019	0.749553	NA	NA	NA	NA	-0.0331846	0.0701191	0.352808	0.0180137
TAGLN2	0.0593487	-0.0175157	1.07385e-08	0.179554	-0.152973	-0.0874326	6.38053e-06	0.0205716	-0.0546169	-0.0879363	0.0939848	0.00237353
LINC02269	-0.00667586	-0.0039307	0.634644	0.816394	NA	NA	NA	NA	-0.0413378	-0.0283973	0.23196	0.392075
POU4F1	0.0340281	0.0180179	0.00184419	0.163248	-0.0403446	-0.00507999	0.330889	0.926729	0.0166118	-0.00701117	0.672783	0.848574
BARX1	-0.00883259	-0.00520057	0.523545	0.777852	-0.048215	-0.0486205	0.23916	0.260851	0.0418014	0.0641354	0.226176	0.0324237
ADTRP	-0.00758907	-0.0120259	0.592225	0.410735	-0.0306293	-0.0748112	0.481959	0.054715	-0.0832045	-0.108083	0.00599651	0.000140225
SLC35E3	0.0418454	0.0212828	9.02693e-05	0.0835765	-0.0724924	-0.0141685	0.0543808	0.783881	-0.0647047	-0.149949	0.0406827	6.93714e-08
FAM111A	0.00590693	0.0218948	0.679153	0.0727348	0.0734472	0.0338256	0.0505574	0.463241	0.123478	0.0754941	1.94481e-05	0.0101124
2021-09-04	-0.0109576	0.0161925	0.410869	0.225101	-0.155706	-0.130346	4.19106e-06	0.000214556	0.00611847	0.235049	0.88201	4.94762e-18
NPTX1	0.0442573	-0.00277916	3.06586e-05	0.854623	NA	NA	NA	NA	-0.0355911	0.0177154	0.312858	0.606265
AC064805.1	0.0188446	-0.00481456	0.114497	0.791928	-0.0429225	0.0201694	0.3058	0.690871	0.0403943	0.0173119	0.244631	0.611538
TRDC	-0.00667586	-0.0039307	0.634644	0.816394	NA	NA	NA	NA	NA	NA	NA	NA
RAC2	0.0585712	-0.0391228	1.72977e-08	0.000383594	-0.173469	-0.133386	2.24228e-07	0.000147173	-0.172741	-0.195634	6.99597e-10	9.96155e-13
ADORA3	0.0230777	0.00456279	0.0449346	0.802713	0.061622	-0.001142	0.113461	0.984535	0.0736466	-0.0903056	0.0169217	0.00175765
PLK3	0.00341498	0.00208984	0.807927	0.888932	-0.0539987	-0.0229738	0.176286	0.646219	-0.0076064	0.026156	0.851873	0.438
TBX21	-0.00465105	-0.00786589	0.739221	0.641584	NA	NA	NA	NA	-0.00815387	0.00971208	0.840094	0.788185
KLHL24	-0.0152684	-0.0175705	0.218735	0.178266	-0.0620988	-0.0618173	0.110592	0.130544	-0.149931	-0.00757536	1.25804e-07	0.835653
E2F7	-0.00667586	-0.0039307	0.634644	0.816394	0.0374925	0.0458755	0.371337	0.297247	-0.0386883	0.00143796	0.270557	0.968852
LINC01220	0.00400042	-0.00524033	0.781926	0.777852	-0.0581866	-0.0548539	0.139298	0.190812	0.0219012	-0.0347917	0.565516	0.284429
FCGR2A	0.00826074	-0.00314933	0.559699	0.846901	0.159346	0.0906044	2.35119e-06	0.0154473	0.205645	0.0410572	1.12101e-13	0.199975
CD44	-0.0074902	0.0217667	0.593625	0.0746438	-0.0736007	-0.0827101	0.0499878	0.0299517	-0.0628847	-0.238978	0.0478818	1.29023e-18
PSMA4	0.0294701	0.0755482	0.00810807	2.66689e-13	0.0479582	0.0283251	0.241632	0.555025	0.233953	-0.0316133	2.04871e-17	0.339753
SLC38A5	0.0115955	0.050598	0.381282	2.32859e-06	0.117315	0.127972	0.000803955	0.000292152	0.1069	-0.019759	0.000263516	0.561389
B4GALNT1	-0.00578119	-0.00340392	0.679153	0.829762	NA	NA	NA	NA	0.00613915	-0.0200728	0.881691	0.554569
RBMS3	-0.00321647	-0.00735716	0.814532	0.674626	-0.0135839	0.00206878	0.783952	0.973793	0.051043	0.121594	0.123659	1.61722e-05
MGST1	0.00582853	0.00222408	0.679153	0.888932	-0.0943968	-0.0569611	0.00880625	0.172037	-0.092953	-0.148944	0.0018243	8.55123e-08
ACTN1	0.0180193	-0.0368029	0.133683	0.00094327	-0.196798	-0.144331	2.92313e-09	3.10131e-05	-0.137198	-0.235486	1.58203e-06	4.25844e-18
RAB29	0.0388128	-0.00605359	0.000309503	0.749553	-0.0862113	-0.0522443	0.018325	0.219496	0.0339888	-0.0162215	0.339265	0.637537
DPP4	0.00548805	0.0238748	0.697007	0.0464516	0.0237776	0.0323993	0.596941	0.486348	0.0371823	0.067718	0.287463	0.0230398
HLA-DOA	0.0172568	0.00922453	0.15412	0.562968	0.0796909	0.0854894	0.031265	0.0240979	0.11619	0.0386973	6.37599e-05	0.229796
PDE6G	-0.00818833	-0.00517896	0.559699	0.779159	-0.0412696	0.0195783	0.328206	0.700484	-0.0698908	-0.0155554	0.0245794	0.654504
ZBTB20	-0.00765346	-0.00843197	0.587229	0.611309	0.0457889	0.0191146	0.267189	0.708273	0.0468925	0.116471	0.164188	3.75736e-05
CDA	0.0486091	-0.0408001	3.87418e-06	0.000199232	-0.0887183	-0.0689222	0.0147037	0.082702	-0.0344288	-0.121478	0.33188	1.64329e-05
APBB1IP	0.0243357	-0.027451	0.0328863	0.0183552	0.0548344	0.0194569	0.168472	0.702498	0.102484	-0.258681	0.000501757	8.80303e-22
LILRB4	0.0230501	0.0214505	0.0451629	0.0803154	0.0232077	0.0098018	0.607204	0.851587	-0.0304794	-0.19106	0.399096	3.48598e-12
FRMD3	0.0927452	0.0250632	5.63169e-20	0.0344673	0.0772945	0.112507	0.0378424	0.00172327	0.099769	0.130568	0.000728715	3.21251e-06
EFCC1	0.0255547	-0.0039307	0.0243581	0.816394	NA	NA	NA	NA	0.0296988	0.0501469	0.412227	0.108001
KIAA0100	0.0161117	0.0162458	0.190209	0.222914	-0.0445896	-0.0624899	0.283995	0.125689	-0.0717747	-0.156497	0.0203683	1.69154e-08
FURIN	0.0125024	-0.0155967	0.337307	0.246831	-0.0365172	-0.0282075	0.386313	0.557041	-0.045974	-0.121646	0.17518	1.60379e-05
ARX	0.0190531	0.0326568	0.109679	0.00386675	NA	NA	NA	NA	0.00786797	0.0232258	0.846538	0.501892
CLEC11A	0.0473545	0.00624041	7.23494e-06	0.740663	-0.0661982	-0.0474095	0.0847855	0.276576	-0.0252212	-0.0674089	0.496756	0.0237858
H1F0	0.045383	0.00827225	1.84748e-05	0.620563	-0.0359305	-0.0375503	0.395136	0.405984	0.0239327	-0.0815463	0.525038	0.00510436
DNAJB4	0.0243574	0.0412081	0.0327396	0.000168195	0.278125	0.260014	4.33381e-18	1.51816e-15	0.112744	0.355638	0.000109857	1.01668e-41
CIART	0.014342	0.0128869	0.255978	0.369584	0.00698106	0.019406	0.893418	0.703037	-0.0148803	0.0133872	0.70566	0.704862
LILRA2	0.0333124	-0.0423843	0.00237466	0.000104337	-0.184858	-0.123858	2.85552e-08	0.00047752	-0.117251	-0.108266	5.41815e-05	0.000136348
CASP1	-0.0198177	0.0311495	0.094401	0.00627251	0.0767061	0.0146284	0.0397031	0.778518	0.204686	-0.141028	1.49477e-13	4.34489e-07
BCL7A	0.00828203	0.00102966	0.559399	0.943661	-0.0835899	-0.0296853	0.0232384	0.534228	-0.0564363	-0.113601	0.0820821	5.9379e-05
NEFM	0.0195876	-0.00277916	0.0987395	0.854623	-0.0259348	-0.0317303	0.558371	0.497753	-0.0435264	0.0847034	0.20499	0.00350944
LSAMP	-0.0105585	-0.00621676	0.430656	0.740663	-0.0203279	-0.0400697	0.65749	0.365724	-0.0382391	0.0275721	0.273493	0.408861
LINC01480	0.0142042	0.000599322	0.261667	0.967676	-0.0237029	-0.041241	0.597483	0.362259	-0.00370938	-0.0461771	0.92642	0.142712
ADCY1	-0.00430595	-0.0131571	0.762368	0.355303	-0.0365079	0.0124587	0.386313	0.812531	0.013777	-0.017969	0.730004	0.599988
LAG3	0.00545529	0.0357092	0.699026	0.00139718	0.104887	0.050848	0.00315732	0.235628	0.110419	-0.0467663	0.000156636	0.136973
SLC16A3	0.0023515	0.0380876	0.867658	0.000568432	0.0549749	0.0365247	0.167365	0.422745	0.00311181	-0.181133	0.939099	4.85542e-11
TRIB1	0.00853458	0.0633268	0.542513	1.56016e-09	-0.0214909	0.0196468	0.639409	0.699605	0.110772	-0.112481	0.000149	7.13353e-05
CD200	0.0174093	0.0156464	0.149785	0.245063	0.0364035	0.0480008	0.38709	0.268764	0.0118173	0.0103459	0.768371	0.774942
CD3E	0.000809689	0.0114971	0.955807	0.440248	0.00758318	0.00464965	0.882786	0.931833	-0.0382391	-0.0200728	0.273493	0.554569
LAIR1	-0.0205272	-0.0118338	0.0813358	0.420289	0.00352923	0.00554422	0.945297	0.921245	0.0105639	-0.0392417	0.794854	0.222456
CIR1	-0.00339945	-0.00295695	0.807927	0.854623	-0.119265	-0.119096	0.000644777	0.000832837	-0.0871507	-0.0661239	0.00377656	0.0268479
ERICH1	0.067496	0.0155677	5.39616e-11	0.246978	0.183532	0.172492	3.65355e-08	3.54574e-07	0.172356	0.286343	7.62954e-10	1.05769e-26
IL18BP	0.0372094	0.0523392	0.000574099	9.54377e-07	0.185603	0.0893207	2.48111e-08	0.0173264	0.0874951	-0.0777066	0.00362914	0.00795481
SPN	-0.0917925	0.0150868	1.39254e-19	0.267022	-0.0132188	-0.0238137	0.78943	0.629575	0.0377847	-0.136248	0.279576	1.10987e-06
NAAA	-0.0447341	0.0320024	2.46466e-05	0.00479284	0.100559	0.0866044	0.00488778	0.0219706	0.114393	-0.00904721	8.52373e-05	0.803254
MTSS1	-0.0303076	-0.0102328	0.00629323	0.507244	-0.0392616	-0.0404713	0.345031	0.365724	-0.0304702	0.0136426	0.399096	0.699682
HEXB	-0.0306438	-0.029243	0.00563534	0.0110115	-0.173611	-0.219582	2.19301e-07	2.70804e-11	-0.18156	-0.207555	7.79861e-11	3.21504e-14
HMGCS1	-0.00331129	0.0149879	0.809331	0.271397	0.0264955	0.0693063	0.551499	0.0806638	0.0282659	-0.120555	0.438655	1.91355e-05
ONECUT2	0.0439132	-0.00589745	3.57766e-05	0.749553	0.0529459	0.0538583	0.186399	0.202273	0.0687252	0.100563	0.0276971	0.000430406
VSIG4	0.00658385	-0.012598	0.639745	0.384817	NA	NA	NA	NA	-0.0203632	-0.0519005	0.599208	0.0941872
NCKAP5	0.000533856	0.0264067	0.970393	0.0246849	0.0212853	0.0147116	0.641117	0.777343	-0.00993338	0.00171334	0.807721	0.962465
MAN1C1	-0.0171182	0.0111459	0.157844	0.459798	0.0568561	0.0703837	0.149575	0.0752512	0.00521211	-0.0689554	0.896451	0.0202403
PPFIBP1	0.0902938	0.0126435	5.47766e-19	0.382435	-0.0515068	0.0143876	0.20134	0.781852	0.00981035	-0.124979	0.808578	8.90979e-06
COLQ	-2.07777e-05	0.0041172	0.998572	0.816394	-0.0809797	-0.0558114	0.0282436	0.181004	0.0159723	0.149845	0.68668	7.07008e-08
GPR84	0.0704452	0.0280498	6.75249e-12	0.0155622	0.0276334	0.0315649	0.532587	0.501497	0.115557	-0.0672914	7.06573e-05	0.0240367
SFN	-0.00578119	-0.00340392	0.679153	0.829762	NA	NA	NA	NA	0.00606739	-0.0283973	0.882306	0.392075
ARL5B	0.00410889	0.0480391	0.775965	7.97945e-06	0.236963	0.209592	3.72682e-13	2.40983e-10	0.13097	0.12041	5.10971e-06	1.96198e-05
COX7A1	-0.00243362	0.0212725	0.864756	0.0835966	-0.0249829	-0.010122	0.57608	0.847664	0.0843397	-0.00450878	0.00527271	0.904754
CLDN14	0.0159752	-0.00481456	0.194479	0.791928	-0.0489988	0.00740503	0.229582	0.889445	-0.0252437	0.0181072	0.496385	0.597536
BBX	0.0726396	0.0411489	1.39995e-12	0.000172377	0.0765694	0.036804	0.0400335	0.418903	0.143437	0.0234298	4.69634e-07	0.497798
AP003354.2	0.0219717	0.0332682	0.0587266	0.0031782	0.207178	0.126302	3.2255e-10	0.000357473	0.142417	0.0207987	5.75553e-07	0.554185
AL451060.1	0.00507373	0.0156464	0.72421	0.245063	NA	NA	NA	NA	-0.00679104	-0.00195297	0.869593	0.95848
GPX3	0.0720181	0.000200669	2.16168e-12	0.989451	-0.100048	-0.0298386	0.00510775	0.532739	-0.11936	-0.110364	3.91782e-05	9.93779e-05
PHACTR4	0.0248456	0.0121114	0.0289955	0.406866	0.0903725	0.0688905	0.0126263	0.0828219	0.107982	0.141207	0.000225212	4.19762e-07
AC010980.2	0.00472971	0.023364	0.734756	0.0524294	-0.0396175	-0.0294137	0.340085	0.537815	0.0584551	0.0324611	0.0703557	0.325046
ADAP1	0.00473273	0.00405376	0.734756	0.816394	0.0033457	-0.0283397	0.948708	0.554963	-0.0267298	0.355387	0.467682	1.1331e-41
BCL2L14	0.0415165	0.0218656	0.000104313	0.0731535	-0.0253527	0.04024	0.56821	0.365724	0.0156913	-0.0040022	0.691775	0.915013
GJB2	-0.000522781	0.0200223	0.970632	0.109091	-0.0182198	-0.0185487	0.694333	0.718905	-0.0494836	-0.0231398	0.137931	0.503745
MATK	0.0282683	-0.0385546	0.0114978	0.000480829	-0.18212	-0.170794	4.8017e-08	4.7104e-07	-0.211228	-0.158335	2.22184e-14	1.12881e-08
JPT1	0.0655794	0.0423431	1.96031e-10	0.000105807	-0.110175	-0.0735731	0.0018058	0.0598739	-0.0554066	0.0948076	0.0887119	0.000968986
CORO1A	0.0449176	-0.0097892	2.26893e-05	0.533429	-0.0921122	-0.0646557	0.0108091	0.109272	-0.0565478	-0.0384051	0.0814027	0.233092
ACSM5	0.0512862	-0.00455907	9.89637e-07	0.802713	0.0249414	0.00893729	0.576512	0.859879	0.0380103	-0.0358406	0.276263	0.271364
GAL3ST4	0.00539731	0.0187159	0.703077	0.143656	0.0778451	0.119246	0.0363072	0.0008186	0.0235934	-0.0165451	0.531066	0.629908
FCGR3A	0.0288694	0.0122088	0.00971614	0.405379	0.1201	0.0562102	0.000581568	0.1771	0.0796166	-0.0804957	0.00897711	0.00574385
GPAT3	0.0367734	-0.00213982	0.000671812	0.888932	-0.00284384	-0.0131986	0.957973	0.802123	-0.0491163	-0.0924314	0.141778	0.00133643
LINC02043	-0.00381337	-0.00572671	0.790313	0.761303	-0.00120826	0.00961583	0.983576	0.852361	0.0168286	-0.0436652	0.668281	0.169157
AMOTL2	-0.0101356	0.0189609	0.452888	0.136876	0.0459274	0.00969508	0.265536	0.852361	0.00513656	0.0839876	0.897788	0.00381624
SOCS2	0.025375	0.02094	0.025512	0.0891117	-0.0192396	0.0215639	0.676494	0.664781	0.0387415	-0.116976	0.270056	3.46798e-05
AOC1	0.0128157	0.00324621	0.322713	0.841012	0.0427663	0.015648	0.308005	0.762622	-0.0037076	0.0206364	0.92642	0.554569
CLEC2B	-0.0104578	-0.0250915	0.435266	0.0343006	-0.00416926	-0.00507551	0.934824	0.926729	0.182784	0.0313808	5.75226e-11	0.343566
PAX5	0.0512841	0.0440925	9.89637e-07	4.8764e-05	0.0592912	0.0435127	0.130871	0.32994	0.0980355	-0.0634066	0.000927315	0.0346767
INTS3	0.068131	0.00967899	3.46978e-11	0.539237	0.0565233	0.0757572	0.151921	0.0509383	0.0286535	-0.16717	0.432202	1.49093e-09
ZNF704	-0.00219016	0.0132233	0.875413	0.351625	-0.0797028	-0.0765493	0.031265	0.0481213	-0.0448564	0.0614358	0.188466	0.0417086
FOXC2	0.0247212	-0.0039307	0.0298774	0.816394	-0.0403446	-0.0222379	0.330889	0.654982	-0.000954818	0.0297573	0.980076	0.373272
ACSM3	0.0430583	0.0176801	5.27943e-05	0.174655	-0.00539509	-0.016564	0.920511	0.747736	-0.000351529	-0.0327038	0.991541	0.320509
HEG1	-0.0398337	-0.00217484	0.000205776	0.888932	0.0974197	0.0838198	0.00659685	0.0273578	0.0987016	-0.101938	0.00084693	0.000354544
CALM2	-0.0834502	-0.0629178	2.54528e-16	1.96829e-09	-0.0326933	-0.0279393	0.445528	0.561948	0.0337715	-0.190187	0.342734	4.41802e-12
NR2F2	0.0368256	0.0121615	0.000658984	0.405379	0.0223527	0.0573001	0.621686	0.168211	-0.0148381	-0.0307053	0.706606	0.356191
AIG1	-0.00557461	0.0136725	0.69153	0.330649	0.0480668	0.0476869	0.240369	0.272854	0.0486196	0.0436568	0.145916	0.169168
ZC3H12C	0.0179366	0.0264379	0.13569	0.0245092	0.192236	0.106018	7.10519e-09	0.00344973	0.0753278	0.281882	0.0142472	7.2137e-26
NID2	NA	NA	NA	NA	-0.0227858	-0.0166522	0.614867	0.747543	-0.0107409	-0.00195297	0.791067	0.95848
DSEL	0.00744235	0.00348121	0.59494	0.829762	0.0222976	-0.0287956	0.622764	0.54691	-0.0405274	0.0365656	0.242891	0.260129
CD80	0.0374277	0.0941467	0.000528012	3.59348e-20	0.0842267	0.138627	0.022	7.29289e-05	0.0842349	0.0651947	0.00533199	0.0293109
GYPC	0.00282327	0.0078327	0.840684	0.643906	-0.0683083	-0.0623609	0.0729022	0.12674	-0.0489895	-0.0421148	0.142536	0.187507
MACC1	-0.00616379	0.00396117	0.666037	0.816394	-0.0369732	-0.024477	0.379178	0.616912	0.00418463	-0.0816062	0.919425	0.00507424
NCF2	-0.0517743	-0.0674863	7.60588e-07	9.24144e-11	-0.299553	-0.253585	4.4939e-21	6.72699e-15	-0.144112	0.156016	4.1214e-07	1.87147e-08
SLC43A2	-0.00227501	0.0245282	0.870983	0.039229	0.0811307	0.0790385	0.02798	0.040072	0.0567568	-0.109468	0.0800609	0.000113648
XCR1	-0.008177	-0.00481456	0.559699	0.791928	-0.0105788	-0.0400697	0.828994	0.365724	0.0187793	0.042464	0.630383	0.183136
NEGR1	-0.000452809	-0.00161975	0.974386	0.911445	-0.0572625	-0.0126489	0.146976	0.809701	0.00770043	0.0855858	0.850535	0.00314987
FCMR	-0.00450151	0.00273191	0.749231	0.857088	-0.0947769	-0.0386617	0.00849996	0.387503	-0.115054	-0.0190311	7.64828e-05	0.577215
H6PD	0.0178581	0.00795783	0.13753	0.637343	-0.0760316	-0.0305562	0.0416417	0.518649	-0.0585236	-0.131058	0.0699555	2.93534e-06
APOBEC3G	0.0475475	0.002512	6.57217e-06	0.874189	0.140274	0.105589	4.08317e-05	0.00361617	0.213572	-0.209217	1.10476e-14	1.94813e-14
YPEL3	-0.0160867	-0.0403433	0.190828	0.000239777	-0.081936	-0.0752221	0.0262155	0.0530322	-0.0496184	-0.0606262	0.137024	0.0449525
HRH2	0.0309819	-0.00214664	0.00514652	0.888932	0.0129303	0.00938812	0.792735	0.853466	-0.0585772	0.146667	0.0696573	1.37221e-07
ENO3	-0.00505925	0.000776167	0.724853	0.957018	-0.000887771	-0.0032943	0.990073	0.953397	-0.0237834	-0.0317585	0.528132	0.337039
ADGRE1	0.00630191	0.029976	0.657549	0.00897039	0.146572	0.115618	1.66489e-05	0.00123105	0.132393	0.0193648	3.92801e-06	0.569767
DNM1	-0.0116249	-0.000851188	0.380122	0.9524	0.129227	0.0795137	0.000179121	0.0388173	0.0896303	0.0791538	0.00277921	0.00674628
IGHEP1	-0.0116282	0.0134873	0.380115	0.338146	0.00150433	0.0542611	0.979809	0.197893	-0.0272922	0.0370024	0.45556	0.253837
AL590434.1	-0.008177	-0.00481456	0.559699	0.791928	NA	NA	NA	NA	NA	NA	NA	NA
SNX18	0.0196481	-0.0110468	0.0978131	0.465646	-0.119443	-0.117834	0.000630967	0.000958831	-0.0411101	-0.155044	0.235231	2.29755e-08
IL10RA	-0.135574	0.0200059	5.66207e-42	0.109428	0.282888	0.284766	1.00138e-18	1.29669e-18	0.216147	0.308089	5.15592e-15	5.00921e-31
AKR1B1	-0.016751	-0.0384708	0.168789	0.000493066	-0.0639485	-0.0778061	0.0983908	0.0439058	0.00605977	0.00420968	0.882306	0.910942
PARD3	0.00785315	-0.00681076	0.57591	0.704223	0.03653	0.0184825	0.386313	0.719401	0.0250342	-0.0436931	0.500688	0.16899
ABCG2	0.00222126	0.00525054	0.873413	0.777852	-0.035223	-0.00403582	0.405059	0.941943	-0.158643	-0.0808104	1.86928e-08	0.00554467
PRSS3	-0.00457618	0.000191486	0.744647	0.989451	0.000259284	0.0119743	0.997235	0.818459	NA	NA	NA	NA
DES	-0.0132381	-0.0135014	0.30314	0.337852	0.024523	-0.00133542	0.582524	0.981474	0.00396755	0.000696726	0.922455	0.98601
EMP1	-0.0140233	-0.00346545	0.269355	0.829762	0.0612296	0.0779052	0.116172	0.0437477	0.114987	-0.120086	7.7231e-05	2.07228e-05
ST3GAL5	-0.0828685	-0.0145794	4.0628e-16	0.289739	0.0134651	-0.033605	0.785513	0.467114	0.146971	-0.154506	2.31542e-07	2.57782e-08
PML	0.00937851	0.0452337	0.493588	2.92964e-05	0.00938447	-0.000236902	0.853381	0.995758	0.139489	-0.0867856	1.00941e-06	0.00273229
PDGFC	-0.010427	-0.0103878	0.437176	0.499186	-0.0167483	-0.0303691	0.721555	0.52154	0.0284871	-0.120706	0.435107	1.86906e-05
WIPF1	-0.025151	0.0294632	0.0268604	0.0104124	0.0283573	-0.0335149	0.519287	0.468133	0.159505	-0.13031	1.53982e-08	3.37378e-06
MRVI1	-0.0047201	-0.00277916	0.734756	0.854623	NA	NA	NA	NA	-0.0263853	-0.0200728	0.471616	0.554569
NR2E3	-0.00944289	0.0121598	0.489227	0.405379	NA	NA	NA	NA	0.0247388	0.0401151	0.506902	0.211089
CPVL	-0.00645914	0.000454267	0.647768	0.974946	0.0427234	0.0183478	0.308168	0.720739	0.090519	-0.13177	0.00249462	2.59534e-06
TMEM268	0.00515948	0.0489534	0.71865	5.19028e-06	0.093527	0.0678945	0.0094662	0.0879673	0.137508	-0.0579237	1.49226e-06	0.0572521
RPS6KA5	-0.0195267	-0.00959954	0.0998249	0.541544	0.163237	0.0845413	1.26765e-06	0.025978	0.0574675	0.0426939	0.0761689	0.180584
SIGLEC10	0.0670178	-0.00557372	7.43361e-11	0.76482	-0.127444	-0.0974514	0.000227937	0.00812463	-0.137595	-0.0974891	1.46974e-06	0.000668809
AC017002.3	0.0252097	0.00877973	0.0264997	0.590853	-0.0428479	-0.0396573	0.306738	0.3725	-0.0155169	-0.0665644	0.694129	0.0257326
HOXC13	0.0332524	-0.00340392	0.00242273	0.829762	NA	NA	NA	NA	-0.00462134	0.00506289	0.909195	0.893811
IGF2BP3	0.0326783	0.0137383	0.00293042	0.327473	0.051853	-0.0271525	0.197172	0.574826	0.128517	-0.104342	8.01118e-06	0.000247954
MITF	0.00705649	0.028195	0.619648	0.0149197	0.199496	0.198033	1.65417e-09	2.87115e-09	-0.00733426	0.156732	0.85735	1.61049e-08
FAM107B	0.0176856	0.0267162	0.14203	0.0227949	0.000929355	-0.0764054	0.989363	0.0485573	-0.0395528	0.204787	0.257572	7.22185e-14
UNC5C	0.0184018	0.0180914	0.124397	0.161922	-0.0399266	-0.0208378	0.335868	0.67735	-0.0170288	0.283928	0.665451	3.02074e-26
DICER1	-0.0340719	0.0034122	0.00182062	0.829762	0.310551	0.259279	1.13753e-22	1.75713e-15	0.0945787	0.225823	0.00147417	1.07402e-16
ADD3	-0.0158618	0.0151087	0.197558	0.266036	0.0003266	-0.0422268	0.997235	0.349711	0.0175466	-0.0517397	0.654312	0.0954011
NAV1	0.0215921	-0.00382681	0.0641884	0.822696	0.0372645	-0.00802882	0.374849	0.875593	-0.00150947	-0.0337641	0.969688	0.302569
LUCAT1	0.0314089	0.048542	0.00446322	6.32903e-06	0.0381351	0.0676637	0.360858	0.0891371	0.0559549	-0.101651	0.0854129	0.000370229
ISM2	-0.00333745	-0.00196507	0.807927	0.888932	NA	NA	NA	NA	0.00861073	0.0252775	0.828557	0.457213
ICAM4	-0.00239114	0.0385025	0.867629	0.000487453	0.0419557	0.0285584	0.318307	0.550535	0.0583564	0.119833	0.0709632	2.15791e-05
IL17D	0.0260933	-0.0039307	0.0211082	0.816394	NA	NA	NA	NA	0.0112007	-0.0200728	0.781198	0.554569
DOCK4	-0.0264909	0.0468216	0.0189521	1.41243e-05	0.239754	0.107208	1.95628e-13	0.00304052	0.0830608	-0.147773	0.00608627	1.08927e-07
ECM1	0.0559756	0.00768723	7.97687e-08	0.655768	-0.0737538	0.0261591	0.0493721	0.588697	-0.118688	-0.0441168	4.34557e-05	0.164283
CLIC2	-0.0221144	0.0412302	0.0567648	0.000166922	0.102792	0.113061	0.00393365	0.00162578	0.0616845	0.127444	0.0532985	5.70243e-06
ELAVL3	0.00271209	0.0313559	0.847228	0.00590981	0.0273544	0.026771	0.538417	0.581178	-0.043757	0.0668307	0.202213	0.0251033
P2RY14	0.0635525	-0.0100069	7.44212e-10	0.521205	0.163416	0.103822	1.23767e-06	0.00431222	0.185783	-0.151968	2.66081e-11	4.51759e-08
SULT1C2	0.012675	-0.00224646	0.329345	0.888932	-0.0164111	-0.0252195	0.727782	0.60538	-0.0326081	-0.105824	0.36379	0.000198659
EPB41L1	-0.0233214	-0.0118478	0.0422796	0.420071	-0.134836	-0.0732045	8.41709e-05	0.0612904	-0.11281	-0.0091422	0.000109232	0.801234
TRIM31	0.10302	0.0266694	1.85052e-24	0.0230707	0.00406457	0.0428014	0.935793	0.340077	0.127594	-0.143931	9.53471e-06	2.42515e-07
BLZF1	0.0124577	0.0143696	0.339149	0.299556	0.103528	0.176807	0.00363273	1.62537e-07	0.0667567	0.10141	0.0334332	0.000383427
BATF2	-0.00504129	0.00826947	0.726095	0.620563	-0.0528694	-0.0752199	0.186883	0.0530322	0.0431606	-0.110432	0.209381	9.84888e-05
PTPN7	0.0497265	0.0128209	2.18241e-06	0.373314	-0.0613779	-0.034755	0.115179	0.449555	-0.0158911	-0.106812	0.688633	0.00017077
MID1IP1	-0.00145233	-0.0129331	0.921647	0.367718	0.035696	0.00806701	0.39844	0.87543	0.0189385	-0.0586068	0.627085	0.0539549
RAB11FIP1	0.0712011	0.0124387	3.89152e-12	0.393104	0.0146287	0.035172	0.764016	0.444403	0.094051	-0.0485759	0.00157492	0.120627
ZNF618	-0.00770625	-0.00292595	0.583748	0.854623	0.00922458	-0.039944	0.85576	0.36776	0.0342072	-0.120847	0.335789	1.82662e-05
PPA1	0.0515024	0.0207484	8.79901e-07	0.0925177	-0.173069	-0.133175	2.39695e-07	0.000150231	0.0358372	0.156246	0.308858	1.78382e-08
GPCPD1	0.00648772	-0.0223151	0.645658	0.0666782	-0.0828611	-0.0843571	0.0245429	0.0262906	0.0097847	-0.192055	0.808578	2.65313e-12
APCDD1L	-0.0047201	-0.00277916	0.734756	0.854623	-0.0108667	-0.00705188	0.828994	0.896716	-0.017994	0.0314587	0.645925	0.342386
MGAT1	-0.140385	0.0105767	4.82653e-45	0.489968	-0.0129491	-0.0126524	0.792735	0.809701	0.0589226	-0.233631	0.0677338	7.88704e-18
KIAA0930	-0.0527121	-0.0478949	4.65383e-07	8.46527e-06	-0.121045	-0.088154	0.000517522	0.0193053	-0.139991	-0.137338	9.23449e-07	9.02086e-07
PSME2	0.0265124	0.0733846	0.0188639	1.40195e-12	0.122658	0.124683	0.000420898	0.000430957	0.191433	-0.18858	6.05874e-12	6.84181e-12
PDE4B	0.0498369	0.0233373	2.07882e-06	0.0526499	0.026296	0.0526137	0.553746	0.214915	0.136421	-0.117774	1.83061e-06	3.03506e-05
NAIP	-0.0415176	-0.0511259	0.000104313	1.77873e-06	0.0820051	0.060708	0.0261053	0.138958	0.155008	-0.211862	4.17075e-08	8.73803e-15
FRMD4A	0.034836	-0.010585	0.00139181	0.489606	-0.0533082	-0.0653888	0.18313	0.104436	0.0929262	-0.171708	0.00182448	5.06675e-10
AKAP6	0.00312872	0.0172007	0.821331	0.189582	0.0158682	-0.00259183	0.738646	0.964654	-0.033458	-0.0214761	0.347596	0.538402
GPRIN3	0.0184302	-0.0101396	0.123772	0.51273	-0.00862174	-0.0527048	0.867939	0.214253	0.0121581	-0.0588629	0.763983	0.0528196
SERPING1	0.0408396	0.0238244	0.000136512	0.0469657	0.036953	0.00558964	0.379178	0.920601	0.189777	-0.089434	9.33734e-12	0.00196387
MRO	0.0200831	-0.00481456	0.0893623	0.791928	NA	NA	NA	NA	0.0112126	0.00403377	0.781198	0.914373
LHFPL1	-0.00331013	-0.0070892	0.809331	0.68996	0.0429994	0.0328599	0.3058	0.47835	-0.003742	0.0170489	0.92642	0.617598
PTGER3	-0.0126785	-0.00466588	0.32933	0.800078	-0.0125536	0.0226669	0.798602	0.651973	0.0170117	0.131169	0.665451	2.88022e-06
KCNK10	-0.00383419	-0.0070892	0.789515	0.68996	NA	NA	NA	NA	-0.00591329	-0.0283973	0.88547	0.392075
FREM1	NA	NA	NA	NA	-0.0403446	-0.0400697	0.330889	0.365724	-0.101233	0.0284663	0.000592758	0.392075
IL1R1	0.0168807	-0.0109609	0.165302	0.470849	0.00788648	-0.0271986	0.879212	0.574049	0.0245292	-0.0626948	0.511507	0.0371568
CYTH4	0.00128045	0.0141743	0.931494	0.30939	0.0637951	0.0667665	0.0992036	0.0953743	0.0371453	-0.0994635	0.287849	0.000504989
RBM11	0.00781386	0.0158989	0.577778	0.236832	-0.087117	0.0285858	0.016925	0.550457	-0.0683033	-0.0312417	0.0286875	0.346209
TKT	-0.116083	-0.0536942	7.17626e-31	4.66216e-07	-0.168539	-0.221358	5.32548e-07	1.85291e-11	-0.0368809	-0.0501369	0.291381	0.108001
PNP	0.0920722	0.00667253	1.07003e-19	0.714655	-0.00211105	0.0343824	0.971047	0.454664	-0.00658128	0.206173	0.872404	4.79527e-14
UBE2Z	0.0727729	0.0728579	1.26841e-12	2.0005e-12	0.0119152	0.127025	0.809984	0.000328951	0.161704	-0.011661	9.29477e-09	0.743966
FYB2	-0.00333745	-0.00196507	0.807927	0.888932	0.0415193	0.0362381	0.324779	0.42688	0.013813	0.0834379	0.729481	0.00406631
TMEM37	-0.041439	-0.0178723	0.000107333	0.168053	0.0440462	-0.0208593	0.29147	0.67735	0.0352916	0.00820347	0.317511	0.821042
TANK	0.0241349	0.0727466	0.0346542	2.16204e-12	0.0804387	0.0711769	0.0294838	0.0711477	0.189008	-0.154998	1.13095e-11	2.31816e-08
ITGAM	0.0543533	-0.043077	1.92704e-07	7.68672e-05	-0.190975	-0.176449	9.09433e-09	1.725e-07	-0.0846906	-0.188704	0.00506173	6.6381e-12
EPB41L4A-AS1	-0.00774736	-0.00413697	0.581224	0.816394	-0.0338628	-0.00543214	0.42788	0.923556	-0.0608233	0.007501	0.0575092	0.837179
PDE9A	0.00756803	-0.00661243	0.593625	0.718147	-0.0474915	-0.0116541	0.246588	0.823252	-0.0199354	-0.0195022	0.606289	0.567369
PCDHA9	-0.00333745	-0.00196507	0.807927	0.888932	NA	NA	NA	NA	-0.0674328	0.0023708	0.031307	0.95134
ITM2C	-0.0158656	0.0342867	0.197558	0.00229553	0.0643953	0.0139311	0.0956085	0.789008	0.0314028	0.0547388	0.383319	0.0752352
AC131009.2	0.0124987	0.00533041	0.337307	0.777852	-0.0233453	-0.0375357	0.604533	0.406037	-0.0775229	0.0357674	0.0112511	0.272282
BATF3	-0.117859	-0.022383	8.32807e-32	0.0657409	0.196682	0.100357	2.9752e-09	0.00615388	0.175372	-0.185966	3.67196e-10	1.3742e-11
HIST1H3D	0.0176983	0.0265821	0.141774	0.0235563	-0.0587881	-0.0403515	0.13419	0.365724	0.0971013	0.048052	0.00105123	0.124935
CALR	0.0186961	0.00253431	0.118066	0.872582	-0.163773	-0.138456	1.16502e-06	7.40027e-05	-0.122826	-0.125609	2.17426e-05	7.98048e-06
LINC01447	0.0154318	0.00766004	0.212607	0.656311	NA	NA	NA	NA	-0.000739161	-0.0283973	0.984729	0.392075
SLC1A5	-0.0396521	-0.0127032	0.000221159	0.379858	-0.053435	-0.0145318	0.182363	0.779567	0.00382536	-0.017501	0.925852	0.610412
AL078604.2	0.0222279	0.0360321	0.0551996	0.00123642	-0.000289733	-0.0236827	0.997235	0.632403	-0.0386259	0.195909	0.271128	9.22066e-13
USP53	0.0259984	0.0232191	0.0215626	0.0541211	0.0144696	0.0697128	0.767348	0.078551	0.0112661	0.00164412	0.78115	0.964224
SGPP2	0.0278077	0.0383513	0.0131323	0.000513433	0.0192503	0.0626824	0.676494	0.124096	-0.0187835	-0.0676622	0.630383	0.0231618
TXNRD1	0.00246685	0.0221593	0.862438	0.0685364	0.04241	-0.0131804	0.31287	0.802276	-0.0370812	-0.260041	0.288422	5.23932e-22
CRHBP	0.0257898	-0.0168761	0.022841	0.200999	0.0417194	0.0267939	0.322525	0.580893	0.155402	-0.0632959	3.82023e-08	0.0350474
BCL2L11	0.0346202	0.00411869	0.00150211	0.816394	-0.0939578	-0.116495	0.00912804	0.00111386	-0.0486669	0.035411	0.145449	0.277757
JAG1	-0.0158598	-0.0107814	0.197558	0.479301	0.0619362	0.0568471	0.111573	0.172632	-0.00202821	-0.0713083	0.963166	0.0159844
MANF	0.088801	0.050514	2.22375e-18	2.41096e-06	0.0916478	0.0853191	0.011306	0.0243557	0.0200613	-0.0222832	0.605761	0.522107
GUCY1A3	-0.00295656	0.0114577	0.831086	0.441367	0.012632	0.0199189	0.797477	0.694416	0.0180522	0.00488137	0.645925	0.897129
ARHGEF15	-0.0205318	0.0138206	0.0813065	0.325117	0.046781	0.0100035	0.254105	0.849155	-0.0472424	-0.0347917	0.160388	0.284429
DUOX1	0.0321645	0.0139499	0.00347073	0.318736	0.000126198	0.0245587	0.998657	0.616302	0.0401301	-0.0267621	0.248594	0.425079
EML6	-0.00659477	-0.00857288	0.639284	0.601488	-0.0045634	-0.0400697	0.927689	0.365724	-0.0174399	-0.00182301	0.656965	0.959907
APOL2	-0.0193649	0.00818598	0.103094	0.625252	0.179247	0.164678	8.02065e-08	1.37007e-06	0.168101	0.141371	2.08494e-09	4.06762e-07
EPB41L2	0.0551547	0.0275754	1.25487e-07	0.0177782	-0.0481201	-0.0380231	0.239905	0.398231	-0.14643	-0.0577115	2.57558e-07	0.0582627
NRXN2	0.010782	-0.0039307	0.419377	0.816394	0.0352119	0.0348006	0.405059	0.44925	0.0177342	0.0587884	0.651078	0.0531279
PEAK1	0.000367664	0.0770622	0.978356	8.33686e-14	0.031253	0.0382916	0.471062	0.393419	0.046595	0.124428	0.167961	9.86116e-06
CDH1	0.0160273	0.00105889	0.192989	0.943661	-0.0648967	-0.0060024	0.0925824	0.912818	0.00145936	-0.028217	0.970867	0.395806
KISS1R	0.0128615	0.0121732	0.320979	0.405379	0.0476046	0.0449424	0.245618	0.310399	0.00967153	-0.0532206	0.810242	0.0846118
MYC	-0.0112037	0.00373399	0.397977	0.827995	-0.014164	-0.00334207	0.772712	0.952609	0.0913204	-0.117587	0.00224941	3.12248e-05
N4BP1	-0.0947233	0.0466608	8.2346e-21	1.51939e-05	0.00551969	-0.0188885	0.918601	0.713115	0.199626	-0.246049	6.54744e-13	1.04424e-19
FES	-0.0388966	-0.00850742	0.000300234	0.606614	0.00540065	0.0167897	0.920511	0.744954	-0.0313481	-0.0792282	0.38399	0.00669015
RHOC	0.0224283	0.0387256	0.0525112	0.000449642	-0.0457773	0.00375431	0.267189	0.945918	-0.160117	-0.0497638	1.34053e-08	0.110994
HOXD11	0.0600797	0.0211263	6.83118e-09	0.08548	0.000259284	0.0531326	0.997235	0.210131	0.00861068	-0.00984234	0.828557	0.784759
PSMD5	0.0376237	0.0109206	0.00049145	0.47243	-0.0743028	-0.0531177	0.0474432	0.210131	-0.00575815	0.0919532	0.888142	0.00142025
C1orf228	-0.0126154	-0.0245169	0.332147	0.0393133	-0.124748	-0.138117	0.000323938	7.67659e-05	-0.00375573	-0.0696086	0.92642	0.0189341
RASL12	NA	NA	NA	NA	NA	NA	NA	NA	-0.0380636	0.0297592	0.275688	0.373272
LINC02387	-0.0040808	0.00604275	0.777154	0.749553	0.00451155	0.0143069	0.927689	0.782345	0.0548268	0.0177408	0.0922761	0.605789
C1orf162	-0.015936	-0.0218102	0.195573	0.0740247	0.000595236	0.0067338	0.99507	0.900907	-0.0434205	-0.219413	0.206384	8.2207e-16
SIM2	0.00686463	-0.00439487	0.631273	0.802713	NA	NA	NA	NA	-0.00990937	0.0332991	0.807721	0.310781
NFE2	0.00427758	-0.0132806	0.764196	0.348609	-0.0289024	-0.0194013	0.512414	0.703037	0.0300536	-0.0874507	0.406271	0.00252053
MSMO1	-0.00354098	-0.0100797	0.807927	0.517044	-0.0525332	-0.0503396	0.190115	0.240148	-0.0581725	-0.216093	0.0717296	2.34138e-15
TAF1D	-0.0102098	-0.0138518	0.448341	0.323642	-0.0839263	-0.112477	0.0226003	0.00172576	0.00644172	-0.0545328	0.875811	0.0763568
TRIM22	-0.017191	0.0124686	0.15553	0.391259	0.000650032	0.016971	0.99477	0.743145	0.0963313	-0.0271468	0.00116719	0.416924
ALOX5	-0.00690881	-0.0177753	0.628992	0.171512	-0.00828407	-0.0132312	0.872907	0.802123	0.0364731	-0.0342904	0.298123	0.293313
LCP1	0.0427179	-0.0207834	6.14636e-05	0.0918686	-0.130678	-0.103863	0.00014765	0.00430055	-0.179791	-0.175431	1.23282e-10	2.0255e-10
KDM7A	-0.0435334	0.0417415	4.26243e-05	0.000135681	0.11069	0.0425488	0.00170644	0.344164	0.139883	-0.113217	9.39738e-07	6.32499e-05
ANKRD12	-0.0206291	0.0469381	0.0797628	1.33871e-05	0.126434	0.0361702	0.000259913	0.427943	0.222958	-0.203179	6.68578e-16	1.15605e-13
TMEM125	-0.00578119	-0.00340392	0.679153	0.829762	0.0107344	0.0281991	0.828994	0.557041	0.0403943	-0.0200728	0.244631	0.554569
CTNND2	-0.00578119	0.0255253	0.679153	0.0306368	0.021365	0.0146179	0.639938	0.778518	-0.0132241	-0.0354132	0.741655	0.277757
LINC01268	0.00548546	0.00595118	0.697007	0.749553	0.03437	0.000626938	0.419264	0.990716	0.0563326	-0.0636728	0.0827401	0.0338624
DLL1	0.00894533	0.00103975	0.518919	0.943661	0.00994368	-0.0357099	0.842597	0.435575	-0.0221138	0.0185003	0.562257	0.58906
GMPR	0.00708692	-0.00183799	0.618319	0.897863	0.0789393	0.0203483	0.0331522	0.686911	0.119934	-0.101075	3.56343e-05	0.000400427
FOXG1	-0.00333745	-0.00196507	0.807927	0.888932	NA	NA	NA	NA	0.0252702	-0.0180182	0.496155	0.59908
MIS18BP1	-0.0242541	-0.0360559	0.0336102	0.00122938	-0.113072	-0.0952512	0.00132366	0.0100352	-0.0447175	-0.0416631	0.18959	0.192661
AL357060.1	NA	NA	NA	NA	0.0705146	0.106753	0.0621949	0.0031917	0.018556	0.0865578	0.635935	0.00280552
KIAA1551	-0.0238935	0.0040424	0.0368069	0.816394	0.0576264	0.0244961	0.144246	0.616912	-0.000694605	-0.135142	0.985032	1.37647e-06
LY6K	-0.000239213	0.0102765	0.986958	0.505643	NA	NA	NA	NA	-0.0382391	-0.0200728	0.273493	0.554569
ALPK2	0.0103181	-0.0039307	0.442036	0.816394	-0.0403446	0.000103673	0.330889	0.998821	0.0288344	-0.0200728	0.428703	0.554569
NEK6	-0.0399869	-0.0256888	0.000193211	0.029552	-0.0719335	-0.0271448	0.0564074	0.574826	-0.0519453	-0.186208	0.115663	1.28847e-11
ZMAT3	0.0731204	-0.0236962	9.82279e-13	0.0483279	-0.0474815	-0.0505251	0.246588	0.238519	-0.0215061	-0.10855	0.575008	0.000130586
SCD	-0.0223322	-0.0444125	0.0538044	4.27952e-05	-0.0911471	-0.0932916	0.0118358	0.0121497	-0.0850141	-0.15643	0.00488207	1.71516e-08
RASAL2	0.0414185	-0.00318648	0.00010816	0.844622	-0.0572358	-0.0416387	0.14701	0.357503	-0.00406747	-0.106085	0.921041	0.000191133
HLA-B	-0.0109064	-0.000496366	0.41304	0.972696	-0.149509	-0.0995135	1.06891e-05	0.00666905	-0.0512474	-0.165026	0.121772	2.481e-09
ITPR2	-0.0338694	0.0159904	0.00194961	0.233273	0.147414	0.086967	1.46082e-05	0.0213194	0.136858	-0.136242	1.68716e-06	1.10987e-06
RGS12	0.0497977	-0.00676783	2.11787e-06	0.707083	-0.13597	-0.135423	7.24411e-05	0.000110534	-0.0539509	-0.201927	0.0990276	1.65417e-13
RAB30	0.0338293	0.0515226	0.00197711	1.45944e-06	0.0422999	-0.00203524	0.314265	0.973793	0.00591566	-0.0314663	0.88547	0.342386
SLIT2	0.0335613	-0.00151928	0.00217824	0.917427	0.0131647	0.0414683	0.789674	0.359361	0.0205421	0.000812135	0.594913	0.98426
DHX58	0.0616001	0.0508652	2.68538e-09	2.03208e-06	-0.0208081	-0.0416913	0.65146	0.357101	0.112784	0.166514	0.000109523	1.74025e-09
OTOF	0.0261103	0.00842457	0.0210193	0.611309	0.0322621	-0.00591879	0.453529	0.914362	0.0181459	-0.0383608	0.644794	0.2337
AK8	0.0170056	0.0173665	0.161243	0.183939	-0.0171756	0.0532584	0.712554	0.208718	-0.0793928	-0.0830529	0.0091763	0.00426937
DNASE2	-0.00669666	-0.0204208	0.634644	0.0994841	-0.0293668	-0.122568	0.50359	0.000555501	0.0480079	0.00492574	0.152733	0.896414
IFNE	0.0250167	0.014081	0.0278517	0.313009	0.169892	0.0724171	4.17378e-07	0.064983	0.0198881	-0.0283973	0.607032	0.392075
CXCR5	-0.00578119	-0.00340392	0.679153	0.829762	NA	NA	NA	NA	0.0165561	-0.0200728	0.672783	0.554569
RAB32	-0.0478945	-0.0290005	5.49941e-06	0.0118459	0.0143239	-0.0387215	0.770351	0.387267	-0.012147	-0.0157657	0.764023	0.648823
TGM1	-0.00981173	0.00835798	0.469351	0.616106	0.0313281	0.0133544	0.470106	0.799884	-0.0142253	0.00383329	0.719823	0.918551
LIMA1	0.0915489	0.00714128	1.74775e-19	0.68996	-0.0979684	-0.103221	0.00627162	0.00458063	-0.0362323	-0.250324	0.302286	2.15887e-20
IER2	-0.0690128	-0.0252922	1.87692e-11	0.0325034	0.179158	0.149906	8.07493e-08	1.35507e-05	0.0928409	0.26055	0.00184339	4.30695e-22
GRAMD1B	0.0059322	-0.00690479	0.679153	0.701826	0.0357882	0.040688	0.397674	0.365724	0.0354096	0.267512	0.315458	2.74479e-23
BEX3	0.00735641	0.0016981	0.59997	0.906122	-0.00642714	0.0305367	0.902347	0.5188	-0.0345078	-0.0270186	0.330535	0.419831
SLC35F3	0.025395	0.0298043	0.0254078	0.00943198	0.0288343	0.02694	0.512955	0.577664	0.0881206	-0.102196	0.00334836	0.000341407
RAPGEF2	0.00684164	0.0597942	0.631717	1.37651e-08	0.0545599	0.069857	0.171184	0.0777601	0.100609	-0.141739	0.000648197	3.7812e-07
LDHAL6B	0.00807087	0.0110768	0.561611	0.463717	0.00170719	0.0123411	0.977231	0.813684	0.0465498	0.170995	0.16833	5.9842e-10
CD68	-0.113179	-0.0312993	2.16099e-29	0.00601157	-0.179958	-0.259244	7.002e-08	1.75713e-15	-0.22037	-0.108802	1.48799e-15	0.00012585
YWHAH	-0.0174437	-0.0468711	0.149043	1.38128e-05	0.080263	0.0514866	0.0298788	0.228165	0.0363916	-0.184086	0.299363	2.27149e-11
GPR34	0.00812935	-0.0140811	0.559699	0.313009	0.0047675	0.000847643	0.927689	0.987015	0.0384206	-0.0302634	0.273493	0.363425
G6PD	0.0325922	-0.00440255	0.00301773	0.802713	-0.208478	-0.156413	2.5438e-10	5.08182e-06	-0.174706	-0.136956	4.29182e-10	9.69612e-07
NFATC2	0.0117091	0.0126069	0.376536	0.384667	0.0176497	0.0174347	0.704254	0.735927	0.0427523	-0.0564257	0.214238	0.0652866
PCDH9	-0.0104642	-0.0121348	0.435232	0.40588	0.0267554	0.0197984	0.547768	0.697443	-0.0492161	0.0533784	0.140698	0.0836431
PHACTR1	0.0198471	0.0113094	0.0938655	0.450007	0.0954878	0.0136012	0.00800638	0.795778	0.0840984	-0.11872	0.0054141	2.59426e-05
STAMBPL1	-0.00905033	-0.00420294	0.513107	0.816394	0.0599334	0.0191545	0.125963	0.707922	0.0475188	-0.0435614	0.157489	0.170322
CGNL1	0.0197598	0.0264852	0.0956078	0.024214	0.092465	0.125235	0.0104842	0.00040508	-0.037004	0.0458375	0.289437	0.146132
RXRA	0.00262243	-0.0121646	0.852664	0.405379	-0.0508673	-0.0262059	0.207823	0.588614	0.00987436	-0.155485	0.807776	2.09761e-08
DUOXA1	-0.0374019	0.00985684	0.000532933	0.530268	0.0970309	0.0709706	0.00686666	0.072146	0.0214186	-0.0301883	0.576579	0.364637
RPS6KA1	-0.0356008	-0.0137756	0.00105394	0.326994	-0.118103	-0.0836381	0.000738287	0.0277831	-0.0557743	-0.11764	0.0864175	3.10066e-05
HIF1A	-0.0525765	0.0279146	4.99175e-07	0.0162137	0.0911128	0.0739928	0.0118459	0.0579985	0.0754558	-0.159911	0.0140486	7.91928e-09
TMEM236	0.0701002	-0.00325363	8.72316e-12	0.840688	0.0305429	-0.0242154	0.483193	0.62085	0.143762	-0.0919847	4.39281e-07	0.00141533
UPP1	0.0112191	-0.00490003	0.397763	0.791928	-0.0301155	-0.0617837	0.489818	0.130742	-0.00379503	-0.220515	0.92642	5.90456e-16
HOXB9	0.0258256	0.0483091	0.0226379	7.11123e-06	0.0937872	0.0678448	0.00925214	0.0882263	0.0262435	0.156224	0.47447	1.78956e-08
TCF7L2	0.0356371	-0.00607082	0.00104021	0.749553	0.0501916	0.00926439	0.215489	0.853836	-0.0014076	-0.0322171	0.97175	0.329315
AC254562.3	-0.00746419	-0.00439487	0.593625	0.802713	-0.0403446	-0.0400697	0.330889	0.365724	0.0314359	-0.012488	0.382737	0.723962
C17orf78	-0.00746419	-0.00439487	0.593625	0.802713	0.00808967	-0.0222379	0.876754	0.654982	NA	NA	NA	NA
LDLR	-0.0876801	-0.0330762	6.03322e-18	0.00338701	-0.00647473	-0.0396599	0.901416	0.3725	-0.00636719	-0.137461	0.87783	8.80992e-07
SLC5A5	0.0161923	-0.00277916	0.187465	0.854623	0.000259284	0.0293914	0.997235	0.537815	0.0285106	-0.00362056	0.434819	0.923093
IFNGR2	-0.0650922	0.0470469	2.68676e-10	1.27789e-05	0.113914	0.0843622	0.00120768	0.0262906	0.0939488	-0.325062	0.00159594	1.22848e-34
GJA3	0.0112959	0.00146526	0.394557	0.919227	-0.0429225	-0.0566944	0.3058	0.172976	-0.00138931	-0.0401883	0.971961	0.210108
OR8D4	-0.00333745	-0.00196507	0.807927	0.888932	0.0268908	0.021783	0.54592	0.661083	0.0118151	0.0209897	0.768371	0.550042
TAL1	0.0118233	0.00445533	0.370137	0.802713	-0.0096133	0.019007	0.848148	0.710946	0.0372714	0.00843228	0.286699	0.818469
DSG2	0.00234822	0.0137435	0.867658	0.327473	0.0380629	-0.0400697	0.361676	0.365724	-0.0263853	-0.0200728	0.471616	0.554569
ATP2B1-AS1	-0.00612843	0.00326397	0.668451	0.840107	0.040926	0.0228796	0.330889	0.647799	0.138414	-0.0418665	1.24814e-06	0.190393
PDLIM2	-0.0303142	-0.0175054	0.00628608	0.17982	-0.0382575	-0.0102983	0.359305	0.844199	-0.0348355	0.00863958	0.324405	0.81329
MYOF	0.0788721	0.0379164	1.10314e-14	0.000603607	-0.0177125	-0.00628583	0.703203	0.908758	-0.00977846	-0.186713	0.808578	1.12878e-11
RTP4	0.0300918	-0.00392252	0.00668855	0.816793	-0.0596493	-0.0739168	0.128328	0.0583137	0.093418	0.0116909	0.00171225	0.743343
ZCCHC2	-0.106864	-0.0201467	3.06794e-26	0.106063	-0.0785082	-0.084129	0.0343474	0.0267223	0.0686915	-0.169225	0.0277716	9.18477e-10
RUNX1	-0.034202	0.0216494	0.00173619	0.076684	0.0104402	-0.0188677	0.831963	0.713115	0.129711	-0.16169	6.43766e-06	5.3387e-09
IL10	-0.0235091	-0.0229046	0.0404288	0.0580984	0.051131	0.0350967	0.205367	0.445307	0.0594428	-0.0189664	0.0647864	0.578306
HELB	0.0108686	0.00266934	0.415192	0.861854	-0.0165132	-0.0742257	0.725989	0.0569638	-0.0226536	-0.117601	0.55132	3.11842e-05
C4orf32	-0.00564188	0.0416148	0.687418	0.000141684	0.216726	0.187454	4.33808e-11	2.22121e-08	0.14992	-0.0906088	1.25804e-07	0.00169
AL162414.1	-0.0297748	-0.0112116	0.00738291	0.455876	0.106841	0.0355505	0.00258241	0.437849	0.0989062	-0.0433307	0.000823762	0.173183
IVNS1ABP	-0.0317511	-8.96562e-05	0.00399434	0.995066	-0.0398822	-0.0486347	0.336291	0.26083	0.00272767	-0.0855453	0.948208	0.00316399
ATP1A4	0.0108701	-0.00943401	0.415192	0.550504	-0.0287618	-0.0440793	0.513328	0.321085	-0.0399401	-0.0401882	0.251573	0.210108
HIVEP3	0.0270684	-0.011709	0.0161236	0.428342	0.0246018	0.0235011	0.581394	0.636453	0.120375	-0.00522007	3.29844e-05	0.89091
ST6GAL1	0.0128384	-0.0159572	0.321914	0.234354	-0.0546638	-0.0366585	0.170082	0.421376	-0.0339077	-0.0161635	0.340481	0.638974
IQGAP2	-0.0879825	-0.0366307	4.68038e-18	0.00100632	0.0083317	-0.0680355	0.872679	0.087254	0.0570898	-0.0520365	0.0782592	0.0933103
CA2	0.0281669	-0.0112834	0.0118475	0.451221	-0.0430493	-0.025288	0.3058	0.604611	-0.0748946	-0.0929935	0.0149123	0.00124114
HSH2D	0.0183055	0.0259905	0.126757	0.0273955	-0.101555	-0.0961568	0.00440121	0.00923799	0.0636716	-0.0839035	0.0445095	0.00385479
TNFSF18	0.0324407	0.0420632	0.00317087	0.000118697	0.0954292	0.0713249	0.00803397	0.0705136	0.0319225	0.0101066	0.374105	0.780036
RIN2	-0.0362228	-0.00860057	0.000830709	0.601488	0.192377	0.17638	6.99295e-09	1.73113e-07	0.167354	-0.0328214	2.45764e-09	0.318413
RBBP6	-0.0675271	-0.0102723	5.29906e-11	0.505643	0.0500235	0.0246883	0.21732	0.614446	-0.0989829	0.180187	0.00081554	6.15319e-11
C19orf66	-0.02067	0.00994849	0.0790701	0.524335	0.0335791	0.00566565	0.431173	0.919416	0.140132	-0.214564	8.9906e-07	3.76453e-15
CD200R1	0.00617524	-0.0120117	0.665358	0.411116	0.088147	0.0518287	0.015486	0.224554	0.101919	-0.147023	0.000540802	1.27574e-07
SPTAN1	0.0022426	-0.01737	0.872243	0.183939	-0.0999516	-0.0980574	0.00514801	0.00762177	-0.102097	0.00392638	0.000528575	0.916351
EIF1	0.0446282	0.0297536	2.58644e-05	0.00957917	0.0661809	0.0372472	0.0848216	0.411391	0.0557019	-0.0276295	0.0868295	0.407686
NIM1K	0.013529	-0.00520057	0.290502	0.777852	NA	NA	NA	NA	-0.0206831	0.0606786	0.591797	0.044751
NXF1	0.00252391	0.0479488	0.858383	8.27079e-06	0.137186	0.130431	6.15146e-05	0.000214067	0.115511	0.340804	7.10584e-05	3.41192e-38
SLIT3	0.00186616	-0.00931605	0.896452	0.55826	0.039951	0.0200961	0.335829	0.69223	-0.0625506	-0.0449477	0.0494433	0.155089
KCTD16	0.00791151	0.0180179	0.57276	0.163248	0.016992	0.00662042	0.716233	0.902912	-0.0402805	-0.0347917	0.246086	0.284429
RPL26	-0.028305	-0.0877474	0.0113845	1.13263e-17	-0.20186	-0.233617	1.00899e-09	1.06028e-12	-0.00216141	-0.156209	0.959772	1.79253e-08
NMRK1	0.0186317	0.000898598	0.11952	0.950167	-0.0561891	-0.0183936	0.154699	0.720213	-0.0120946	-0.0548846	0.764697	0.0743873
APOBEC3B	-0.0012532	0.0616614	0.933136	4.41447e-09	0.165125	0.155217	9.38927e-07	6.18357e-06	0.0830751	-0.046178	0.00608243	0.142712
FYB1	0.030751	0.0165621	0.00548809	0.212075	0.148952	0.112236	1.16058e-05	0.00176671	0.24441	-0.226045	5.73524e-19	1.00038e-16
LYST	-0.0383739	-0.00237099	0.000369736	0.881454	0.057983	0.0445068	0.140662	0.316526	0.0774615	-0.209467	0.0113224	1.80743e-14
RIPK1	-0.00397001	0.0210486	0.783932	0.0869908	0.0123544	0.0662092	0.801677	0.098764	-0.0345138	0.382426	0.330535	1.02705e-48
AC002384.1	0.0254467	0.0134468	0.0250649	0.340267	-0.0811689	-0.0388308	0.0279394	0.386229	-0.0855805	-0.037615	0.00456577	0.244601
ME1	-0.000261401	0.0134994	0.986095	0.337852	0.0906596	0.0663924	0.0123035	0.0977548	0.0891048	0.0111686	0.0029789	0.754371
CMYA5	0.0128899	0.0163661	0.319869	0.218375	-0.0975582	-0.0677212	0.00654043	0.0888191	-0.177856	0.0993934	2.00996e-10	0.000509349
RIPK2	0.0212668	0.0441819	0.0688784	4.69515e-05	-0.0625749	-0.0713786	0.10759	0.0703646	0.0362116	0.00715333	0.302531	0.845117
ACHE	0.00789417	0.0242921	0.573676	0.0415823	0.0347772	0.0800102	0.412121	0.0373063	0.0614678	0.0366219	0.0543298	0.259428
NR1D2	-0.00239106	0.00817819	0.867629	0.625614	-0.0301446	-0.0441343	0.489397	0.321085	0.0386922	-0.0428977	0.270557	0.178207
CD86	-0.00793214	0.0215038	0.571691	0.0793596	-0.0650879	-0.0746229	0.0914456	0.0553499	-0.0888918	-0.151135	0.00304642	5.36869e-08
ARMCX1	0.0251484	0.00583826	0.0268604	0.752611	0.100369	0.120379	0.0049631	0.0007188	0.0812047	0.135113	0.00750852	1.38251e-06
ZFAND2A	0.0309195	-0.0054185	0.00523	0.775587	-0.0617341	-0.0441638	0.1128	0.321085	-0.0964079	0.16812	0.00115581	1.20161e-09
ADAMTS14	0.0202872	0.057929	0.0854536	4.14305e-08	0.0816103	0.0503611	0.0268837	0.240012	0.106888	-0.063692	0.000263594	0.0338624
ITM2B	-0.0928389	-0.00974067	5.19668e-20	0.536559	0.0286021	-0.0384456	0.515825	0.391128	0.185761	0.124398	2.66384e-11	9.89107e-06
IFIT5	0.0237148	0.0306785	0.0384843	0.0072399	0.142516	0.116661	3.02664e-05	0.00109555	0.167949	-0.0304769	2.15004e-09	0.360372
IER5	0.00654786	0.0417082	0.64212	0.000137084	-0.00771466	0.021095	0.882403	0.672998	0.130984	0.0513313	5.10734e-06	0.0986733
DLX5	0.0307239	-0.00196507	0.00551783	0.888932	NA	NA	NA	NA	-0.017759	0.00295176	0.650898	0.937246
TBX2	0.0283719	-0.00340392	0.0112031	0.829762	0.0287312	0.0293948	0.513514	0.537815	-0.0007666	0.0594651	0.984247	0.0500295
SDF2L1	0.0381485	0.0557205	0.000403923	1.52129e-07	0.0901008	0.113502	0.0129535	0.0015518	-0.0620322	-0.010302	0.0517652	0.775995
ANTXR2	0.0422679	0.0341366	7.55064e-05	0.00240617	0.0255684	0.0336658	0.565738	0.465947	0.116584	-0.184048	5.97493e-05	2.28916e-11
CAVIN3	0.0578431	0.00958769	2.68541e-08	0.541605	-0.0677619	-0.00797212	0.0758136	0.876573	0.00547065	-0.108943	0.892086	0.000123089
TNIK	-0.0156476	-0.0139094	0.205305	0.320309	0.0601509	-0.0215695	0.124522	0.664781	0.0382726	-0.129153	0.273493	4.17012e-06
NPB	0.0281522	0.0120804	0.011892	0.408296	0.00285501	0.035519	0.957973	0.438012	-0.018957	-0.0264467	0.627085	0.432226
NAA25	0.0645651	0.0198407	3.77981e-10	0.113361	0.0533312	0.0286842	0.183025	0.549036	-0.0668049	-0.0569159	0.0332935	0.062439
WNT5B	-0.0230658	-0.0148541	0.0450451	0.277521	-0.0037648	-0.033284	0.940494	0.471973	0.0692963	-0.131298	0.0260655	2.82031e-06
AC139749.1	0.00409489	0.00101969	0.776556	0.943661	0.0870004	0.0519913	0.0171032	0.222496	-0.0272626	-0.0521523	0.456106	0.092484
PPM1L	-0.00548252	0.00883197	0.697007	0.588569	0.00519769	-0.00994859	0.923653	0.849601	0.023609	0.00245258	0.530881	0.949822
KCNA1	-0.0047201	-0.00277916	0.734756	0.854623	NA	NA	NA	NA	-0.0283653	-0.0283973	0.437096	0.392075
FAM71A	0.00815839	0.00724398	0.559699	0.681631	0.0758617	0.0220251	0.0421443	0.657469	0.0603167	0.108052	0.0601333	0.000140738
SYT4	0.0259217	0.0211263	0.0220276	0.08548	NA	NA	NA	NA	0.00618365	-0.0283973	0.881288	0.392075
DCUN1D3	0.0115768	0.0644699	0.381973	7.23621e-10	0.0306721	0.0130512	0.481219	0.80347	0.146241	-0.0769328	2.67622e-07	0.00867817
RERG	0.00129471	-0.00589745	0.930636	0.749553	0.0142139	0.0158935	0.772019	0.75897	-0.0111418	0.114756	0.781804	4.94171e-05
KCNJ10	-0.00333745	-0.00196507	0.807927	0.888932	NA	NA	NA	NA	-0.00616018	-0.0291251	0.881691	0.385552
GPER1	0.00214766	-0.00555991	0.876285	0.76482	-0.0202527	-0.00181699	0.658552	0.975815	-0.0722454	0.0872554	0.0195277	0.00258293
C17orf82	-0.00578119	-0.00340392	0.679153	0.829762	NA	NA	NA	NA	0.0193971	-0.0200728	0.619396	0.554569
ETV7	0.0278978	0.0257393	0.012782	0.0292818	-0.021789	-0.0467591	0.633073	0.285377	0.133887	-0.147756	2.96881e-06	1.09172e-07
LY9	0.0204953	-0.00355416	0.0817992	0.829762	-0.116703	-0.0652319	0.000865891	0.105551	-0.0551222	0.00597863	0.0905567	0.871776
CPNE6	-0.0100162	-0.00589745	0.458019	0.749553	NA	NA	NA	NA	-0.0382391	-0.0200728	0.273493	0.554569
CLEC4D	0.0559739	0.0115384	7.97687e-08	0.438363	0.165338	0.121591	9.1095e-07	0.000622158	0.133799	-0.144892	3.00733e-06	1.99135e-07
F3	0.0290149	0.0197084	0.00930631	0.116894	0.112998	0.0347449	0.00133094	0.449555	0.105054	-0.115875	0.000346625	4.1399e-05
NR1H3	-0.0445582	0.0133005	2.6718e-05	0.347795	-0.124702	-0.0949959	0.000325314	0.0102997	-0.0683332	-0.120684	0.0286506	1.87434e-05
CTSV	-0.00231455	-0.00549501	0.869011	0.769476	-0.0406644	-0.00368345	0.330889	0.94685	-0.0487983	0.0609091	0.144733	0.0438015
TUBB6	0.0813705	0.0271976	1.46087e-15	0.0197684	0.020779	0.0919261	0.65146	0.0137708	-0.0375428	-0.131378	0.283621	2.7874e-06
SIX3	0.0416112	-0.0039307	0.000100223	0.816394	NA	NA	NA	NA	0.0258965	-0.0532206	0.481929	0.0846118
NR4A2	0.0100157	0.0135031	0.458019	0.337852	0.106085	0.113648	0.00278413	0.0015343	0.0191928	0.0871511	0.623078	0.00261235
MUC1	0.00993398	0.0849008	0.462067	1.36049e-16	0.149113	0.139634	1.13748e-05	6.29202e-05	0.104258	-0.0809682	0.000389928	0.00544932
FAM89B	-0.0182202	-0.0164389	0.12878	0.215957	-0.0907334	-0.0697015	0.0122256	0.078551	-0.021821	-0.118435	0.566787	2.71817e-05
MAOA	0.0269832	0.0344191	0.016509	0.00219263	0.0106514	0.00930781	0.828994	0.853466	-0.0621366	-0.161274	0.0513179	5.843e-09
MOBP	-0.00333745	-0.00196507	0.807927	0.888932	NA	NA	NA	NA	-0.0597614	0.0221844	0.0629883	0.524344
TWIST1	0.0233931	-0.000958943	0.0415843	0.947136	-0.0190427	-0.0591977	0.679541	0.151832	0.0420076	-0.0145781	0.223144	0.679018
RHOV	0.0133999	-0.00735716	0.296223	0.674626	-0.0285898	-0.0356784	0.515846	0.435575	-0.00421843	0.0862361	0.918711	0.00292306
AL357054.4	0.0648354	0.0134232	3.17885e-10	0.341306	0.219573	0.148702	2.35453e-11	1.60386e-05	0.0623702	0.0117516	0.0502611	0.741774
HSD17B14	-0.014762	-0.00668571	0.238209	0.713776	-0.0346631	-0.0773248	0.414105	0.0456654	-0.0794124	-0.0141664	0.0091763	0.68835
GLIPR2	0.0203943	0.00807288	0.0836449	0.629687	-0.028364	-0.0559458	0.519287	0.179621	-0.00368154	-0.316445	0.926588	8.93568e-33
C10orf128	0.0128012	-0.0399231	0.322995	0.000279814	-0.0632242	-0.0511456	0.10306	0.23221	-0.0371943	-0.154874	0.287402	2.37703e-08
IL2RG	0.041201	0.0247229	0.000117825	0.0374874	-0.0566281	-0.0319143	0.151169	0.4947	-0.0179599	-0.0946537	0.646443	0.000988866
NPL	-0.0194948	0.00102272	0.100384	0.943661	0.0521788	-0.0149272	0.193629	0.774111	0.0332398	0.0175877	0.35197	0.608676
RPL5	-0.0167833	-0.0939753	0.167832	4.06605e-20	-0.18473	-0.227711	2.91393e-08	4.27209e-12	-0.0156446	-0.278103	0.692447	3.57926e-25
AC116351.2	0.0309762	-0.00481456	0.00515081	0.791928	0.0527384	0.0533399	0.187903	0.207739	0.0319963	-0.0231099	0.373188	0.503856
NEBL	-0.00333745	-0.00196507	0.807927	0.888932	0.0481232	0.0394477	0.239905	0.375901	-0.00935791	0.0506787	0.81696	0.103811
ADAM23	-0.00605265	0.0168093	0.673403	0.203559	0.0400935	-0.0015431	0.333537	0.97971	0.0229776	-0.0224633	0.546188	0.517888
ENC1	0.010403	-0.0119621	0.438122	0.413629	0.0705949	0.0349291	0.0618986	0.446944	-0.00707302	0.0319694	0.863649	0.3337
CACNB4	0.0142332	-0.00280712	0.260514	0.854623	0.0108073	-0.00939073	0.828994	0.853466	-0.087275	-0.0261462	0.00372843	0.438038
RPL10	-0.0671703	-0.105136	6.74512e-11	8.5415e-25	-0.216473	-0.251866	4.56065e-11	1.06791e-14	-0.0561433	-0.137331	0.0840711	9.02086e-07
MTHFD2	-0.0371818	0.0361058	0.000579023	0.00121436	-0.0166564	-0.0588778	0.723402	0.154069	0.0303533	-0.0320347	0.401503	0.332487
ATXN1	-0.0221742	0.00369213	0.0559079	0.829728	0.120938	0.0861293	0.000523884	0.0228233	0.0567123	-0.210555	0.0803282	1.30699e-14
FOXO1	-0.00581516	-0.00477861	0.679153	0.793307	-0.010686	-0.0528348	0.828994	0.212549	-0.0312232	-0.0562239	0.38598	0.0663043
FZD2	-0.0550464	-0.000367339	1.32361e-07	0.979406	-0.0414273	-0.0293491	0.326086	0.538568	0.0102551	-0.0866368	0.802395	0.00277856
CNGB1	0.00811886	-0.00439487	0.559699	0.802713	NA	NA	NA	NA	-0.0157397	0.0385786	0.69094	0.230988
CCDC170	0.00347012	-0.0181549	0.807927	0.160132	0.0655343	0.0277487	0.0887491	0.564103	0.0446488	-0.0395401	0.190345	0.218435
CNBP	-0.082141	-0.0040109	7.48777e-16	0.816394	-0.0704004	-0.10358	0.0625139	0.00441835	-0.0152848	-0.158229	0.698313	1.15085e-08
RAB3IP	0.0449376	0.0177673	2.25103e-05	0.171676	-0.0754069	-0.0130787	0.0435645	0.803347	-0.0427253	0.122629	0.214382	1.34875e-05
TMCC3	0.0953794	0.0050382	4.42364e-21	0.788741	-0.0371627	0.038789	0.376062	0.386602	0.0119856	0.143108	0.766955	2.8684e-07
AC005224.3	0.00481665	0.0204024	0.734756	0.0998521	0.139754	0.15065	4.3896e-05	1.21881e-05	-0.00399736	0.0035747	0.922243	0.924169
RASSF2	-0.00690795	0.0218095	0.628992	0.0740247	0.0228374	-0.00537847	0.614129	0.923867	0.0889404	-0.192169	0.0030306	2.57523e-12
PHACTR2	-0.00672125	0.0207299	0.634644	0.0928652	0.0810307	0.00753172	0.0281405	0.887059	0.178502	-0.108337	1.71593e-10	0.000135071
FOSL2	-0.0118263	0.0109261	0.370137	0.472295	-0.0410885	0.00977184	0.330823	0.851628	0.0819875	-0.0408663	0.00685691	0.202367
TNIP1	0.0276784	0.0964874	0.013606	4.10284e-21	0.0481276	0.0907719	0.239905	0.0152049	0.0720756	-0.0233284	0.0197856	0.500286
2021-09-11	0.0254623	-0.0173678	0.0249722	0.183939	-0.101031	-0.0752652	0.00465989	0.0529571	-0.107018	-0.14664	0.000259821	1.37607e-07
EVI2B	-0.0319032	-0.042292	0.0037893	0.000107801	-0.106137	-0.0599801	0.00277655	0.145132	-0.0915438	-0.0574372	0.00218612	0.0596785
GOLGA6L7P	-0.00333745	-0.00196507	0.807927	0.888932	0.0505604	0.0357673	0.211354	0.435375	-0.0157565	0.018208	0.69094	0.595225
LINC01235	0.00234716	-0.00520057	0.867658	0.777852	0.0369739	0.018713	0.379178	0.716066	NA	NA	NA	NA
ALOX15B	-0.00226195	0.0127665	0.871239	0.376229	-0.0026947	0.0199774	0.961148	0.693478	-0.0165086	-0.0668503	0.673792	0.0250693
PYCARD	-0.00755895	-0.0522804	0.593625	9.82719e-07	0.0150827	0.0321579	0.754512	0.490188	0.103766	-0.2238	0.000418619	2.03705e-16
IFITM1	-0.0151356	-0.014793	0.223879	0.280073	0.0172269	0.0237703	0.712141	0.630426	0.114191	-0.0754216	8.79147e-05	0.0101879
FAM83D	0.0249757	0.0211263	0.0280862	0.08548	-0.0280553	-0.0483278	0.524463	0.265155	-0.0430375	0.034628	0.210632	0.287255
LINC01094	0.00303845	0.00535783	0.826289	0.777852	0.127902	0.0937322	0.000215039	0.0116616	0.0899262	-0.0856871	0.00268602	0.00311399
IL21R	0.0149267	-0.0263045	0.231922	0.0253167	0.00873257	-0.0218541	0.865967	0.660155	0.0385855	-0.219621	0.271494	7.70739e-16
RBP1	0.0127768	-0.0173509	0.323867	0.184269	-0.0129672	0.0320607	0.792735	0.491984	0.0230921	-0.0215405	0.54313	0.538402
LIFR	0.0191565	0.0208783	0.107635	0.0901845	0.0124103	-0.0218393	0.80048	0.660224	0.0236959	0.0626494	0.528919	0.0372755
XCL1	-0.0100162	-0.00589745	0.458019	0.749553	-0.0120772	0.00194718	0.8069	0.974623	-0.0479812	-0.00448997	0.152957	0.904941
CD300LF	-0.0165805	-0.025265	0.173978	0.0326979	-0.0336115	-0.0689668	0.430769	0.0825449	-0.0431362	-0.0714741	0.20948	0.0156999
UNC80	0.00338563	-0.00786589	0.807927	0.641584	NA	NA	NA	NA	0.0227594	-0.0401882	0.549691	0.210108
KLF5	0.00896516	0.00719659	0.517639	0.685273	0.0455683	0.0455028	0.270085	0.302257	0.0116972	0.157018	0.770462	1.51192e-08
FAM20C	-0.0325822	-0.0233814	0.00302506	0.052231	-0.0495019	-0.024463	0.223864	0.616912	-0.0876385	-0.000476579	0.00356435	0.990131
SPAG9	0.017231	0.0157792	0.154653	0.241746	-0.118276	-0.0432842	0.000723116	0.333302	-0.0456635	0.226494	0.178422	8.66209e-17
FGD4	0.0720948	0.0225477	2.04786e-12	0.0631973	-0.0624517	-0.0430069	0.108319	0.336972	0.0417322	-0.134918	0.227046	1.43361e-06
POU5F1B	0.0112929	-0.00340392	0.394557	0.829762	0.00808967	0.0529252	0.876754	0.211618	-0.0382391	0.0173119	0.273493	0.611538
IGHG3	-0.0102428	-0.00276229	0.446582	0.855109	0.0178483	0.0479436	0.701473	0.269527	-0.00593477	-0.0139683	0.88546	0.692927
CISH	-0.129706	-0.0182491	2.11684e-38	0.157092	-0.0952164	-0.0734547	0.0081985	0.0601909	0.0943289	-0.247004	0.00151963	7.39261e-20
SLC10A6	-0.00667586	-0.0039307	0.634644	0.816394	0.0189291	-0.016378	0.682217	0.749157	-0.0307344	-0.000182042	0.394109	0.996284
TDRD1	0.00811145	-0.0039307	0.559699	0.816394	NA	NA	NA	NA	0.0424516	-0.0200728	0.217695	0.554569
AFAP1L1	-0.0145879	0.0096539	0.245226	0.539435	-0.0443696	-0.0261936	0.286813	0.588614	-0.106036	-0.020818	0.000299277	0.553889
MOCS1	0.0280365	-0.0039307	0.0122966	0.816394	0.0386852	0.041262	0.353039	0.362085	-0.0316328	0.0184804	0.379518	0.589128
CLLU1	-0.00944289	-0.00555991	0.489227	0.76482	-0.0134271	-0.0440793	0.78622	0.321085	0.0388595	-0.0200728	0.268131	0.554569
DCP1A	0.0306964	0.0516338	0.00555821	1.38795e-06	0.0832904	0.100377	0.0237173	0.0061522	0.0866534	0.0686864	0.00399529	0.0208095
LYPD1	0.013702	0.0136285	0.283525	0.332724	-0.0570833	-0.0349847	0.147265	0.446464	-0.00948564	-0.0127344	0.814349	0.719288
GOLGA4	0.023559	0.0323769	0.0399693	0.00421968	0.0404976	-0.000464072	0.330889	0.992827	0.0151775	-0.0413933	0.700475	0.196257
SLC51B	-0.00333745	-0.00196507	0.807927	0.888932	NA	NA	NA	NA	-0.00865359	0.0226845	0.828278	0.513705
BCL11A	0.0110555	0.0272451	0.406407	0.019523	-0.0188056	-0.0350273	0.683999	0.446363	-0.0325412	-0.0751808	0.364786	0.0104654
SH3BP5	0.00152305	-0.00768316	0.917813	0.655795	-0.0937794	-0.0908057	0.00925214	0.0151843	-0.0247398	-0.181436	0.506902	4.5078e-11
ENTPD1	0.0543043	-0.0126895	1.97822e-07	0.380545	-0.0699962	-0.0551479	0.0641987	0.188293	0.0487161	-0.102422	0.14532	0.000330321
CCL24	0.0082655	-0.00409165	0.559699	0.816394	-0.00475928	0.028487	0.927689	0.552078	-0.0210225	0.054344	0.584701	0.0775255
IGLON5	-0.00214582	0.00859161	0.876285	0.601488	0.0422622	0.012615	0.314694	0.810292	0.00706823	0.0189755	0.863649	0.578294
PXK	-0.0116032	0.0114475	0.381118	0.441852	-0.0692838	-0.0528766	0.0677874	0.212133	-0.0407718	-0.0181358	0.239824	0.596968
SYNM	0.0256545	0.0326821	0.0237038	0.00385137	0.0564209	0.0794147	0.152533	0.0390017	-0.0971906	0.154268	0.00103895	2.70874e-08
REV3L	0.0583358	0.01706	1.98832e-08	0.194086	0.0989142	0.124612	0.00571828	0.000433914	-0.0995142	0.0895316	0.00075507	0.00194304
CYBRD1	-0.0369319	0.0232656	0.000633843	0.0535406	0.0127849	0.0116219	0.79554	0.823794	0.00178714	0.012456	0.964248	0.724609
ITPRIPL2	-0.079929	0.0121045	4.64277e-15	0.407095	0.0503532	-0.0596391	0.213783	0.148275	0.222582	-0.233983	7.5028e-16	7.03621e-18
ROGDI	0.055425	-0.00567576	1.08243e-07	0.76482	-0.0866945	-0.0109094	0.0176159	0.835082	-0.0723434	-0.0376531	0.019351	0.244081
ZYX	-0.0833855	-0.0139369	2.65035e-16	0.319074	-0.118373	-0.0985145	0.000715362	0.00728188	-0.0550208	-0.0810896	0.0911007	0.00538016
TRIM56	-0.00609685	0.00416837	0.670839	0.816394	-0.0613814	-0.0610168	0.115179	0.136451	0.094659	-0.139638	0.00145925	5.71334e-07
FMN2	0.00641867	-0.00439487	0.649964	0.802713	NA	NA	NA	NA	0.0180909	-0.0200728	0.645322	0.554569
FFAR1	-0.00578119	-0.00340392	0.679153	0.829762	NA	NA	NA	NA	-0.00529012	0.0173119	0.894349	0.611538
LINC02551	0.00869982	-0.00963738	0.531321	0.539435	-0.0203279	-0.0400697	0.65749	0.365724	-0.0789632	0.114006	0.00958761	5.57202e-05
MLXIP	-0.000401215	-0.00364971	0.976609	0.829762	-0.0898176	-0.109546	0.0132684	0.00236105	-0.0388837	-0.119834	0.267841	2.15791e-05
PLK2	0.0288212	0.0221872	0.00985193	0.0684585	0.00161665	-0.00333774	0.978264	0.952609	0.00872164	0.0952889	0.828278	0.000906468
TNFRSF18	0.0246966	0.0223328	0.0300421	0.0664553	-0.0471026	0.012017	0.250743	0.818459	-0.0198018	-0.0099027	0.609076	0.783942
SERINC5	0.0172328	-0.0166285	0.154653	0.209498	0.0263977	0.0115571	0.55245	0.82489	0.00704076	-0.0476542	0.863845	0.12854
DGKI	-0.0047201	-0.00277916	0.734756	0.854623	NA	NA	NA	NA	-0.0213464	0.0126242	0.577542	0.721784
SLC16A10	-0.0154661	0.00452818	0.211522	0.802713	-0.0127108	-0.00458711	0.796236	0.932781	-0.0704757	-0.00990327	0.0232403	0.783942
IL27RA	-0.00717651	-0.0263479	0.611452	0.025011	-0.139426	-0.154524	4.56658e-05	6.82842e-06	-0.0301683	-0.158322	0.404755	1.13028e-08
FNIP2	-0.045779	0.0335109	1.53647e-05	0.00295375	0.00922035	-0.00388978	0.85576	0.94393	0.136442	-0.00236954	1.8274e-06	0.95134
LINC01882	-0.00667586	-0.0039307	0.634644	0.816394	0.000259284	-0.0400697	0.997235	0.365724	-0.0594303	-0.00416035	0.0647864	0.9118
CXADR	0.00600964	-0.00481456	0.675619	0.791928	NA	NA	NA	NA	0.0490618	0.0229078	0.142104	0.508151
TPM4	0.0136376	0.0275395	0.285273	0.0179601	-0.0511371	-0.0259453	0.205367	0.592777	-0.00970862	-0.213729	0.809831	4.88685e-15
DNMT1	-0.009645	-0.0366565	0.479516	0.000997745	0.00458912	-0.0222769	0.927689	0.654982	0.00601366	-0.238617	0.883312	1.46158e-18
KCNV1	-0.0047201	-0.00277916	0.734756	0.854623	-0.0403446	-0.0400697	0.330889	0.365724	0.0109458	0.0531473	0.786137	0.0850564
SIDT2	-0.0070331	0.0374575	0.620819	0.000726179	0.0537167	0.022918	0.179188	0.647079	0.146881	0.00143507	2.35453e-07	0.968852
CCNA1	0.040028	0.0237472	0.000190022	0.047846	-0.0397499	0.0060557	0.337958	0.9121	-0.0416895	-0.0197142	0.227573	0.562234
NMI	0.0375429	0.011706	0.00050537	0.428342	0.0710343	0.0578788	0.0601788	0.163026	0.193162	-0.140214	3.81446e-12	5.10592e-07
SLC2A13	0.0166903	0.00732896	0.170572	0.676503	-0.133476	-0.0650574	0.000101554	0.106638	-0.0781617	0.137513	0.010493	8.72855e-07
ASCL2	-0.0396372	-0.00285181	0.000222251	0.854623	0.0809131	0.0122789	0.0283889	0.814491	0.0871559	-0.13658	0.00377656	1.04081e-06
ARRDC3	0.0248725	0.0416313	0.0288205	0.000140959	0.0540553	0.0584178	0.175879	0.157959	0.0550801	-0.0379174	0.0908325	0.240235
AC092327.2	NA	NA	NA	NA	0.00262564	0.0171069	0.961903	0.741448	0.0667278	0.114854	0.0334713	4.87212e-05
PSD3	0.00994003	-0.0224529	0.461865	0.0647095	0.0384842	0.0222191	0.355689	0.65512	-0.000607722	-0.0331274	0.986611	0.313296
AHR	0.00592156	0.0564468	0.679153	9.92279e-08	0.117591	0.0988667	0.000780033	0.00705213	0.0787679	-0.102973	0.00978713	0.000304039
TRNP1	0.00389908	0.016398	0.785505	0.217512	NA	NA	NA	NA	0.0315855	0.0476391	0.380221	0.128621
TLR4	-0.0318386	0.0163645	0.0038744	0.218375	0.0941855	0.0593629	0.00894496	0.150436	0.147673	-0.203742	2.0082e-07	9.83772e-14
ZIC1	0.0306455	-0.00196507	0.00563534	0.888932	NA	NA	NA	NA	0.0168919	0.0225932	0.6672	0.515288
TMIGD3	0.00439014	0.00968928	0.757265	0.538981	0.0509879	0.0134673	0.206742	0.797422	0.0370121	-0.0160039	0.289437	0.642606
TRIM14	-0.0227335	0.018006	0.0486905	0.163552	0.0832311	0.0312619	0.0238247	0.505458	0.240531	-0.272879	2.18864e-18	3.16222e-24
BRCA2	0.0120266	-0.00114111	0.360179	0.939231	-0.0281956	0.00896082	0.521878	0.859686	0.0739474	-0.039981	0.0164282	0.212602
CALCRL	-0.00446833	0.00619683	0.751771	0.741822	0.0658558	0.0439093	0.0866531	0.323716	0.030602	-0.0354878	0.396916	0.276758
MSC	0.016131	0.0512519	0.189673	1.67127e-06	-0.0194352	0.0270018	0.673463	0.576912	0.0629202	-0.193227	0.0477536	1.92743e-12
TMEM130	0.0231492	-0.00290667	0.0442053	0.854623	-0.132358	-0.0615452	0.000118327	0.131963	-0.100733	-0.0379996	0.000636979	0.239236
SGTB	-0.001992	0.0549176	0.887073	2.36006e-07	0.0474072	0.0461942	0.247453	0.293046	0.0300893	0.173056	0.406052	3.64173e-10
ANP32B	-0.0742932	-0.04628	4.03845e-13	1.80005e-05	-0.147665	-0.150798	1.40652e-05	1.19443e-05	-0.0840341	-0.140548	0.00545279	4.78306e-07
MFSD2A	0.0249855	0.0229466	0.0280316	0.0576822	-0.0701552	-0.0371718	0.0634698	0.412533	0.0250581	0.0141853	0.50053	0.688059
UNC13C	-0.00333745	-0.00196507	0.807927	0.888932	NA	NA	NA	NA	-0.0206214	-0.0347917	0.59309	0.284429
AL136317.2	0.0136725	-0.013706	0.284253	0.328778	0.0256754	0.0173735	0.564047	0.736326	0.0289743	-0.0481184	0.425939	0.124461
HOXA7	0.0181008	-0.00277916	0.131544	0.854623	-0.0403446	-0.00316204	0.330889	0.955232	-0.0706262	-0.0180026	0.0228903	0.599277
CCR2	-0.018747	-0.00606491	0.116828	0.749553	NA	NA	NA	NA	-0.00815966	-0.0381244	0.840094	0.237262
UBE2S	0.0550679	0.0365179	1.3137e-07	0.00104542	0.0828443	0.0851756	0.0245523	0.0245895	0.233467	0.0403452	2.36179e-17	0.209231
BLK	-0.00665736	-0.00426137	0.635174	0.812953	-0.0203279	-0.0400697	0.65749	0.365724	-0.00980693	-0.0141929	0.808578	0.688059
MGAT4A	-0.0199366	-0.0360506	0.0920972	0.00122959	0.0746666	-0.0582881	0.045986	0.159155	0.108908	-0.118728	0.000196587	2.59411e-05
SPINK4	0.00525284	-0.00735716	0.711557	0.674626	-0.00650313	-0.0488593	0.901006	0.257929	0.0423487	0.00558471	0.21895	0.882443
AC025539.1	0.00538734	0.00681588	0.703337	0.704223	-0.0105788	-0.00217714	0.828994	0.97302	-0.0619371	-0.0392951	0.0521668	0.221847
ADAMTS12	0.0109252	0.0108112	0.4122	0.477531	NA	NA	NA	NA	0.00180171	-0.0283973	0.964232	0.392075
IRS2	0.0110645	0.00691431	0.406016	0.701346	0.0153927	0.00473635	0.747671	0.9306	-0.0863072	0.0696257	0.00415736	0.0189126
HCAR3	0.0168156	0.045985	0.166876	2.06502e-05	0.0546923	-0.00134345	0.169882	0.981474	0.0921761	0.0446316	0.00201123	0.158345
GNB4	-0.0549489	0.0418184	1.39113e-07	0.000131405	0.14233	0.0984409	3.08025e-05	0.00732851	0.167877	-0.0342585	2.18107e-09	0.293703
DIRAS3	0.00859862	0.00859161	0.538237	0.601488	NA	NA	NA	NA	-0.0237209	0.0257656	0.52878	0.446109
PPP4R4	0.012385	-0.00340392	0.342998	0.829762	0.0473615	0.0459496	0.247747	0.296355	0.0337566	-0.0024869	0.342868	0.949452
DNAJA1	-0.0265592	0.0381268	0.0186287	0.000562612	0.0318908	0.0800228	0.459704	0.0373063	0.219614	0.215728	1.85375e-15	2.62477e-15
FYN	0.0282075	0.0398572	0.011704	0.00028744	-0.0168341	0.0261855	0.719548	0.588614	-0.111862	0.119822	0.000125468	2.15968e-05
PLEKHG6	0.0205452	0.0454287	0.0810957	2.66619e-05	-0.0229432	0.0166416	0.612807	0.747543	0.0188845	0.0291504	0.628163	0.385154
ANXA11	-0.0405046	-0.031968	0.00015639	0.00483766	-0.138948	-0.110558	4.83639e-05	0.00212059	-0.194597	-0.230961	2.62285e-12	1.94459e-17
SLC18A2	0.00113441	0.0028039	0.938949	0.854623	-0.00319701	-0.0401565	0.951187	0.365724	-0.00584928	-0.0314275	0.886816	0.342885
THSD7A	NA	NA	NA	NA	NA	NA	NA	NA	0.0031914	0.00695691	0.937324	0.849303
EDA2R	0.0170181	0.0173035	0.160931	0.185761	-0.00478296	-0.0281349	0.927689	0.558082	0.02454	-0.0562894	0.511507	0.0659892
PER3	-0.00277749	-0.00341122	0.842909	0.829762	-0.0564871	-0.0684625	0.15219	0.0847171	0.0225629	-0.0501362	0.553428	0.108001
ITPRIPL1	0.00348533	0.00938718	0.807927	0.553216	0.0158016	-0.00936207	0.739803	0.853466	-0.010185	-0.0906495	0.803695	0.00168357
SPATA13	-0.0189745	0.0285852	0.111341	0.013413	0.0726033	0.0260337	0.0540199	0.590968	0.0867767	-0.118577	0.00393505	2.65499e-05
C1QTNF1	0.0109202	0.0108112	0.412321	0.477531	-0.0352063	0.0278538	0.405059	0.562019	0.0111526	8.51034e-05	0.781776	0.998146
AL358234.1	0.00811286	0.0211263	0.559699	0.08548	-0.0225124	0.022244	0.619276	0.654982	-0.000534376	0.0431462	0.987432	0.175455
TREM1	0.0809779	-0.0105883	1.99285e-15	0.489606	0.000457786	0.031841	0.997235	0.495813	0.0340166	-0.0894641	0.338844	0.00195755
BHLHE40	-0.0119331	0.00747204	0.364601	0.667878	-0.0856657	-0.0778071	0.0192031	0.0439058	0.150483	-0.129125	1.11621e-07	4.18668e-06
AC092490.1	-0.0117092	0.0190165	0.376536	0.13532	0.061036	0.0312653	0.117683	0.505458	-0.0211386	0.00971185	0.582117	0.788185
TMEM176A	-0.0497943	-0.0333884	2.11787e-06	0.00306343	0.103597	0.0350458	0.00360947	0.446214	0.106406	0.0215033	0.000283201	0.538402
RCBTB2	0.0249701	-0.00525957	0.0280956	0.777852	0.0644526	0.0289882	0.0952664	0.544589	0.124326	-0.0519727	1.67984e-05	0.0937134
CRIP1	-0.00455418	-0.00915566	0.746214	0.567921	-0.0273091	0.0127894	0.538872	0.8079	-0.0262968	-0.0423119	0.473274	0.185156
HMMR	0.0105248	-0.0120382	0.432422	0.410537	0.0531428	0.0505681	0.184928	0.238179	-0.00167008	0.133818	0.966179	1.76202e-06
P2RY1	-0.00106418	0.00407849	0.943059	0.816394	0.0236372	0.0540604	0.598732	0.200005	0.0300719	-0.0547394	0.406063	0.0752352
DGKH	0.00282204	0.0301582	0.840684	0.00849369	0.108421	0.125145	0.00217712	0.000407713	0.034981	-0.00302192	0.322939	0.937246
FFAR3	0.0108179	0.00452504	0.417797	0.802713	NA	NA	NA	NA	0.0518002	-0.0370369	0.116866	0.25344
ZNF521	-0.0047201	-0.00277916	0.734756	0.854623	-0.0570833	-0.0215996	0.147265	0.664472	-0.0382391	-0.0200728	0.273493	0.554569
LMO2	-0.115752	-0.0355358	1.045e-30	0.00148074	-0.019899	-0.0873367	0.66421	0.0207384	0.189256	-0.22714	1.06563e-11	7.04493e-17
RHOU	-0.03205	0.0091002	0.00360558	0.571738	0.18224	0.145046	4.71761e-08	2.79922e-05	0.172004	-0.000793624	8.28495e-10	0.984472
SLC7A7	-0.0113951	-0.030931	0.390564	0.00670502	-0.0862308	-0.112724	0.0183127	0.00168874	-0.0621383	-0.205283	0.0513179	6.26522e-14
MYADM	-0.0570115	-0.0130294	4.35357e-08	0.362493	-0.0179277	0.0342874	0.700296	0.456339	-0.0498638	-0.0741888	0.135041	0.0116651
DSP	0.0308962	-0.0101894	0.00526693	0.509272	-0.0529063	-0.0585374	0.186608	0.15673	0.0443515	-0.118857	0.194427	2.54145e-05
MST1R	-0.00169393	-0.00681076	0.906805	0.704223	0.00560408	0.0588349	0.916679	0.154404	-0.00369788	-0.0347917	0.92642	0.284429
TPPP	-0.0047201	-0.00277916	0.734756	0.854623	-0.00201773	0.0103781	0.972019	0.842698	0.0127453	0.0126	0.751772	0.722002
AKR1C1	0.0319832	-0.0104527	0.00368973	0.497545	-0.0508602	-0.0575753	0.207823	0.166017	-0.0644328	-0.0625932	0.0416905	0.037462
ENPP2	0.0829163	0.00563566	3.96025e-16	0.76482	0.098805	0.0882298	0.00577123	0.0192199	0.112838	-0.156506	0.000109109	1.69135e-08
RPS4X	0.0113139	-0.0855759	0.394557	7.60302e-17	-0.215981	-0.257663	4.9702e-11	2.5899e-15	-0.0290433	-0.16391	0.424737	3.20738e-09
HLA-DMB	-0.105706	-0.0217413	1.09372e-25	0.0749954	0.112812	0.0529588	0.00135742	0.211323	0.132234	0.0302769	4.04316e-06	0.36338
HIST1H2BO	0.0107735	-0.00589745	0.419514	0.749553	NA	NA	NA	NA	-0.0263853	0.0385786	0.471616	0.230988
NFIB	0.000479324	0.0102493	0.973212	0.507106	NA	NA	NA	NA	-0.021857	0.00238054	0.566545	0.95134
SKIL	0.0598105	0.0195309	8.08003e-09	0.121514	-0.003914	0.00103169	0.938713	0.984831	0.182633	-0.0169973	5.96472e-11	0.618835
C5orf56	-0.0121426	0.0119622	0.355417	0.413629	0.0327486	0.0144837	0.444536	0.780028	0.0553565	0.00191823	0.0889953	0.958628
PDE4DIP	0.0510936	0.0117788	1.0849e-06	0.42351	0.00135239	0.0322657	0.981298	0.488557	-0.027871	-0.118064	0.445056	2.88703e-05
PIK3IP1	-0.0120251	-0.000762294	0.360179	0.957162	-0.0835049	-0.0693329	0.0233728	0.0805805	-0.0432868	0.00182964	0.207792	0.959907
CDRT15	-0.00333745	-0.00196507	0.807927	0.888932	0.0218984	-0.0245392	0.630803	0.616498	-0.0382391	0.0286541	0.273493	0.392075
HPSE	0.00215001	-0.00580667	0.876285	0.754861	0.0749013	0.011064	0.0451329	0.832924	0.107874	-0.0264783	0.000227917	0.431721
FZD3	0.0168527	0.00606319	0.166092	0.749553	-0.0306864	-0.0812947	0.481149	0.0336114	-0.0348706	-0.0563852	0.324343	0.0654896
EPHA4	-0.00333745	-0.00196507	0.807927	0.888932	-0.0176075	-0.0142111	0.70427	0.783881	-0.0507271	0.0993842	0.126586	0.000509552
CA3	0.00673919	-0.00857288	0.634644	0.601488	-0.0403446	-0.0400697	0.330889	0.365724	-0.028879	-0.0100257	0.427798	0.780911
PTPN6	-0.0557513	-0.0413099	9.04844e-08	0.000161749	-0.0622789	-0.0874752	0.10947	0.0205164	0.0130983	-0.266521	0.745029	4.05933e-23
CHI3L2	-0.0110029	0.00383098	0.408887	0.822696	-0.0566273	-0.0711252	0.151169	0.0713747	-0.0495355	-0.101603	0.13758	0.00037262
CREB3L1	-0.0246152	0.019518	0.0306532	0.121785	-0.0171266	0.00373433	0.713256	0.946084	-0.00671479	0.0157333	0.870832	0.649513
VAPA	-0.02103	0.0157346	0.0726877	0.243434	-0.0711272	-0.0814101	0.0598885	0.0333094	0.0128801	-0.139422	0.749145	5.96767e-07
ADAMTS5	-0.000427906	-0.00621676	0.975223	0.740663	0.0261877	0.0221343	0.553746	0.655415	-0.0310828	-0.0185061	0.388457	0.58906
AKAP5	0.00202194	0.00527937	0.884856	0.777852	-0.0773077	-0.0844474	0.0378394	0.0261789	-0.00876365	-0.0513369	0.828278	0.0986733
PDK4	-0.014251	-0.00710714	0.25993	0.68996	0.00685497	-0.0267344	0.895049	0.581765	-0.0463567	-0.034012	0.170384	0.297986
SMARCA1	0.0124995	-0.00555991	0.337307	0.76482	0.0196538	0.0153437	0.668873	0.767339	0.0144714	-0.0213674	0.714199	0.540942
SLC1A3	-0.0308862	-0.00176785	0.00527937	0.90185	-0.0459234	-0.0953823	0.265536	0.00994668	-0.0551273	0.106202	0.0905567	0.00018778
ATP2B4	-0.00115308	0.013383	0.938224	0.343176	-0.178393	-0.0587764	9.29336e-08	0.154655	-0.0883552	-0.0238432	0.00325199	0.488605
FFAR4	0.00950268	-0.0144749	0.487957	0.295138	-0.012702	0.00919907	0.796236	0.85492	0.0371101	-0.0368052	0.28802	0.256991
JUND	-0.146349	-0.0328125	6.52744e-49	0.00371244	0.0639477	-0.0297022	0.0983908	0.534221	0.126795	0.0572814	1.09487e-05	0.0604832
GREM1	0.0068615	-0.0116443	0.631273	0.431822	0.0277834	0.0312507	0.53058	0.505458	0.02268	0.00139084	0.55109	0.969849
CORIN	0.00538293	0.0141533	0.703419	0.310218	0.0431032	0.00384144	0.305255	0.944325	-0.0349985	-0.0544722	0.322755	0.0766778
CRTAM	0.0523587	-0.00308681	5.55471e-07	0.851416	-0.166276	-0.130385	7.70476e-07	0.000214067	-0.0970714	-0.0108336	0.00105435	0.762298
KLF2	0.00139884	-0.00642308	0.923962	0.728416	0.0528615	0.0347187	0.186883	0.449887	0.0245026	0.0636231	0.511999	0.0340115
PRKAR2B	0.021929	0.0293351	0.0592503	0.0107808	0.00763249	-0.0047917	0.882786	0.929801	0.0153586	0.00535623	0.696902	0.888326
STAT5A	-0.0125822	0.062966	0.33353	1.91727e-09	-0.0121542	0.0424883	0.806066	0.344876	0.0552013	-0.00611937	0.0902006	0.86838
MYB	0.0259186	-0.0065205	0.0220276	0.721414	NA	NA	NA	NA	-0.0270876	0.0143872	0.459558	0.684195
FAM129B	-0.0363851	0.0454853	0.000780946	2.60721e-05	-0.0188312	0.0201025	0.683797	0.69223	-0.0789646	-0.1097	0.00958761	0.000109619
ASNS	0.041918	-0.0047636	8.74368e-05	0.793715	-0.111288	-0.0754055	0.00161063	0.0523644	-0.0679777	-0.0807478	0.0296037	0.00557455
CKAP4	0.0174165	0.0186393	0.149648	0.145593	0.0724542	0.0473611	0.0544263	0.2772	0.0196076	-0.149945	0.614409	6.93714e-08
EMP3	-0.0471686	0.0246448	7.88261e-06	0.0381781	0.0975165	0.0867758	0.00654132	0.0216645	0.214787	0.0859621	7.66479e-15	0.00301533
MEF2C	0.0380925	-0.00436406	0.000412396	0.804468	-0.00411268	-5.01384e-05	0.934875	0.998953	0.0664345	-0.0348324	0.0344009	0.284429
USHBP1	-0.00383341	0.0073957	0.789515	0.673777	-0.0238489	-0.0113885	0.595397	0.828167	0.0392559	0.103381	0.26213	0.000286577
CYBA	0.0279806	-0.0585102	0.0124822	2.91686e-08	-0.164275	-0.145384	1.0774e-06	2.66218e-05	-0.0809606	-0.288291	0.00771558	4.47597e-27
GAS7	-0.0673236	-0.0303436	6.08936e-11	0.00802906	-0.210501	-0.117703	1.63314e-10	0.000970414	-0.095053	0.332846	0.00139215	2.21014e-36
HBA2	0.0275036	0.0461786	0.0143458	1.88364e-05	-0.0203279	0.0119743	0.65749	0.818459	0.0219115	0.0483165	0.565484	0.122732
DLG3	-0.00667586	-0.0039307	0.634644	0.816394	0.0441302	0.0439057	0.290399	0.323716	-0.0202135	0.0365265	0.601926	0.260578
RPL7A	0.000168401	-0.100577	0.991006	8.71223e-23	-0.23468	-0.256124	6.60007e-13	3.88176e-15	-0.0706205	-0.190068	0.0228903	4.557e-12
BCL11B	0.00705608	0.0189357	0.619648	0.137577	NA	NA	NA	NA	0.0100246	-0.0283973	0.806757	0.392075
LINC00960	0.00500077	0.0276018	0.728855	0.0176743	0.0589281	0.0701142	0.133505	0.0764597	-0.00734949	0.0930163	0.85735	0.00123829
MEG3	-0.0047201	-0.00277916	0.734756	0.854623	0.0110425	0.00502402	0.826754	0.926729	0.0155518	0.055266	0.693551	0.0720688
GPR146	-0.0139815	0.00353673	0.271205	0.829762	-0.0566379	-0.0931791	0.151169	0.0122652	-0.0220302	0.177258	0.564444	1.29684e-10
PITX1	-0.0112051	0.00536702	0.397977	0.777852	0.0226476	0.00813675	0.617262	0.874073	-0.0447633	0.0420657	0.189177	0.188096
AUTS2	-0.00566448	0.0434869	0.686247	6.42422e-05	0.0517329	0.00397805	0.198621	0.942511	-0.0158909	-0.0131442	0.688633	0.709701
CENPF	0.0116901	0.00691374	0.37735	0.701346	-0.102061	-0.0546034	0.00419404	0.19364	-0.0739169	-0.00507947	0.0164513	0.893626
EFHD1	0.0266432	-0.0039307	0.0182026	0.816394	-0.030779	0.0384909	0.48004	0.390941	0.00665211	0.130065	0.870832	3.53309e-06
WNT5A	0.0385194	0.00555067	0.000347919	0.765329	-0.0355259	-0.0443898	0.400557	0.318041	0.0201677	-0.0286754	0.602821	0.392075
ABCA9	0.0133375	-0.00237773	0.298813	0.881203	0.0178539	0.033999	0.701473	0.461761	-0.0124232	0.0264316	0.759001	0.432394
IRF2	0.019725	0.0403523	0.0963558	0.000239377	0.0185163	-0.0817967	0.689874	0.0322723	0.17033	-0.11753	1.23049e-09	3.14997e-05
OCIAD2	0.0750633	0.0208066	2.25677e-13	0.0915906	-0.122548	-0.045345	0.000426356	0.304249	-0.0633412	0.16761	0.0460011	1.3475e-09
ADIPOQ	-0.00883259	-0.00520057	0.523545	0.777852	-0.0403446	0.0402771	0.330889	0.365724	NA	NA	NA	NA
TSPAN4	-0.0274007	0.0161222	0.0147642	0.228127	0.0604376	0.00977515	0.122475	0.851628	0.015166	0.0486818	0.700535	0.119713
RAB3IL1	-0.00419737	-0.00321097	0.769709	0.843125	0.0213795	-0.0183124	0.639938	0.721386	0.000939058	-0.0262535	0.980076	0.435986
UBB	-0.0110924	0.0219564	0.404784	0.0717664	-0.0560075	-0.0314998	0.156589	0.501948	0.0255912	0.232314	0.488343	1.23513e-17
S100A16	0.0342469	0.0176179	0.00171091	0.176979	-0.0658894	-0.00418117	0.0865029	0.939688	-0.10204	-0.0225409	0.00053165	0.516478
TMEM45A	0.0630542	0.00196244	1.04247e-09	0.888932	-0.0135702	0.013161	0.783984	0.802465	-0.00260531	-0.0100896	0.950261	0.780036
SDC3	-0.0261378	0.000964942	0.0208628	0.946983	0.0782026	0.0663644	0.0352511	0.0978461	-0.0237739	0.0277273	0.528132	0.405551
HTRA4	-0.0428001	-0.0170226	5.93394e-05	0.195073	-0.0789978	-0.071578	0.0330101	0.0693428	-0.086587	-0.0727507	0.00402568	0.01367
AXL	0.0371677	0.0291387	0.000581565	0.0113729	0.0667148	0.0945017	0.0817057	0.0108062	0.0905019	-0.0237675	0.0024972	0.490385
SH3PXD2A	0.0113324	-0.0228069	0.394094	0.0593085	-0.0177154	0.0329453	0.703203	0.477471	-0.0645133	-0.133545	0.0414618	1.84745e-06
SP100	-0.0420023	0.00238071	8.46866e-05	0.881203	-0.0605669	-0.0864048	0.121394	0.0223324	0.141143	-0.103102	7.47075e-07	0.000298701
TRAFD1	-0.0202709	0.0296892	0.0857361	0.00972525	-0.0213368	-0.0366438	0.640375	0.42143	0.076582	-0.0171425	0.0124072	0.615661
AHNAK2	0.0214719	0.00333264	0.0658651	0.835048	-0.0281913	0.0222736	0.521878	0.654982	-0.0249647	-0.0197029	0.502116	0.562234
NRIP3	0.0993111	0.00343803	8.90577e-23	0.829762	-0.0462979	0.0134421	0.260365	0.797773	0.0325417	0.0439143	0.364786	0.166307
GPR35	-0.000635201	0.0271717	0.965033	0.0199052	-0.0146272	-0.0296302	0.764016	0.534228	0.0468262	-0.108081	0.164955	0.000140225
TRAF3IP3	0.0440299	0.0171623	3.40488e-05	0.190566	-0.0165404	-0.0018726	0.725578	0.975815	0.0806339	-0.0594785	0.00800089	0.0499989
TRIM5	0.0154392	0.0315703	0.212424	0.00550674	0.0330677	-0.0119407	0.439635	0.818459	0.148945	-0.0785089	1.54657e-07	0.00726086
CBR1	-0.0283609	-0.0126693	0.0112258	0.380906	-0.0778023	-0.0902631	0.0364089	0.015953	0.103216	-0.123204	0.000451932	1.22428e-05
GAS2L3	0.0201607	-0.00841163	0.0879255	0.612127	0.0108304	-0.00200703	0.828994	0.973859	0.0299139	-0.0503407	0.408638	0.106396
MT-CO2	0.0559243	-0.031598	8.1717e-08	0.00546081	-0.221688	-0.158807	1.43374e-11	3.4875e-06	-0.168746	-0.210292	1.80051e-09	1.41486e-14
TSPAN33	-0.00147146	0.0260256	0.920361	0.0272041	0.0216518	0.0269609	0.63577	0.577433	-0.0523589	-0.0456037	0.111716	0.148446
OR52I2	0.00168532	0.0121615	0.907206	0.405379	NA	NA	NA	NA	-0.00787448	0.0129686	0.846538	0.714168
CLEC14A	-0.0115673	0.00765867	0.381973	0.656311	NA	NA	NA	NA	-0.0263853	-0.0200728	0.471616	0.554569
RNF19A	-0.0283128	0.024147	0.0113677	0.0432608	-0.101948	-0.0384327	0.00423998	0.391143	0.0908029	-0.0879233	0.00240787	0.00237556
DYSF	-0.00527112	0.00964363	0.710588	0.539435	0.091208	0.0468307	0.0117767	0.284787	0.0583071	-5.44271e-06	0.071237	0.999837
AC092329.1	-0.00667586	-0.0039307	0.634644	0.816394	NA	NA	NA	NA	-0.00186134	-0.0200728	0.964232	0.554569
PAWR	-0.00581995	0.0205284	0.679153	0.0972788	0.00332198	-0.0343858	0.948971	0.454664	-0.00511618	-0.0232621	0.897788	0.501146
CDC25B	0.0197072	0.0352736	0.0966285	0.00161529	0.0810456	0.0794957	0.0281388	0.0388173	0.00820504	-0.0707847	0.839449	0.0168635
MYD88	-0.0262111	-0.000913134	0.0204189	0.949288	0.0572938	0.0345703	0.146768	0.452238	0.076773	-0.246215	0.0121879	9.87749e-20
DMXL2	-0.00966918	0.0130876	0.478209	0.359109	0.0457264	-0.0120458	0.267843	0.818459	0.0129358	-0.21972	0.748638	7.48974e-16
ITGAX	-0.0489251	-0.00544213	3.29495e-06	0.773725	-0.211905	-0.156515	1.20892e-10	5.01784e-06	-0.17336	-0.115129	5.98759e-10	4.6518e-05
CYP2W1	0.0103376	-0.00589745	0.441907	0.749553	-0.0616074	-0.0520461	0.113485	0.222069	-0.0176409	0.0856023	0.652498	0.00314574
AL161669.4	-0.000985599	0.00241837	0.94571	0.878765	-0.121534	-0.126596	0.000487484	0.000346203	-0.0837428	0.0737195	0.0056488	0.0122909
MCOLN3	0.0286062	-0.0126786	0.0105001	0.380906	-0.102361	-0.100413	0.0040948	0.0061385	-0.0549746	-0.137773	0.0914124	8.30014e-07
BLVRB	-0.10415	-0.0155905	5.61703e-25	0.246831	0.017717	-0.0175952	0.703203	0.734218	0.0371308	0.00834706	0.287961	0.819081
DUSP3	-0.0323631	-0.0104687	0.00325506	0.496559	0.00357515	0.0530152	0.944443	0.210749	0.042024	-0.133595	0.223019	1.83429e-06
ARHGAP6	0.00940219	-0.00618068	0.492047	0.742756	-0.0338544	0.0116598	0.42788	0.823252	0.00109511	-0.0293273	0.97781	0.381628
ELOVL4	0.0262358	0.0481418	0.0203044	7.61019e-06	0.021365	0.0507481	0.639938	0.236373	-0.0278381	0.040105	0.445681	0.211089
SHISA2	-0.0047201	-0.00277916	0.734756	0.854623	0.053014	0.0353788	0.186124	0.440423	-0.00122467	0.0461934	0.975232	0.142697
LGALS9	-0.0169617	0.0550716	0.1625	2.16269e-07	0.233388	0.170117	9.11883e-13	5.31802e-07	0.167254	-0.136145	2.51087e-09	1.12871e-06
HTR2C	NA	NA	NA	NA	-0.051455	-0.0120985	0.201739	0.817977	-0.0765594	-0.0214893	0.0124272	0.538402
ARPIN	-0.0528764	-0.00436195	4.26714e-07	0.804468	0.0533579	0.0535754	0.182945	0.204952	0.0324696	-0.116086	0.365543	4.00017e-05
ATF4	-0.0362692	-0.0110446	0.000817499	0.465646	-0.108483	-0.0982827	0.00216449	0.00744573	-0.0276507	0.102969	0.449184	0.000304039
GLA	-0.00654699	0.00477322	0.64212	0.793307	-0.0691636	-0.031361	0.0683004	0.504221	-0.0455961	0.090966	0.178996	0.00162004
RAB27B	0.0172254	0.0340733	0.154653	0.00245665	0.00575973	0.0285869	0.913555	0.550457	0.0219174	0.0696519	0.565484	0.0188862
AC010904.2	-0.00746419	-0.00439487	0.593625	0.802713	NA	NA	NA	NA	0.00558724	0.0742329	0.891043	0.0116143
C12orf45	0.0381032	0.0235493	0.000411148	0.0500168	-0.0268051	-0.0580742	0.547199	0.16135	0.0565433	-0.234401	0.0814027	6.16251e-18
HESX1	0.0305531	0.0529138	0.00580382	7.04504e-07	0.054263	0.0484744	0.174061	0.263102	0.209276	0.00347899	3.95529e-14	0.926442
CARD9	0.0264791	-0.0264504	0.0190026	0.0244455	-0.00472997	-0.0232917	0.927689	0.640516	-0.00123304	-0.0885118	0.975232	0.0022113
METRNL	-0.0355177	-0.00653961	0.001085	0.721414	0.0681362	0.0241072	0.0738743	0.622584	0.119534	-0.206484	3.8051e-05	4.40304e-14
RPL15	-0.0109926	-0.097737	0.409368	1.27582e-21	-0.172593	-0.220699	2.5872e-07	2.08796e-11	0.083616	-0.293191	0.00572817	5.02071e-28
KREMEN2	-0.0047201	-0.00277916	0.734756	0.854623	NA	NA	NA	NA	-0.00438877	0.00295585	0.915432	0.937246
NFE2L2	-0.0527178	0.0255988	4.65039e-07	0.0302192	0.0138162	-0.0332811	0.779996	0.471973	0.191374	-0.200796	6.12793e-12	2.28359e-13
FAM213A	0.0173938	-0.0418963	0.150204	0.000127276	-0.0761623	-0.106301	0.0412448	0.00334879	-0.0511806	-0.163344	0.122384	3.6509e-09
TNFRSF8	-0.00883259	-0.00520057	0.523545	0.777852	-0.0624918	-0.0688395	0.108083	0.082978	0.0298589	0.100677	0.409114	0.000423384
RDX	-0.0201781	0.0122776	0.0876826	0.401626	0.0052299	-0.0579314	0.923516	0.162883	-0.0166432	-0.166942	0.672783	1.57476e-09
RPS12	0.0340326	-0.0858102	0.00184346	6.2427e-17	-0.167102	-0.212488	6.76508e-07	1.36018e-10	-0.0349088	-0.198868	0.32373	3.96026e-13
CD4	0.0345786	0.0167662	0.00152256	0.204654	0.0826478	0.0987124	0.0249003	0.00714855	0.12356	0.0974796	1.91966e-05	0.000668809
TRAM2	0.00773414	0.00607379	0.581752	0.749553	-0.00932745	-0.0141673	0.854458	0.783881	0.0888245	-0.131351	0.00306684	2.79633e-06
PPP1R17	-0.0047201	-0.00277916	0.734756	0.854623	NA	NA	NA	NA	0.0133233	-0.0200728	0.73975	0.554569
CALCB	-0.0047201	-0.00277916	0.734756	0.854623	NA	NA	NA	NA	NA	NA	NA	NA
AC107068.1	-0.00256308	-0.028417	0.856458	0.0140428	-0.014606	0.0131319	0.764262	0.802926	0.0469073	-0.0986391	0.164188	0.000567133
PYGO1	0.0283703	-0.00340392	0.0112031	0.829762	NA	NA	NA	NA	-0.0299423	0.0410772	0.408276	0.199857
GPR173	0.00553867	0.00708937	0.693412	0.68996	-0.00344848	-0.0112215	0.947078	0.829604	0.0295146	0.0328674	0.415509	0.317633
OMD	0.00884934	-0.0039307	0.523545	0.816394	0.0198471	0.0291906	0.664966	0.54079	0.0421295	0.00642375	0.221874	0.861363
NFIL3	2.80549e-05	0.0166348	0.998409	0.209496	0.005903	-0.019695	0.912854	0.699187	-0.0131752	-0.110178	0.742897	0.000102161
KIF14	0.00699254	-0.00595404	0.623348	0.749553	0.0236986	0.00907142	0.597483	0.857717	0.0359177	0.0101511	0.30773	0.779371
SRGAP2	-0.0956366	0.0253856	3.5848e-21	0.0316829	0.051496	-0.00377175	0.20134	0.945821	0.0744503	-0.101157	0.0156255	0.000396184
GCSAML	-0.0100162	-0.00589745	0.458019	0.749553	0.0644552	0.0863044	0.0952664	0.0224622	0.0376944	0.0510162	0.281003	0.10115
LRPAP1	-0.0158738	-0.038892	0.197367	0.000422151	-0.193168	-0.227332	5.99015e-09	4.62637e-12	-0.154425	-0.181135	4.72394e-08	4.85542e-11
LMNA	-0.0505031	0.0217934	1.47687e-06	0.0741924	0.100503	0.0600045	0.00490346	0.145082	0.0952215	-0.140234	0.00136051	5.0927e-07
DYDC2	-0.008177	-0.00481456	0.559699	0.791928	NA	NA	NA	NA	NA	NA	NA	NA
AVPI1	-0.00667157	-0.0019718	0.634644	0.888932	-0.0926969	-0.119617	0.010258	0.000783209	-0.00764928	-0.0501123	0.851171	0.108154
NHLRC3	0.00176863	-0.0220971	0.902768	0.069192	-0.0140489	0.0258772	0.775212	0.594163	-0.00267136	-0.0041126	0.949599	0.91294
DOCK10	0.0140453	0.0224243	0.26854	0.0651458	0.113362	0.066016	0.00129083	0.0999768	0.0809819	-0.148921	0.00770398	8.56701e-08
APPL2	0.00725735	0.00274631	0.605897	0.856167	-0.0498574	-0.0338391	0.219207	0.463241	-0.0379089	-0.0809737	0.277838	0.00544932
ASPM	0.019524	-0.00901365	0.0998249	0.576645	0.00879475	-0.0195285	0.864973	0.701534	-0.0578173	0.0274994	0.0739995	0.410211
CDK6	0.0400847	0.0283112	0.00018559	0.0144405	-0.00676278	0.0330576	0.896287	0.47512	0.00508254	0.0358607	0.898164	0.271138
CAMK2N1	0.00361335	-0.00520057	0.803513	0.777852	0.017981	-0.0356185	0.699176	0.436554	0.000289337	-0.0083213	0.993061	0.819568
DAAM1	0.0684246	-0.00842481	2.84756e-11	0.611309	-0.0357429	-0.024939	0.397921	0.610641	-0.0965523	-0.0587193	0.00113318	0.05341
AC087269.1	0.00986919	0.0221783	0.466091	0.0684585	0.0374925	0.0407955	0.371337	0.365724	0.0420924	0.0388025	0.222326	0.228325
KIF20B	0.0504352	0.00753948	1.52957e-06	0.662385	0.0396065	0.0548529	0.340085	0.190812	-0.00670199	0.0122499	0.870832	0.728585
UBD	-0.00333745	-0.00196507	0.807927	0.888932	0.0326505	0.0265503	0.446222	0.582827	0.0406013	0.0399437	0.242055	0.212944
ITK	0.00591616	-0.00481456	0.679153	0.791928	-0.0100603	-0.00518865	0.840799	0.926107	0.00342878	0.0173119	0.932032	0.611538
SORT1	-0.0213962	-0.039648	0.0670175	0.000313114	-0.166613	-0.105072	7.27265e-07	0.00380813	-0.18976	-0.127386	9.33734e-12	5.75649e-06
WWP1	-0.00130726	-0.00329873	0.92991	0.837705	-0.0153694	0.00955646	0.747975	0.852924	-0.0325032	-0.105907	0.365063	0.000196224
MYCBP2	0.019489	0.0303573	0.100449	0.00800287	0.00842517	0.0605644	0.87155	0.140305	0.0813861	0.0598267	0.00736468	0.0483945
AC022239.4	-0.0047201	-0.00277916	0.734756	0.854623	NA	NA	NA	NA	0.012404	-0.0283973	0.759055	0.392075
ST14	0.0164483	-0.0105397	0.178658	0.491746	-0.10583	-0.0729409	0.00284571	0.0626394	-0.176319	-0.126564	2.93798e-10	6.68324e-06
CLDN23	0.0185652	-0.015588	0.120427	0.246831	-0.107129	-0.112179	0.00249821	0.00177522	0.0124881	-0.113143	0.757876	6.39805e-05
SIX1	0.0688291	0.0148408	2.13108e-11	0.277887	0.117627	0.0486441	0.000779674	0.26083	-0.00545458	0.0915819	0.892086	0.00149066
CCDC71L	0.052909	0.0168246	4.19851e-07	0.203066	-0.00491014	0.0566319	0.927689	0.173475	0.0283081	-0.121544	0.438115	1.62784e-05
USP51	0.010049	0.00384082	0.457988	0.822447	-0.0432733	-0.0139387	0.303221	0.789008	0.000535901	-0.0615183	0.987432	0.0414242
NLRP3	0.0576431	0.0347939	3.03385e-08	0.00192982	0.0954437	0.0676255	0.00803317	0.0892251	0.140192	-0.041105	8.92539e-07	0.199606
MAFA	0.0205752	0.0127633	0.0806093	0.376229	0.0300826	0.0271154	0.490166	0.57528	-0.0133442	0.0856857	0.739708	0.00311399
CD276	0.0540541	0.0290026	2.26748e-07	0.0118459	-0.105859	-0.0244629	0.0028408	0.616912	-0.109798	-0.0817985	0.000171683	0.00495629
ZBTB10	-0.000750269	0.0503489	0.95831	2.62028e-06	0.111024	0.0436127	0.00165219	0.328468	-0.0144311	-0.0498432	0.715163	0.110386
BTG3	0.0412895	0.0473821	0.000113749	1.0813e-05	0.110812	0.062533	0.00168694	0.125405	0.0335045	-0.120888	0.347352	1.81531e-05
SPATS2L	-0.0421562	0.0364452	7.92602e-05	0.00107481	0.0987638	0.0702213	0.00578912	0.0759545	0.0719431	-0.114796	0.0200444	4.91591e-05
AREG	0.0179447	-0.0106834	0.135604	0.484124	0.0305312	-0.00401302	0.483201	0.941943	-0.00579685	-0.009566	0.887533	0.792089
ADIRF	-0.00304823	0.00146628	0.825767	0.919227	-0.0468105	-0.0250438	0.254105	0.608251	0.00563224	0.00941893	0.889965	0.794809
MFHAS1	-0.0298832	0.00806504	0.00712977	0.629718	-0.0348707	-0.0347768	0.410584	0.449379	-0.0450575	-0.230982	0.185759	1.93951e-17
SYT1	0.0173361	-0.00369406	0.151628	0.829728	0.0249991	0.0267123	0.575962	0.581765	-0.0342724	0.0359506	0.334751	0.270058
SYNJ2BP-COX16	0.0050832	-0.00901365	0.72421	0.576645	-0.0403446	-0.0222379	0.330889	0.654982	-0.0109616	-0.0131924	0.785951	0.70908
ERAP2	0.0995061	-0.033503	7.36315e-23	0.00295375	-0.117413	-0.104658	0.000795294	0.00397228	0.00957539	-0.182176	0.812141	3.7365e-11
FCGR1A	0.058595	-0.0166454	1.70939e-08	0.209244	-0.043518	-0.0621047	0.299641	0.128178	0.0770599	-0.0925654	0.0118189	0.00131504
DENND3	-0.0470061	0.0330059	8.5185e-06	0.00347143	0.0695465	0.0846382	0.0664086	0.025771	0.127108	-0.0824915	1.03642e-05	0.00456845
SYK	-0.0860721	-0.0212666	2.57046e-17	0.0835966	0.0665945	-0.0311695	0.0824277	0.507184	0.0559396	-0.224928	0.0854619	1.42923e-16
FIGLA	-0.00406642	-0.00761575	0.778086	0.657136	-0.0105788	-0.0400697	0.828994	0.365724	NA	NA	NA	NA
PPP1R16A	0.0136569	-0.000435496	0.284578	0.975818	-0.115926	-0.104208	0.000948504	0.00416312	-0.0496427	-0.108751	0.136861	0.00012662
DTL	0.0158799	-0.00520057	0.197283	0.777852	0.0187901	-0.0226173	0.684095	0.652663	-0.059968	-0.0307809	0.0620609	0.354878
NAGPA	0.0252618	0.0159752	0.0261653	0.233837	-0.162587	-0.137155	1.40747e-06	8.75972e-05	-0.101206	-0.0941212	0.000594322	0.00106458
MCUR1	-0.0186818	0.000878849	0.118369	0.951145	-0.012223	-0.0637726	0.804612	0.115724	-0.0161477	-0.176665	0.681881	1.49097e-10
GAPT	0.0493443	-0.0143551	2.66603e-06	0.300074	-0.00985556	-0.0653935	0.843253	0.104436	0.0474924	-0.0619154	0.157713	0.0399469
WNT9A	NA	NA	NA	NA	-0.0203279	0.00881223	0.65749	0.860619	-0.0293772	0.0412469	0.418299	0.19796
HELLS	0.0290031	0.00811629	0.00932253	0.627846	-0.0593873	-0.053426	0.130283	0.206699	-0.0832777	0.032804	0.00595468	0.318609
LILRA6	-0.0176382	0.0294546	0.143462	0.0104276	0.105968	0.11807	0.00281571	0.000931751	0.074407	-0.077217	0.015688	0.0084199
MBP	-0.0524755	-0.0245675	5.23561e-07	0.0389155	-0.0934262	-0.0780239	0.00955558	0.0433922	0.00791485	-0.158034	0.84636	1.20056e-08
BMPR1B	0.0141486	-0.00340392	0.264189	0.829762	-0.0203279	-0.0222379	0.65749	0.654982	-0.0806461	-0.0462293	0.00799799	0.142371
LILRA5	0.0155206	-0.000512631	0.20956	0.972494	0.0196381	-0.012274	0.668973	0.814491	0.101461	-0.0495623	0.000574104	0.112554
ZNF366	0.00814309	0.0360759	0.559699	0.0012235	-0.0989946	-0.0478597	0.00568432	0.270529	0.0577474	-0.111244	0.0742996	8.65777e-05
STON2	-0.0203204	-0.00071444	0.0850931	0.960134	-0.00496581	0.00691548	0.927349	0.899225	0.0300426	-0.0424934	0.40632	0.182938
RGN	-0.008177	-0.00481456	0.559699	0.791928	NA	NA	NA	NA	-0.0322031	0.0286229	0.368952	0.392075
PALM	0.00811286	-0.0039307	0.559699	0.816394	NA	NA	NA	NA	-0.0199804	-0.0283973	0.605823	0.392075
SVIL	-0.0212661	0.00254708	0.0688784	0.871803	0.0136486	-0.00454579	0.782698	0.933525	0.0192368	0.0232872	0.62257	0.500703
SELENOM	0.0150382	0.00660324	0.227771	0.718295	0.0393689	-0.000589535	0.343598	0.990778	-0.00966551	0.0261993	0.810242	0.437129
ZBTB7A	-0.0601197	-0.0199783	6.70165e-09	0.109771	-0.0108057	0.00298436	0.828994	0.957574	0.0926647	-0.0562789	0.00188741	0.0660097
ABI3	-0.0138465	-0.00440765	0.276806	0.802713	-0.080036	-0.0985383	0.0303832	0.00727619	-0.0288083	-0.0520706	0.428913	0.0930907
FHL1	0.00415217	0.0116119	0.773155	0.433685	-0.0856874	-0.0177653	0.0191862	0.732935	-0.198688	-0.0398001	8.38255e-13	0.214823
AL121890.2	0.0103919	-0.0039307	0.438509	0.816394	NA	NA	NA	NA	-0.00716323	-0.0401882	0.861622	0.210108
BAZ2B	-0.0425287	0.00600175	6.70649e-05	0.749553	0.0702223	0.0105038	0.0632815	0.840997	0.0711644	-0.207841	0.0216445	2.9729e-14
EEF1B2	0.00618309	-0.0914194	0.665172	4.17298e-19	-0.190886	-0.212807	9.20506e-09	1.27741e-10	-0.0309329	-0.202088	0.391231	1.58803e-13
TTC9C	0.0484535	0.00475733	4.19879e-06	0.79373	-0.113289	-0.116832	0.0012927	0.00107693	0.00293378	-0.159702	0.943566	8.24685e-09
NUP62	-0.0245721	0.0400903	0.0309843	0.000262807	0.0201529	0.0457763	0.659717	0.298277	0.0855956	0.0180603	0.00456236	0.598378
TVP23A	-0.01203	0.00244539	0.360179	0.877986	0.0489383	0.0250802	0.229965	0.607817	0.0113148	-0.017419	0.780102	0.611504
Z98885.2	-0.00667586	0.0211239	0.634644	0.08548	-0.0203279	-0.0400697	0.65749	0.365724	0.00511595	0.0473034	0.897788	0.131655
TRPS1	0.000581462	0.0243267	0.966911	0.041262	0.0481411	0.0735009	0.239905	0.0600241	0.0296061	-0.05881	0.413881	0.0530538
TFF3	-0.00581745	-0.00810836	0.679153	0.627846	0.00238459	-0.0132018	0.965287	0.802123	0.022654	0.0602264	0.55132	0.0466212
PTGER2	-0.0414478	0.0233463	0.000107089	0.0525811	0.142781	0.0811317	2.91121e-05	0.0339392	0.0678611	-0.0752099	0.0299504	0.0104377
SYNDIG1L	0.0255752	-0.0039307	0.0242308	0.816394	-0.0105788	0.0305836	0.828994	0.518573	-0.008831	-0.00461465	0.828039	0.902741
PPP1R15B	0.0272958	0.0337737	0.0151876	0.00272138	0.00180397	0.0298333	0.976157	0.532739	0.0322184	0.0124867	0.368933	0.723962
ISCA1	0.0506988	0.032144	1.33183e-06	0.00456616	-0.00759195	-0.0168913	0.882786	0.743145	0.00502284	0.0652808	0.899683	0.0290685
CYP3A43	-0.00944289	-0.00555991	0.489227	0.76482	NA	NA	NA	NA	NA	NA	NA	NA
PPIC	0.0523776	0.00594072	5.50895e-07	0.749553	-0.0828197	0.00629007	0.0245804	0.908758	-0.100512	-0.0716156	0.000656842	0.0154624
BEX4	0.0251758	0.0239261	0.0266924	0.0458285	-0.0319097	-0.0469291	0.45953	0.283256	-0.0341849	-0.00559855	0.335892	0.882438
LINC00969	-0.0281381	-0.00375511	0.0119342	0.826845	-0.0595438	-0.0103437	0.129114	0.843295	-0.154968	-0.137551	4.19564e-08	8.67472e-07
COL12A1	0.00389908	-0.00481456	0.785505	0.791928	NA	NA	NA	NA	-0.0164707	-0.0347917	0.673792	0.284429
ANXA1	-0.0661626	0.0173712	1.34647e-10	0.183939	0.0982561	0.092432	0.00610077	0.0131429	0.0732209	0.124401	0.017663	9.89107e-06
IL5	-0.00578119	-0.00340392	0.679153	0.829762	NA	NA	NA	NA	-0.0558324	-0.0401882	0.0860367	0.210108
HGF	0.0309482	0.010271	0.00518336	0.505643	0.00500433	0.0502997	0.926676	0.240368	0.0579751	-0.00904727	0.0729582	0.803254
ATP8B4	0.0200759	0.0141123	0.0894356	0.311794	0.0802603	0.0553099	0.0298788	0.186676	0.122992	-0.0425106	2.1133e-05	0.182805
PRDM8	0.0268808	0.0175492	0.0170184	0.178817	-0.00247765	0.0300704	0.964126	0.528539	0.0324097	-0.0442225	0.365996	0.163317
TJP2	0.0132318	0.0515136	0.303316	1.46088e-06	0.0951099	0.12333	0.00823816	0.000507597	0.106401	0.105615	0.000283201	0.000205173
KCNH4	-0.0047201	-0.00277916	0.734756	0.854623	NA	NA	NA	NA	0.0103201	-0.0347917	0.800641	0.284429
Z93241.1	0.00427843	0.0143533	0.764196	0.300074	0.0817163	0.0349343	0.026693	0.446944	0.119708	0.0680114	3.70392e-05	0.0223358
N4BP2L1	-0.0116607	0.0366068	0.378842	0.00101417	-0.109768	-0.0769685	0.00188871	0.0468886	0.0469788	-0.0148676	0.163641	0.671444
NUCB2	0.0186054	0.00206193	0.119909	0.888932	-0.0757178	-0.0794203	0.0425292	0.0390017	-0.0172721	-0.029677	0.660995	0.374916
CLEC4C	-0.00746419	-0.00439487	0.593625	0.802713	-0.0341571	0.00582914	0.422451	0.916028	0.00774747	0.0242026	0.849373	0.480023
ZFHX3	0.019937	0.00135658	0.0920972	0.926747	0.0767945	0.0872617	0.0394297	0.0208287	-0.0111021	0.24336	0.782749	2.72017e-19
VASP	-0.104705	0.0393007	3.15303e-25	0.000356525	0.0993368	0.0405007	0.00549425	0.365724	0.142346	-0.243933	5.82711e-07	2.24055e-19
APOL4	-0.0365308	-0.0535581	0.000737917	4.97987e-07	0.0162788	0.0145015	0.730403	0.780028	0.0369048	-0.176895	0.291077	1.4135e-10
NFIX	0.0181803	0.00694295	0.129543	0.699684	0.185818	0.190855	2.38838e-08	1.15421e-08	0.0307433	0.116429	0.394109	3.78058e-05
BATF	0.0305905	0.00416331	0.00573494	0.816394	-0.102468	-0.127151	0.00405736	0.000324139	0.0381496	-0.151471	0.274535	5.01073e-08
SLCO4C1	0.000948392	-0.0199944	0.947012	0.10954	-0.0593279	-0.0861131	0.130745	0.0228239	-0.0475284	-0.120145	0.157481	2.05276e-05
C7	-0.00746419	-0.00439487	0.593625	0.802713	NA	NA	NA	NA	0.00355196	-0.000110752	0.929242	0.997726
SELL	0.00728868	-0.00218456	0.604151	0.888932	-0.000347234	-0.00359555	0.997235	0.948686	0.102142	-0.0393727	0.000525705	0.220729
ALAS1	0.0308744	0.0268589	0.00528912	0.021855	-0.0851625	-0.109082	0.020162	0.00248324	0.0147437	-0.158705	0.70806	1.03657e-08
CLIP1-AS1	0.00680323	0.00681456	0.63413	0.704223	-0.0440781	-0.0597854	0.291112	0.146963	0.0822866	0.0761308	0.00662436	0.00945433
KDM5B	0.0289609	0.015896	0.00944455	0.236832	0.150012	0.180309	9.99657e-06	8.54958e-08	-0.118396	0.0490367	4.54055e-05	0.116343
DHTKD1	0.0316098	0.0396399	0.00417478	0.000313509	0.0361682	0.0534755	0.390841	0.206182	0.0558311	0.218435	0.0860367	1.12068e-15
LINC02526	0.0142999	-0.00340392	0.257776	0.829762	0.0334995	0.0530289	0.432007	0.210749	-0.0212544	-0.00159099	0.579727	0.965494
SRPX	0.0115157	-0.00589745	0.384457	0.749553	0.0158682	-0.00404326	0.738646	0.941943	NA	NA	NA	NA
AQP7	-0.0102478	0.0120476	0.446462	0.410392	0.0530411	0.0461155	0.185926	0.294251	0.0505939	-0.0279236	0.127647	0.401093
HYDIN	-0.00667586	0.0472328	0.634644	1.16455e-05	NA	NA	NA	NA	-0.0570385	0.0458266	0.0785034	0.146171
ADAM12	0.0907426	0.00465705	3.70942e-19	0.800195	0.0111045	-0.000983725	0.826096	0.985708	-0.0171968	-0.0231244	0.662155	0.503856
TAC3	-0.00333745	-0.00196507	0.807927	0.888932	0.0402969	0.108911	0.331371	0.00251926	0.0505224	0.198181	0.128235	4.7949e-13
CALD1	0.0287055	0.00554556	0.0102046	0.765453	0.0329984	0.0482105	0.440687	0.266496	0.0226905	-0.0535533	0.551051	0.0825568
AC003035.1	0.00234716	-0.00520057	0.867658	0.777852	-0.0045634	0.0149808	0.927689	0.773734	0.0100942	0.0398512	0.805276	0.214145
CLEC1B	-0.00944289	0.0298794	0.489227	0.00922956	-0.0283027	-0.0202454	0.520063	0.689093	0.0149658	0.0762116	0.704407	0.00937112
SLAMF8	-0.0379171	-0.0111813	0.00044221	0.457928	0.184517	0.0497292	3.02567e-08	0.247655	0.226107	-0.267484	2.49529e-16	2.75619e-23
PDCD4	-0.0122744	-0.0258303	0.348727	0.0285889	-0.0737705	-0.0153925	0.0493721	0.767339	-0.102554	0.0187939	0.000497876	0.58245
CYB5D1	0.0218885	0.0078922	0.0597931	0.641238	0.0325571	0.0615879	0.447591	0.131739	0.018402	0.0355704	0.638932	0.275748
LINC02381	-0.00395066	0.0395331	0.784138	0.000327115	0.020685	0.0307354	0.653638	0.515348	0.0114595	-0.00857167	0.777076	0.81491
POU3F2	0.00324541	-0.0114762	0.812685	0.440248	-0.0403446	-0.0222379	0.330889	0.654982	-0.00225016	0.0219405	0.957737	0.529868
AP000357.2	-0.0047201	-0.00277916	0.734756	0.854623	NA	NA	NA	NA	-0.0382391	-0.0200728	0.273493	0.554569
RPS8	-0.00329011	-0.0785224	0.810728	2.64639e-14	-0.210441	-0.222743	1.64091e-10	1.33471e-11	-0.0146246	-0.211904	0.710592	8.65424e-15
CCR5	-0.0591119	-0.00440438	1.23764e-08	0.802713	0.0330068	0.0141764	0.440687	0.783881	0.0632399	-0.051961	0.0463935	0.093749
HIP1	-0.00122057	0.0381065	0.934211	0.000566273	0.0787776	0.0127526	0.0336156	0.808052	0.066876	-0.100152	0.0330738	0.00045681
CMBL	0.0159653	-0.000102712	0.194754	0.994339	-0.0118586	0.0105337	0.811199	0.840883	0.0172185	-0.0209607	0.661775	0.550613
PLA2G5	0.0210964	-0.00439487	0.0716254	0.802713	NA	NA	NA	NA	NA	NA	NA	NA
AL365434.1	0.0162561	0.0346525	0.185801	0.00202072	0.126546	0.0629923	0.000256425	0.121539	0.0202518	0.096361	0.601693	0.000781149
MAP2K3	0.0330663	0.0457373	0.00257809	2.32534e-05	0.0261966	0.0729108	0.553746	0.0627243	0.0568986	0.151939	0.079204	4.53194e-08
CHRNA7	-0.000979341	-0.00857288	0.94571	0.601488	NA	NA	NA	NA	0.0261579	0.0644284	0.476299	0.0315219
CFAP70	0.0138894	0.0181434	0.275211	0.160414	-0.0212479	0.01101	0.641796	0.833512	-0.0505392	0.020103	0.128149	0.554569
LRRC25	0.0173725	-0.00823232	0.150815	0.622201	-0.0303376	-0.0409417	0.486706	0.365724	0.0516192	-0.144793	0.118261	2.02439e-07
AIM2	0.0574346	0.00612698	3.43679e-08	0.745892	0.000605537	0.00602689	0.99507	0.912518	-0.0120862	0.0252527	0.764697	0.457633
INAVA	0.0201129	0.0194496	0.0888415	0.123598	-0.00988898	-0.00124482	0.843253	0.982979	0.0319436	-0.0391056	0.374029	0.2244
LRRC61	0.00538838	0.00125565	0.703337	0.931773	-0.058083	-0.0367624	0.139756	0.41957	-0.0672699	-0.0668069	0.0317674	0.0251488
LINC01234	-0.00333745	-0.00196507	0.807927	0.888932	NA	NA	NA	NA	-0.0280609	0.0378411	0.442207	0.241267
AC022784.8	-0.00333745	-0.00196507	0.807927	0.888932	NA	NA	NA	NA	0.0237344	-0.0347917	0.52878	0.284429
FLNA	0.0175903	-0.0141207	0.14492	0.311738	-0.218216	-0.171428	3.20157e-11	4.25767e-07	-0.202544	-0.172382	2.81356e-13	4.31223e-10
LGALS1	0.00910345	-0.0108222	0.510119	0.477531	-0.0372104	-0.0448433	0.375728	0.311885	-0.0251846	-0.0784823	0.497521	0.00727856
AC069222.1	NA	NA	NA	NA	NA	NA	NA	NA	-0.0469035	0.0182751	0.164188	0.593987
NUDT4	-0.00373918	0.0107599	0.79512	0.480121	-0.0124263	-0.0110115	0.800385	0.833512	-0.03679	0.00823163	0.29304	0.82048
TKTL1	0.0135747	-0.00340392	0.288178	0.829762	-0.0177967	-0.017456	0.702546	0.735927	0.0186544	-0.00416967	0.633781	0.9118
TBC1D2	0.000511923	-0.0233037	0.970852	0.0530303	-0.0477998	-0.0815889	0.243657	0.0328722	-0.0152637	-0.123117	0.698372	1.24087e-05
THBS1	-0.00746419	-0.00439487	0.593625	0.802713	0.0182696	0.0044006	0.693816	0.935959	0.012618	0.0145802	0.754679	0.679018
AC118553.2	0.0144043	0.0318752	0.253654	0.00498751	0.138088	0.137035	5.41614e-05	8.88718e-05	0.112443	0.147256	0.000115394	1.21442e-07
CBX6	-0.0809136	0.0041712	2.07493e-15	0.816394	0.187076	0.125095	1.91275e-08	0.000409372	0.180692	-0.292656	9.7676e-11	6.34681e-28
FGFR3	-0.0047201	-0.00277916	0.734756	0.854623	NA	NA	NA	NA	-0.00778214	0.0840374	0.848602	0.00379644
PPP1R18	-0.079487	0.0546755	6.67613e-15	2.68803e-07	-0.0172938	0.0481717	0.710977	0.266718	0.093145	-0.0814887	0.00177765	0.00513735
SCARB2	-0.051137	0.0324134	1.06663e-06	0.00417025	0.0320514	0.0123634	0.457047	0.813415	0.0195588	-0.0640866	0.615323	0.0325644
ELMSAN1	0.0252864	-0.0193096	0.0259991	0.127275	0.0113529	-0.0207467	0.820628	0.679099	-0.0423821	-0.109613	0.218546	0.000111077
PCSK5	0.00162506	0.00883802	0.911325	0.588367	-0.00311578	0.0118412	0.952238	0.820169	-0.0975975	-0.059506	0.000983922	0.0498994
BIRC7	-0.00560157	-0.0152085	0.690215	0.262276	0.0225345	-0.0139966	0.619001	0.787877	-0.0273892	-0.0354916	0.45347	0.276758
ZNF581	0.00236983	0.000427023	0.867658	0.976178	-0.0881524	-0.12979	0.015486	0.000230989	-0.105297	0.0260314	0.000335043	0.44028
CHD3	0.0185136	0.00228078	0.121717	0.887614	0.00154243	0.0207399	0.979674	0.679099	0.049787	-0.0493156	0.135822	0.114424
HIVEP1	0.0246572	0.0111751	0.0303341	0.458048	0.0975417	0.0420327	0.00654043	0.352397	0.11282	-0.146726	0.000109232	1.35707e-07
GATA2	-0.0012026	-0.00621676	0.934393	0.740663	NA	NA	NA	NA	0.0422149	-0.0370369	0.220728	0.25344
TFAP2A	0.0114533	0.0121588	0.387559	0.405379	0.011446	0.0288239	0.818756	0.546491	-0.036549	-0.0153559	0.29714	0.659343
TWF2	-0.0401601	-0.0221765	0.000180059	0.0684585	-0.0715259	-0.0636929	0.058239	0.116196	-0.0733378	-0.200592	0.0174632	2.4195e-13
ASAP1	0.00682225	0.0334056	0.633028	0.00305412	0.276283	0.197462	7.31907e-18	3.15256e-09	0.231267	-0.170072	4.77051e-17	7.43206e-10
ISYNA1	0.0203095	0.0210253	0.0851774	0.0873539	0.0486829	0.0724951	0.2331	0.0646258	-0.0169957	0.0209461	0.665451	0.550778
CAMK2D	-0.0105753	0.0525979	0.430392	8.3383e-07	0.0351731	0.0726506	0.40553	0.0638388	-0.0250357	-0.0108636	0.500688	0.761969
FDX1	0.0249888	-0.018712	0.0280316	0.143656	-0.149582	-0.109297	1.06297e-05	0.00242937	-0.169241	-0.0210943	1.60163e-09	0.547598
PIK3AP1	-0.00210143	0.0487661	0.879084	5.65672e-06	0.0344871	0.0634092	0.416956	0.118162	0.0408506	0.0953888	0.238589	0.000895854
RPL3	0.0234869	-0.08871	0.0406455	4.74668e-18	-0.214487	-0.233524	6.88942e-11	1.06028e-12	-0.0730213	-0.198774	0.0180171	4.06002e-13
GPRC5B	-0.00935896	-0.00922621	0.494568	0.562968	0.0299357	0.00139352	0.492472	0.98134	-0.028767	0.00339882	0.429562	0.927565
CDR2	0.0115235	0.00103168	0.384457	0.943661	-0.0529884	-0.0770795	0.186152	0.0464795	-0.0475971	-0.080291	0.156782	0.00588293
ARHGAP27	-0.044349	0.0355193	2.94285e-05	0.00148724	0.100105	0.0880091	0.00509089	0.0195282	0.0785191	0.00874408	0.0100673	0.810801
ZBED1	-0.0326952	0.00508322	0.00291575	0.78537	-0.120645	-0.0804698	0.000543896	0.0360861	0.0988871	0.14574	0.000824914	1.67096e-07
PRRX1	-0.0047201	-0.00277916	0.734756	0.854623	-0.0142377	-0.0329123	0.771705	0.477976	-0.0442237	0.049256	0.196103	0.114706
NFE2L3	-0.0481027	0.0140997	4.99903e-06	0.312327	0.0302809	0.0322607	0.487782	0.488557	0.0643878	-0.0459978	0.0418064	0.144353
FAM171A1	-0.0146484	-0.0156434	0.242751	0.245063	-0.027736	-0.0156588	0.530901	0.762622	0.0312251	-0.011421	0.38598	0.748981
DPPA4	0.0334601	0.00146628	0.00225746	0.919227	NA	NA	NA	NA	-0.0275914	-0.0102691	0.449775	0.776709
SORCS1	-0.00667586	-0.0039307	0.634644	0.816394	NA	NA	NA	NA	0.0242768	-0.0283973	0.517081	0.392075
TRIM47	-0.032659	-0.013623	0.00294769	0.332835	0.0120964	0.00154342	0.806718	0.97971	0.0342721	-0.108316	0.334751	0.000135374
GIMAP1	-0.0371168	-0.00967021	0.000590521	0.539435	-0.0283042	-0.00633302	0.520063	0.908203	0.0844241	-0.127443	0.00523437	5.70243e-06
SGK494	-0.00138482	0.0258383	0.924694	0.028555	-0.0148296	-0.00669176	0.760134	0.901692	0.00324835	-0.0599839	0.936247	0.0476882
FRAT2	0.00436994	-0.00247647	0.757785	0.876945	-0.0951801	-0.0542156	0.00820685	0.198185	-0.104978	0.0965481	0.000350263	0.000762135
NCOA1	-0.0283746	0.0246134	0.0112031	0.0384411	0.0628211	0.00343424	0.105851	0.951145	0.0924686	-0.0687901	0.00193782	0.0205949
AC087203.3	-0.00746419	-0.00439487	0.593625	0.802713	-0.0403446	-0.0400697	0.330889	0.365724	-0.0276182	-0.0216522	0.449775	0.536289
AL355922.1	-0.00322572	0.00681588	0.814053	0.704223	NA	NA	NA	NA	0.046582	0.0368396	0.168014	0.256519
GCHFR	0.0293258	-0.0259211	0.00848526	0.0279132	-0.268695	-0.197935	6.4239e-17	2.90529e-09	-0.237252	-0.0906869	6.61322e-18	0.00167639
AC243571.1	-0.00944289	-0.00555991	0.489227	0.76482	NA	NA	NA	NA	0.0180909	-0.0200728	0.645322	0.554569
MMD	0.046125	6.51248e-05	1.30614e-05	0.995701	0.0324125	0.036235	0.450617	0.42688	0.013329	-0.0466401	0.73975	0.138301
ICOS	0.00641735	-0.00439487	0.649964	0.802713	0.00758199	-0.00874734	0.882786	0.861055	0.00163449	0.0121387	0.966292	0.731399
EPRS	0.0567274	-0.034501	5.17133e-08	0.00213182	-0.0826807	-0.041857	0.0248519	0.354714	-0.0249853	-0.0577658	0.501797	0.0580018
SAV1	0.0181775	0.00596613	0.129543	0.749553	-0.0184708	0.0573154	0.690135	0.168189	-0.0214645	0.0790059	0.575691	0.00686467
[truncated: 937 more rows]
