# Supplementary material for: Human cytomegalovirus exploits STING signaling and counteracts IFN/ISG induction to facilitate infection of dendritic cells
Source: Nat Commun. 2024 Feb 26;15:1745. doi: 10.1038/s41467-024-45614-3 (PMC10897438; doi:10.1038/s41467-024-45614-3)
Supplement: Supplementary file 7 — Supplementary Data 5 [file 41467_2024_45614_MOESM7_ESM.xlsx]

## Sheet: Pathways
Supplementary Data 5: List of pathways used in Figure 6f and Supplementary Figure 6f. Pathways
Pathway name in manuscript:	MHC-I presentation	MHC-II presentation	DC differentiation	DC activation	Endocytosis	Phagocytosis	Pinocytosis	DNA sensing	IFN-I production	Antiviral ISGs	IFN-γ production	NO signaling	Complement cascade	Cytokine production	Lipid metabolism	Fatty acid metabolism	OxPhos	Glycolysis	Gluconeogenesis	MTOR signaling	DDX58, IFIH1 mediated induction of IFN-α/β	Toll-like-receptor cascades	Response to TNF	signaling by interleukins	NFkB	Response to IFN-γ	Response to IFN-I	Fc receptor signaling pathway	Receptor mediated endocytosis	MAPK signaling pathway	TNF secretion	Antigen processing cross-presentation	Co-stimulation by the CD28 family	Myeloid leukocyte migration
MSigDB pathway:	REACTOME_CLASS_I_MHC_MEDIATED_ANTIGEN_PROCESSING_PRESENTATION	REACTOME_MHC_CLASS_II_ANTIGEN_PRESENTATION	GO_DENDRITIC_CELL_DIFFERENTIATION	GO_MYELOID_DENDRITIC_CELL_ACTIVATION	GO_ENDOCYTOSIS	GO_PHAGOCYTOSIS	GO_PINOCYTOSIS	REACTOME_CYTOSOLIC_SENSORS_OF_PATHOGEN_ASSOCIATED_DNA_	GO_TYPE_I_INTERFERON_PRODUCTION	REACTOME_ANTIVIRAL_MECHANISM_BY_IFN_STIMULATED_GENES	GO_INTERFERON_GAMMA_PRODUCTION	GO_NITRIC_OXIDE_MEDIATED_SIGNAL_TRANSDUCTION	REACTOME_COMPLEMENT_CASCADE	GO_CYTOKINE_PRODUCTION_INVOLVED_IN_IMMUNE_RESPONSE	GO_LIPID_METABOLIC_PROCESS	GO_FATTY_ACID_ METABOLIC_PROCESS	GO_OXIDATIVE_ PHOSPHORYLATION	REACTOME_GLYCOLYSIS	REACTOME_ GLUCONEOGENESIS	REACTOME_MTOR_SIGNALLING	REACTOME_DDX58_IFIH1_MEDIATED_INDUCTION_OF_INTERFERON_ALPHA_BETA	REACTOME_TOLL_LIKE_RECEPTOR_CASCADES	GO_RESPONSE_TO_TUMOR_NECROSIS_FACTOR	REACTOME_SIGNALING_BY_INTERLEUKINS	NFKAPPAB_01	GO_RESPONSE_TO_INTERFERON_GAMMA	GO_RESPONSE_TO_TYPE_I_INTERFERON	GO_FC_RECEPTOR_SIGNALING_PATHWAY	GO_RECEPTOR_MEDIATED_ENDOCYTOSIS	WP_MAPK_SIGNALING_PATHWAY	GO_TUMOR_NECROSIS_FACTOR_SECRETION	REACTOME_ANTIGEN_PROCESSING_CROSS_PRESENTATION	REACTOME_COSTIMULATION_BY_THE_CD28_FAMILY	GO_MYELOID_LEUKOCYTE_MIGRATION
Included genes:	ANAPC1	ACTR10	AGER	BATF	AAK1	ABCA1	ACTN4	CGAS	ACOD1	AAAS	AVPR2	AGT	C1QA	APOA1	A3GALT2	AACS	ABCD1	AAAS	ALDOA	AKT1	AGER	AGER	ABCC2	AGER	AAMDC	ACOD1	ABCE1	ABI1	AAK1	AKT1	AKAP12	B2M	AKT1	ADAM8
	ANAPC10	ACTR1A	AXL	BATF2	ABCA1	ABCA7	AHSG	CHUK	AZI2	ABCE1	AXL	AGTR2	C1QB	APOA2	A4GALT	AASDH	ACTN3	ADPGK	ALDOB	AKT1S1	APP	APOB	ACOD1	AIP	ABHD8	ACTG1	ADAR	ABL1	ABCA2	AKT2	ARG2	BTK	AKT2	ADGRE2
	ANAPC11	ACTR1B	AZI2	BATF3	ABCA2	ABI1	ANKFY1	CRCP	CACTIN	ARIH1	AZI2	APOE	C1QC	ARG1	AACS	ABCB11	AFG1L	ALDOA	ALDOC	AKT2	ATG12	APP	ACTN4	AKT1	ACAN	ACTR2	BST2	ACTB	ACHE	AKT3	C1QTNF4	CALR	AKT3	AGER
	ANAPC13	AP1B1	BATF	CAMK4	ABCA7	ABL1	APPL1	CREBBP	CD14	DDX58	BCL3	ATP2B4	C1R	B2M	AADAC	ABCD1	AK4	ALDOB	ENO1	CAB39	ATG5	ATF1	ADAM10	ALOX15	ACTN1	ACTR3	CACTIN	ACTG1	ACKR3	ARAF	CX3CL1	CD14	BTLA	AIF1
	ANAPC2	AP1G1	BATF2	CD2	ABL1	ABR	APPL2	CTNNB1	CGAS	EIF2AK2	BTN3A1	CD36	C1S	BCL10	AASDH	ABCD2	ANTKMT	ALDOC	ENO2	CAB39L	CASP10	ATF2	ADAM17	ALOX5	ACTN3	ADAMTS13	CDC37	ACTR2	ADM	ARRB1	DDX58	CD207	CD247	AKIRIN1
	ANAPC4	AP1M1	BATF3	CLEC4D	ABL2	ACTB	AXL	DDX41	CHUK	EIF4A1	BTN3A2	DDAH1	C2	BCL6	ABCA1	ABCD3	ATP5F1A	BPGM	ENO3	EEF2K	CASP8	BIRC2	ADAM9	ANXA1	ADGRB2	AIF1	CNOT7	ACTR3	ADRB2	ARRB2	DEFB114	CD36	CD274	ANO6
	ANAPC5	AP1M2	BLK	CSF2	ACHE	ACTG1	CARMIL1	DHX36	CRCP	EIF4A2	C1QBP	DDAH2	C3	BST2	ABCA2	ABCD4	ATP5F1B	ENO1	FBP1	EIF4B	CHUK	BIRC3	ADAMTS12	ANXA2	AGPAT1	AQP4	DCST1	APPL1	AHI1	ATF2	DHX9	CHUK	CD28	ANXA1
	ANAPC7	AP1S1	CAMK4	DCSTAMP	ACKR2	ACTR2	CAV1	DHX9	CREBBP	EIF4A3	CCR2	EGFR	C3AR1	BTK	ABCA4	ABHD1	ATP5F1C	ENO2	FBP2	EIF4E	CREBBP	BPI	ADAMTS13	APP	ALG6	ARG1	EGR1	APPL2	ALB	ATF4	FRMD8	CTSL	CD3D	ARHGEF5
	AREL1	AP1S2	CCL19	DHRS2	ACKR3	ACTR3	CDC42	DTX4	CTNNB1	EIF4E	CCR7	FPR1	C4A	CCR2	ABCB11	ABHD16A	ATP5F1D	ENO3	G6PC	EIF4EBP1	CYLD	BTK	ADAMTS7	ARF1	ANKFN1	ASS1	FADD	ARPC1A	AMBP	BDNF	FZD5	CTSS	CD3E	AZU1
	ARIH2	AP1S3	CCR7	DOCK2	ACKR4	ADGRB1	CLN3	EP300	CYLD	EIF4E2	CD14	GUCY1A1	C4B	CD160	ABCB4	ABHD2	ATP5F1E	GAPDH	G6PC2	EIF4G1	DDX58	BTRC	ADIPOQ	ATF1	AP1S2	B2M	GBP2	ARPC1B	AMN	BRAF	GHRL	CTSV	CD3G	BST1
	ASB1	AP2A1	CEBPB	FLT3LG	ACTB	ADIPOQ	DNM2	IFI16	DDX3X	EIF4E3	CD2	GUCY1A2	C4B_2	CD226	ABCD1	ABHD3	ATP5MC1	GAPDHS	G6PC3	LAMTOR1	DHX58	CASP8	AFF3	ATF2	ARHGAP44	BST2	HLA-A	ARPC2	ANGPT1	CACNA1A	GHSR	CYBA	CD4	C1QBP
	ASB10	AP2A2	CSF2	HAVCR2	ACTG1	ADORA1	DOCK2	IKBKB	DDX41	EIF4G1	CD226	GUCY1B1	C4BPA	CD36	ABCD2	ABHD5	ATP5MC2	GCK	GAPDH	LAMTOR2	EP300	CD14	AIM2	BATF	ARHGAP5	CALCOCO2	HLA-B	ARPC3	ANKRD13A	CACNA1B	HAVCR2	CYBB	CD80	C3AR1
	ASB11	AP2B1	DCSTAMP	HMGB1	ACTN4	ADORA2A	EHD4	IKBKG	DDX58	EIF4G2	CD244	INS	C4BPB	CD55	ABCD3	AC098591.2	ATP5MC3	GCKR	GAPDHS	LAMTOR3	FADD	CD180	AKAP12	BCL2	ARHGAP8	CAMK2A	HLA-C	ARPC4	ANKRD13B	CACNA1C	HMGB1	FCGR1A	CD86	C5
	ASB12	AP2M1	DHRS2	IL10	ADGRB1	AHSG	MAPKAPK2	IRF3	DHX33	EIF4G3	CD274	KCNC2	C5	CD74	ABCD4	ACAA1	ATP5ME	GNPDA1	GOT1	LAMTOR4	HERC5	CD36	AKT1	BCL2L1	ARPC2	CAMK2B	HLA-E	ARPC5	ANKRD13D	CACNA1D	HSPD1	FCGR1B	CDC42	C5AR1
	ASB13	AP2S1	F2RL1	IL4	ADM	AIF1	MAPKAPK3	IRF7	DHX36	FLNA	CD276	MAFA	C5AR1	CD81	ABCG1	ACAA2	ATP5MF	GNPDA2	GOT2	LAMTOR5	HMGB1	CHUK	ANKRD1	BCL6	ASCL3	CAMK2D	HLA-F	BAIAP2	ANXA2	CACNA1E	IFIH1	HLA-A	CSK	C5AR2
	ASB14	ARF1	FCGR2B	IRF4	ADRB2	ALOX15	NR1H2	LRRFIP1	DHX58	FLNB	CD3E	MT1M	C5AR2	CD96	ABHD1	ACACA	ATP5MG	GPI	GPI	MLST8	IFIH1	CNPY3	APOA1	BIRC5	ASH1L	CAMK2G	HLA-G	BCL10	AP1G1	CACNA1F	IFNG	HLA-B	CTLA4	CALCA
	ASB15	CANX	FLT3	LTBR	AGER	ANO6	NR1H3	MRE11	DHX9	HERC5	CD47	NDNF	C6	CHGA	ABHD12	ACACB	ATP5PB	HK1	MDH1	MTOR	IFNA1	CREB1	APOB	BLNK	ATOH1	CASP1	HLA-H	BRK1	AP1G2	CACNA1G	IFNGR1	HLA-C	FYN	CAMK1D
	ASB16	CAPZA1	GAS6	NOTCH2	AHI1	ANXA1	PPT1	MYD88	DTX4	IFIT1	CD96	NEUROD1	C7	CLC	ABHD12B	ACAD10	ATP5PD	HK2	MDH2	PPM1A	IFNA10	CTSB	ARHGEF2	BOLA2	ATP1B1	CCL1	HSP90AB1	BTK	AP1S1	CACNA1H	IL1A	HLA-E	GRAP2	CCL1
	ASB17	CAPZA2	GATA1	PSEN1	AHSG	ANXA11	PROM2	NFKB1	EP300	IRF3	CEBPG	NOS1	C8A	CLNK	ABHD15	ACAD11	ATP5PF	HK3	PC	PRKAA1	IFNA13	CTSK	ASAH1	BOLA2B	AZIN1	CCL11	IFI27	BTRC	AP2A1	CACNA1I	IL27RA	HLA-F	GRB2	CCL11
	ASB18	CAPZA3	HLA-B	PYCARD	AIF1	ANXA3	PYCARD	NFKB2	FLOT1	ISG15	CLEC7A	NOS1AP	C8B	CUEDC2	ABHD16A	ACAD9	ATP5PO	NDC1	PCK1	PRKAA2	IFNA14	CTSL	ASS1	BRWD1	BCKDK	CCL13	IFI35	CALM1	AP2A2	CACNA1S	IL33	HLA-G	HLA-DPA1	CCL13
	ASB2	CAPZB	HLA-G	RBPJ	ALB	APOA1	SNX33	NFKBIA	G3BP1	JAK1	CRTAM	NOS2	C8G	DDX1	ABHD16B	ACADL	ATP7A	NUP107	PCK2	PRKAB1	IFNA16	CTSS	BAG4	BTRC	BCL3	CCL14	IFI6	CARD11	AP2B1	CACNA2D1	IL37	IKBKB	HLA-DPB1	CCL14
	ASB3	CD74	HMGB1	RELB	ALOX15	APOA2	SNX5	NFKBIB	GPATCH3	KPNA1	CYRIB	NOS3	C9	DDX21	ABHD2	ACADM	ATPSCKMT	NUP133	PGAM1	PRKAB2	IFNA17	CTSV	BIRC2	CA1	BCL6B	CCL15	IFIT1	CD200R1	AP2M1	CACNA2D2	IL6	IKBKG	HLA-DQA1	CCL15
	ASB4	CENPE	IL4	SLAMF1	AMBP	APPL1	STX1B	NKIRAS1	HAVCR2	KPNA2	DDIT3	NPY2R	CD19	DDX58	ABHD3	ACADS	BID	NUP153	PGAM2	PRKAG1	IFNA2	CUL1	BIRC3	CANX	BDNF	CCL16	IFIT2	CD247	AP2S1	CACNA2D3	LGALS9	ITGAV	HLA-DQA2	CCL16
	ASB5	CLTA	IRF4	SPI1	AMN	APPL2		NKIRAS2	HERC5	KPNA3	EBI3	PDE5A	CD46	DENND1B	ABHD4	ACADSB	CCNB1	NUP155	PGK1	PRKAG2	IFNA21	DNM1	BRCA1	CAPZA1	BFSP1	CCL17	IFIT3	CD3G	AP4E1	CACNA2D4	LILRA2	ITGB5	HLA-DQB1	CCL17
	ASB6	CLTC	LGALS9	STARD7	AMPH	ARHGAP12		NLRC3	HMGB2	KPNA4	EOMES	PDX1	CD55	DHX36	ABHD5	ACADVL	CDK1	NUP160	PGK2	PRKAG3	IFNA4	DNM2	CACTIN	CASP1	BIRC3	CCL18	IFITM1	CD47	APELA	CACNB1	LILRA5	LNPEP	HLA-DQB2	CCL18
	ASB7	CTSA	LILRB1	TGFBR2	ANGPT1	ARHGAP25		NLRP4	HSPD1	KPNA5	F2RL1	RASD1	CD59	DLG1	ABHD6	ACAT1	CHCHD10	NUP188	SLC25A1	RHEB	IFNA5	DNM3	CALCA	CASP3	BMF	CCL19	IFITM2	CDC42	APLN	CACNB2	LPL	LY96	HLA-DRA	CCL19
	ASB8	CTSB	LILRB2	TRAF6	ANK2	ARPC1A		POLR1C	IFI16	KPNA7	FADD	SPINK1	CD81	F2RL1	ABHD8	ACAT2	COA6	NUP205	SLC25A10	RPS6	IFNA6	DUSP3	CARD14	CBL	BMP2K	CCL2	IFITM3	CHUK	APOA1	CACNB3	LRRK2	MRC1	HLA-DRB1	CCL2
	ASB9	CTSC	LTBR	TSPAN32	ANKFY1	ARPC1B		POLR1D	IFIH1	KPNB1	FOXP3	THBS1	CFB	FCER1G	ABO	ACBD5	COQ9	NUP210	SLC25A11	RPS6KB1	IFNA7	DUSP4	CARD16	CCL11	BNC2	CCL20	IFNA1	CLEC4D	APOA5	CACNB4	MAVS	MRC2	HLA-DRB3	CCL20
	ATG7	CTSD	LYN	UBD	ANKRD13A	ARPC2		POLR2E	IKBKE	MAPK3	FZD5	VEGFA	CFD	FFAR2	AC098591.2	ACLY	COX10	NUP214	SLC25A12	RPTOR	IFNA8	DUSP6	CARD8	CCL19	C1QL1	CCL21	IFNA10	CLEC4E	APOB	CACNG1	MIR101-1	MYD88	HLA-DRB4	CCL21
	B2M	CTSE	MIR223		ANKRD13B	ARPC3		POLR2F	IL10	MX1	GAS6		CFH	FFAR3	ACAA1	ACOT1	COX15	NUP35	SLC25A13	RRAGA	IFNB1	DUSP7	CASP1	CCL2	CALCOCO1	CCL22	IFNA13	CRK	APOC1	CACNG2	MIR101-2	NCF1	HLA-DRB5	CCL22
	BCAP31	CTSF	NOTCH2		ANKRD13D	ARPC4		POLR2H	ILRUN	MX2	GATA3		CFHR1	FOXP3	ACAA2	ACOT11	COX4I1	NUP37	SLC37A1	RRAGB	IKBKB	ECSIT	CASP3	CCL20	CBX2	CCL23	IFNA14	CUL1	APOC2	CACNG3	MIR105-1	NCF2	ICOS	CCL23
	BLMH	CTSH	PRTN3		ANO6	ARPC5		POLR2K	IRAK1	NDC1	HAVCR2		CFHR2	FZD5	ACACA	ACOT12	COX4I2	NUP42	SLC37A2	RRAGC	IKBKE	EEA1	CASP4	CCL22	CCDC107	CCL24	IFNA16	CYFIP1	APOC3	CACNG4	MIR105-2	NCF4	ICOSLG	CCL24
	BTBD1	CTSK	PSEN1		ANXA2	ATG3		POLR2L	IRF1	NEDD4	HLA-A		CFHR3	GAS6	ACACB	ACOT2	COX5A	NUP43	SLC37A4	RRAGD	IKBKG	ELK1	CASP8	CCL3	CCL5	CCL25	IFNA17	CYFIP2	APOE	CACNG5	MIR144	PDIA3	LCK	CCL25
	BTBD6	CTSL	RBPJ		AP1G1	ATG5		POLR3A	IRF3	NUP107	HLA-DPA1		CFHR4	GATA3	ACAD10	ACOT4	COX5B	NUP50	TPI1	SLC38A9	IRF3	FADD	CCDC3	CCL3L1	CCN2	CCL26	IFNA2	DOCK1	APOL1	CACNG6	MIR149	PSMA1	LYN	CCL26
	BTK	CTSO	RELB		AP1G2	AXL		POLR3B	IRF5	NUP133	HLA-DPB1		CFHR5	GPRC5B	ACAD11	ACOT6	COX6A1	NUP54		STK11	IRF7	FBXW11	CCL1	CCL3L3	CD40	CCL3	IFNA21	ELMO1	ARC	CACNG7	MIR204	PSMA2	MAP3K14	CCL3
	BTRC	CTSS	SPI1		AP1S1	AZU1		POLR3C	IRF7	NUP153	HLA-DRB1		CFI	HFE	ACAD8	ACOT7	COX6A2	NUP58		STRADA	ISG15	FGA	CCL11	CCL4	CD70	CCL3L1	IFNA4	ELMO2	ARF1	CACNG8	MIR657	PSMA3	MAP3K8	CCL3L1
	CALR	CTSV	TGFBR2		AP2A1	BAIAP2		POLR3D	ISG15	NUP155	HMGB1		CFP	HLA-A	ACAD9	ACOT8	COX6B1	NUP62		STRADB	ITCH	FGB	CCL13	CCL5	CD83	CCL3L3	IFNA5	FBXW11	ARF6	CASP3	MIR6869	PSMA4	MAPKAP1	CCL3L3
	CANX	DCTN1	TMEM176A		AP2A2	BCR		POLR3E	ITCH	NUP160	HMHB1		CLU	HLA-E	ACADL	ACOX1	COX6B2	NUP85		TSC1	MAP3K1	FGG	CCL14	CCND1	CDC14A	CCL4	IFNA6	FCER1A	ARHGAP27	CD14	MIR98	PSMA5	MLST8	CCL4
	CBLB	DCTN2	TMEM176B		AP2B1	BIN2		POLR3F	LILRA4	NUP188	HRAS		COLEC10	HLA-F	ACADM	ACOX2	COX6C	NUP88		TSC2	MAVS	FOS	CCL15	CCR1	CDK6	CCL5	IFNA7	FCER1G	ARR3	CDC25B	MMP8	PSMA6	MTOR	CCL5
	CBLL2	DCTN3	TRAF6		AP2M1	BRK1		POLR3G	LILRB1	NUP205	HSPD1		COLEC11	HLA-G	ACADS	ACOX3	COX7A1	NUP93		YWHAB	NFKB1	HMGB1	CCL16	CCR2	CFAP69	CCL7	IFNA8	FCGR1A	ARRB1	CDC42	NR1H4	PSMA7	PAK1	CCL7
	CCNF	DCTN4	TREM2		AP2S1	C1orf43		POLR3GL	LRRFIP1	NUP210	IFNL1		CPB2	HMOX1	ACADSB	ACOXL	COX7A2	NUP98			NFKB2	HSP90B1	CCL17	CCR5	CHD4	CCL8	IFNAR1	FCGR1B	ARRB2	CHUK	ORM1	PSMA8	PAK2	CCL8
	CD14	DCTN5	TRPM2		AP3M1	C2		POLR3H	MAVS	NUP214	IL10		CPN1	HSPD1	ACADVL	ACSBG1	COX7A2L	PFKFB1			NFKBIA	IKBKB	CCL18	CD36	CHD6	CD40	IFNAR2	FCGR2A	ASGR1	CRK	ORM2	PSMB1	PAK3	CCN3
	CD207	DCTN6	UBD		AP3M2	C3		POLR3K	MIR21	NUP35	IL12A		CPN2	IFNA2	ACAT1	ACSBG2	COX7A2P2	PFKFB2			NFKBIB	IKBKE	CCL19	CD4	CLCN1	CD44	IFNB1	FCGR2B	ATAD1	CRKL	SPHK2	PSMB10	PDCD1	CCR1
	CD36	DNM1	ZBTB46		AP4E1	C4A		PRKDC	MIR26B	NUP37	IL12B		CR1	IFNB1	ACAT2	ACSF2	COX7B	PFKFB3			NKIRAS1	IKBKG	CCL2	CD80	COL11A2	CD47	IKBKE	FCGR3A	ATXN2	DAXX	STAT3	PSMB11	PDCD1LG2	CCR2
	CDC16	DNM2			APELA	C4B		RELA	MRE11	NUP42	IL12RB1		CR2	IL10	ACBD3	ACSF3	COX7B2	PFKFB4			NKIRAS2	IRAK1	CCL20	CD86	COL16A1	CD58	IP6K2	FER	B2M	DDIT3	SYT11	PSMB2	PDPK1	CCR7
	CDC20	DNM3			APLN	C4BPA		RIPK1	MYD88	NUP43	IL12RB2		CRP	IL12A	ACBD5	ACSL1	COX7C	PFKL			NLRC5	IRAK2	CCL21	CDC42	CPD	CDC37	IRAK1	FGR	BICD1	DUSP1	TMEM106A	PSMB3	PIK3CA	CD177
	CDC23	DYNC1H1			APLP1	C4BPB		RIPK3	NFKB1	NUP50	IL18		ELANE	IL12B	ACER1	ACSL3	COX8A	PFKM			NLRX1	IRAK3	CCL22	CDKN1A	CREB1	CDC42	IRF1	FOS	BMP2K	DUSP10	WNT5A	PSMB4	PIK3R1	CD200
	CDC26	DYNC1I1			APOA1	CALR		RPS27A	NFKB2	NUP54	IL18R1		F2	IL18	ACER2	ACSL4	COX8C	PFKP			OTUD5	IRAK4	CCL23	CEBPD	CTAGE4	CDC42EP2	IRF2	FYN	BTBD8	DUSP16	ZC3H12A	PSMB5	PIK3R2	CD200R1
	CDC27	DYNC1I2			APOA5	CAMK1D		STAT6	NLRC3	NUP58	IL18RAP		FCN1	IL18R1	ACER3	ACSL5	CYC1	PGAM1			PCBP2	IRF3	CCL24	CFL1	CXCL10	CDC42EP4	IRF3	GAB2	C3	DUSP2		PSMB6	PIK3R3	CD300A
	CDC34	DYNC1LI1			APOB	CCL2		STING1	NLRC5	NUP62	IL1B		FCN2	IL18RAP	ACHE	ACSL6	CYCS	PGAM2			PIN1	IRF7	CCL25	CHUK	CXCL11	CIITA	IRF4	GRAP2	CACNG2	DUSP3		PSMB7	PPP2CA	CD300H
	CHUK	DYNC1LI2			APOBR	CCR2		TBK1	NLRP4	NUP85	IL1R1		FCN3	IL1B	ACLY	ACSM1	DLD	PGK1			RELA	ITGAM	CCL26	CISH	CXCL16	CITED1	IRF5	GRB2	CACNG3	DUSP4		PSMB8	PPP2CB	CD47
	CTSL	DYNLL1			APOC1	CD14		TICAM1	NLRX1	NUP88	IL1RL1		GZMM	IL1R1	ACOT1	ACSM2A	DMAC2L	PGK2			RIPK1	ITGB2	CCL3	CLCF1	CXCL2	CLDN1	IRF6	HCK	CACNG4	DUSP6		PSMB9	PPP2R1A	CD74
	CTSS	DYNLL2			APOC2	CD247		TLR3	NMI	NUP93	IL2		IGHG1	IL31RA	ACOT11	ACSM2B	DNAJC15	PGM2L1			RNF125	JUN	CCL3L1	CNN2	CXCL5	CX3CL1	IRF7	HSP90AA1	CACNG5	DUSP7		PSMC1	PPP2R1B	CD81
	CTSV	HLA-DMA			APOC3	CD300A		TREX1	NPLOC4	NUP98	IL20RB		IGHG2	IL4	ACOT12	ACSM3	DNAJC30	PGP			RNF135	LBP	CCL3L3	CNTF	CXCL6	CXCL16	IRF8	HSP90AB1	CACNG7	DUSP8		PSMC2	PPP2R5A	CD9
	CUL1	HLA-DMB			APOE	CD300LF		TRIM21	OTUD5	OAS1	IL21		IGHG4	IL6	ACOT2	ACSM4	FXN	PKLR			RNF216	LGMN	CCL4	CNTFR	CXCL9	CYP27B1	IRF9	IGHE	CACNG8	DUSP9		PSMC3	PPP2R5B	CD99
	CUL2	HLA-DOA			APOL1	CD302		TRIM32	PCBP2	OAS2	IL23A		IGHV1-2	INAVA	ACOT4	ACSM5	ISCU	PKM			RPS27A	LY86	CCL5	COL1A2	CXCR5	DAPK1	ISG15	IGHG1	CALCRL	ECSIT		PSMC4	PPP2R5C	CD99L2
	CUL3	HLA-DOB			APP	CD36		TRIM56	PIN1	OAS3	IL23R		IGHV1-46	IRAK3	ACOT6	ACSM6	MECP2	POM121			S100A12	LY96	CCL7	CREB1	CXorf21	DAPK3	ISG20	IGHG2	CALR	EGF		PSMC5	PPP2R5D	CHGA
	CUL5	HLA-DPA1			APPL1	CD3G		UBA52	PLCG2	OASL	IL27		IGHV1-69	JAK3	ACOT7	ACSS1	MIR210	POM121C			S100B	MAP2K1	CCL8	CRK	CYB5A	EDN1	JAK1	IGHG3	CALY	EGFR		PSMC6	PPP2R5E	CKLF
	CUL7	HLA-DPB1			APPL2	CD47		UBB	POLA1	PDE12	IL27RA		IGHV2-5	KARS1	ACOT8	ACSS2	MLXIPL	PPP2CA			SAA1	MAP2K3	CD14	CRKL	CYLD	EPRS1	LSM14A	IGHG4	CANX	ELK1		PSMD1	PRR5	CMKLR1
	CYBA	HLA-DQA1			ARC	CD93		UBC	POLR1C	PIN1	IL33		IGHV2-70	KDELR1	ACOX1	ADH4	MSH2	PPP2CB			SIKE1	MAP2K4	CD27	CRLF1	DAP3	EVL	MAVS	IGHV1-69	CAP1	ELK4		PSMD10	PTPN11	CREB3
	CYBB	HLA-DQA2			ARF1	CDC42		XRCC5	POLR2E	PLCG1	IL36RN		IGHV3-11	KIR2DL4	ACOX2	ADH5	MT-ATP6	PPP2R1A			TANK	MAP2K6	CD40	CRLF2	DCLK1	FASLG	METTL3	IGHV1OR15-1	CAV1	FAS		PSMD11	PTPN6	CSF1
	DCAF1	HLA-DQB1			ARF6	CDC42SE1		XRCC6	POLR2F	POM121	INHA		IGHV3-13	KIT	ACOX3	ADH7	MT-ATP8	PPP2R1B			TAX1BP1	MAP2K7	CD40LG	CSF1	DDR1	FCGR1A	MIR21	IGHV2-5	CAV2	FASLG		PSMD12	RAC1	CSF1R
	DET1	HLA-DQB2			ARFGAP1	CDC42SE2		ZBP1	POLR2H	POM121C	INHBA		IGHV3-23	LACC1	ACOXL	ADIPOQ	MT-CO1	PPP2R5D			TBK1	MAP3K1	CD58	CSF1R	EBI3	FCGR1B	MMP12	IGHV2-70	CAV3	FGF1		PSMD13	RICTOR	CSF3R
	DTX3L	HLA-DRA			ARHGAP12	CEACAM4			POLR2K	PPM1B	IRF8		IGHV3-30	LILRB1	ACP6	ADIPOR1	MT-CO2	PRKACA			TKFC	MAP3K7	CD70	CSF2	EDN2	FLNB	MUL1	IGHV3-11	CBL	FGF10		PSMD14	SRC	CX3CL1
	DZIP3	HLA-DRB1			ARHGAP25	CEBPE			POLR2L	RAE1	ISG15		IGHV3-33	MALT1	ACSBG1	ADIPOR2	MT-CO3	PRKACB			TNFAIP3	MAP3K8	CDIP1	CSF2RA	EGF	GAPDH	MX1	IGHV3-13	CCL19	FGF11		PSMD2	THEM4	CX3CR1
	ELOB	HLA-DRB3			ARHGAP27	CLEC7A			POLR3A	RANBP2	ISL1		IGHV3-48	MAP3K7	ACSBG2	ADTRP	MT-CYB	PRKACG			TRAF2	MAPK1	CEBPA	CSF2RB	EHF	GBP1	MX2	IGHV3-23	CCL21	FGF12		PSMD3	TNFRSF14	CXADR
	ELOC	HLA-DRB4			ARR3	CLN3			POLR3B	RNASEL	ITK		IGHV3-53	MAVS	ACSF2	AIG1	MT-ND1	RAE1			TRAF3	MAPK10	CHI3L1	CSF3	EIF5A	GBP2	MYD88	IGHV3-30	CD14	FGF13		PSMD4	TRAV19	CXCL1
	ERAP1	HLA-DRB5			ARRB1	COLEC12			POLR3C	RPS27A	KLRC4-KLRK1		IGHV3-7	MIF	ACSF3	AKR1C1	MT-ND2	RANBP2			TRAF6	MAPK11	CHUK	CSF3R	ENO3	GBP3	NLRC5	IGHV3-33	CD163	FGF14		PSMD5	TRAV29DV5	CXCL10
	ERAP2	IFI30			ARRB2	CORO1A			POLR3D	SEC13	KLRK1		IGHV4-34	MR1	ACSL1	AKR1C2	MT-ND3	SEC13			TRIM25	MAPK14	CIB1	CTF1	ERN1	GBP4	OAS1	IGHV3-48	CD207	FGF16		PSMD6	TRAV8-4	CXCL11
	FBXL12	KIF11			ASGR1	CORO1C			POLR3E	SEH1L	LGALS7B		IGHV4-39	NLRP3	ACSL3	AKR1C3	MT-ND4	SEH1L			UBA52	MAPK3	CLDN1	CTSG	ETV6	GBP5	OAS2	IGHV3-53	CD2AP	FGF17		PSMD7	TRBV12-3	CXCL12
	FBXL13	KIF15			ASGR2	CRK			POLR3F	STAT1	LGALS9		IGHV4-59	NOD2	ACSL4	AKR1C4	MT-ND4L	TPI1			UBA7	MAPK7	CLDN18	CUL1	FAM117A	GBP6	OAS3	IGHV3-7	CD36	FGF18		PSMD8	TRBV7-9	CXCL13
	FBXL14	KIF18A			ATAD1	CRP			POLR3G	TPR	LGALS9B		IGKV1-12	NR4A3	ACSL5	AKT1	MT-ND5	TPR			UBB	MAPK8	CLIP3	CXCL1	FBXL12	GBP7	OASL	IGHV4-34	CD63	FGF19		PSMD9	TRIB3	CXCL17
	FBXL15	KIF20A			ATP6V1H	CSK			POLR3GL	TRIM25	LGALS9C		IGKV1-16	PRKCZ	ACSL6	AKT2	MT-ND6				UBC	MAPK9	COL1A1	CXCL10	FGF1	GCH1	PSMB8	IGHV4-39	CD81	FGF2		PSME1	VAV1	CXCL2
	FBXL16	KIF22			ATP9A	CYBA			POLR3H	UBA52	LILRB1		IGKV1-17	RAET1G	ACSM1	ALDH3A2	MTCO2P12				UBE2D1	MAPKAPK2	COMMD7	CXCL2	FGF17	GSN	PTPN1	IGHV4-59	CD9	FGF20		PSME2	YES1	CXCL3
	FBXL18	KIF23			ATP9B	CYFIP1			POLR3K	UBA7	LTA		IGKV1-33	RSAD2	ACSM2A	ALKBH7	MYOG				UBE2D2	MAPKAPK3	CPNE1	CXCL8	FLRT1	HCK	PTPN11	IGKC	CEACAM1	FGF21		PSME3		CXCL5
	FBXL19	KIF26A			ATXN2	CYFIP2			PPM1B	UBB	MIR24-1		IGKV1-39	SASH3	ACSM2B	ALOX12	NDUFA1				UBE2D3	MEF2A	CRHBP	DUSP3	FOXJ2	HLA-A	PTPN2	IGKV1-12	CLEC9A	FGF22		PSME4		CXCL6
	FBXL20	KIF2A			AXL	DNM2			PQBP1	UBC	MIR24-2		IGKV1-5	SCIMP	ACSM3	ALOX12B	NDUFA10				UBE2K	MEF2C	CX3CL1	DUSP4	FOXS1	HLA-B	PTPN6	IGKV1-16	CLN3	FGF23		PSMF1		CXCL8
	FBXL22	KIF2B			B2M	DOCK1			PRKDC	UBE2E1	NR1H4		IGKV1D-12	SEMA7A	ACSM4	ALOX15	NDUFA11				UBE2L6	MYD88	CXCL16	DUSP6	FTHL17	HLA-C	RNASEL	IGKV1-17	CLTA	FGF3		RPS27A		CXCL9
	FBXL3	KIF2C			BCL2L1	DOCK2			PTPN11	UBE2L6	PDCD1LG2		IGKV1D-16	SIRT1	ACSM5	ALOX15B	NDUFA12					NFKB1	CXCL8	DUSP7	FUT7	HLA-DPA1	RSAD2	IGKV1-39	CLTB	FGF4		SEC22B		CXCR1
	FBXL4	KIF3A			BECN1	DYSF			PTPN22	UBE2N	PDE4B		IGKV1D-33	SLC11A1	ACSM6	ALOX5	NDUFA13					NFKB2	CYBA	EBI3	G3BP1	HLA-DPB1	SAMHD1	IGKV1-5	CLTC	FGF5		SEC61A1		CXCR2
	FBXL5	KIF3B			BICD1	EIF2AK1			PTPRS	USP18	PDE4D		IGKV1D-39	SLC7A5	ACSS1	ALOX5AP	NDUFA2					NFKBIA	CYLD	ELK1	GABRB1	HLA-DQA1	SETD2	IGKV1D-12	CLTCL1	FGF6		SEC61A2		CYP19A1
	FBXL7	KIF3C			BIN1	ELANE			PYCARD	USP41	PGLYRP1		IGKV2-28	SMAD7	ACSS2	ALOXE3	NDUFA3					NFKBIB	DAB2IP	F13A1	GADD45B	HLA-DQA2	SHFL	IGKV1D-33	CLU	FGF7		SEC61B		DAPK2
	FBXL8	KIF4A			BIN2	ELMO1			REL		PGLYRP2		IGKV2-30	SPHK2	ADGRF5	AMACR	NDUFA4					NKIRAS1	DCSTAMP	FASLG	GATA4	HLA-DQB1	SHMT2	IGKV1D-39	CNTN2	FGF8		SEC61G		DDT
	FBXO10	KIF4B			BIN3	ELMO2			RELA		PGLYRP3		IGKV2D-28	SPON2	ADH1A	ANGPTL3	NDUFA5					NKIRAS2	DHX9	FBXW11	GDPD5	HLA-DQB2	SP100	IGKV2-28	COLEC11	FGF9		SEM1		DEFB104A
	FBXO11	KIF5A			BMP2K	ELMO3			RELB		PRNP		IGKV2D-30	STARD7	ADH1B	ANXA1	NDUFA6					NOD1	EDA	FCER2	GEN1	HLA-DRA	STAT1	IGKV2-29	COLEC12	FGFR1		SNAP23		DEFB104B
	FBXO15	KIF5B			BTBD8	F2RL1			RIOK3		PTPN22		IGKV2D-40	TBX21	ADH1C	AOAH	NDUFA7					NOD2	EDA2R	FGF2	GGNBP2	HLA-DRB1	STAT2	IGKV2-30	CTSL	FGFR2		STX4		DEFB124
	FBXO17	KIFAP3			BTBD9	FCER1G			RIPK2		PYCARD		IGKV3-11	TGFB1	ADH4	APOA1	NDUFA8					PELI1	EDAR	FN1	GNAO1	HLA-DRB3	TBK1	IGKV2-40	CTTN	FGFR3		TAP1		DNM1L
	FBXO2	KLC1			C3	FCGR1A			RNF125		RARA		IGKV3-15	TGFB2	ADH5	APOA4	NDUFA9					PELI2	EDARADD	FOS	GNB1	HLA-DRB4	TREX1	IGKV2D-28	CUBN	FGFR4		TAP2		DPEP1
	FBXO21	KLC2			C9orf72	FCGR2A			RNF135		RASGRP1		IGKV3-20	TGFB3	ADH6	APOA5	NDUFAB1					PELI3	EDN1	FOXO1	GNG4	HLA-DRB5	TRIM56	IGKV2D-30	CXCL16	FLNA		TAPBP		DPP4
	FBXO22	KLC3			CACNG2	FCGR2B			RNF216		RIPK2		IGKV3D-20	TICAM1	ADH7	APOC1	NDUFAF1					PIK3C3	ENDOG	FOXO3	GPBP1	HLA-E	TRIM6	IGKV3-15	CXCL8	FLNB		TIRAP		DUSP1
	FBXO27	KLC4			CACNG3	FCGR3A			RNF26		RIPK3		IGKV4-1	TLR2	ADIPOQ	APOC2	NDUFB1					PIK3R4	ERBIN	FPR1	GPHN	HLA-F	TTLL12	IGKV3-20	CXCR1	FLNC		TLR1		DYSF
	FBXO30	LAG3			CACNG4	FCN1			SETD2		SASH3		IGKV5-2	TLR3	ADIPOR1	APOC3	NDUFB10					PLCG2	F2RL1	FSCN1	GREM1	HLA-G	TYK2	IGKV3D-11	CXCR2	FOS		TLR2		EDN1
	FBXO31	LGMN			CACNG5	FCN2			SIRPA		SCGB1A1		IGLC2	TLR4	ADIPOR2	APPL2	NDUFB11					PPP2CA	FABP4	FYN	GRIN2D	HLA-H	UBE2K	IGKV3D-20	DAB2	GADD45A		TLR4		EDN2
	FBXO32	OSBPL1A			CACNG7	FCN3			STAT1		SCRIB		IGLC3	TNF	ADM	ASAH2	NDUFB2					PPP2CB	FAS	GAB2	GRK5	HPX	USP18	IGKV4-1	DBNL	GNA12		TLR6		EDN3
	FBXO4	RAB7A			CACNG8	FER1L5			STAT6		SIRPA		IGLV1-40	TNFRSF14	ADORA1	ASAH2B	NDUFB3					PPP2R1A	FOXO3	GATA3	HCFC1	HSP90AB1	WNT5A	IGKV5-2	DGKD	GNG12		UBA52		EDNRB
	FBXO40	RACGAP1			CALCRL	FGR			STING1		SLAMF6		IGLV1-44	TNFRSF1B	ADRA2A	ATP6V1B1	NDUFB4					PPP2R1B	GAS6	GRB2	HCST	ICAM1	XAF1	IGLC1	DKK1	GRB2		UBB		EMILIN1
	FBXO41	RILP			CALM3	FPR2			SYK		SLC11A1		IGLV1-47	TNFSF4	ADTRP	AUH	NDUFB5					PPP2R5D	GATA3	GSTA2	HIVEP1	IFI30	YTHDF2	IGLC2	DLG4	HRAS		UBC		EPX
	FBXO44	SAR1B			CALR	FYN			TAX1BP1		SLC7A5		IGLV1-51	TRAF2	AFP	AVP	NDUFB6					PTPN11	GBA	GSTO1	HOXA11	IFITM1	YTHDF3	IGLC3	DLL1	HSPA1A		VAMP3		FCER1G
	FBXO6	SEC13			CALY	GAS6			TBK1		SPN		IGLV2-11	TRAF6	AGAP2	AVPR1A	NDUFB7					PTPN4	GBP1	H3C1	HOXB9	IFITM2	ZBP1	IGLC6	DNAJC13	HSPA1B		VAMP8		FLT1
	FBXO7	SEC23A			CANX	GATA2			TICAM1		TLR3		IGLV2-14	TRIL	AGK	AWAT1	NDUFB8					RBSN	GBP2	H3C10	HSD11B2	IFITM3		IGLC7	DNAJC6	HSPA1L				FPR2
	FBXO9	SEC24A			CAP1	GRB2			TIRAP		TLR4		IGLV2-23	TRIM6	AGMO	BAAT	NDUFB9					RELA	GBP3	H3C11	HSD3B7	IFNG		IGLV1-40	DNM1	HSPA2				FUT7
	FBXW10	SEC24B			CARMIL1	GSN			TLR2		TLR7		IGLV2-8	TRPM4	AGPAT1	BDH2	NDUFC1					RIPK1	GCH1	H3C12	HSP90B1	IFNGR1		IGLV1-44	DNM2	HSPA6				GBF1
	FBXW11	SEC24C			CAV1	GULP1			TLR3		TLR8		IGLV3-1	WNT5A	AGPAT2	BRCA1	NDUFC2					RIPK2	GGT1	H3C13	ICAM1	IFNGR2		IGLV1-47	DNM3	HSPA8				GP2
	FBXW12	SEC24D			CAV2	HAVCR1			TLR4		TLR9		IGLV3-19	XCL1	AGPAT3	C3	NDUFC2-KCTD14					RIPK3	GGT2	H3C14	IER5	IL12B		IGLV1-51	DRD2	HSPB1				GREM1
	FBXW2	SEC31A			CAV3	HCK			TLR7		TNF		IGLV3-21		AGPAT4	CAV1	NDUFS1					RPS27A	GGT3P	H3C15	IFNB1	IL12RB1		IGLV2-11	DRD3	IKBKB				HMGB1
	FBXW4	SH3GL2			CBL	HMGB1			TLR8		TNFSF4		IGLV3-25		AGPAT5	CBR1	NDUFS2					RPS6KA1	GGT5	H3C2	IGDCC3	IL23R		IGLV2-14	DRD4	IKBKG				HRH1
	FBXW5	SPTBN2			CBLL1	HSP90AA1			TLR9		TRIM27		IGLV3-27		AGPS	CBR4	NDUFS3					RPS6KA2	GGT7	H3C3	IL13	IRF1		IGLV2-23	EFNB2	IL1A				IL17A
	FBXW7	TUBA1A			CCL19	HSP90AB1			TNFAIP3		TXK		IGLV6-57		AGRN	CD36	NDUFS4					RPS6KA3	GPD1	H3C4	IL1A	IRF2		IGLV2-8	EGF	IL1B				IL17RA
	FBXW8	TUBA1B			CCL21	ICAM3			TRAF3		VSIR		IGLV7-43		AGT	CD74	NDUFS5					RPS6KA5	GPER1	H3C6	IL1RAPL1	IRF3		IGLV3-1	EPS15	IL1R1				IL17RC
	FBXW9	TUBA1C			CD14	ICAM5			TRAF3IP1		WNT5A		MASP1		AGTR1	CEACAM1	NDUFS6					S100A1	GPS2	H3C7	IL1RN	IRF4		IGLV3-19	EZR	IL1R2				IL1B
	FCGR1A	TUBA3C			CD151	IFNG			TRAIP		XCL1		MASP2		AIG1	CEL	NDUFS7					S100A12	GSDME	H3C8	IL23A	IRF5		IGLV3-21	FCER1G	JUN				IL1R1
	FCGR1B	TUBA3D			CD163	IGHA1			TREX1		ZC3H12A		MBL2		AJUBA	CES1	NDUFS8					S100A8	GSS	HAVCR2	IL27	IRF6		IGLV3-25	FCGR1A	JUND				IL23A
	FZR1	TUBA3E			CD163L1	IGHA2			TRIM15		ZFPM1		PROS1		AKR1B1	CES2	NDUFV1					S100A9	GSTP1	HCK	IL27RA	IRF7		IGLV3-27	FCGR1B	KRAS				IL34
	GAN	TUBA4A			CD177	IGHD			TRIM21		ZG16		SERPING1		AKR1B10	CNR1	NDUFV2					S100B	H2BC11	HGF	IL2RA	IRF8		IGLV6-57	FCGR2B	LAMTOR3				IL4
	GLMN	TUBA4B			CD207	IGHE			TRIM25		ZP3		VTN		AKR1B15	CPT1A	NDUFV3					SAA1	HAMP	HIF1A	IL4I1	IRF9		IGLV7-43	FCHO1	LRRK2				IL6
	HACE1	TUBA8			CD209	IGHG1			TRIM32						AKR1C1	CPT1B	NIPSNAP2					SARM1	HAS2	HMGB1	INO80D	IRGM		IKBKB	FCHO2	MAP2K1				IL6R
	HECTD1	TUBAL3			CD22	IGHG2			TRIM38						AKR1C2	CPT1C	NUPR1					SFTPA1	HDAC4	HMOX1	IRF1	JAK1		IKBKG	FCHSD2	MAP2K2				IRAK4
	HECTD2	TUBB1			CD2AP	IGHG3			TRIM56						AKR1C3	CPT2	PARK7					SFTPA2	HIPK1	HNRNPA2B1	ITGB4	JAK2		ITK	FLOT1	MAP2K3				ITGA1
	HECTD3	TUBB2A			CD300A	IGHG4			UBA7						AKR1C4	CRAT	PDE12					SFTPD	HMHB1	HNRNPDL	JAK3	KIF16B		JUN	FMR1	MAP2K4				ITGA9
	HECW2	TUBB2B			CD36	IGHM			UBE2L6						AKR1D1	CREM	PGK1					SIGIRR	HSPA1A	HNRNPF	JARID2	KIF5B		KIT	FNBP1L	MAP2K5				ITGB2
	HERC1	TUBB3			CD5	IGHV1-18			UFD1						AKT1	CROT	PGK2					SKP1	HSPA1B	HSP90AA1	KANSL1L	KYNU		LAT	FOLR1	MAP2K6				JAGN1
	HERC2	TUBB4A			CD5L	IGHV1-24			XRCC5						AKT2	CRYL1	PINK1					SOCS1	HYAL1	HSP90B1	KCNH3	LGALS9		LAT2	FOLR2	MAP2K7				JAM3
	HERC3	TUBB4B			CD6	IGHV1-3			XRCC6						ALAS1	CYGB	PPIF					TAB1	HYAL2	HSPA8	KCNN3	MED1		LCP2	FPR2	MAP3K1				JAML
	HERC4	TUBB6			CD63	IGHV1-45			YY1						ALDH1A1	CYP1A1	RHOA					TAB2	HYAL3	HSPA9	KCNS3	MEFV		LILRA4	GAK	MAP3K11				KARS1
	HERC5	TUBB8			CD81	IGHV1-58			ZBP1						ALDH1A2	CYP1A2	SDHA					TAB3	ICAM1	ICAM1	KCNT2	MID1		LIMK1	GPR107	MAP3K12				KIT
	HERC6	TUBB8B			CD9	IGHV1-69			ZBTB20						ALDH1A3	CYP1B1	SDHAF2					TANK	IGBP1	IFNG	KLK9	MRC1		LYN	GRB2	MAP3K13				LBP
	HLA-A				CDC42	IGHV1-69-2			ZCCHC3						ALDH3A2	CYP24A1	SDHC					TBK1	IKBKB	IFNL1	KRTAP13-1	MT2A		MALT1	GREM1	MAP3K14				LGALS3
	HLA-B				CDH13	IGHV1-69D									ALDH3B1	CYP2A13	SDHD					TICAM1	IKBKG	IFNL2	KY	MYO1C		MAP2K4	GRIA1	MAP3K2				LGMN
	HLA-C				CDK5	IGHV1OR15-1									ALDH3B2	CYP2A6	SHMT2					TICAM2	ILK	IFNL3	LAMA1	NCAM1		MAP2K7	GRK2	MAP3K20				LYN
	HLA-E				CEACAM1	IGHV2-26									ALDH8A1	CYP2A7	SLC25A23					TIRAP	INPP5K	IFNLR1	LIG1	NLRC5		MAP3K1	GRK3	MAP3K4				MAPK1
	HLA-F				CEL	IGHV2-5									ALG1	CYP2B6	SLC25A33					TLR1	JAK2	IGHE	LINC01138	NMI		MAP3K7	GRK4	MAP3K5				MAPK14
	HLA-G				CFI	IGHV2-70									ALG10	CYP2C18	SNCA					TLR10	KARS1	IGHG1	LIX1L	NOS2		MAPK1	GSG1L	MAP3K6				MAPK3
	HSPA5				CLEC10A	IGHV2-70D									ALG10B	CYP2C19	STOML2					TLR2	KAT2A	IGHG4	LRCH1	NR1H2		MAPK10	GTF2H2	MAP3K7				MCOLN2
	HUWE1				CLEC4F	IGHV3-11									ALG11	CYP2C8	SURF1					TLR3	KCNJ11	IKBKB	LTA	NR1H3		MAPK3	H1-1	MAP3K8				MCU
	IKBKB				CLEC4M	IGHV3-13									ALG12	CYP2C9	TAZ					TLR4	KLF2	IKBKG	LTB	NUB1		MAPK8	HBA1	MAP4K1				MDK
	IKBKG				CLEC7A	IGHV3-15									ALG13	CYP2D6	TEFM					TLR5	KRT18	IL10	MADCAM1	OAS1		MAPK9	HBA2	MAP4K2				MIF
	ITCH				CLEC9A	IGHV3-16									ALG14	CYP2D7	UQCC2					TLR6	KRT8	IL10RA	MAG	OAS2		MS4A2	HBB	MAP4K3				MIR223
	ITGAV				CLINT1	IGHV3-20									ALG2	CYP2E1	UQCC3					TLR7	LCN2	IL10RB	MAML2	OAS3		MYH2	HFE	MAP4K4				MIR24-1
	ITGB5				CLIP3	IGHV3-21									ALG3	CYP2F1	UQCR10					TLR8	LIMS1	IL11	MAP3K8	OASL		MYO10	HIP1	MAPK1				MIR24-2
	KBTBD13				CLN3	IGHV3-23									ALG6	CYP2G1P	UQCR11					TLR9	LTA	IL11RA	MAP4K2	OTOP1		MYO1C	HIP1R	MAPK10				MMP14
	KBTBD6				CLTA	IGHV3-30									ALG8	CYP2J2	UQCRB					TNIP2	LTB	IL12A	MED1	PARP14		MYO1G	HNRNPK	MAPK11				MMP28
	KBTBD7				CLTB	IGHV3-33									ALG9	CYP2S1	UQCRC1					TRAF3	LTBR	IL12B	MIDEAS	PARP9		NCK1	HP	MAPK12				MOSPD2
	KBTBD8				CLTC	IGHV3-35									ALKBH7	CYP2U1	UQCRC2					TRAF6	MADD	IL12RB1	MIR17HG	PDE12		NCKAP1	HPCA	MAPK13				MPP1
	KCTD6				CLTCL1	IGHV3-38									ALOX12	CYP3A4	UQCRFS1					UBA52	MAP2K7	IL12RB2	MMP9	PIAS1		NCKAP1L	HPR	MAPK14				MSMP
	KCTD7				CLU	IGHV3-43									ALOX12B	CYP4A11	UQCRFS1P1					UBB	MAP3K14	IL13	MOB3C	PML		NCKIPSD	HPX	MAPK3				MST1
	KEAP1				CNTN2	IGHV3-48									ALOX15	CYP4A22	UQCRH					UBC	MAP3K5	IL13RA1	MSC	PPARG		NFATC1	HSP90AA1	MAPK7				MST1L
	KLHL11				COLEC11	IGHV3-49									ALOX15B	CYP4F11	UQCRHL					UBE2D1	MAP4K3	IL13RA2	MSN	PRKCD		NFATC2	HSP90B1	MAPK8				MSTN
	KLHL13				COLEC12	IGHV3-53									ALOX5	CYP4F12	UQCRQ					UBE2D2	MAPK1	IL15	MSX1	PTAFR		NFATC3	HSPG2	MAPK8IP1				MTUS1
	KLHL2				CSNK1E	IGHV3-64									ALOX5AP	CYP4F2	VCP					UBE2D3	MAPK14	IL15RA	NFAT5	PTPN2		NFKB1	HSPH1	MAPK8IP2				NBL1
	KLHL20				CSNK1G1	IGHV3-64D									ALOXE3	CYP4F3						UBE2N	MAPK3	IL16	NFKB2	RAB12		NR4A3	HTR1B	MAPK8IP3				NCKAP1L
	KLHL21				CSNK1G2	IGHV3-66									ALPI	CYP4F8						UBE2V1	MIR142	IL17A	NFKBIB	RAB20		PAK1	HTR2B	MAPK9				NUP85
	KLHL22				CSNK1G3	IGHV3-7									AMACR	CYP4V2						UNC93B1	MIR152	IL17C	NFKBID	RAB43		PAK2	HYOU1	MAPKAPK2				P2RX4
	KLHL25				CTSL	IGHV3-72									AMBRA1	CYP7A1						VRK3	MIR181B1	IL17F	NIBAN1	RAB7B		PDPK1	IGF2R	MAPKAPK3				P2RY12
	KLHL3				CTTN	IGHV3-73									ANG	DAGLA							MIR181B2	IL17RA	NIPBL	RPL13A		PIGR	IGHA1	MAPKAPK5				PDE4B
	KLHL41				CUBN	IGHV3-74									ANGPTL3	DAGLB							MIR20B	IL17RB	NLK	SEC61A1		PIK3CA	IGHA2	MAPT				PDE4D
	KLHL42				CXCL16	IGHV4-28									ANGPTL4	DECR1							MIR24-1	IL17RC	NOD2	SHFL		PIK3CB	IGHV1-69	MAX				PDGFB
	KLHL5				CXCL8	IGHV4-31									ANGPTL8	DECR2							MIR24-2	IL17RE	NOL4	SIRPA		PIK3R1	IGHV1OR15-1	MEF2C				PDGFD
	KLHL9				CXCR1	IGHV4-34									ANKRD1	DEGS1							MIR27B	IL18	NR2F2	SLC11A1		PIK3R2	IGHV2-5	MIR3917				PECAM1
	LMO7				CXCR2	IGHV4-39									ANXA1	DGAT2							MIR30C2	IL18BP	NTN1	SLC26A6		PLA2G6	IGHV2-70	MIR4523				PF4
	LNPEP				CYTH2	IGHV4-4									AOAH	DLD							MIR31	IL18R1	NUFIP2	SLC30A8		PLCG1	IGHV3-11	MIR935				PF4V1
	LNX1				DAB2	IGHV4-59									APOA1	ECH1							MIR34A	IL18RAP	OPCML	SNCA		PLCG2	IGHV3-13	MKNK1				PGF
	LONRF1				DBNL	IGHV4-61									APOA2	ECHDC1							MIR766	IL19	ORAI1	SOCS1		PLD2	IGHV3-23	MKNK2				PIK3CD
	LRR1				DENND1A	IGHV5-10-1									APOA4	ECHDC2							MYOD1	IL1A	P2RY10	SOCS3		PLPP4	IGHV3-30	MRAS				PIK3CG
	LRRC41				DENND1B	IGHV5-51									APOA5	ECHDC3							MYOG	IL1B	PAN2	SP100		PPP3CA	IGHV3-33	MYC				PIP5K1C
	LRSAM1				DENND1C	IGHV6-1									APOB	ECHS1							NFE2L2	IL1F10	PARP8	STAR		PPP3CB	IGHV3-48	NF1				PLA2G1B
	LTN1				DGKD	IGHV7-4-1									APOBEC1	ECI1							NFKB1	IL1R1	PCBP4	STAT1		PPP3R1	IGHV3-53	NFATC1				PLA2G7
	LY96				DGKQ	IGHV7-81									APOBR	ECI2							NFKBIA	IL1R2	PCSK2	STX4		PRKCD	IGHV3-7	NFATC3				PLCB1
	MEX3C				DKK1	IGKC									APOC1	EDN1							NKX3-1	IL1RAP	PFN1	STX8		PRKCE	IGHV4-34	NFKB1				PPBP
	MGRN1				DLG4	IGKV1-12									APOC2	EDN2							NLRP2B	IL1RAPL1	PLAU	STXBP1		PRKCQ	IGHV4-39	NFKB2				PPIB
	MIB2				DLL1	IGKV1-16									APOC3	EHHADH							NPNT	IL1RL1	PNKD	STXBP2		PSMA1	IGHV4-59	NGF				PREX1
	MKRN1				DMBT1	IGKV1-17									APOC4	EIF6							NR1D1	IL1RL2	PRDM12	STXBP3		PSMA2	IGKC	NLK				PRTN3
	MRC1				DNAJC13	IGKV1-39									APOD	ELOVL1							NR1H4	IL1RN	PRX	STXBP4		PSMA3	IGKV1-12	NR4A1				PTGER4
	MRC2				DNAJC6	IGKV1-5									APOE	ELOVL2							NUB1	IL2	PTMS	SUMO1		PSMA4	IGKV1-16	NRAS				PTK2
	MYD88				DNER	IGKV1D-12									APOF	ELOVL3							OCLN	IL20	RALGDS	SYNCRIP		PSMA5	IGKV1-17	NTF3				PTK2B
	MYLIP				DNM1	IGKV1D-33									APOH	ELOVL4							OCSTAMP	IL20RA	RAP2C	TDGF1		PSMA6	IGKV1-39	NTF4				PTPRO
	NCF1				DNM1L	IGKV1D-39									APOL1	ELOVL5							OTULIN	IL20RB	RBM14	TLR2		PSMA7	IGKV1-5	NTRK1				RAC1
	NCF2				DNM2	IGKV2-28									APOL2	ELOVL6							PCK1	IL21	RBMS1	TLR3		PSMA8	IGKV1D-12	NTRK2				RAC2
	NCF4				DNM3	IGKV2-29									APOL4	ELOVL7							PELI3	IL21R	RELB	TLR4		PSMB1	IGKV1D-33	PAK1				RARRES2
	NEDD4				DOCK1	IGKV2-30									APOL5	EPHX1							PIAS3	IL22	RIMS2	TP53		PSMB10	IGKV1D-39	PAK2				RHOG
	NEDD4L				DOCK2	IGKV2-40									APOM	EPHX2							PIAS4	IL22RA1	RIN2	TRIM21		PSMB11	IGKV2-28	PDGFA				RHOH
	NPEPPS				DPYSL2	IGKV2D-28									APP	ERFE							PID1	IL22RA2	RND1	TRIM22		PSMB2	IGKV2-29	PDGFB				RIPOR2
	PDIA3				DRD2	IGKV2D-30									APPL2	ERLIN1							PLVAP	IL23A	RPS6KA4	TRIM25		PSMB3	IGKV2-30	PDGFRB				ROR2
	PJA1				DRD3	IGKV3-15									ARF1	ERLIN2							POSTN	IL23R	RRAS	TRIM26		PSMB4	IGKV2-40	PLA2G4A				RPS19
	PJA2				DRD4	IGKV3-20									ARF3	ETFA							PPARGC1A	IL24	RSF1	TRIM31		PSMB5	IGKV2D-28	PLA2G4B				S100A12
	PRKN				EEA1	IGKV3D-11									ARSA	ETFB							PRKN	IL25	S1PR2	TRIM34		PSMB6	IGKV2D-30	PLA2G4C				S100A14
	PSMA1				EEF2K	IGKV3D-20									ARV1	ETFBKMT							PRPF8	IL26	SALL1	TRIM38		PSMB7	IGKV3-15	PLA2G4D				S100A7
	PSMA2				EFNB2	IGKV4-1									ASAH1	ETFDH							PSMA1	IL27	SAMSN1	TRIM5		PSMB8	IGKV3-20	PLA2G4E				S100A8
	PSMA3				EGF	IGKV5-2									ASAH2	FA2H							PSMA2	IL27RA	SDC4	TRIM62		PSMB9	IGKV3D-11	PLA2G4F				S100A9
	PSMA4				EHBP1	IGLC1									ASAH2B	FAAH							PSMA3	IL2RA	SEC14L2	TRIM68		PSMC1	IGKV3D-20	PPM1A				SAA1
	PSMA5				EHD1	IGLC2									ASPG	FAAH2							PSMA4	IL2RB	SESN2	TRIM8		PSMC2	IGKV4-1	PPM1B				SCG2
	PSMA6				EHD2	IGLC3									ASXL3	FABP1							PSMA5	IL2RG	SH2B3	TXK		PSMC3	IGKV5-2	PPP3CA				SERPINE1
	PSMA7				EHD3	IGLC6									ATG14	FABP3							PSMA6	IL3	SHOX2	UBD		PSMC4	IGLC1	PPP3CB				SFTPD
	PSMA8				EHD4	IGLC7									ATM	FABP5							PSMA7	IL31	SIN3A	VAMP3		PSMC5	IGLC2	PPP3CC				SIRPA
	PSMB1				ELMO1	IGLL1									ATP1A1	FADS1							PSMA8	IL31RA	SLAMF8	VCAM1		PSMC6	IGLC3	PPP3R1				SLAMF8
	PSMB10				ENDOU	IGLL5									ATP5F1A	FADS2							PSMB1	IL32	SLC11A2	VIM		PSMD1	IGLC6	PPP3R2				SLIT2
	PSMB11				ENPP1	IGLV1-40									ATP5F1B	FADS2B							PSMB10	IL33	SLC12A2	VPS26B		PSMD10	IGLC7	PPP5C				SRP54
	PSMB2				ENPP2	IGLV1-44									ATP6V1B1	FADS3							PSMB11	IL34	SLC44A1	WAS		PSMD11	IGLV1-40	PPP5D1				STAP1
	PSMB3				ENTHD1	IGLV1-47									ATP8B1	FADS6							PSMB2	IL36A	SLC6A12	WNT5A		PSMD12	IGLV1-44	PRKACA				STAT5B
	PSMB4				EPHA3	IGLV1-51									AUH	FASN							PSMB3	IL36B	SMC6	XCL1		PSMD13	IGLV1-47	PRKACB				SWAP70
	PSMB5				EPN1	IGLV2-11									AVIL	GCDH							PSMB4	IL36G	SMOC1	XCL2		PSMD14	IGLV1-51	PRKACG				SYK
	PSMB6				EPN2	IGLV2-14									AVP	GGT1							PSMB5	IL36RN	SMPD3	ZYX		PSMD2	IGLV2-11	PRKCA				TAFA4
	PSMB7				EPN3	IGLV2-23									AVPR1A	GGT5							PSMB6	IL37	SOBP			PSMD3	IGLV2-14	PRKCD				TGFB2
	PSMB8				EPS15	IGLV2-8									AWAT1	GHSR							PSMB7	IL3RA	SOX10			PSMD4	IGLV2-23	PRKCG				THBS1
	PSMB9				EPS15L1	IGLV3-1									AWAT2	GIP							PSMB8	IL4	SOX5			PSMD5	IGLV2-8	PTPN5				THBS4
	PSMC1				EQTN	IGLV3-19									B3GALNT1	GLYATL2							PSMB9	IL4R	SP6			PSMD6	IGLV3-1	PTPN7				TIRAP
	PSMC2				ESYT2	IGLV3-21									B3GALT1	GNPAT							PSMC1	IL5	SPTB			PSMD7	IGLV3-19	PTPRR				TNFRSF11A
	PSMC3				EZR	IGLV3-25									B3GALT2	GPAM							PSMC2	IL5RA	STAT6			PSMD8	IGLV3-21	RAC1				TNFSF11
	PSMC4				F2RL1	IGLV3-27									B3GALT4	GPAT2							PSMC3	IL6	STC2			PSMD9	IGLV3-25	RAC2				TREM2
	PSMC5				FCER1G	IGLV6-57									B3GNT5	GPAT4							PSMC4	IL6R	STON2			PSME1	IGLV3-27	RAC3				TRPV4
	PSMC6				FCGR1A	IGLV7-43									B4GALNT1	GPX1							PSMC5	IL6ST	SUN2			PSME2	IGLV6-57	RAF1				UMOD
	PSMD1				FCGR1B	IL15									B4GALNT2	GPX4							PSMC6	IL7	TAL1			PSME3	IGLV7-43	RAP1A				UMODL1
	PSMD10				FCGR2B	IL15RA									B4GALT3	GSTA1							PSMD1	IL7R	TAZ			PSME4	IL4	RAP1B				VAV1
	PSMD11				FCHO1	IL1B									B4GALT4	GSTM1							PSMD10	IL9	TCEA2			PSMF1	INPP5F	RAPGEF2				VAV3
	PSMD12				FCHO2	IL2RB									B4GALT5	GSTM2							PSMD11	IL9R	TIFA			PTK2	INSR	RASA1				VEGFA
	PSMD13				FCHSD2	IL2RG									B4GALT6	GSTM4							PSMD12	INPP5D	TJAP1			PTPRC	ITGA4	RASA2				VEGFB
	PSMD14				FCN1	IRF8									BAAT	GSTP1							PSMD13	INPPL1	TLX1			PTPRJ	ITGAM	RASGRF1				VEGFC
	PSMD2				FCN2	ITGA2									BAX	GSTZ1							PSMD14	IRAK1	TNF			RAC1	ITGB1	RASGRF2				VEGFD
	PSMD3				FCN3	ITGAL									BBS4	HACD1							PSMD2	IRAK2	TNFRSF1B			RAP1A	ITGB2	RASGRP1				WDR1
	PSMD4				FKBP15	ITGAM									BCL11B	HACD2							PSMD3	IRAK3	TNFRSF9			RAPGEF1	ITGB3	RASGRP2				XCL1
	PSMD5				FLOT1	ITGAV									BCO1	HACD3							PSMD4	IRAK4	TNFSF15			RELA	ITSN1	RASGRP3				XCL2
	PSMD6				FMR1	ITGB1									BCO2	HACD4							PSMD5	IRF4	TNFSF18			SHC1	ITSN2	RASGRP4				XG
	PSMD7				FNBP1	ITGB2									BDH2	HACL1							PSMD6	IRS1	TNIP1			SKP1	JCHAIN	RELA
	PSMD8				FNBP1L	ITGB3									BMP2	HADH							PSMD7	IRS2	TP53			SOS1	LDLR	RELB
	PSMD9				FOLR1	JMJD6									BMP5	HADHA							PSMD8	ITGAM	TP63			SRC	LDLRAD3	RPS6KA3
	PSME1				FOLR2	KIAA1109									BMP6	HADHB							PSMD9	ITGAX	TRAF4			SYK	LDLRAP1	RPS6KA4
	PSME2				FPR2	LBP									BMX	HAO1							PSME1	ITGB1	TRIB2			TAB1	LILRB1	RPS6KA5
	PSME3				GAK	LDLR									BPNT1	HAO2							PSME2	ITGB2	TRIM47			TAB2	LMBR1L	RRAS
	PSME4				GAPVD1	LEP									BPNT2	HPGD							PSME3	JAK1	TSLP			TAB3	LRP1	RRAS2
	PSMF1				GATA2	LEPR									BRCA1	HPGDS							PSME4	JAK2	TSPEAR			TEC	LRP1B	SOS1
	RBBP6				GHR	LIMK1									BSCL2	HSD17B12							PSMF1	JAK3	TUBGCP4			TRAF6	LRP2	SOS2
	RBCK1				GPC3	LMAN2									BTN2A1	HSD17B4							PTGS2	JUN	UACA			VAV1	LRP3	SRF
	RBX1				GPR107	LRP1									C1QTNF2	HSD17B8							PTK2B	JUNB	UBD			VAV2	LRP6	STK3
	RCHY1				GRB2	LYAR									C3	HTD2							PTPN2	LAMA5	UBE2D3			VAV3	LRPAP1	STK4
	RLIM				GREM1	LYN									CACNA1H	IL1B							PYCARD	LBP	UBE2H			WAS	LRRTM1	STMN1
	RNF111				GRIA1	LYST									CAPN2	ILVBL							PYDC1	LCK	UBE2I			WASF2	LRRTM2	TAB1
	RNF114				GRK2	MAPK1									CARM1	INS							PYDC2	LCN2	UBE4B			WASL	M6PR	TAB2
	RNF115				GRK3	MAPK3									CAT	INSIG1							RACK1	LCP1	VCAM1			WIPF1	MAGI2	TAOK1
	RNF123				GRK4	MARCO									CAV1	INSIG2							RBCK1	LGALS9	VEZF1			WIPF2	MARCO	TAOK2
	RNF126				GSG1L	MBL2									CAV3	IRS1							RELA	LIF	VSX2			WIPF3	MASP1	TAOK3
	RNF130				GSN	MEGF10									CBR1	IRS2							RFFL	LIFR	WNT10A			YES1	MICALL1	TGFB1
	RNF138				GTF2H2	MERTK									CBR4	IVD							RIPK1	LMNB1	WNT10B				MIR17	TGFB2
	RNF14				GULP1	MESD									CCDC3	LEP							RNF31	LYN	WRAP53				MIR199A1	TGFB3
	RNF144B				H1-1	MET									CCDC71L	LIAS							RORA	MAOA	XKR8				MIR199A2	TGFBR1
	RNF182				HAVCR1	MFGE8									CCKBR	LIPC							RPS3	MAP2K1	YY1AP1				MIR205	TGFBR2
	RNF19A				HBA1	MIR17									CCL19	LIPE							SELE	MAP2K3	ZBTB11				MIR27B	TNF
	RNF19B				HBA2	MIR181B1									CCL21	LIPG							SFRP1	MAP2K4	ZBTB5				MKLN1	TNFRSF1A
	RNF213				HBB	MIR181B2									CCN1	LIPH							SGMS1	MAP2K6	ZBTB9				MRC1	TP53
	RNF217				HEATR5A	MIR20A									CCR7	LIPI							SHARPIN	MAP2K7	ZFP36L2				MSR1	TRAF2
	RNF220				HEATR5B	MSR1									CD19	LONP2							SIRT1	MAP3K3	ZMYND15				MTMR2	TRAF6
	RNF25				HFE	MST1R									CD36	LPGAT1							SLC2A4	MAP3K7	ZNF232				MX1
	RNF34				HHIPL1	MYD88									CD74	LPIN1							SMPD3	MAP3K8	ZNF384				MX2
	RNF4				HIP1	MYH2									CD81	LPIN2							SMPD4	MAPK1	ZNF821				NECAB2
	RNF41				HIP1R	MYH9									CDC42	LPIN3							SPATA2	MAPK10	ZSCAN29				NEDD4
	RNF6				HNRNPK	MYO10									CDIPT	LPL							SPHK1	MAPK11	ZSWIM9				NLGN3
	RNF7				HOOK2	MYO18A									CDK4	LTA4H							SPPL2A	MAPK14					NTF3
	RPS27A				HP	MYO1C									CDS1	LTC4S							SPPL2B	MAPK3					NUMB
	SAR1B				HPCA	MYO1G									CDS2	LYPLA1							ST18	MAPK7					OPHN1
	SEC13				HPR	MYO7A									CEACAM1	LYPLA2							STAT1	MAPK8					PCSK9
	SEC22B				HPX	NCF2									CEBPA	MAPK14							SYK	MAPK9					PDLIM7
	SEC23A				HRAS	NCF4									CEL	MAPK3							TANK	MAPKAPK2					PI4KB
	SEC24A				HSP90AA1	NCK1									CEPT1	MCAT							TAX1BP1	MAPKAPK3					PICALM
	SEC24B				HSP90B1	NCKAP1									CERK	MCEE							TCL1A	MCL1					PICK1
	SEC24C				HSPG2	NCKAP1L									CERKL	MECR							TDGF1	MEF2A					PIK3CB
	SEC24D				HSPH1	NCKIPSD									CERS1	MFSD2A							THBS1	MEF2C					PIKFYVE
	SEC31A				HTR1B	NR1H3									CERS2	MGLL							TMSB4X	MIF					PIP5K1C
	SEC61A1				HTR2B	P2RX7									CERS3	MID1IP1							TNF	MMP1					PLA2R1
	SEC61A2				HYOU1	P2RY6									CERS4	MIF							TNFAIP3	MMP2					PLCG2
	SEC61B				IGF2R	PAK1									CERS5	MIR182							TNFRSF11A	MMP3					PPT1
	SEC61G				IGHA1	PEAR1									CERS6	MIR204							TNFRSF11B	MMP9					RAB21
	SEM1				IGHA2	PECAM1									CERT1	MIR30C1							TNFRSF12A	MSN					RAB31
	SH3RF1				IGHD	PIK3CA									CES1	MIR30C2							TNFRSF13B	MTAP					RAB5A
	SIAH1				IGHE	PIK3CB									CES2	MIR33A							TNFRSF13C	MUC1					RABEPK
	SIAH2				IGHG1	PIK3R1									CES3	MIR548P							TNFRSF14	MYC					RAC1
	SKP1				IGHG2	PIK3R2									CES4A	MIR766							TNFRSF17	MYD88					RAMP1
	SKP2				IGHG3	PIP4P2									CES5A	MIR96							TNFRSF18	NANOG					RAMP2
	SMURF1				IGHG4	PIP5K1A									CETP	MLXIPL							TNFRSF19	NDN					RAMP3
	SMURF2				IGHM	PIP5K1C									CFTR	MLYCD							TNFRSF1A	NFKB1					REPS1
	SNAP23				IGHV1-18	PLA2G5									CGA	MMAA							TNFRSF1B	NFKB2					RSPO1
	SOCS1				IGHV1-24	PLA2G6									CH25H	MMUT							TNFRSF21	NFKBIA					SAA1
	SOCS3				IGHV1-3	PLCG1									CHAT	MORC2							TNFRSF25	NFKBIB					SAG
	SPSB1				IGHV1-45	PLCG2									CHD9	MSMO1							TNFRSF4	NKIRAS1					SCARB1
	SPSB2				IGHV1-58	PLD2									CHKA	MTOR							TNFRSF6B	NKIRAS2					SCARB2
	SPSB4				IGHV1-69	PLD4									CHKB	MYO5A							TNFRSF8	NOD1					SCARF1
	STUB1				IGHV1-69-2	PLPP4									CHPT1	NAAA							TNFRSF9	NOD2					SCGB3A2
	STX4				IGHV1-69D	PPARG									CHRM5	NCOR1							TNFSF11	NOS2					SCRIB
	TAP1				IGHV1OR15-1	PRKCD									CIDEA	NDUFAB1							TNFSF12	OPRD1					SCYL2
	TAP2				IGHV2-26	PRKCE									CISH	NDUFS6							TNFSF13	OPRM1					SDCBP
	TAPBP				IGHV2-5	PRKCG									CLCN2	NFE2L1							TNFSF13B	OSM					SELE
	THOP1				IGHV2-70	PRTN3									CLN3	NR1H2							TNFSF14	OSMR					SERPINE1
	TIRAP				IGHV2-70D	PTEN									CLN6	NR1H3							TNFSF15	P4HB					SFRP4
	TLR1				IGHV3-11	PTK2									CLN8	NR4A3							TNFSF18	PAK2					SFTPD
	TLR2				IGHV3-13	PTPRC									CLPS	NUDT19							TNFSF4	PDCD4					SGIP1
	TLR4				IGHV3-15	PTPRJ									CLPSL1	NUDT7							TNFSF8	PELI1					SH3GL2
	TLR6				IGHV3-16	PTX3									CLPSL2	OLAH							TNFSF9	PELI2					SH3GL3
	TPP2				IGHV3-20	PYCARD									CLU	OXSM							TP53	PELI3					SIGLEC1
	TRAF7				IGHV3-21	RAB11FIP2									CNBP	PAM							TRADD	PIK3CA					SLC9B2
	TRAIP				IGHV3-23	RAB14									CNEP1R1	PANK2							TRAF1	PIK3CB					SMAP1
	TRIM11				IGHV3-30	RAB20									CNR1	PCCA							TRAF2	PIK3CD					SNAP25
	TRIM21				IGHV3-33	RAB27A									COMT	PCCB							TRAF3	PIK3R1					SNAP91
	TRIM32				IGHV3-35	RAB31									COQ2	PCK1							TRAF4	PIK3R2					SNCA
	TRIM36				IGHV3-38	RAB34									CPNE1	PCK2							TRAF5	PIK3R3					SNX1
	TRIM37				IGHV3-43	RAB39A									CPNE3	PDK1							TRAF6	PIM1					SNX17
	TRIM39				IGHV3-48	RAB5A									CPNE6	PDK2							TRAIP	PITPNA					SNX9
	TRIM4				IGHV3-49	RAB7A									CPNE7	PDK3							TRIM32	POMC					SORL1
	TRIM41				IGHV3-53	RAB7B									CPS1	PDK4							TRPV1	POU2F1					SPARC
	TRIM50				IGHV3-64	RAC1									CPT1A	PDP1							TXNDC17	PPIA					STAB1
	TRIM63				IGHV3-64D	RAC2									CPT1B	PDP2							UBD	PPP2CA					STAB2
	TRIM69				IGHV3-66	RACK1									CPT1C	PDPR							UBE2K	PPP2CB					SYK
	TRIM71				IGHV3-7	RAP1A									CPT2	PECR							WDR35	PPP2R1A					SYT11
	TRIM9				IGHV3-72	RAPGEF1									CPTP	PER2							XCL1	PPP2R1B					TBC1D5
	TRIP12				IGHV3-73	RARA									CRABP1	PEX13							XCL2	PPP2R5D					TF
	UBA1				IGHV3-74	RHOBTB1									CRABP2	PEX2							YBX3	PRKACA					TFR2
	UBA3				IGHV4-28	RHOBTB2									CRAT	PEX7							YTHDC2	PRTN3					TFRC
	UBA5				IGHV4-31	RHOG									CREB1	PHYH							ZC3H12A	PSMA1					TGFBR2
	UBA52				IGHV4-34	RHOH									CREBBP	PIBF1							ZFAND6	PSMA2					TMEM108
	UBA6				IGHV4-39	RUBCN									CREBL2	PLA2G10							ZFP36	PSMA3					TNK2
	UBA7				IGHV4-4	SCARB1									CREM	PLA2G15							ZFP36L1	PSMA4					TPCN2
	UBAC1				IGHV4-59	SFTPA1									CRH	PLA2G1B							ZFP36L2	PSMA5					UBQLN2
	UBB				IGHV4-61	SFTPD									CRK	PLA2G3							ZNF675	PSMA6					UNC119
	UBC				IGHV5-10-1	SH3BP1									CRKL	PLA2G4A								PSMA7					USP46
	UBE2A				IGHV5-51	SIRPA									CRLS1	PLA2G4B								PSMA8					VEGFA
	UBE2B				IGHV6-1	SIRPB1									CROT	PLA2G4C								PSMB1					VLDLR
	UBE2C				IGHV7-4-1	SIRPG									CRPPA	PLA2G4D								PSMB10					VTN
	UBE2D1				IGHV7-81	SLAMF1									CRTC3	PLA2G4F								PSMB11					WASF1
	UBE2D2				IGKC	SLC11A1									CRYL1	PLA2G5								PSMB2					WASL
	UBE2D3				IGKV1-12	SNX3									CSF1R	PLAA								PSMB3					WDR54
	UBE2D4				IGKV1-16	SOD1									CSNK1G2	PLIN5								PSMB4					WNT3A
	UBE2E1				IGKV1-17	SPACA3									CSNK2A1	PLP1								PSMB5
	UBE2E2				IGKV1-39	SPG11									CSNK2A2	PNPLA3								PSMB6
	UBE2E3				IGKV1-5	SPHK1									CSNK2B	PNPLA8								PSMB7
	UBE2F				IGKV1D-12	SPON2									CTDNEP1	PON1								PSMB8
	UBE2G1				IGKV1D-33	SRC									CTSA	PON2								PSMB9
	UBE2G2				IGKV1D-39	SRPX									CUBN	PON3								PSMC1
	UBE2H				IGKV2-28	STAP1									CWH43	POR								PSMC2
	UBE2J1				IGKV2-29	SYK									CYB5R1	PPARA								PSMC3
	UBE2J2				IGKV2-30	SYT11									CYB5R2	PPARD								PSMC4
	UBE2K				IGKV2-40	SYT7									CYB5R3	PPARG								PSMC5
	UBE2L3				IGKV2D-28	TAFA4									CYGB	PPARGC1A								PSMC6
	UBE2L6				IGKV2D-30	TGM2									CYP11A1	PRKAA1								PSMD1
	UBE2M				IGKV3-15	THBS1									CYP11B1	PRKAA2								PSMD10
	UBE2N				IGKV3-20	TICAM2									CYP11B2	PRKAB1								PSMD11
	UBE2O				IGKV3D-11	TLR2									CYP17A1	PRKAB2								PSMD12
	UBE2Q1				IGKV3D-20	TLR4									CYP19A1	PRKAG1								PSMD13
	UBE2Q2				IGKV4-1	TM9SF4									CYP1A1	PRKAG2								PSMD14
	UBE2R2				IGKV5-2	TMEM175									CYP1A2	PRKAG3								PSMD2
	UBE2S				IGLC1	TNF									CYP1B1	PRKAR2B								PSMD3
	UBE2U				IGLC2	TRBC1									CYP21A2	PRXL2B								PSMD4
	UBE2V1				IGLC3	TRBC2									CYP24A1	PTGDS								PSMD5
	UBE2V2				IGLC6	TRDC									CYP26A1	PTGES								PSMD6
	UBE2W				IGLC7	TREM2									CYP26B1	PTGES2								PSMD7
	UBE2Z				IGLL1	TREX1									CYP26C1	PTGES3								PSMD8
	UBE3A				IGLL5	TUB									CYP27A1	PTGIS								PSMD9
	UBE3B				IGLV1-40	TULP1									CYP27B1	PTGR1								PSME1
	UBE3C				IGLV1-44	TUSC2									CYP27C1	PTGR2								PSME2
	UBE3D				IGLV1-47	TXNDC5									CYP2A13	PTGS1								PSME3
	UBE4A				IGLV1-51	TYRO3									CYP2A6	PTGS2								PSME4
	UBOX5				IGLV2-11	TYROBP									CYP2A7	QKI								PSMF1
	UBR1				IGLV2-14	UNC13D									CYP2B6	RGN								PTAFR
	UBR2				IGLV2-23	VAMP7									CYP2C18	SCAP								PTGS2
	UBR4				IGLV2-8	VAV1									CYP2C19	SCD								PTK2B
	UFL1				IGLV3-1	VAV2									CYP2C8	SCD5								PTPN11
	UNKL				IGLV3-19	VAV3									CYP2C9	SCP2								PTPN12
	VAMP3				IGLV3-21	WAS									CYP2D6	SESN2								PTPN13
	VAMP8				IGLV3-25	WASF2									CYP2D7	SGPL1								PTPN14
	VHL				IGLV3-27	WASL									CYP2E1	SIRT1								PTPN18
	WSB1				IGLV6-57	WIPF1									CYP2F1	SIRT4								PTPN2
	WWP1				IGLV7-43	WIPF2									CYP2G1P	SLC22A13								PTPN20
	ZBTB16				IL10RA	WIPF3									CYP2J2	SLC25A17								PTPN23
	ZNRF1				IL4	XKR4									CYP2R1	SLC27A1								PTPN4
	ZNRF2				ILDR1	XKR5									CYP2S1	SLC27A2								PTPN5
					INPP5F	XKR6									CYP2U1	SLC27A3								PTPN6
					INPPL1	XKR7									CYP2W1	SLC27A4								PTPN7
					INSR	XKR8									CYP39A1	SLC27A5								PTPN9
					ITGA2	XKR9									CYP3A4	SLC27A6								PTPRZ1
					ITGA4	YES1									CYP3A43	SLC45A3								RAG1
					ITGAM										CYP3A5	SOX9								RAG2
					ITGB1										CYP3A7	SREBF1								RALA
					ITGB2										CYP46A1	TBXAS1								RAP1B
					ITGB3										CYP4A11	TECR								RAPGEF1
					ITSN1										CYP4A22	TECRL								RBX1
					ITSN2										CYP4F11	TH								RELA
					JCHAIN										CYP4F12	THEM4								RHOU
					JMJD6										CYP4F2	THEM5								RIPK2
					KIAA1109										CYP4F22	THNSL2								RORA
					LDLR										CYP4F3	TMEM189								RORC
					LDLRAD3										CYP4F8	TNFRSF1A								RPLP0
					LDLRAP1										CYP4V2	TREX1								RPS27A
					LGALS3										CYP51A1	TRIB3								RPS6KA1
					LGALS3BP										CYP7A1	TWIST1								RPS6KA2
					LILRB1										CYP7B1	TYRP1								RPS6KA3
					LMBR1L										CYP8B1	TYSND1								RPS6KA5
					LOXL2										DAB2IP	UCP3								S100A12
					LOXL3										DAGLA	UGT1A8								S100B
					LOXL4										DAGLB	WDTC1								S1PR1
					LRP1										DBI	XBP1								SAA1
					LRP10										DDHD1	ZADH2								SDC1
					LRP12										DDHD2									SEM1
					LRP1B										DDX20									SERPINB2
					LRP2										DECR1									SHC1
					LRP3										DECR2									SIGIRR
					LRP4										DEGS1									SKP1
					LRP5										DEGS2									SMAD3
					LRP6										DGAT1									SMARCA4
					LRP8										DGAT2									SNAP25
					LRPAP1										DGAT2L6									SNRPA1
					LRRK2										DGAT2L7P									SOCS1
					LRRTM1										DGKA									SOCS2
					LRRTM2										DGKB									SOCS3
					LRSAM1										DGKD									SOCS5
					LY75										DGKE									SOD1
					M6PR										DGKG									SOD2
					MAGI2										DGKH									SOS1
					MAPK1										DGKI									SOS2
					MAPK3										DGKK									SOX2
					MAPKAPK2										DGKQ									SQSTM1
					MAPKAPK3										DGKZ									STAT1
					MARCHF2										DHCR24									STAT2
					MARCHF3										DHCR7									STAT3
					MARCO										DHDDS									STAT4
					MASP1										DHH									STAT5A
					MCTP1										DHRS11									STAT5B
					MEGF10										DHRS13									STAT6
					MFGE8										DHRS2									STX1A
					MIA3										DHRS3									STX3
					MIB1										DHRS4									STX4
					MICALL1										DHRS9									STXBP2
					MIR17										DISP3									SYK
					MIR185										DKK3									TAB1
					MIR199A1										DKKL1									TAB2
					MIR199A2										DLD									TAB3
					MIR205										DNAJC15									TALDO1
					MIR27A										DNAJC19									TBK1
					MIR27B										DOLK									TCP1
					MKLN1										DOLPP1									TEC
					MLC1										DPAGT1									TGFB1
					MRC1										DPEP1									TIMP1
					MRC2										DPEP2									TNF
					MSR1										DPM1									TNFRSF1A
					MTMR2										DPM2									TNFRSF1B
					MTMR6										DPM3									TNIP2
					MTMR9										DRD3									TOLLIP
					MX1										EBP									TP53
					MX2										EBPL									TRAF6
					MYH9										ECH1									TSLP
					MYO1E										ECHDC1									TWIST1
					MYO6										ECHDC2									TXLNA
					NCKAP1L										ECHDC3									TYK2
					NECAB2										ECHS1									UBA52
					NECAP1										ECI1									UBB
					NECAP2										ECI2									UBC
					NEDD4										EDF1									UBE2N
					NEDD4L										EDN1									UBE2V1
					NEURL1B										EDN2									VAMP2
					NLGN1										EEF1A2									VAMP7
					NLGN2										EFR3A									VAV1
					NLGN3										EFR3B									VCAM1
					NLGN4X										EGFR									VEGFA
					NLGN4Y										EGR1									VIM
					NME1										EHHADH									VRK3
					NOSTRIN										EIF6									YES1
					NPC1										ELOVL1									YWHAZ
					NR1H2										ELOVL2									ZEB1
					NR1H3										ELOVL3
					NTF3										ELOVL4
					NUMB										ELOVL5
					OLR1										ELOVL6
					OPHN1										ELOVL7
					PACSIN1										ENPP2
					PACSIN2										ENPP6
					PACSIN3										ENPP7
					PCSK9										EPHA8
					PDLIM7										EPHX1
					PEAR1										EPHX2
					PGBD1										EPHX3
					PI4KB										ERFE
					PICALM										ERG28
					PICK1										ERLIN1
					PIK3C2A										ERLIN2
					PIK3C3										ESR1
					PIK3CB										ESYT1
					PIK3CG										ESYT2
					PIKFYVE										ESYT3
					PIP5K1C										ETFA
					PLA2R1										ETFB
					PLCG2										ETFBKMT
					PPARG										ETFDH
					PPP3CA										ETNK1
					PPP3CB										ETNK2
					PPP3CC										ETNPPL
					PPT1										F2
					PRG4										FA2H
					PRKD1										FAAH
					PROM2										FAAH2
					PRSS12										FABP1
					PSTPIP1										FABP12
					PTPN1										FABP2
					PYCARD										FABP3
					RAB17										FABP4
					RAB1A										FABP5
					RAB21										FABP6
					RAB22A										FABP7
					RAB27B										FABP9
					RAB31										FADS1
					RAB34										FADS2
					RAB4A										FADS2B
					RAB4B										FADS3
					RAB5A										FADS6
					RAB5B										FAM126A
					RAB5C										FAM126B
					RAB7A										FAM135A
					RABEP1										FAM135B
					RABEP2										FAM3A
					RABEPK										FAR1
					RABGAP1L										FAR2
					RABGEF1										FASN
					RAC1										FAXDC2
					RAC2										FBXW7
					RALBP1										FDFT1
					RAMP1										FDPS
					RAMP2										FDX1
					RAMP3										FDX2
					REPS1										FDXR
					REPS2										FGF1
					RHOBTB1										FGF19
					RHOBTB2										FGF2
					RHOG										FGF21
					RHOH										FGF23
					RHOJ										FGFR1
					RHOQ										FGFR3
					RHOU										FGFR4
					RHOV										FGR
					RIN1										FHL2
					RIN2										FIG4
					RIN3										FITM1
					RINL										FITM2
					RIT2										FLT1
					ROCK1										FLT3
					RSPO1										FMC1
					RUBCN										FMO5
					RUFY1										FPR2
					RUFY2										FSHB
					SAA1										FUCA1
					SAG										FUT2
					SCAMP5										FUT3
					SCARA3										FUT5
					SCARA5										FUT6
					SCARB1										FUT7
					SCARB2										G0S2
					SCARF1										G6PC
					SCARF2										G6PD
					SCART1										GAL
					SCGB3A2										GAL3ST1
					SCRIB										GAL3ST2
					SCYL2										GAL3ST3
					SDCBP										GAL3ST4
					SELE										GALC
					SERPINE1										GALR2
					SFRP4										GATA6
					SFTPD										GBA
					SGIP1										GBA2
					SH3BP1										GBA3
					SH3BP4										GBGT1
					SH3GL1										GC
					SH3GL2										GCDH
					SH3GL3										GDE1
					SH3KBP1										GDPD1
					SHH										GDPD2
					SIGLEC1										GDPD3
					SLC17A7										GDPD4
					SLC2A4										GDPD5
					SLC9B2										GFI1
					SMAP1										GGPS1
					SNAP25										GGT1
					SNAP91										GGT5
					SNCA										GHSR
					SNCB										GIP
					SNCG										GK
					SNX1										GK2
					SNX10										GK5
					SNX12										GLA
					SNX17										GLB1
					SNX18										GLIPR1
					SNX2										GLT6D1
					SNX33										GLTP
					SNX5										GLYATL2
					SNX9										GM2A
					SORL1										GNB3
					SORT1										GNPAT
					SPARC										GOLM1
					SPHK1										GPAA1
					SRC										GPAM
					SRL										GPAT2
					SSC4D										GPAT3
					SSC5D										GPAT4
					STAB1										GPC1
					STAB2										GPC2
					STAP1										GPC3
					STEAP2										GPC4
					STON1										GPC5
					STON2										GPC6
					STX1A										GPCPD1
					STX1B										GPD1
					SYK										GPD1L
					SYNJ1										GPER1
					SYNJ2										GPIHBP1
					SYNJ2BP										GPLD1
					SYNRG										GPR31
					SYP										GPS2
					SYT1										GPX1
					SYT11										GPX4
					SYT2										GPX5
					SYT4										GRHL1
					SYT5										GSTA1
					SYT7										GSTM1
					SYT8										GSTM2
					TBC1D5										GSTM4
					TF										GSTP1
					TFR2										GSTZ1
					TFRC										H6PD
					TGFBR2										HACD1
					THBS1										HACD2
					TMEM108										HACD3
					TMPRSS13										HACD4
					TMPRSS15										HACL1
					TMPRSS2										HADH
					TMPRSS3										HADHA
					TMPRSS4										HADHB
					TMPRSS5										HAO1
					TNK2										HAO2
					TOM1										HCAR2
					TOR1A										HDAC3
					TPCN2										HDHD5
					TRBC1										HDLBP
					TRBC2										HELZ2
					TRDC										HEXA
					TREM2										HEXB
					TRIP10										HINT2
					TSC2										HMGCL
					TSG101										HMGCLL1
					TUB										HMGCR
					TULP1										HMGCS1
					UBE3A										HMGCS2
					UBQLN2										HNF4A
					UNC119										HPGD
					USP20										HPGDS
					USP33										HSD11B1
					USP46										HSD11B2
					VAMP2										HSD17B1
					VAMP4										HSD17B10
					VAMP7										HSD17B11
					VEGFA										HSD17B12
					VLDLR										HSD17B13
					VPS28										HSD17B14
					VTN										HSD17B2
					WASF1										HSD17B3
					WASF2										HSD17B4
					WASL										HSD17B6
					WDR54										HSD17B7
					WNT3A										HSD17B8
					WNT5A										HSD3B1
					XKR4										HSD3B2
					XKR5										HSD3B7
					XKR6										HSPG2
					XKR7										HTD2
					XKR8										HTR2A
					XKR9										HTR2B
					ZFYVE16										HTR2C
					ZFYVE9										HTRA2
															IAH1
															ID2
															IDH1
															IDI1
															IDI2
															IFNG
															IGFBP7
															IL1B
															IL1RN
															IL4
															ILVBL
															IMPA1
															IMPA2
															INPP1
															INPP4A
															INPP4B
															INPP5A
															INPP5B
															INPP5D
															INPP5E
															INPP5F
															INPP5J
															INPP5K
															INPPL1
															INS
															INSIG1
															INSIG2
															IP6K1
															IP6K2
															IP6K3
															IPMK
															IRS1
															IRS2
															ISYNA1
															ITGB8
															ITPKA
															ITPKB
															ITPKC
															IVD
															JAZF1
															KBTBD2
															KDSR
															KIT
															KLF4
															KPNB1
															LACTB
															LAMTOR1
															LARGE1
															LBR
															LCAT
															LCLAT1
															LDAH
															LDLR
															LDLRAP1
															LEP
															LEPR
															LGALS12
															LGALS13
															LGMN
															LHB
															LIAS
															LIMA1
															LIPA
															LIPC
															LIPE
															LIPF
															LIPG
															LIPH
															LIPI
															LIPJ
															LIPK
															LIPM
															LIPN
															LIPT1
															LMF1
															LONP2
															LPA
															LPCAT1
															LPCAT2
															LPCAT3
															LPCAT4
															LPGAT1
															LPIN1
															LPIN2
															LPIN3
															LPL
															LRAT
															LRCOL1
															LRP1
															LRP10
															LRP2
															LRP5
															LRP8
															LSR
															LSS
															LTA4H
															LTC4S
															LYN
															LYPLA1
															LYPLA2
															MACROH2A1
															MALRD1
															MAPK14
															MAPK3
															MBOAT1
															MBOAT2
															MBOAT4
															MBOAT7
															MBTPS1
															MBTPS2
															MCAT
															MCEE
															ME1
															MECP2
															MECR
															MED1
															MFSD2A
															MGLL
															MGST2
															MGST3
															MID1IP1
															MIF
															MIR138-1
															MIR138-2
															MIR182
															MIR185
															MIR204
															MIR27A
															MIR27B
															MIR29B1
															MIR29B2
															MIR30C1
															MIR30C2
															MIR33A
															MIR548P
															MIR766
															MIR96
															MLXIPL
															MLYCD
															MMAA
															MMUT
															MOGAT1
															MOGAT2
															MOGAT3
															MORC2
															MPDU1
															MPPE1
															MSMO1
															MT3
															MTM1
															MTMR1
															MTMR10
															MTMR11
															MTMR12
															MTMR14
															MTMR2
															MTMR3
															MTMR4
															MTMR6
															MTMR7
															MTMR8
															MTMR9
															MTOR
															MTTP
															MVD
															MVK
															MYO5A
															NAA40
															NAAA
															NAGA
															NAPEPLD
															NCEH1
															NCOA1
															NCOA2
															NCOA6
															NCOR1
															NCOR2
															NDUFAB1
															NDUFS6
															NEU1
															NEU2
															NEU3
															NEU4
															NFE2L1
															NFKB1
															NFYA
															NFYB
															NFYC
															NKX1-1
															NKX2-1
															NKX2-3
															NOD2
															NPAS2
															NPC1
															NPC1L1
															NPC2
															NR0B1
															NR0B2
															NR1D1
															NR1D2
															NR1H2
															NR1H3
															NR1H4
															NR1I2
															NR1I3
															NR4A3
															NR5A1
															NR5A2
															NRBF2
															NSDHL
															NSMAF
															NUDT19
															NUDT7
															NUS1
															OC90
															OCRL
															OLAH
															OMA1
															OPA3
															OPN1LW
															OPN1MW
															OPN1MW2
															OPN1SW
															ORMDL1
															ORMDL2
															ORMDL3
															OSBP
															OSBPL10
															OSBPL1A
															OSBPL2
															OSBPL3
															OSBPL5
															OSBPL6
															OSBPL7
															OSBPL8
															OSBPL9
															OXSM
															P2RX1
															P2RX7
															P2RY12
															P3R3URF
															PAFAH1B1
															PAFAH1B2
															PAFAH1B3
															PAFAH2
															PAM
															PANK2
															PBX1
															PC
															PCCA
															PCCB
															PCK1
															PCK2
															PCSK9
															PCTP
															PCYT1A
															PCYT1B
															PCYT2
															PDE3A
															PDE3B
															PDGFA
															PDGFB
															PDGFRA
															PDGFRB
															PDK1
															PDK2
															PDK3
															PDK4
															PDP1
															PDP2
															PDPR
															PDSS1
															PDSS2
															PDXDC1
															PDXDC2P-NPIPB14P
															PDXP
															PECR
															PEMT
															PER2
															PEX11A
															PEX13
															PEX2
															PEX7
															PGAP1
															PGAP2
															PGAP3
															PGAP4
															PGP
															PGS1
															PHB2
															PHOSPHO1
															PHYH
															PI4K2A
															PI4K2B
															PI4KA
															PI4KAP1
															PI4KAP2
															PI4KB
															PIAS4
															PIBF1
															PIGA
															PIGB
															PIGC
															PIGF
															PIGG
															PIGH
															PIGK
															PIGL
															PIGM
															PIGN
															PIGO
															PIGP
															PIGQ
															PIGS
															PIGT
															PIGU
															PIGV
															PIGW
															PIGX
															PIGY
															PIGZ
															PIK3C2A
															PIK3C2B
															PIK3C2G
															PIK3C3
															PIK3CA
															PIK3CB
															PIK3CD
															PIK3CG
															PIK3IP1
															PIK3R1
															PIK3R2
															PIK3R3
															PIK3R4
															PIK3R5
															PIK3R6
															PIKFYVE
															PIP4K2A
															PIP4K2B
															PIP4K2C
															PIP4P1
															PIP4P2
															PIP5K1A
															PIP5K1B
															PIP5K1C
															PIP5KL1
															PIPSL
															PISD
															PITPNA
															PITPNB
															PITPNM1
															PITPNM2
															PITPNM3
															PLA1A
															PLA2G10
															PLA2G12A
															PLA2G12B
															PLA2G15
															PLA2G1B
															PLA2G2A
															PLA2G2C
															PLA2G2D
															PLA2G2E
															PLA2G2F
															PLA2G3
															PLA2G4A
															PLA2G4B
															PLA2G4C
															PLA2G4D
															PLA2G4E
															PLA2G4F
															PLA2G5
															PLA2G6
															PLA2G7
															PLAA
															PLAAT1
															PLAAT2
															PLAAT3
															PLAAT4
															PLAAT5
															PLAGL2
															PLB1
															PLBD1
															PLBD2
															PLCB1
															PLCB2
															PLCB3
															PLCB4
															PLCD1
															PLCD3
															PLCD4
															PLCE1
															PLCG1
															PLCG2
															PLCH1
															PLCH2
															PLCL1
															PLCL2
															PLCXD1
															PLCXD2
															PLCXD3
															PLCZ1
															PLD1
															PLD2
															PLD6
															PLEK
															PLEKHA1
															PLEKHA2
															PLEKHA3
															PLEKHA4
															PLEKHA8
															PLIN1
															PLIN2
															PLIN5
															PLP1
															PLPP1
															PLPP2
															PLPP3
															PLPP4
															PLPP5
															PLPP6
															PLPPR1
															PLPPR2
															PLPPR3
															PLPPR4
															PLPPR5
															PLSCR1
															PLSCR3
															PLTP
															PM20D1
															PMVK
															PNLIP
															PNLIPRP1
															PNLIPRP2
															PNLIPRP3
															PNPLA1
															PNPLA2
															PNPLA3
															PNPLA4
															PNPLA5
															PNPLA6
															PNPLA7
															PNPLA8
															PON1
															PON2
															PON3
															POR
															PORCN
															PPARA
															PPARD
															PPARG
															PPARGC1A
															PPM1L
															PPP2CA
															PPP2R1A
															PPP2R5A
															PPP4R3B
															PPT1
															PRDX6
															PRKAA1
															PRKAA2
															PRKAB1
															PRKAB2
															PRKAG1
															PRKAG2
															PRKAG3
															PRKAR2B
															PRKCD
															PRKCE
															PRKD1
															PRKD2
															PRKD3
															PRLH
															PRLR
															PROCA1
															PROX1
															PRPF19
															PRXL2B
															PSAP
															PSAPL1
															PTDSS1
															PTDSS2
															PTEN
															PTGDS
															PTGES
															PTGES2
															PTGES3
															PTGIS
															PTGR1
															PTGR2
															PTGS1
															PTGS2
															PTK2
															PTK2B
															PTPMT1
															PTPN11
															PTPN13
															PTPRN2
															PYURF
															QKI
															RAB14
															RAB38
															RAB4A
															RAB5A
															RAB7A
															RACK1
															RAN
															RARRES2
															RB1
															RBL1
															RBL2
															RBP1
															RBP2
															RBP3
															RBP4
															RDH10
															RDH11
															RDH12
															RDH13
															RDH14
															RDH16
															RDH5
															RDH8
															REST
															RETSAT
															RFT1
															RGL1
															RGN
															RHO
															RLBP1
															RORA
															RORC
															RPE65
															RUBCN
															RUBCNL
															RUFY1
															RXRA
															SACM1L
															SAMD8
															SBF1
															SC5D
															SCAP
															SCARB1
															SCARF1
															SCCPDH
															SCD
															SCD5
															SCP2
															SCP2D1
															SCPEP1
															SCT
															SDC1
															SDC2
															SDC3
															SDC4
															SDR16C5
															SDR42E1
															SDR42E2
															SEC14L2
															SEL1L
															SELENOI
															SERAC1
															SERINC1
															SERINC2
															SERINC3
															SERINC4
															SERINC5
															SERPINA12
															SERPINA3
															SERPINA6
															SESN2
															SF1
															SFTPB
															SGMS1
															SGMS2
															SGPL1
															SGPP1
															SGPP2
															SH3YL1
															SHH
															SIK1
															SIN3A
															SIN3B
															SIRT1
															SIRT2
															SIRT3
															SIRT4
															SLA2
															SLC16A1
															SLC16A11
															SLC22A13
															SLC22A24
															SLC22A4
															SLC25A17
															SLC27A1
															SLC27A2
															SLC27A3
															SLC27A4
															SLC27A5
															SLC27A6
															SLC35C1
															SLC44A1
															SLC44A2
															SLC44A3
															SLC44A4
															SLC44A5
															SLC45A3
															SMARCD3
															SMG1
															SMPD1
															SMPD2
															SMPD3
															SMPD4
															SMPDL3B
															SNAI1
															SNAI2
															SNX17
															SOAT1
															SOAT2
															SOCS1
															SOCS2
															SOCS3
															SOCS4
															SOCS5
															SOCS6
															SOCS7
															SOD1
															SORBS1
															SORL1
															SOX9
															SP1
															SPHK1
															SPHK2
															SPNS2
															SPP1
															SPTLC1
															SPTLC2
															SPTLC3
															SPTSSA
															SPTSSB
															SQLE
															SRC
															SRD5A1
															SRD5A2
															SRD5A3
															SREBF1
															SREBF2
															ST3GAL2
															ST3GAL4
															ST3GAL5
															ST3GAL6
															ST6GALNAC3
															ST6GALNAC4
															ST6GALNAC5
															ST6GALNAC6
															ST8SIA1
															ST8SIA2
															ST8SIA3
															ST8SIA4
															ST8SIA5
															ST8SIA6
															STAR
															STARD10
															STARD3
															STARD3NL
															STARD4
															STARD7
															STAT5B
															STOML2
															STRA6
															STS
															STUB1
															SULT1A1
															SULT1A2
															SULT1A3
															SULT1A4
															SULT1B1
															SULT1E1
															SULT2A1
															SULT2B1
															SULT4A1
															SUMF1
															SUMF2
															SYNJ1
															SYNJ2
															TAMM41
															TAZ
															TBL1X
															TBL1XR1
															TBXAS1
															TECR
															TECRL
															TEK
															TEX2
															TGFB1
															TGS1
															TH
															THEM4
															THEM5
															THNSL2
															THRA
															THRSP
															TIAM2
															TIPARP
															TLCD3B
															TM6SF2
															TM7SF2
															TMEM150A
															TMEM189
															TMEM38B
															TMEM86B
															TNF
															TNFAIP8L3
															TNFRSF1A
															TNFRSF21
															TPP1
															TPRA1
															TPTE
															TPTE2
															TREX1
															TRIB3
															TRPV1
															TSPO
															TSPOAP1
															TTC39B
															TTC7A
															TTC7B
															TTPA
															TTR
															TWIST1
															TXNRD1
															TYRP1
															TYSND1
															UCP3
															UGCG
															UGT1A1
															UGT1A3
															UGT1A7
															UGT1A8
															UGT1A9
															UGT2B10
															UGT2B11
															UGT2B15
															UGT2B17
															UGT2B28
															UGT2B7
															UGT8
															VAC14
															VAPA
															VAPB
															VAV2
															VAV3
															VDR
															VLDLR
															WASHC1
															WDR81
															WDR91
															WDTC1
															WNT10B
															WNT4
															XBP1
															YWHAH
															ZADH2
															ZBTB20
															ZFP69
															ZMPSTE24
															ZNF202
															ZP3
															ZPBP2

## Sheet: GSVA scores & FDR values
Supplementary Data 5: List of pathways used in Figure 6f and Supplementary Figure 6f. GSVA scores & FDR values
	Combined analysis																																		Donor 1
	GSVA Enrichment																	P value (resampling)																	GSVA enrichment									P value (resampling)
	#1-B1	#1-B1/2	#2-B1	#1-B2	#2-B2	#1-B3	#2-B3	#1-B4	#2-B4	#1-P	#2-P	#1-M1	#2-M1	#1-M2	#2-M2	#1-M3	#2-M3	#1-B1	#1-B1/2	#2-B1	#1-B2	#2-B2	#1-B3	#2-B3	#1-B4	#2-B4	#1-P	#2-P	#1-M1	#2-M1	#1-M2	#2-M2	#1-M3	#2-M3	#1-B1	#1-B1/2	#1-B2	#1-B3	#1-B4	#1-P	#1-M1	#1-M2	#1-M3	#1-B1	#1-B1/2	#1-B2	#1-B3	#1-B4	#1-P
GO_CHEMOKINE_PRODUCTION	0.354904	0.397808	0.0454065	0.423598	0.267902	0.175726	-0.038104	0.178088	-0.0508879	-0.222322	-0.378241	0.00613479	-0.229438	-0.0980373	-0.239641	-0.320234	-0.346413	0.000726156	0.0004273	0.755303	0.000199241	0.0216614	0.203483	0.7774	0.162938	0.69073	0.0546995	0.000312233	0.965119	0.0639302	0.462521	0.0439769	0.0149271	0.00588378	0.285171	0.342932	0.405961	0.161463	-0.00466889	-0.341148	-0.102017	-0.225886	-0.352283	0.0126011	0.0055751	0.00152019	0.228207	0.970882	0.00547865
GO_CYTOKINE_PRODUCTION_INVOLVED_IN_IMMUNE_RESPONSE	0.281965	0.45067	0.210685	0.283442	0.205179	0.238394	0.123279	0.186127	0.0284872	-0.226136	-0.276314	-0.229258	-0.214166	-0.315301	-0.239165	-0.217341	-0.298217	0.0148726	8.80283e-05	0.0517552	0.00348742	0.0720988	0.0248855	0.345987	0.111179	0.824906	0.0419922	0.0123766	0.0358983	0.0720988	0.010405	0.0428916	0.0600846	0.0281341	0.252044	0.401544	0.265976	0.27007	0.0674401	-0.247714	-0.265428	-0.329634	-0.216986	0.0151105	0.000510097	0.0161599	0.00554246	0.559823	0.00944232
GO_CYTOKINE_PRODUCTION	0.120429	0.325315	0.172582	0.214057	0.17719	0.137547	0.0612109	0.154963	0.0616534	-0.262146	-0.256622	-0.189712	-0.12722	-0.204382	-0.164049	-0.184233	-0.210548	0.00870792	0	9.45551e-06	8.80639e-09	1.13347e-06	0.00149623	0.159771	0.000213475	0.180941	1.90423e-09	9.41295e-11	4.65679e-05	0.00256239	5.55247e-08	4.88228e-05	4.3494e-05	9.25359e-06	0.0769853	0.319113	0.240231	0.127646	0.115559	-0.298948	-0.213683	-0.212555	-0.202891	0.100868	2.3813e-11	1.36458e-08	0.0120078	0.00386585	5.0346e-15
GO_DENDRITIC_CELL_DIFFERENTIATION	0.370104	0.490751	0.233174	0.352804	0.039187	0.310039	0.103844	0.0682072	-0.341242	-0.382163	-0.457295	-0.172385	-0.110719	-0.317804	-0.261144	-0.0860555	-0.131772	0.0172054	0.00302546	0.143957	0.0358983	0.850975	0.0768929	0.599255	0.69318	0.03184	0.0104948	0.00576967	0.391449	0.501393	0.0516265	0.117184	0.647339	0.544907	0.338863	0.507693	0.379057	0.186825	-0.0388664	-0.457443	-0.274014	-0.409788	-0.242486	0.0358193	0.00604016	0.0238855	0.283223	0.830598	0.0110141
GO_ENDOCYTOSIS	-0.00104593	0.222936	-0.00498679	0.184797	0.145478	0.176472	0.074227	-0.109646	-0.108826	-0.243308	-0.238142	-0.0872724	-0.0965874	-0.0483772	-0.0341878	0.0216521	-0.00991413	0.982165	9.68499e-06	0.940866	0.000148361	0.00261442	0.00022251	0.102466	0.03956	0.0102574	2.56293e-08	4.80767e-10	0.0866267	0.0734313	0.322668	0.487488	0.647339	0.855773	-0.0300984	0.213788	0.258707	0.167531	-0.14737	-0.222936	-0.0824523	-0.0758984	-0.0249014	0.573015	5.72314e-06	1.15347e-08	0.000130145	0.00192315	3.63956e-06
GO_FATTY_ACID_METABOLIC_PROCESS	-0.197603	-0.208141	-0.00815969	-0.0744679	0.0845235	0.0645354	0.111808	-0.141246	-0.0258383	-0.0992501	0.0909585	-0.045644	0.036795	-0.0907973	-0.018457	0.102302	0.183806	0.00103724	0.000207804	0.910672	0.256397	0.139	0.350252	0.118828	0.0374431	0.727262	0.15428	0.120451	0.51874	0.549648	0.144638	0.804291	0.0796744	0.00226577	-0.18607	-0.207257	-0.00200637	0.126569	-0.0893738	-0.0083338	0.012244	0.00497786	0.15793	0.00192315	0.000626792	0.970882	0.0413061	0.112268	0.9075
GO_FC_RECEPTOR_SIGNALING_PATHWAY	-0.203993	0.341123	0.024595	0.0152385	0.365315	0.390041	0.199078	-0.218175	-0.165434	-0.336598	-0.268476	-0.372027	-0.252307	-0.205248	0.0757271	0.0930937	0.0556603	0.00448394	6.69794e-05	0.803697	0.869197	1.96943e-07	6.19774e-08	0.0145453	0.00253061	0.0422622	1.0515e-05	0.000285726	1.17088e-07	0.000293361	0.00583228	0.292376	0.234429	0.534551	-0.217085	0.398397	0.135475	0.360378	-0.205477	-0.365341	-0.305856	-0.155277	-0.0417979	0.00431647	1.36458e-08	0.0955159	1.64022e-05	0.0066698	5.58811e-08
GO_INTERFERON_GAMMA_PRODUCTION	0.164498	0.333457	0.439653	0.226444	0.236807	-0.0532043	0.108074	0.239093	0.195974	-0.264313	-0.306309	-0.227104	0.00566263	-0.22609	-0.171219	-0.390078	-0.287411	0.118828	0.00120002	1.17253e-06	0.0364719	0.0245253	0.649707	0.361424	0.0455949	0.0857196	0.0131224	0.00236372	0.0371998	0.965119	0.0265156	0.132734	0.000326477	0.00727642	0.20236	0.278421	0.345131	0.012187	0.227599	-0.285655	-0.145859	-0.202528	-0.283208	0.0676964	0.00830333	0.00192315	0.917625	0.0269964	0.0095466
GO_LIPID_METABOLIC_PROCESS	-0.159932	-0.12398	0.0250082	-0.0684033	0.0614634	0.12995	0.167071	-0.103724	-0.0144963	-0.162676	0.0234821	-0.109107	0.0131684	-0.102706	0.00947546	0.117739	0.163751	3.04223e-06	6.75921e-05	0.496267	0.0442992	0.0787923	0.000263538	6.92305e-07	0.00206777	0.701414	1.04236e-06	0.501393	0.0011292	0.702957	0.00149623	0.812394	8.28395e-05	1.07048e-07	-0.128646	-0.0758605	0.00637751	0.17336	-0.0579624	-0.111006	-0.0588405	-0.045744	0.132078	6.56679e-05	0.0264076	0.879069	1.68261e-07	0.0532705	0.00033592
GO_MYELOID_DENDRITIC_CELL_ACTIVATION	0.368339	0.410889	0.12779	0.464815	0.368766	0.489039	0.0705259	-0.135381	-0.474325	-0.5385	-0.609853	-0.153594	-0.230657	-0.0286578	0.0825564	0.11354	-0.278052	0.0866267	0.0250002	0.534551	0.0182371	0.0789395	0.0197456	0.732162	0.51874	0.00727642	0.00285606	0.00071332	0.484028	0.284919	0.910672	0.69602	0.625841	0.167481	0.321013	0.403207	0.524073	0.332002	-0.284312	-0.688053	-0.258956	-0.0735583	-0.115759	0.086845	0.035507	0.00468805	0.101071	0.113192	0.000172662
GO_MYELOID_LEUKOCYTE_MIGRATION	0.230403	0.354448	0.212479	0.308338	-0.00468758	0.0442845	0.0058627	0.165822	-0.0379168	-0.140139	-0.30437	0.00471432	-0.101323	-0.0923817	-0.128649	-0.240095	-0.203663	0.013248	2.10958e-05	0.0045506	3.55287e-05	0.965119	0.603145	0.958831	0.0309575	0.647339	0.0632307	0.000648013	0.965119	0.264906	0.28099	0.0787923	0.000756129	0.00913763	0.173089	0.32888	0.306967	0.0126521	0.107611	-0.219515	-0.0474361	-0.142789	-0.276378	0.0141329	3.13848e-05	9.16022e-06	0.896461	0.178379	0.00275957
GO_NITRIC_OXIDE_MEDIATED_SIGNAL_TRANSDUCTION	0.412245	-0.0240401	0.229615	0.256443	0.0350364	0.238936	0.13174	0.00945844	0.290427	0.105901	-0.226118	-0.189904	0.204033	-0.244887	-0.281726	-0.293966	-0.0107544	0.0540122	0.938033	0.375684	0.199379	0.884544	0.262066	0.577288	0.970144	0.199311	0.647339	0.284919	0.372252	0.360943	0.217142	0.194164	0.153975	0.96254	0.417637	0.0842371	0.402074	0.30517	0.0271226	0.278721	-0.268767	-0.321957	-0.333898	0.035507	0.713901	0.032578	0.162854	0.904507	0.101071
GO_OXIDATIVE_PHOSPHORYLATION	-0.607506	-0.469373	0.305203	-0.575295	0.449574	0.226144	0.510788	-0.379026	0.358746	-0.477929	0.345771	-0.509452	0.207703	-0.450891	0.407995	0.297336	0.51635	4.98561e-10	1.86112e-06	0.00150791	1.38794e-07	2.77469e-06	0.0218966	1.07048e-07	2.22778e-05	0.000637504	3.7354e-07	0.000263538	5.01942e-08	0.0389598	1.04414e-06	6.05036e-05	0.00315868	2.26149e-08	-0.479729	-0.295074	-0.422012	0.509871	0.100544	-0.0572821	-0.268106	0.0259942	0.409447	1.3016e-07	0.00183633	8.6149e-06	3.38587e-07	0.381219	0.616336
GO_PHAGOCYTOSIS	0.0311176	0.307073	0.110049	0.314551	0.226478	0.236487	0.128155	-0.133422	-0.233972	-0.393653	-0.378056	-0.111694	-0.0356514	-0.0784005	-0.0460529	-0.0320643	-0.0660369	0.667075	6.11466e-06	0.102061	1.38794e-07	0.00043127	0.000754384	0.0182371	0.0472592	0.000580379	1.77097e-09	3.9226e-10	0.0463822	0.599255	0.292124	0.477674	0.632044	0.282255	0.0285126	0.302411	0.34181	0.200594	-0.182339	-0.395532	-0.0721914	-0.100964	-0.109197	0.685166	2.88699e-07	4.98393e-09	0.00234538	0.00365876	3.88056e-12
GO_PINOCYTOSIS	-0.121811	0.0504106	0.0499424	0.264967	0.427779	0.477659	0.377767	-0.281662	-0.187935	-0.551362	-0.392081	-0.332407	-0.191791	-0.205523	0.206282	0.0938917	0.00754482	0.613393	0.850975	0.846745	0.199379	0.0309575	0.0316272	0.105151	0.250803	0.484028	0.00701921	0.0655505	0.145943	0.381977	0.391449	0.390559	0.714969	0.977905	-0.0264205	0.196361	0.479247	0.426482	-0.229287	-0.508733	-0.302334	-0.180826	0.142468	0.9075	0.310187	0.0152475	0.0647805	0.283383	0.0152475
GO_RECEPTOR_MEDIATED_ENDOCYTOSIS	-0.0288488	0.217408	0.0156637	0.174424	0.0740532	0.173134	0.0853197	-0.039455	-0.060097	-0.175915	-0.242854	-0.103016	-0.0338406	-0.046369	-0.129537	-0.0258044	0.0432493	0.712554	0.00189221	0.850975	0.0162655	0.264387	0.0263787	0.235154	0.616976	0.371961	0.0134104	5.05561e-05	0.189132	0.69602	0.511518	0.0521933	0.712554	0.527096	-0.031126	0.191862	0.239721	0.153308	-0.104778	-0.130933	-0.0610664	-0.0606196	-0.150946	0.685166	0.00769663	0.00014568	0.0182572	0.112268	0.0415157
GO_RESPONSE_TO_INTERFERON_GAMMA	0.249469	0.522582	0.334591	0.427064	0.288763	0.272758	0.172616	0.353495	0.206769	-0.282077	-0.336384	-0.37039	-0.384615	-0.375546	-0.312055	-0.424677	-0.404088	0.000339187	3.24146e-10	0.000326477	7.89827e-09	0.000190479	0.000835357	0.0394325	3.32954e-07	0.026117	0.00065059	0.000144728	1.13347e-06	2.57325e-06	5.78134e-05	0.000275586	1.50242e-08	4.12208e-06	0.284425	0.488536	0.440741	0.171645	0.305074	-0.359409	-0.390003	-0.395386	-0.466231	0.000685664	1.73536e-08	1.48166e-07	0.045406	5.75228e-05	1.97354e-06
GO_RESPONSE_TO_TUMOR_NECROSIS_FACTOR	0.0279203	0.35023	0.0891539	0.0839253	0.106923	0.282477	0.0819535	0.260691	0.203344	-0.073127	-0.132521	-0.257618	-0.287131	-0.332826	-0.234717	-0.224653	-0.157575	0.73204	2.26149e-08	0.161039	0.190959	0.134211	3.07754e-06	0.229009	4.45721e-05	0.000451794	0.290245	0.0762352	3.55287e-05	9.11062e-05	5.08497e-06	0.000245566	0.00262394	0.0419922	0.0272784	0.327525	0.10537	0.166185	0.240221	-0.159637	-0.261112	-0.338644	-0.276693	0.725394	1.83272e-06	0.0844194	0.00480151	0.000743403	0.0167082
GO_RESPONSE_TO_TYPE_I_INTERFERON	0.197432	0.468374	0.354537	0.270509	0.412982	0.423791	0.355733	0.381281	0.439421	-0.313949	-0.197663	-0.565808	-0.534287	-0.536106	-0.43385	-0.432563	-0.436629	0.0763143	3.03629e-05	0.00701424	0.0243354	4.28948e-05	0.000175712	0.00193331	6.47909e-05	0.00022251	0.0149271	0.0848465	3.06536e-07	1.17253e-06	5.10102e-06	0.00022162	0.000209251	7.24459e-05	0.229583	0.492773	0.350621	0.371549	0.421435	-0.364639	-0.573563	-0.557099	-0.424337	0.0298803	1.83272e-06	0.000511726	0.00259387	0.00049838	0.00125354
GO_TUMOR_NECROSIS_FACTOR_SECRETION	0.00424036	0.306394	0.159313	0.260763	0.376723	0.24629	0.284493	0.123051	0.0268073	-0.374865	-0.301647	-0.278647	-0.172827	-0.242828	0.0473819	-0.0186168	-0.0990138	0.982165	0.108395	0.446313	0.0969934	0.0387874	0.117184	0.109375	0.483883	0.891984	0.0185688	0.0837653	0.120451	0.381977	0.167373	0.831278	0.932413	0.607043	-0.0576554	0.30214	0.375164	0.279924	0.086517	-0.414485	-0.35962	-0.230533	0.189127	0.755993	0.111426	0.00833345	0.0640383	0.678709	0.00708213
GO_TYPE_I_INTERFERON_PRODUCTION	-0.00729043	0.271309	-0.0466732	0.0266524	0.210735	0.294198	0.145421	0.0698297	0.136446	-0.305488	-0.140447	-0.249664	-0.379822	-0.271509	-0.267184	-0.155854	-0.199648	0.96254	0.00481211	0.725954	0.834063	0.0302326	0.00333161	0.154619	0.520087	0.185373	0.00192184	0.169707	0.0309575	4.36588e-05	0.00411124	0.0037898	0.139114	0.057892	-0.00174067	0.281588	0.0628313	0.276078	0.114883	-0.384839	-0.266879	-0.324674	-0.236168	0.984679	0.00861542	0.58711	0.0075767	0.299039	0.000280017
NFKAPPAB_01	0.0448203	0.37589	-0.00916735	0.223956	0.0516721	0.149025	-0.0628927	0.182867	0.0447041	-0.114061	-0.137794	-0.175562	-0.171105	-0.112294	-0.176468	-0.207478	-0.198704	0.574757	3.97643e-07	0.930619	0.00383331	0.540251	0.0428916	0.413507	0.0392389	0.590303	0.123277	0.0649112	0.00751197	0.0113486	0.159795	0.0205991	0.00583228	0.00498425	0.00362937	0.345034	0.240244	0.0909468	0.135853	-0.150734	-0.177909	-0.167742	-0.211369	0.965537	1.79424e-07	0.00150518	0.215778	0.0594446	0.0388439
REACTOME_ANTIGEN_PROCESSING_CROSS_PRESENTATION	-0.412479	0.354422	0.284121	-0.396621	0.336694	0.444182	0.48854	0.120812	0.378984	-0.377877	0.208822	-0.553859	-0.279514	-0.545317	-0.236619	-0.168034	0.178266	0.000193381	0.00052761	0.0176535	0.000624322	0.00249547	2.55791e-05	0.000133787	0.372568	0.00048126	0.00105507	0.0763143	2.79889e-08	0.0146846	1.10749e-06	0.0295929	0.135899	0.0829569	-0.218315	0.484346	-0.231872	0.49257	0.331367	-0.230936	-0.449408	-0.41633	-0.167725	0.0271445	1.97008e-05	0.0300193	1.619e-05	0.00263521	0.0277381
REACTOME_ANTIVIRAL_MECHANISM_BY_IFN_STIMULATED_GENES	-0.268329	0.209322	-0.0514119	-0.160515	0.366357	0.478235	0.368666	0.196329	0.299674	-0.246206	0.0616673	-0.48722	-0.455177	-0.40207	-0.185288	-0.0245358	-0.166951	0.0389598	0.0982535	0.755303	0.175374	0.0051513	0.000109928	0.0047238	0.12849	0.0157842	0.0224081	0.662222	3.18465e-05	0.000268877	0.000648013	0.179708	0.869197	0.199379	-0.233745	0.266033	-0.119182	0.47699	0.28545	-0.28129	-0.479902	-0.382522	-0.0593285	0.0559948	0.0470181	0.330859	5.14154e-05	0.0193544	0.0182182
REACTOME_CLASS_I_MHC_MEDIATED_ANTIGEN_PROCESSING_PRESENTATION	-0.314789	0.0978355	-0.155325	-0.312207	0.220351	0.342277	0.300878	-0.113768	0.136189	-0.262604	0.148044	-0.346141	-0.296271	-0.23733	-0.00911524	0.148023	0.0880514	2.56293e-08	0.0442992	0.0090295	1.04236e-06	0.000287264	9.79774e-08	7.31412e-07	0.0616844	0.0276648	2.10958e-05	0.0276973	4.98561e-10	1.17253e-06	0.000155904	0.905678	0.0197803	0.15428	-0.253193	0.193142	-0.233729	0.365835	-0.00417624	-0.239563	-0.292533	-0.168492	0.0905266	7.36167e-07	0.00301186	5.08733e-05	1.36312e-09	0.954113	9.0193e-05
REACTOME_COMPLEMENT_CASCADE	0.439722	0.441801	0.263664	0.392849	-0.278739	0.00287732	-0.0617696	0.462463	0.0371664	0.26576	-0.413766	0.157032	-0.0810522	-0.247623	-0.467423	-0.307304	-0.171056	8.80283e-05	2.10958e-05	0.0170545	0.000117513	0.00741945	0.982165	0.607043	5.10102e-06	0.755303	0.0182539	6.75921e-05	0.161668	0.501393	0.0302985	6.23539e-06	0.00489545	0.09816	0.386233	0.348169	0.20721	-0.0401864	0.176649	0.0340145	0.0410998	-0.430841	-0.310347	0.000138761	0.000507135	0.0343422	0.752253	0.0763736	0.782758
REACTOME_COSTIMULATION_BY_THE_CD28_FAMILY	0.012393	0.326313	-0.00727793	0.243216	0.303072	0.12722	-0.105573	-0.0771768	0.0355593	-0.426108	-0.360873	0.0281378	-0.281857	0.177719	-0.00223606	-0.142296	-0.192102	0.941504	0.0316272	0.965119	0.0732895	0.0292745	0.305463	0.471355	0.599255	0.812394	0.00116511	0.0146846	0.878695	0.048596	0.235154	0.986301	0.276308	0.170123	0.072788	0.39409	0.274251	-0.0518152	-0.111255	-0.43809	-0.0379844	0.222727	-0.224763	0.601669	0.00192315	0.0509259	0.725394	0.427851	0.00172407
REACTOME_CYTOSOLIC_SENSORS_OF_PATHOGEN_ASSOCIATED_DNA_	-0.319206	0.0131361	-0.0370861	-0.23389	0.33469	0.315421	0.299456	-0.0443731	0.179748	-0.26533	0.0826177	-0.377568	-0.351003	-0.346792	-0.0388251	0.014325	-0.0827072	0.0145887	0.951287	0.840738	0.0677193	0.0244829	0.0371998	0.045868	0.80848	0.247436	0.0720988	0.641283	0.010271	0.0114026	0.00959482	0.812394	0.948585	0.587152	-0.311747	0.0995804	-0.145213	0.405272	0.156025	-0.253549	-0.308909	-0.240294	-0.0209599	0.0380361	0.507623	0.323043	0.0056272	0.347737	0.0840695
REACTOME_DDX58_IFIH1_MEDIATED_INDUCTION_OF_INTERFERON_ALPHA_BETA	-0.0477075	0.377727	0.0389309	0.017356	0.356987	0.36374	0.134669	0.357993	0.43346	-0.287185	-0.141699	-0.475778	-0.493397	-0.393678	-0.258809	-0.265877	-0.36285	0.740119	0.00167768	0.791698	0.910672	0.00333264	0.00240784	0.305463	0.00279754	0.000756129	0.0206417	0.234429	5.05561e-05	5.05561e-05	0.00203141	0.0600846	0.0276973	0.00322873	-0.0932562	0.414031	0.0868563	0.370411	0.398669	-0.314222	-0.495714	-0.446933	-0.316058	0.459865	0.00119147	0.509545	0.00259387	0.00206294	0.0187878
REACTOME_GLUCONEOGENESIS	-0.587312	-0.336163	0.303288	-0.396958	0.485591	0.193951	0.441476	-0.507263	-0.0568374	-0.504577	0.280628	-0.245356	0.332188	-0.0978605	0.469463	0.162035	0.5175	0.00285606	0.0648766	0.120451	0.0182371	0.00955153	0.287281	0.0201418	0.00272673	0.795231	0.00302998	0.124059	0.233287	0.0876469	0.655949	0.0128511	0.446313	0.00186396	-0.661745	-0.0528894	-0.170253	0.483198	-0.316756	-0.231088	-0.0581039	0.294461	0.301227	0.000633155	0.792875	0.323043	0.0103486	0.0665355	0.198257
REACTOME_GLYCOLYSIS	-0.502389	-0.0212357	-0.298312	-0.466777	0.355401	0.309137	0.292682	-0.284329	0.00781272	-0.272012	0.397503	-0.304993	-0.176183	-0.114612	0.30431	0.217603	0.238641	0.000326477	0.903781	0.0279145	0.000743737	0.00902675	0.0304026	0.0358983	0.0288066	0.96254	0.0235235	0.000639585	0.0154778	0.189132	0.47112	0.0468884	0.0843057	0.0755957	-0.505356	0.203352	-0.403233	0.340648	-0.0683412	-0.0799791	-0.241826	0.0625215	0.202484	7.74491e-06	0.0987385	0.00119147	0.0104385	0.600127	0.577241
REACTOME_MHC_CLASS_II_ANTIGEN_PRESENTATION	-0.204826	0.341393	-0.217445	0.103938	0.0919159	0.220129	-0.0612019	0.111173	0.0654409	-0.0861595	-0.0272777	-0.167831	-0.30856	-0.0254322	-0.116694	-0.0230025	-0.0849745	0.0428916	0.000209251	0.0268319	0.369312	0.462521	0.0303336	0.544907	0.372252	0.603145	0.488129	0.811986	0.126453	0.000613665	0.846745	0.217142	0.869197	0.369349	-0.254716	0.330207	0.107662	0.107365	-0.028091	-0.123596	-0.157454	0.0186223	-0.242103	0.0168464	0.00192315	0.342434	0.292505	0.810207	0.200205
REACTOME_MTOR_SIGNALLING	-0.431489	-0.356951	-0.372038	-0.34828	0.0578971	0.304903	0.147533	-0.368857	-0.00323111	-0.373616	0.0950251	-0.122698	-0.109476	0.149405	0.226722	0.543566	0.32823	0.0174181	0.039018	0.0285271	0.0620927	0.801171	0.0628565	0.462314	0.048596	0.984296	0.0165296	0.559728	0.553428	0.585296	0.420541	0.197148	0.00481211	0.0455993	-0.432262	-0.372083	-0.306937	0.295525	-0.241507	-0.276051	-0.012287	0.196303	0.47683	0.00555912	0.0116664	0.0840695	0.106729	0.177582	0.0927909
REACTOME_SIGNALING_BY_INTERLEUKINS	-0.0549713	0.370463	0.0907289	0.0562582	0.241122	0.309646	0.168747	0.0894331	0.0151515	-0.327848	-0.263296	-0.287253	-0.251369	-0.21409	-0.0722535	-0.0669173	-0.0770221	0.37641	1.90423e-09	0.120451	0.345987	8.85364e-06	1.05345e-07	0.00443821	0.126453	0.804291	2.02554e-07	3.97643e-07	4.33009e-06	2.47933e-05	0.00022162	0.185373	0.292376	0.25572	-0.0629621	0.39273	0.14153	0.260001	0.0660427	-0.350134	-0.271267	-0.222249	-0.161757	0.237723	3.59712e-14	0.00554246	1.89071e-06	0.222339	2.26254e-11
REACTOME_TOLL_LIKE_RECEPTOR_CASCADES	-0.0392178	0.266376	-0.0112535	0.0697644	0.189379	0.241409	0.110892	0.0617893	0.0201532	-0.347972	-0.217511	-0.184869	-0.155562	-0.218487	-0.0656409	-0.148258	-0.177396	0.703244	0.00409217	0.931752	0.484028	0.039018	0.00652676	0.217142	0.509169	0.855773	0.000233193	0.0101687	0.0553483	0.0721986	0.0182371	0.518819	0.101657	0.0720988	-0.0550644	0.294779	0.0305212	0.234656	0.08463	-0.369533	-0.144241	-0.230078	-0.182971	0.598673	0.00190494	0.772901	0.0185913	0.298266	2.56941e-06
WP_MAPK_SIGNALING_PATHWAY	-0.00176215	0.225425	-0.119246	0.175944	0.107772	0.169878	-0.135031	-0.0627763	-0.168707	-0.182236	-0.193986	-0.031953	-0.117512	-0.00625897	0.0144398	0.0667643	-0.0543345	0.982165	0.00115398	0.180871	0.0358839	0.184491	0.0357162	0.0849943	0.408941	0.0170564	0.0128511	0.00407883	0.702117	0.148292	0.9517	0.869197	0.39622	0.48283	-0.0433804	0.245059	0.170073	0.0682387	-0.114517	-0.208247	-0.0452561	-0.0364038	-0.00652335	0.58711	0.000633155	0.0269964	0.383732	0.164879	0.00741894
[truncated: 19 more columns]
