# Supplementary material for: Human cytomegalovirus exploits STING signaling and counteracts IFN/ISG induction to facilitate infection of dendritic cells
Source: Nat Commun. 2024 Feb 26;15:1745. doi: 10.1038/s41467-024-45614-3 (PMC10897438; doi:10.1038/s41467-024-45614-3)
Supplement: Supplementary file 9 — Source data [file 41467_2024_45614_MOESM9_ESM.zip]

Archive with 11 entries (10 files):
- data source excell/
- data source excell/Source data_Figure 2.xlsx
- data source excell/Source data_Figure 3.xlsx
- data source excell/Source data_Figure 4.xlsx
- data source excell/Source data_Figure 5.xlsx
- data source excell/Source data_Figure 6.xlsx
- data source excell/Source data_Figure 7.xlsx
- data source excell/Source data_Supplementary Figure 2.xlsx
- data source excell/Source data_Supplementary Figure 4.xlsx
- data source excell/Source data_Supplementary Figure 6.xlsx
- data source excell/Source data_Supplementary Figure 7.xlsx
