# Supplementary material for: Human cytomegalovirus exploits STING signaling and counteracts IFN/ISG induction to facilitate infection of dendritic cells
Source: Nat Commun. 2024 Feb 26;15:1745. doi: 10.1038/s41467-024-45614-3 (PMC10897438; doi:10.1038/s41467-024-45614-3)
Supplement: Supplementary file 9 — Source data [file 41467_2024_45614_MOESM9_ESM.zip › data source excell/Source data_Figure 2.xlsx]

## Sheet: Figure 2b
		ng4	ng5	label	viral
	TSPAN6	8.64311	15.9418		Host
	DPM1	32.8438	56.5209		Host
	SCYL3	1.72862	2.89851		Host
	C1orf112	6.91449	4.34776		Host
	FUCA2	31.1152	23.188		Host
	GCLC	3.45725	5.79701		Host
	NFYA	3.45725	1.44925		Host
	STPG1	3.45725	5.79701		Host
	NIPAL3	6.91449	1.44925		Host
	LAS1L	8.64311	11.594		Host
	ENPP4	1.72862	1.44925		Host
	SEMA3F	1.72862	0		Host
	CFTR	1.72862	0		Host
	ANKIB1	19.0148	5.79701		Host
	CYP51A1	0	4.34776		Host
	KRIT1	5.18587	7.24626		Host
	BAD	112.36	82.6074		Host
	LAP3	10.3717	15.9418		Host
	CD99	19.0148	30.4343		Host
	HECW1	0	2.89851		Host
	MAD1L1	5.18587	11.594		Host
	LASP1	13.829	10.1448		Host
	SNX11	29.3866	14.4925		Host
	M6PR	9.50742	2.17388		Host
	KLHL13	1.72862	0		Host
	ICA1	0	4.34776		Host
	DBNDD1	6.91449	26.0865		Host
	ALS2	5.18587	4.34776		Host
	CFLAR	0	2.89851		Host
	TFPI	3.45725	11.594		Host
	NDUFAF7	13.829	7.24626		Host
	RBM5	12.1004	4.34776		Host
	MTMR7	1.72862	1.44925		Host
	ARF5	25.9293	43.4776		Host
	POLDIP2	34.5725	18.8403		Host
	PLXND1	1.72862	0		Host
	AK2	69.1449	77.535		Host
	CD38	3.45725	1.44925		Host
	FKBP4	20.7435	36.2313		Host
	KDM1A	8.64311	14.4925		Host
	RBM6	6.91449	7.24626		Host
	RECQL	15.5576	19.5649		Host
	VPS50	1.72862	5.79701		Host
	HSPB6	5.18587	10.1448		Host
	NDUFAB1	93.3456	102.897		Host
	ZMYND10	0	1.44925		Host
	SLC25A13	12.1004	1.44925		Host
	ST7	38.0297	24.6373		Host
	CDC27	12.1004	24.6373		Host
	CALCR	3.45725	0		Host
	HCCS	72.6022	52.1731		Host
	DVL2	1.72862	0		Host
	UPF1	8.64311	2.89851		Host
	SKAP2	8.64311	1.44925		Host
	SLC25A5	58.7732	104.346		Host
	MCUB	29.3866	50.7238		Host
	POLR2J	80.0871	86.8392		Host
	DHX33	1.72862	2.89851		Host
	THSD7A	0	1.44925		Host
	LIG3	5.18587	1.44925		Host
	RPAP3	19.0148	39.1298		Host
	REXO5	5.18587	2.89851		Host
	CIAPIN1	51.8587	27.5358		Host
	SPPL2B	3.45725	1.44925		Host
	FAM214B	3.45725	1.44925		Host
	COPZ2	12.1004	15.9418		Host
	PRKAR2B	0	4.34776		Host
	MSL3	13.829	5.79701		Host
	CREBBP	10.3717	8.69552		Host
	TSPOAP1	1.72862	0		Host
	MPO	1.72862	0		Host
	GCFC2	12.1004	4.34776		Host
	WDR54	8.64311	15.9418		Host
	CROT	3.45725	0		Host
	KMT2E	12.1004	5.79701		Host
	RHBDD2	82.9739	69.5641		Host
	IBTK	1.72862	4.34776		Host
	ZNF195	3.45725	5.79701		Host
	MYCBP2	12.1004	1.44925		Host
	FBXL3	8.64311	7.24626		Host
	PDK2	29.3866	15.9418		Host
	ZFX	1.72862	0		Host
	LAMP2	41.4869	23.188		Host
	ITGA2B	0	1.44925		Host
	GDE1	12.1004	20.2895		Host
	C19orf60	19.0148	24.6373		Host
	CRLF1	29.3866	36.2313		Host
	TMEM98	1.72862	7.24626		Host
	AP2B1	13.829	14.4925		Host
	TAC1	53.5873	56.5209		Host
	ZNF263	10.3717	5.79701		Host
	SPATA20	5.18587	8.69552		Host
	TNFRSF12A	150.39	124.636		Host
	MAP3K9	0	1.44925		Host
	RALA	44.9442	23.188		Host
	BAIAP2L1	8.64311	11.594		Host
	KDM7A	1.72862	0		Host
	ETV1	1.72862	5.79701		Host
	AGK	0	2.89851		Host
	PHTF2	10.3717	11.594		Host
	CCL26	1.72862	1.44925		Host
	FARP2	0	2.89851		Host
	GGCT	36.3011	44.9268		Host
	DBF4	24.2007	15.9418		Host
	IFRD1	36.3011	42.0283		Host
	COX10	67.4163	37.6806		Host
	GTF2IRD1	1.72862	2.89851		Host
	PAF1	13.829	10.1448		Host
	VPS41	8.64311	8.69552		Host
	ARHGAP44	0	1.44925		Host
	ELAC2	20.7435	2.89851		Host
	SCIN	1.72862	1.44925		Host
	ARSD	3.45725	1.44925		Host
	PNPLA4	3.45725	4.34776		Host
	ADIPOR2	3.45725	2.89851		Host
	CDKL3	8.64311	5.79701		Host
	UPP2	0	1.44925		Host
	PRSS21	1.72862	0		Host
	MARK4	1.72862	0		Host
	CCDC124	72.6022	34.7821		Host
	CEACAM21	1.72862	0		Host
	PAFAH1B1	34.5725	14.4925		Host
	DNAH9	0	0.289851		Host
	KIAA0100	5.18587	1.44925		Host
	GAS7	1.72862	1.44925		Host
	TRAPPC6A	27.658	23.188		Host
	ST7L	1.72862	2.89851		Host
	RPUSD1	1.72862	4.34776		Host
	RHBDF1	0	2.89851		Host
	LUC7L	6.91449	7.24626		Host
	TSR3	22.4721	21.7388		Host
	PIGQ	1.72862	5.79701		Host
	TEAD3	0	4.34776		Host
	DNAJC11	6.91449	1.44925		Host
	MYLIP	1.72862	1.44925		Host
	PSMB1	264.479	269.561		Host
	SYN1	0	2.89851		Host
	JARID2	5.18587	1.44925		Host
	CDKL5	3.45725	0		Host
	CDK11A	3.16338	0.478253		Host
	NADK	0	2.17388		Host
	DLEC1	8.64311	2.89851		Host
	CYTH3	1.72862	0		Host
	SYPL1	13.829	20.2895		Host
	CYB561	1.72862	0		Host
	SPAG9	20.7435	5.79701		Host
	CELSR3	0	1.44925		Host
	PLEKHG6	5.18587	0		Host
	SS18L2	43.2156	36.2313		Host
	MPND	1.72862	0		Host
	MGST1	13.829	18.8403		Host
	CRY1	12.1004	0		Host
	NFIX	0	1.44925		Host
	ST3GAL1	6.91449	2.89851		Host
	IL32	25.9293	22.7098		Host
	PKD1	7.48494	1.44925		Host
	MED24	1.72862	2.89851		Host
	HEATR5B	0	1.44925		Host
	SEC62	25.9293	15.9418		Host
	RPS20	216.804	170.041		Host
	CSDE1	57.0445	59.4194		Host
	UBE3C	3.45725	2.89851		Host
	REV3L	13.829	2.89851		Host
	FAM76A	5.18587	1.44925		Host
	TRAF3IP3	1.72862	0		Host
	POMT2	1.72862	1.44925		Host
	VTA1	57.9089	44.9268		Host
	MLXIPL	0	2.89851		Host
	BAZ1B	13.829	5.79701		Host
	RANBP9	6.91449	10.1448		Host
	SPRTN	6.91449	13.0433		Host
	METTL13	13.829	7.24626		Host
	DYRK4	16.1281	11.594		Host
	ZNF207	19.0148	21.7388		Host
	UQCRC1	454.628	273.909		Host
	STARD3NL	34.5725	24.6373		Host
	CD9	34.5725	40.5791		Host
	NCAPD2	8.64311	11.594		Host
	IFFO1	3.45725	4.34776		Host
	GIPR	3.45725	0		Host
	PHF7	5.18587	2.89851		Host
	NISCH	3.45725	1.44925		Host
	FUZ	3.45725	1.44925		Host
	IDS	12.1004	4.34776		Host
	PRSS3	1.72862	5.79701		Host
	ZNF200	5.18587	4.34776		Host
	LRRC23	3.45725	7.24626		Host
	FYN	15.5576	14.4925		Host
	ELOA	25.9293	21.7388		Host
	LYPLA2	18.1505	13.0433		Host
	CLCN6	0	1.44925		Host
	MRC2	0	1.44925		Host
	NME1-NME2	24.2007	18.8403		Host
	TSPAN9	0	1.44925		Host
	BTBD7	3.45725	5.79701		Host
	APBA3	20.7435	23.188		Host
	MKS1	3.45725	2.89851		Host
	ABHD5	3.45725	1.44925		Host
	AKAP8L	38.0297	23.9127		Host
	MBTD1	0	1.44925		Host
	UTP18	10.3717	20.2895		Host
	RNF216	1.72862	5.79701		Host
	TTC19	5.18587	10.1448		Host
	PTBP1	6.91449	13.0433		Host
	DPF1	0	1.44925		Host
	PIK3C2A	17.2862	4.34776		Host
	PLAUR	3.45725	11.594		Host
	ANLN	0	1.44925		Host
	WIZ	3.45725	0		Host
	RABGAP1	0	2.89851		Host
	DCN	20.7435	13.0433		Host
	QPCTL	0	1.44925		Host
	PPP5C	17.2862	7.24626		Host
	CEP68	0	4.34776		Host
	MAP4K3	1.72862	0		Host
	TMEM159	12.1004	2.89851		Host
	BRCA1	1.72862	1.44925		Host
	ERCC1	55.3159	39.1298		Host
	SEMA3B	1.72862	0		Host
	PRICKLE3	1.72862	0		Host
	EXTL3	6.91449	4.34776		Host
	ELOVL5	12.1004	18.8403		Host
	ALOX5	1.72862	0		Host
	KDM5D	3.45725	0		Host
	CALCOCO1	10.3717	8.69552		Host
	UBR7	5.18587	7.24626		Host
	MAP4K5	10.3717	10.1448		Host
	EHD3	0	1.44925		Host
	PSMC4	81.2453	63.7671		Host
	MAN2B2	1.72862	1.44925		Host
	SLC7A14	0	1.44925		Host
	CLDN11	3.45725	1.44925		Host
	SLC25A39	117.546	126.085		Host
	MVP	0	5.79701		Host
	NUB1	10.3717	14.4925		Host
	PGM3	55.3159	31.8836		Host
	RWDD2A	5.18587	4.34776		Host
	CLK1	36.3011	49.2746		Host
	POLR3B	3.45725	4.34776		Host
	RNF14	17.2862	21.7388		Host
	DNASE1L1	0	8.69552		Host
	DDX11	1.72862	0		Host
	HEBP1	17.2862	26.0865		Host
	GPRC5A	0	4.34776		Host
	MAMLD1	3.45725	1.44925		Host
	TACC3	0	1.44925		Host
	UFL1	3.45725	5.79701		Host
	POLA2	0	2.89851		Host
	ZC3H3	1.72862	1.44925		Host
	CAPN1	0	7.24626		Host
	ACPP	0	2.89851		Host
	MDH1	184.963	127.534		Host
	SLC30A9	31.1152	23.188		Host
	COX15	8.64311	5.79701		Host
	YAF2	13.829	5.79701		Host
	ZMYND11	0	2.89851		Host
	BID	71.444	69.5641		Host
	MATR3	0	2.89851		Host
	RGPD5	4.45985	1.33331		Host
	NUDCD3	6.91449	0		Host
	ISL1	0	1.44925		Host
	GLT8D1	5.18587	7.24626		Host
	ATP2C1	6.91449	5.79701		Host
	SLC38A5	0	2.89851		Host
	RALBP1	19.0148	15.9418		Host
	RUFY3	5.18587	2.89851		Host
	SLC11A1	1.72862	0		Host
	WWTR1	3.45725	8.69552		Host
	AGPS	8.64311	7.24626		Host
	CXorf56	1.72862	2.89851		Host
	TTC27	0	5.79701		Host
	ZNF582	1.72862	0		Host
	PHLDB1	15.5576	4.34776		Host
	CYP24A1	0	1.44925		Host
	PRDM11	1.72862	0		Host
	SNAI2	5.18587	0		Host
	ZRANB1	19.0148	8.69552		Host
	NCDN	3.45725	0		Host
	ZFP64	3.45725	1.44925		Host
	MNAT1	29.3866	30.4343		Host
	SAMD4A	13.829	0		Host
	RUNX3	1.72862	0		Host
	MRE11	5.18587	5.79701		Host
	SERPINB1	12.1004	18.8403		Host
	NRXN3	1.72862	0		Host
	OSBPL5	1.72862	2.89851		Host
	AQR	6.91449	9.42014		Host
	CPS1	0	1.44925		Host
	FHL1	20.7435	27.5358		Host
	RTFDC1	17.2862	40.5791		Host
	RNF10	38.0297	34.7821		Host
	ZNF839	1.72862	0		Host
	ZDHHC6	15.5576	13.0433		Host
	GRAMD1B	6.91449	1.44925		Host
	RNH1	39.7583	62.3179		Host
	NDUFS1	12.1004	23.188		Host
	RB1CC1	31.1152	8.69552		Host
	ERP44	51.8587	49.2746		Host
	ALAS1	24.2007	11.594		Host
	BIRC3	3.45725	1.44925		Host
	AKAP11	3.45725	1.44925		Host
	GLRX2	34.5725	42.0283		Host
	SNAPC1	6.91449	4.34776		Host
	DERA	20.7435	17.391		Host
	STRAP	63.959	71.0134		Host
	PLEKHO1	6.91449	5.79701		Host
	GCLM	13.829	26.0865		Host
	UBR2	5.18587	1.44925		Host
	EHD2	15.5576	20.2895		Host
	DEPDC1	1.72862	2.89851		Host
	CCDC28A	15.5576	11.594		Host
	RRAGD	8.64311	5.79701		Host
	HSF2	6.91449	5.79701		Host
	PHF20	5.18587	13.0433		Host
	NR1H3	3.45725	2.89851		Host
	TYMP	12.1004	2.89851		Host
	NCAPH2	12.1004	8.69552		Host
	TOMM34	6.91449	27.5358		Host
	SEC63	19.0148	20.2895		Host
	KPNA6	12.9647	7.24626		Host
	VIM	153.847	171.012		Host
	FAS	5.18587	0		Host
	RNASET2	5.18587	4.34776		Host
	CD44	13.829	7.24626		Host
	KCNG1	10.3717	4.34776		Host
	AGPAT4	1.72862	0		Host
	BTN3A1	1.72862	0		Host
	MIPEP	6.91449	4.34776		Host
	PRKCH	1.72862	1.44925		Host
	IFNGR1	13.829	2.89851		Host
	B4GALT7	5.18587	4.34776		Host
	VRK2	22.4721	28.9851		Host
	TNFRSF1B	1.72862	0		Host
	VEZT	1.72862	4.34776		Host
	BRD9	0	10.1448		Host
	SNX1	8.64311	10.1448		Host
	TBPL1	57.9089	40.5791		Host
	ARNTL2	3.45725	5.79701		Host
	BCLAF1	19.0148	18.8403		Host
	SLC39A9	5.18587	2.89851		Host
	ANK1	1.72862	0		Host
	TFB1M	10.3717	17.391		Host
	RABEP1	10.3717	13.0433		Host
	HMGB3	10.3717	16.6664		Host
	NUP160	0	4.34776		Host
	BAK1	5.18587	6.52164		Host
	GRN	19.0148	26.0865		Host
	FAM13B	0	1.44925		Host
	ARHGAP31	3.45725	0		Host
	CENPQ	3.45725	7.24626		Host
	SARS	668.977	507.963		Host
	RANBP3	1.72862	1.44925		Host
	ARID4A	17.2862	1.44925		Host
	EIPR1	12.1004	21.7388		Host
	PNPLA6	0	1.44925		Host
	IFT88	0	5.79701		Host
	ALG1	6.91449	1.44925		Host
	ZCCHC8	6.91449	2.89851		Host
	ABCF2	34.5725	15.9418		Host
	FUT8	3.45725	3.62313		Host
	UBA6	8.64311	5.79701		Host
	GAB2	1.72862	0		Host
	PIAS1	13.829	14.4925		Host
	SLC4A7	0	2.89851		Host
	APBA2	0	7.24626		Host
	MAP2K3	10.3717	17.391		Host
	EFCAB1	0	2.89851		Host
	TMSB10	466.728	456.515		Host
	ASTE1	5.18587	1.44925		Host
	RNF19A	13.829	5.79701		Host
	PEX3	24.2007	21.7388		Host
	GABARAPL2	117.546	228.982		Host
	SH3YL1	5.18587	18.8403		Host
	FAM136A	43.2156	36.2313		Host
	VCL	8.64311	5.79701		Host
	DEPDC1B	0	2.89851		Host
	DAPK2	0	1.44925		Host
	NSMAF	6.91449	10.1448		Host
	ADSS	13.829	21.7388		Host
	TIMP2	13.829	4.34776		Host
	RFC1	10.3717	8.69552		Host
	TBC1D23	29.3866	5.79701		Host
	CUL3	22.4721	11.594		Host
	MYOM2	1.72862	0		Host
	CYP46A1	0	4.34776		Host
	ZZZ3	6.91449	4.34776		Host
	CASR	0	2.89851		Host
	TUBG2	1.72862	13.0433		Host
	RPL26L1	56.1802	61.5932		Host
	FLT4	1.72862	0		Host
	NSUN2	3.45725	1.44925		Host
	FBXO42	8.64311	5.79701		Host
	MRI1	0	1.44925		Host
	METTL1	20.7435	17.391		Host
	AGA	0	2.89851		Host
	PI4K2B	1.72862	0		Host
	BOD1L1	10.3717	8.69552		Host
	MAT2B	10.3717	13.0433		Host
	EDC4	3.45725	1.44925		Host
	TRIO	0	1.44925		Host
	CLEC16A	5.18587	7.24626		Host
	SKIV2L2	13.829	17.391		Host
	ZFYVE16	1.72862	4.34776		Host
	RIPOR1	3.45725	5.79701		Host
	RAI14	27.658	18.8403		Host
	PNKP	13.829	11.594		Host
	PHLPP2	0	1.44925		Host
	SPDL1	1.72862	5.79701		Host
	STAU2	0	14.4925		Host
	PQLC2	6.91449	1.44925		Host
	CTNS	3.45725	4.34776		Host
	RTN4R	0	1.44925		Host
	PHF23	1.72862	7.24626		Host
	PSMA4	121.004	149.273		Host
	LSG1	10.3717	7.24626		Host
	PARP3	1.72862	0		Host
	THAP3	6.91449	11.594		Host
	TDP1	3.45725	5.79701		Host
	AIFM2	3.45725	1.44925		Host
	MED17	1.72862	0		Host
	CAPG	32.8438	52.1731		Host
	AP2S1	41.4869	31.8836		Host
	BARX2	1.72862	0		Host
	DCUN1D1	11.236	17.391		Host
	JADE2	0	4.34776		Host
	TRIT1	6.91449	0		Host
	CTNNA1	25.9293	37.6806		Host
	PHKA2	3.45725	1.44925		Host
	CNTLN	5.18587	2.89851		Host
	EPHA3	0	1.44925		Host
	HSPA5	458.085	135.505		Host
	DSG2	3.45725	0		Host
	GEMIN8	1.72862	4.34776		Host
	OFD1	6.91449	5.79701		Host
	WDR37	1.72862	0		Host
	YTHDC2	5.18587	2.89851		Host
	CTPS2	0	4.34776		Host
	ATP6V1H	15.5576	28.9851		Host
	POLR2B	15.5576	8.69552		Host
	FAM214A	5.18587	1.44925		Host
	ARAP2	1.72862	1.44925		Host
	TPR	13.829	5.79701		Host
	CP	1.72862	4.34776		Host
	KIAA0556	1.72862	1.44925		Host
	DTNBP1	12.1004	10.1448		Host
	XK	1.72862	0		Host
	C12orf4	5.18587	10.1448		Host
	SCML1	5.18587	14.4925		Host
	WWC3	0	1.44925		Host
	MAP4	19.0148	10.1448		Host
	GOPC	5.18587	4.34776		Host
	USP28	5.18587	2.89851		Host
	HDAC9	0	7.24626		Host
	TSPAN17	0	5.79701		Host
	NOP16	82.9739	59.4194		Host
	CC2D2A	1.72862	1.44925		Host
	RRM2B	3.45725	0		Host
	ZNF800	3.45725	14.4925		Host
	SNX29	1.72862	1.44925		Host
	MRPS10	48.4014	45.6515		Host
	RSF1	15.5576	10.1448		Host
	VPS13D	1.72862	4.34776		Host
	CELF2	3.45725	1.44925		Host
	FAM120A	10.3717	4.34776		Host
	R3HDM1	8.64311	1.44925		Host
	KITLG	5.18587	0		Host
	ERCC8	8.64311	7.24626		Host
	H6PD	3.45725	0		Host
	VAMP3	24.2007	37.6806		Host
	PER3	1.72862	0		Host
	TNFRSF9	0	1.44925		Host
	LTBP1	1.72862	2.89851		Host
	RCN1	11.236	13.0433		Host
	RFC2	31.1152	26.0865		Host
	ARID1B	1.72862	2.89851		Host
	CLPTM1L	27.658	11.594		Host
	NEDD4L	8.64311	5.79701		Host
	HEXB	22.4721	46.3761		Host
	PTCD2	3.45725	2.89851		Host
	NEXMIF	1.72862	0		Host
	JKAMP	36.3011	18.8403		Host
	DKK3	19.0148	43.4776		Host
	ARHGEF5	1.72862	0.724626		Host
	NFE2L3	0	4.34776		Host
	MCUR1	31.1152	42.0283		Host
	LIMA1	29.3866	11.594		Host
	LETMD1	8.64311	8.69552		Host
	SLC4A8	1.72862	1.44925		Host
	MAPK9	6.91449	1.44925		Host
	BCAR1	3.45725	7.24626		Host
	FAM160A2	5.18587	4.34776		Host
	HERPUD1	195.334	82.6074		Host
	HOMER3	29.3866	15.9418		Host
	RAD51	12.1004	4.34776		Host
	PIK3CB	5.18587	2.89851		Host
	CYBA	19.0148	10.1448		Host
	THOC3	29.3866	18.8403		Host
	HEBP2	57.0445	36.2313		Host
	MPHOSPH9	8.64311	7.24626		Host
	PLEKHA5	5.18587	5.79701		Host
	SIKE1	12.1004	17.391		Host
	RRP12	5.18587	5.79701		Host
	FNIP2	1.72862	4.34776		Host
	MSMO1	25.9293	24.6373		Host
	TTC17	1.72862	0		Host
	FOXN3	3.45725	5.79701		Host
	AKR7A2	19.8792	7.97089		Host
	MRTO4	38.0297	27.5358		Host
	NNAT	3.45725	2.89851		Host
	USE1	12.1004	5.79701		Host
	LAMA3	0	1.44925		Host
	AP5M1	12.1004	13.0433		Host
	ANAPC4	6.91449	10.1448		Host
	TRAPPC3	72.6022	43.4776		Host
	THRAP3	19.0148	5.79701		Host
	PHPT1	117.546	39.1298		Host
	ARID4B	10.3717	4.34776		Host
	OPN3	3.45725	2.89851		Host
	SDCCAG8	6.91449	15.9418		Host
	PTPRN	5.18587	8.69552		Host
	HHAT	1.72862	2.89851		Host
	KIF1B	3.45725	7.24626		Host
	FOXC1	3.45725	1.44925		Host
	TBC1D22A	1.72862	5.79701		Host
	SYNE2	1.72862	4.34776		Host
	CHRDL2	0	1.44925		Host
	FAM168A	0	4.34776		Host
	RELT	6.91449	0		Host
	GALC	1.72862	2.89851		Host
	NOP58	122.732	52.1731		Host
	SZRD1	5.18587	5.79701		Host
	KCNH2	0	1.44925		Host
	CUL1	5.18587	11.594		Host
	FAM114A2	5.18587	7.24626		Host
	CYFIP2	1.72862	1.44925		Host
	TAB2	8.64311	7.24626		Host
	GINM1	25.9293	26.8112		Host
	EIF2AK2	6.91449	5.79701		Host
	USP36	12.1004	8.69552		Host
	KMT2C	3.45725	5.79701		Host
	PUM2	6.91449	2.89851		Host
	MRPL43	44.9442	42.0283		Host
	HPF1	43.2156	34.7821		Host
	ZFR	29.3866	20.2895		Host
	ZNF280C	0	1.44925		Host
	PHF21B	0	1.44925		Host
	RC3H2	1.72862	1.44925		Host
	TRAF3IP2	1.72862	0		Host
	GYG2	1.72862	1.44925		Host
	DCBLD2	1.72862	2.89851		Host
	SOAT1	25.9293	14.4925		Host
	PKP2	0	2.89851		Host
	GDI2	43.2156	70.2888		Host
	PRDM1	1.72862	0		Host
	ATG5	17.2862	8.69552		Host
	TMCC3	1.72862	0		Host
	PITHD1	15.5576	14.4925		Host
	MTA3	1.72862	1.44925		Host
	USP13	1.72862	1.44925		Host
	ATP11B	13.829	2.89851		Host
	CDK14	0	2.89851		Host
	SEC61A1	39.7583	21.7388		Host
	PPP1R12A	5.18587	4.34776		Host
	RASGRF1	1.72862	1.44925		Host
	POLR3E	1.72862	5.79701		Host
	RIOK2	12.1004	27.5358		Host
	YIPF1	19.0148	8.69552		Host
	NDC1	1.72862	0		Host
	DGKG	1.72862	0		Host
	FLYWCH1	1.72862	0		Host
	UNKL	0	1.44925		Host
	TBXAS1	3.45725	1.44925		Host
	PARP12	3.45725	5.79701		Host
	ALDH18A1	6.91449	7.24626		Host
	GATB	0	4.34776		Host
	MXD1	3.45725	2.89851		Host
	CDK17	0	2.89851		Host
	DNAJC25	8.64311	7.24626		Host
	PSD	3.45725	1.44925		Host
	CTDP1	1.72862	1.44925		Host
	YBX3	156.44	130.433		Host
	WNK1	15.5576	8.69552		Host
	CCAR1	17.2862	4.34776		Host
	OGFR	1.72862	2.89851		Host
	PIGV	1.72862	1.44925		Host
	PTPRU	0	1.44925		Host
	SNRNP40	31.1152	27.5358		Host
	QSER1	1.72862	1.44925		Host
	MPC1	38.0297	57.9701		Host
	ACAA1	10.3717	13.0433		Host
	BCAT1	20.7435	18.1157		Host
	HDAC7	1.72862	2.89851		Host
	LZTS1	1.72862	0		Host
	SPAG4	1.72862	0		Host
	NCKAP1	17.2862	18.8403		Host
	MRPS35	10.3717	27.5358		Host
	GUCY1B3	3.45725	5.79701		Host
	SFSWAP	6.91449	7.24626		Host
	TNK2	3.45725	0		Host
	MON2	8.64311	1.44925		Host
	GPBP1	8.64311	21.7388		Host
	DGAT2	0	1.44925		Host
	ZNF112	0	1.44925		Host
	CS	6.91449	13.0433		Host
	MRPS24	31.1152	18.8403		Host
	ELMO2	1.72862	4.34776		Host
	WAPL	6.91449	5.79701		Host
	VMP1	27.658	30.4343		Host
	APPBP2	6.91449	4.34776		Host
	POLD1	3.45725	1.44925		Host
	EIF4B	10.0779	15.3331		Host
	SPHK2	1.72862	1.44925		Host
	RPL18	107.175	182.606		Host
	CA11	0	1.44925		Host
	ISOC2	25.9293	36.2313		Host
	EPN1	1.72862	1.44925		Host
	MED29	46.6728	36.2313		Host
	AHRR	1.72862	0		Host
	ZNF275	6.91449	0		Host
	MTMR1	1.72862	0		Host
	GPC1	6.91449	0		Host
	ADCK1	0	2.89851		Host
	HAGH	67.4163	81.1581		Host
	RNF4	19.0148	15.9418		Host
	CASP8	0	1.44925		Host
	INTS13	15.5576	24.6373		Host
	TM7SF3	8.64311	11.594		Host
	SPA17	3.45725	2.89851		Host
	ST3GAL6	0	1.44925		Host
	NGFR	1.72862	0		Host
	CDON	3.45725	0		Host
	TAF2	10.3717	13.0433		Host
	HIPK2	3.45725	2.89851		Host
	TNPO3	13.829	10.1448		Host
	RFXANK	12.1004	14.4925		Host
	TMEM161A	6.91449	2.89851		Host
	CTSA	98.5315	128.983		Host
	SUGP2	1.72862	5.79701		Host
	SLC12A2	3.45725	0		Host
	SNX24	1.72862	5.79701		Host
	CNN2	25.9293	33.3328		Host
	ABCA7	1.72862	1.44925		Host
	SNCAIP	1.72862	0		Host
	DDX20	13.829	2.89851		Host
	BTBD1	0	11.594		Host
	FAR2	5.18587	5.79701		Host
	SBNO2	1.72862	0		Host
	PMS1	3.45725	7.24626		Host
	HMG20B	3.45725	7.24626		Host
	CALCRL	0	1.44925		Host
	TAF11	6.91449	13.0433		Host
	ANKS1A	6.91449	1.44925		Host
	AP3D1	12.1004	11.594		Host
	ZNF76	6.91449	1.44925		Host
	SLC9A3R2	3.45725	0		Host
	NTHL1	8.64311	5.79701		Host
	UHRF1BP1	1.72862	1.44925		Host
	GNAI3	84.7025	76.8104		Host
	IPO5	15.5576	4.34776		Host
	OAT	8.64311	65.2164		Host
	WDR3	6.91449	4.34776		Host
	PKN2	5.18587	4.34776		Host
	WDR18	41.4869	33.3328		Host
	TRAM2	0	2.89851		Host
	DGKA	8.64311	4.34776		Host
	ERBB3	3.45725	1.44925		Host
	ANKRD44	3.45725	0		Host
	KARS	27.658	75.3611		Host
	ADAT1	5.18587	0		Host
	PDIA5	0	2.89851		Host
	TBC1D22B	1.72862	1.44925		Host
	NDUFB4	117.546	173.91		Host
	SPEN	12.1004	5.79701		Host
	MYLK	0	5.79701		Host
	ZC3H15	82.9739	76.8104		Host
	MAP2K4	8.64311	17.391		Host
	TMEM206	8.64311	4.34776		Host
	SNAP91	3.45725	0		Host
	SLK	20.7435	18.8403		Host
	CYB5R4	15.5576	5.79701		Host
	GSTO2	0	5.79701		Host
	TLE2	5.18587	4.34776		Host
	ASB1	5.18587	10.1448		Host
	FAM107B	8.64311	0		Host
	ME1	17.2862	18.8403		Host
	TBC1D1	3.45725	5.79701		Host
	CDK13	1.72862	4.34776		Host
	MTHFD2	79.5166	71.0134		Host
	FOXJ2	1.72862	0		Host
	YBX1	195.041	101.448		Host
	PDE4A	0	2.89851		Host
	PPP2R5A	6.91449	7.24626		Host
	ELAVL1	15.5576	8.69552		Host
	SMARCD1	1.72862	1.44925		Host
	KDM4A	0	2.89851		Host
	NFYC	15.5576	14.4925		Host
	NGEF	0	2.89851		Host
	ASPM	1.72862	2.89851		Host
	CD84	0	2.89851		Host
	ELOVL1	36.3011	8.69552		Host
	ZNRD1	27.658	44.9268		Host
	MPPED2	0	1.44925		Host
	ZBTB11	1.72862	2.89851		Host
	ATXN3	3.45725	10.1448		Host
	GOLGA5	20.7435	18.8403		Host
	FGFR2	0	1.44925		Host
	LRRC40	3.45725	7.24626		Host
	ISOC1	6.91449	10.1448		Host
	EML1	1.72862	1.44925		Host
	TRMT11	8.64311	10.1448		Host
	THUMPD1	8.64311	2.89851		Host
	MSANTD3	12.1004	4.34776		Host
	ATG2B	3.45725	2.89851		Host
	ARFGEF1	10.3717	1.44925		Host
	MTFR1	10.3717	4.34776		Host
	STAG3	1.72862	0		Host
	FECH	10.3717	8.69552		Host
	MYO9A	3.45725	4.34776		Host
	DDX3Y	10.3717	8.69552		Host
	PFKP	20.7435	18.8403		Host
	IDI1	27.658	42.753		Host
	SP100	7.72694	6.33323		Host
	KLF6	31.1152	11.594		Host
	PLPP1	5.18587	8.69552		Host
	NEO1	3.45725	2.89851		Host
	TRAM1	34.5725	31.8836		Host
	TNFRSF1A	1.72862	4.34776		Host
	STOML1	5.18587	1.44925		Host
	PKM	69.1449	82.6074		Host
	DHX29	22.4721	11.594		Host
	DNTTIP2	41.4869	26.0865		Host
	METTL22	25.9293	17.391		Host
	TP53BP1	5.18587	2.89851		Host
	TRO	0	1.44925		Host
	RRP15	6.91449	15.9418		Host
	RHOA	124.461	162.316		Host
	DHX8	3.45725	4.34776		Host
	PRKCZ	10.3717	1.44925		Host
	ZFY	3.45725	1.44925		Host
	IARS2	3.45725	2.89851		Host
	SYT1	1.72862	0		Host
	IDH3G	24.2007	23.9127		Host
	ROGDI	15.5576	14.4925		Host
	ROCK1	8.64311	11.594		Host
	CBFB	1.72862	0		Host
	PDK3	6.91449	5.79701		Host
	HYAL2	0	8.69552		Host
	RASSF1	24.2007	18.8403		Host
	FGFR3	0	1.44925		Host
	HEATR6	1.72862	2.89851		Host
	COASY	24.2007	18.8403		Host
	PLEKHH3	0	5.79701		Host
	MEF2A	5.18587	7.24626		Host
	OTUD5	1.72862	7.24626		Host
	TFE3	13.829	2.89851		Host
	TBC1D25	0	2.89851		Host
	ACSL4	0	2.89851		Host
	INPP5A	8.64311	7.24626		Host
	GPKOW	19.0148	11.594		Host
	GRIPAP1	10.3717	2.89851		Host
	FTSJ1	36.3011	31.8836		Host
	PRR11	1.72862	0		Host
	ATP11A	1.72862	2.89851		Host
	POLR1A	0	2.89851		Host
	LAPTM4A	121.004	82.6074		Host
	TTC7A	3.45725	1.44925		Host
	IP6K2	29.3866	40.5791		Host
	SRBD1	1.72862	1.44925		Host
	KIF2A	8.64311	8.69552		Host
	RASGRP2	1.72862	5.79701		Host
	PSME4	10.3717	7.24626		Host
	IFT80	0	2.89851		Host
	SIRT2	13.829	26.0865		Host
	ERLEC1	17.2862	21.7388		Host
	PPP2R5B	5.18587	10.1448		Host
	PITX1	8.64311	5.79701		Host
	MAST4	0	4.34776		Host
	ADGRF5	0	1.44925		Host
	NUP133	6.91449	4.34776		Host
	NUCKS1	3.45725	5.79701		Host
	VPS35	20.7435	31.8836		Host
	DNAJA2	48.4014	72.4626		Host
	BCL3	3.45725	4.34776		Host
	GAL	10.3717	14.4925		Host
	CLEC2D	0.864311	1.44925		Host
	FUNDC1	8.64311	13.0433		Host
	RORA	12.1004	10.1448		Host
	TGFBR3	0	2.89851		Host
	HES2	1.72862	7.24626		Host
	ATP1B3	86.4311	168.113		Host
	NEDD4	5.18587	2.89851		Host
	PIGB	1.72862	2.89851		Host
	MAPK6	5.18587	4.34776		Host
	GNB5	12.1004	13.4056		Host
	RAB27A	3.45725	5.79701		Host
	HDHD5	5.18587	8.69552		Host
	UFD1	101.989	47.8253		Host
	LRP6	1.72862	1.44925		Host
	PHRF1	3.45725	4.34776		Host
	ELP1	5.18587	1.44925		Host
	NUCB2	237.392	124.636		Host
	PFN2	27.658	18.8403		Host
	PTPN3	3.45725	1.44925		Host
	SLC44A1	1.72862	1.44925		Host
	TMEM260	0	2.89851		Host
	SMG6	1.72862	0		Host
	EXOC5	13.829	2.89851		Host
	CLTCL1	1.72862	0		Host
	FSTL3	19.0148	21.7388		Host
	DGCR2	1.72862	5.79701		Host
	RNF126	10.3717	7.24626		Host
	MNT	0	1.44925		Host
	ZXDC	0	1.44925		Host
	JMJD6	13.829	7.24626		Host
	POLB	19.0148	33.3328		Host
	WIPI1	31.1152	59.4194		Host
	FRMPD1	1.72862	0		Host
	GBA2	6.91449	2.89851		Host
	NDST1	1.72862	1.44925		Host
	ASNS	1.72862	1.44925		Host
	AP3M2	10.3717	10.1448		Host
	ST6GALNAC2	0	1.44925		Host
	PABPC1	196.199	130.433		Host
	TESK2	1.72862	0		Host
	CFAP20	12.1004	17.391		Host
	CSNK2A2	10.3717	7.24626		Host
	PTPN21	1.72862	1.44925		Host
	EIF2B3	60.5018	40.5791		Host
	TCOF1	5.18587	4.34776		Host
	CDC42	40.6226	59.4194		Host
	OSBPL3	5.18587	4.34776		Host
	RAD18	22.4721	15.9418		Host
	ATP2B1	12.1004	13.0433		Host
	NCK2	17.2862	9.42014		Host
	MAP4K4	29.3866	15.9418		Host
	MGAT4A	0	2.89851		Host
	RPL31	221.264	391.298		Host
	WDR1	38.0297	52.1731		Host
	SNX13	6.91449	1.44925		Host
	ARHGAP10	6.91449	0		Host
	RPS6KA2	10.3717	1.44925		Host
	ING3	3.45725	7.24626		Host
	LMCD1	8.64311	8.69552		Host
	BUD23	212.621	181.881		Host
	SEL1L	13.829	7.24626		Host
	TRIP13	1.72862	2.89851		Host
	ATP6AP1	3.45725	8.69552		Host
	TCF3	0	5.79701		Host
	TRIB2	1.72862	0		Host
	DAZAP1	5.18587	2.89851		Host
	MBD3	3.45725	2.89851		Host
	HLTF	12.1004	31.8836		Host
	FAM50A	15.5576	20.2895		Host
	FAM3A	3.45725	7.24626		Host
	CPSF1	3.45725	10.1448		Host
	CYBRD1	1.72862	7.24626		Host
	PDCD2	13.829	24.6373		Host
	RDH11	5.18587	1.44925		Host
	PRKACA	1.72862	0		Host
	ADGRL1	0	1.44925		Host
	ACTN1	31.1152	26.0865		Host
	ZFYVE26	0	1.44925		Host
	RPS6KA6	5.18587	0		Host
	EPN2	8.64311	7.97089		Host
	PTPN18	0	4.34776		Host
	LIMS2	3.45725	2.89851		Host
	LNX1	0	1.44925		Host
	ALDH3A2	5.18587	10.1448		Host
	TFRC	5.18587	0		Host
	SREBF1	0	2.89851		Host
	AFF4	5.18587	2.89851		Host
	UBE2D1	20.7435	44.9268		Host
	MPP5	13.829	4.34776		Host
	RHOBTB1	3.45725	2.89851		Host
	SMC1A	1.72862	1.44925		Host
	HSD17B10	41.4869	53.6223		Host
	HMMR	0	2.89851		Host
	CHFR	5.18587	2.89851		Host
	TRHDE	0	1.44925		Host
	P4HA2	13.829	5.79701		Host
	NFATC3	5.18587	2.89851		Host
	TRNT1	10.3717	11.594		Host
	ACADVL	17.2862	24.6373		Host
	STK10	0	1.44925		Host
	FBXW11	3.45725	1.44925		Host
	CRMP1	1.72862	0		Host
	EVC	1.72862	0		Host
	DERL2	32.8438	21.7388		Host
	SIDT1	1.72862	0		Host
	NDE1	1.72862	1.44925		Host
	MRVI1	0	1.44925		Host
	TMEM38A	8.64311	4.34776		Host
	AP1M1	17.2862	17.391		Host
	PVR	6.91449	7.24626		Host
	XRCC1	1.72862	1.44925		Host
	PANX2	5.18587	0		Host
	SELENOO	5.18587	2.89851		Host
	LLGL2	6.91449	4.34776		Host
	PDE8A	5.18587	4.34776		Host
	CLCN4	1.72862	0		Host
	NLE1	5.18587	4.34776		Host
	SDHA	33.7081	28.2604		Host
	SMARCE1	3.45725	8.69552		Host
	KDM5A	13.829	8.69552		Host
	PPP2R3A	0	2.89851		Host
	FERMT2	17.2862	19.1301		Host
	PTGS2	1.72862	0		Host
	IGF2BP2	10.3717	13.0433		Host
	MAP3K13	19.8792	26.8112		Host
	ST6GAL1	3.45725	2.89851		Host
	FRY	5.18587	0		Host
	PICALM	25.9293	21.7388		Host
	NSF	3.45725	11.594		Host
	CLASP1	5.18587	0		Host
	MRPS34	53.5873	60.8686		Host
	CLNS1A	22.4721	47.8253		Host
	PPP2R2C	1.72862	1.44925		Host
	EED	67.4163	28.9851		Host
	SNCB	0	1.44925		Host
	TSG101	79.5166	52.1731		Host
	NCBP3	6.91449	5.79701		Host
	ATP2A3	0	1.44925		Host
	MGLL	50.1301	17.391		Host
	NTN4	5.18587	1.44925		Host
	BCS1L	17.2862	18.8403		Host
	NUAK1	0	1.44925		Host
	DPP8	5.18587	8.69552		Host
	SLC24A1	0	1.44925		Host
	LMAN1	17.2862	8.69552		Host
	HACD3	39.7583	21.7388		Host
	ZZEF1	1.72862	0		Host
	ENO1	245.464	279.706		Host
	SLC12A1	0	4.34776		Host
	MYDGF	391.533	197.823		Host
	TUBE1	25.9293	23.188		Host
	ARHGEF10L	1.72862	1.44925		Host
	ACTR6	5.18587	23.188		Host
	TIPIN	13.829	13.0433		Host
	SRI	238.55	188.403		Host
	EIF4G3	3.45725	5.79701		Host
	NUP37	5.18587	11.594		Host
	SEMA3A	0	1.44925		Host
	GTSE1	0	4.34776		Host
	TTC38	3.45725	5.79701		Host
	ACAT1	15.5576	43.4776		Host
	ZNF638	20.7435	8.69552		Host
	SLC25A40	6.91449	4.34776		Host
	TIMM21	17.2862	31.8836		Host
	ADD2	0	1.44925		Host
	FGF4	0	1.44925		Host
	RASAL2	8.64311	0		Host
	ZNF37A	8.64311	5.79701		Host
	MARK3	12.1004	10.1448		Host
	SLC25A3	152.119	231.88		Host
	FNDC3B	3.45725	1.44925		Host
	FOSL2	15.5576	2.89851		Host
	FRYL	3.45725	1.44925		Host
	TMEM131	5.18587	2.89851		Host
	FSCN1	1.72862	2.89851		Host
	PLD1	0	4.34776		Host
	DLG1	3.45725	4.34776		Host
	RAB7A	29.3866	42.0283		Host
	BCAP29	3.45725	5.79701		Host
	SART3	12.1004	5.79701		Host
	EXOSC7	17.2862	20.2895		Host
	KIFAP3	8.64311	8.69552		Host
	MKRN2	20.7435	15.9418		Host
	MCM6	8.64311	7.24626		Host
	REXO2	143.476	136.23		Host
	RBM7	15.5576	4.34776		Host
	RBMS2	0	3.05792		Host
	BAZ2A	5.18587	10.1448		Host
	PTPN23	1.72862	2.89851		Host
	MLH1	17.2862	21.7388		Host
	UNG	6.91449	8.69552		Host
	KLHL20	3.45725	5.79701		Host
	RGS11	1.72862	0		Host
	PLXNA2	3.45725	1.44925		Host
	SPAG5	1.72862	2.89851		Host
	ANKRD13A	8.64311	4.34776		Host
	TPD52	3.45725	11.594		Host
	TRAF4	0	1.44925		Host
	PAG1	1.72862	1.44925		Host
	GPATCH1	0	1.44925		Host
	ICAM3	6.91449	11.594		Host
	NT5C2	8.64311	11.594		Host
	MCAM	15.5576	8.69552		Host
	GPC4	0	2.89851		Host
	MBNL3	1.72862	1.44925		Host
	CAMSAP3	1.72862	0		Host
	RAP1GAP	1.72862	1.44925		Host
	XAB2	1.72862	1.44925		Host
	ARHGEF1	1.72862	0		Host
	STXBP2	12.1004	7.24626		Host
	NMRK2	0	2.89851		Host
	DGKD	0	1.44925		Host
	CTTNBP2	0	1.44925		Host
	TOP2B	6.91449	7.24626		Host
	TM9SF3	12.1004	11.594		Host
	NFKB2	1.72862	1.44925		Host
	UBE2T	25.9293	65.2164		Host
	PPP1R12B	3.45725	2.89851		Host
	DNAJC10	17.2862	14.4925		Host
	GTF3C1	3.45725	4.34776		Host
	IL4R	3.45725	0		Host
	USP33	14.6933	8.69552		Host
	PAK3	0	1.44925		Host
	SNRPA	10.3717	18.8403		Host
	SPAG6	5.18587	1.44925		Host
	EXOSC5	63.959	39.1298		Host
	DYNC1I2	15.5576	21.7388		Host
	APBB1IP	1.72862	0		Host
	LRCH4	1.72862	2.89851		Host
	FAM76B	8.64311	7.24626		Host
	POLD3	5.18587	4.34776		Host
	CAPZB	57.0445	53.6223		Host
	GPR137B	5.18587	4.34776		Host
	JADE1	3.45725	2.89851		Host
	SLC25A43	6.91449	5.79701		Host
	UBE2A	48.4014	75.3611		Host
	FGFR1	6.91449	5.79701		Host
	FBLN1	10.3717	11.594		Host
	ITGA8	0	1.44925		Host
	MAP2	0	1.44925		Host
	PIAS2	12.1004	1.44925		Host
	ARAF	1.72862	4.34776		Host
	MCCC1	5.18587	13.0433		Host
	LAMP3	1.72862	1.44925		Host
	NEBL	1.72862	0		Host
	ACER3	1.72862	11.594		Host
	UBE2K	22.4721	26.0865		Host
	PIK3C3	8.64311	2.89851		Host
	N4BP2	3.45725	2.89851		Host
	TIGAR	24.2007	21.7388		Host
	TULP3	5.18587	4.34776		Host
	SYNJ2	8.64311	1.44925		Host
	ADCY2	0	1.44925		Host
	PPP2R5C	8.64311	15.9418		Host
	PMS2P1	5.18587	0.724626		Host
	GNB1	22.4721	17.391		Host
	HOXA9	1.72862	1.44925		Host
	MLLT10	1.72862	4.34776		Host
	ZCWPW1	1.72862	1.44925		Host
	ITM2A	5.18587	0		Host
	NRDC	29.3866	34.7821		Host
	VDAC3	51.8587	66.6656		Host
	PCM1	12.1004	7.24626		Host
	TNRC6C	3.45725	1.44925		Host
	CBFA2T2	5.18587	0		Host
	ITCH	17.2862	1.44925		Host
	PKD2L2	0	1.44925		Host
	TP53INP2	19.0148	10.1448		Host
	SDF4	6.91449	15.9418		Host
	TOLLIP	20.7435	10.1448		Host
	UBE2D4	3.45725	4.34776		Host
	RUNX1T1	1.72862	0		Host
	THOC1	10.3717	10.1448		Host
	FKBP7	19.0148	15.9418		Host
	OSBPL6	12.1004	7.24626		Host
	XRCC5	58.7732	62.3179		Host
	LXN	13.829	15.9418		Host
	TNS1	0	1.44925		Host
	REXO1	3.45725	2.89851		Host
	SAR1A	42.3513	51.4485		Host
	RAPGEF3	0	1.44925		Host
	SENP1	1.72862	5.79701		Host
	CIC	1.72862	1.44925		Host
	FDFT1	126.189	157.969		Host
	PAFAH1B3	54.4516	59.4194		Host
	KIF22	10.3717	5.79701		Host
	CARMIL1	0	4.34776		Host
	PGM1	3.45725	5.79701		Host
	DDX1	53.5873	53.6223		Host
	DNM2	8.64311	11.594		Host
	EPB41L2	10.3717	13.0433		Host
	RIMS1	1.72862	0		Host
	MOXD1	1.72862	5.79701		Host
	STX7	10.3717	31.8836		Host
	RABL2B	4.32156	3.62313		Host
	KEAP1	12.1004	15.9418		Host
	PTPRH	1.72862	2.89851		Host
	DCT	0	1.44925		Host
	SLC35C2	10.3717	11.594		Host
	CRYBG3	8.64311	2.89851		Host
	EPHA6	0	1.44925		Host
	RFX3	1.72862	1.44925		Host
	RIF1	3.45725	2.89851		Host
	RAB21	6.91449	6.27526		Host
	SLC4A4	6.91449	4.34776		Host
	SMARCA2	12.1004	15.9418		Host
	SESN1	1.72862	0		Host
	SRCAP	0	1.44925		Host
	PUM3	5.18587	15.9418		Host
	KCNN2	1.72862	0		Host
	CNOT4	1.72862	2.89851		Host
	PSEN1	10.3717	0		Host
	CPOX	0	1.44925		Host
	CLDND1	31.1152	18.8403		Host
	MOK	8.64311	2.89851		Host
	HSP90AA1	293.866	327.531		Host
	RBL1	1.72862	1.44925		Host
	DLGAP4	12.1004	2.89851		Host
	NDC80	6.91449	5.79701		Host
	AP4E1	0	5.79701		Host
	RSBN1	1.72862	1.44925		Host
	MAGI3	1.72862	0		Host
	AFP	1.72862	0		Host
	TCF7	1.72862	2.89851		Host
	OSTM1	6.91449	1.44925		Host
	CDH7	0	2.89851		Host
	IMPG2	1.72862	1.44925		Host
	PCNP	48.4014	47.8253		Host
	EXD2	6.91449	1.44925		Host
	ARG2	41.4869	69.5641		Host
	MEF2C	1.72862	1.44925		Host
	UBA5	51.8587	28.9851		Host
	STK17B	2.59293	8.69552		Host
	CDC14B	13.829	0		Host
	ZNF510	3.45725	2.89851		Host
	LRP2	0	2.89851		Host
	ZNF506	0	2.89851		Host
	JMJD4	6.91449	7.24626		Host
	DUSP12	10.3717	20.2895		Host
	AACS	8.64311	1.44925		Host
	HSPB11	52.4291	34.7821		Host
	ATP8B1	1.72862	2.89851		Host
	IL12RB2	1.72862	0		Host
	SMARCD3	5.18587	4.34776		Host
	WDR70	8.64311	8.69552		Host
	STRADB	1.72862	10.1448		Host
	BZW1	106.31	96.8536		Host
	ME2	5.18587	15.9418		Host
	C5orf22	1.72862	5.79701		Host
	CCNT2	3.45725	0		Host
	FAM135A	1.72862	1.44925		Host
	EPB41L3	1.72862	5.79701		Host
	COBLL1	6.91449	2.89851		Host
	DLG3	0	1.44925		Host
	TRAF5	1.72862	0		Host
	MRPL22	233.364	144.201		Host
	GEMIN5	8.64311	2.89851		Host
	OPRK1	1.72862	0		Host
	NFE2L1	5.18587	5.79701		Host
	GSK3B	17.2862	4.34776		Host
	ITGB5	8.64311	1.44925		Host
	ERC1	13.829	5.79701		Host
	XPO1	1.72862	11.594		Host
	RNF13	3.45725	5.07238		Host
	PALB2	1.72862	5.79701		Host
	DOPEY1	1.72862	2.89851		Host
	LYRM2	17.2862	8.69552		Host
	BCKDHB	3.45725	1.44925		Host
	KAT6A	5.18587	0		Host
	ZCCHC6	6.91449	2.89851		Host
	ULK2	1.72862	1.44925		Host
	TNPO1	13.829	2.89851		Host
	PLOD1	6.91449	2.89851		Host
	P2RX5	1.72862	1.44925		Host
	ITGAE	32.8438	46.3761		Host
	DIS3	15.5576	11.594		Host
	PIBF1	6.91449	2.89851		Host
	TDRD3	3.45725	0		Host
	NUFIP1	9.50742	15.2172		Host
	PDS5B	19.0148	8.69552		Host
	OXCT1	6.91449	8.69552		Host
	RRAGB	0	1.44925		Host
	CYLD	6.91449	4.34776		Host
	SLC27A5	10.3717	1.44925		Host
	ZNF416	3.45725	1.44925		Host
	ZNF586	1.72862	0		Host
	ZNF446	5.18587	1.44925		Host
	ZNF264	0	2.89851		Host
	RPS5	198.792	197.098		Host
	FAT1	6.91449	7.24626		Host
	YTHDC1	22.4721	8.69552		Host
	CHMP2B	36.3011	28.9851		Host
	SMAP2	17.2862	1.44925		Host
	PPIE	43.2156	39.1298		Host
	ZMPSTE24	5.18587	4.34776		Host
	STARD7	10.3717	4.34776		Host
	NOA1	5.18587	14.4925		Host
	REST	12.1004	5.79701		Host
	SSH1	0	2.89851		Host
	GSTP1	468.457	404.341		Host
	APLP2	24.2007	11.594		Host
	FAM234B	1.72862	1.44925		Host
	SLCO1A2	0	1.44925		Host
	WBP11	19.0148	13.0433		Host
	EIF3I	338.81	297.097		Host
	NKAIN1	0	1.44925		Host
	TXLNA	4.32156	0		Host
	NCOA1	3.45725	2.89851		Host
	AGBL5	8.64311	13.0433		Host
	KIF3C	5.18587	0		Host
	RAB10	31.1152	28.9851		Host
	HADHA	27.658	33.3328		Host
	MAPRE3	1.72862	0		Host
	CAD	5.18587	1.44925		Host
	CD59	31.1152	40.5791		Host
	CD82	5.18587	11.594		Host
	BCORL1	0	1.44925		Host
	ATRX	12.1004	8.69552		Host
	AK6	140.018	114.491		Host
	MYNN	22.4721	13.0433		Host
	SCAMP1	3.45725	7.24626		Host
	PREP	3.45725	2.89851		Host
	HACE1	1.72862	0		Host
	SEH1L	6.91449	2.89851		Host
	WDR47	10.3717	2.89851		Host
	WDFY1	17.2862	4.34776		Host
	OVGP1	1.72862	0		Host
	SLC25A24	0	2.89851		Host
	MAP3K4	1.72862	0		Host
	ABCB1	1.72862	0		Host
	ZNF213	3.45725	5.79701		Host
	AKR1B1	77.788	53.6223		Host
	CPNE3	6.91449	8.69552		Host
	RRN3	4.32156	4.34776		Host
	CTTN	20.7435	26.0865		Host
	WNT11	1.72862	1.44925		Host
	MTIF2	8.64311	17.391		Host
	DDHD2	10.3717	5.79701		Host
	TTC39A	0	5.79701		Host
	MGST2	5.18587	4.34776		Host
	ATG16L1	5.18587	11.594		Host
	POMGNT1	24.2007	17.391		Host
	RAD54L	1.72862	0		Host
	MAST2	5.18587	11.594		Host
	DNAJA1	124.461	126.085		Host
	B4GALT1	1.72862	2.89851		Host
	CHMP5	20.7435	53.6223		Host
	NFX1	0	5.79701		Host
	DIMT1	22.4721	14.4925		Host
	IPO11	6.91449	2.89851		Host
	EIF2AK1	32.8438	34.7821		Host
	EPDR1	0	1.44925		Host
	SNX10	0	1.44925		Host
	SEPHS1	3.45725	2.89851		Host
	MRPL28	100.26	78.2596		Host
	HBQ1	3.45725	4.34776		Host
	ITPKC	1.72862	4.34776		Host
	RBM22	19.0148	8.69552		Host
	TMED2	58.7732	52.1731		Host
	ERO1B	5.18587	4.34776		Host
	ZFAND6	53.5873	78.2596		Host
	TXLNG	3.45725	2.89851		Host
	HUWE1	22.4721	14.4925		Host
	ZW10	1.72862	10.1448		Host
	NOX4	3.45725	1.44925		Host
	ACOX3	5.18587	4.34776		Host
	MTMR2	8.64311	11.594		Host
	PPP1R15A	79.5166	63.7671		Host
	HSD17B14	3.45725	2.89851		Host
	TRIP6	27.658	24.6373		Host
	SRRT	8.64311	4.34776		Host
	BAX	8.64311	4.34776		Host
	NLK	0	2.89851		Host
	PIGS	0	1.44925		Host
	ADAMTS2	1.72862	1.44925		Host
	ATXN7L3	1.72862	0		Host
	PGS1	8.64311	2.89851		Host
	PSMC5	127.918	79.7089		Host
	UIMC1	3.45725	1.44925		Host
	MMP2	0	2.89851		Host
	LPCAT2	0	4.34776		Host
	OGFOD1	22.4721	24.6373		Host
	SH3BP2	1.72862	0		Host
	NOP14	5.18587	2.89851		Host
	ADD1	19.0148	7.24626		Host
	L2HGDH	1.72862	1.44925		Host
	C14orf166	126.189	198.548		Host
	NID2	0	1.44925		Host
	GMCL1	12.1004	7.97089		Host
	SF3B2	27.658	17.391		Host
	KLHL42	3.45725	0		Host
	GNAS	271.394	239.127		Host
	DNM1L	27.658	11.594		Host
	PTHLH	1.72862	2.89851		Host
	ERGIC2	13.829	26.0865		Host
	TFAP2C	1.72862	1.44925		Host
	AURKA	15.5576	13.0433		Host
	PIR	0	2.89851		Host
	AAMDC	82.9739	53.6223		Host
	RFX2	1.72862	0		Host
	METTL2A	10.3717	2.89851		Host
	SULT2B1	0	1.44925		Host
	ALG6	1.72862	14.4925		Host
	CNOT3	1.72862	0		Host
	PTPN4	3.45725	1.44925		Host
	DDX18	41.4869	34.7821		Host
	GNA11	10.3717	4.34776		Host
	ASAP3	0	1.44925		Host
	EDEM2	6.91449	8.69552		Host
	TPX2	27.658	11.594		Host
	PDRG1	48.4014	24.6373		Host
	EPB41L1	3.45725	4.34776		Host
	DOCK9	3.45725	1.44925		Host
	ANKRD10	0	13.0433		Host
	TGDS	22.4721	15.9418		Host
	DOCK3	1.72862	0		Host
	C3orf18	1.72862	8.69552		Host
	COQ9	17.2862	8.69552		Host
	TMEM40	0	1.44925		Host
	KIF9	3.45725	8.69552		Host
	CRLS1	27.658	33.3328		Host
	ATRN	3.45725	0		Host
	SMOX	12.1004	15.9418		Host
	FKBP1A	8.64311	21.0142		Host
	NSFL1C	44.9442	31.8836		Host
	SLC4A11	3.45725	1.44925		Host
	C20orf194	0	1.44925		Host
	ZNF343	0	2.89851		Host
	CPXM1	0	1.44925		Host
	MAVS	1.72862	0		Host
	LZTS3	1.72862	1.44925		Host
	XRN2	8.64311	14.4925		Host
	KIZ	8.64311	5.79701		Host
	DYNLL1	146.069	252.895		Host
	TESC	12.1004	7.24626		Host
	SNX5	15.5576	13.0433		Host
	RPL6	128.921	112.317		Host
	MAPKAPK5	5.18587	14.4925		Host
	ESF1	20.7435	14.4925		Host
	RBBP9	0	2.89851		Host
	ANAPC5	50.1301	47.8253		Host
	SLC23A2	1.72862	0		Host
	SLC8B1	0	2.89851		Host
	TMEM230	58.7732	66.6656		Host
	DZANK1	0	1.44925		Host
	KDM2B	5.18587	0		Host
	TASP1	5.18587	1.44925		Host
	RPLP0	331.602	337.198		Host
	PXN	6.91449	7.24626		Host
	SIRT4	3.45725	7.24626		Host
	RPH3A	1.72862	0		Host
	KIF16B	5.18587	0		Host
	TRMT6	17.2862	13.0433		Host
	PEBP1	79.5166	111.592		Host
	BRAP	8.64311	18.8403		Host
	ERP29	67.4163	81.1581		Host
	NOS1	1.72862	0		Host
	FUS	3.45725	4.34776		Host
	IGBP1	12.1004	13.0433		Host
	FXYD5	178.048	82.6074		Host
	ZNF302	1.72862	0		Host
	GRAMD1A	3.45725	1.44925		Host
	CDIP1	13.829	4.34776		Host
	GANAB	8.64311	7.24626		Host
	GMIP	0	1.44925		Host
	RBM41	3.45725	5.79701		Host
	BIRC5	0	7.24626		Host
	MLF2	183.234	149.273		Host
	OTUB2	1.72862	1.44925		Host
	DDX24	34.5725	52.1731		Host
	ZBTB25	5.18587	2.89851		Host
	NECAP1	12.1004	2.89851		Host
	ANKRD24	0	1.44925		Host
	DHX32	10.3717	10.1448		Host
	RCOR1	5.18587	1.44925		Host
	GPATCH2L	3.45725	11.594		Host
	LTBP4	1.72862	1.44925		Host
	BLVRB	171.998	153.621		Host
	SLC9A1	6.91449	0		Host
	SPTLC1	6.91449	18.8403		Host
	PAPOLA	13.829	15.9418		Host
	CCNK	32.8438	28.9851		Host
	PCBP4	6.91449	15.9418		Host
	YPEL3	17.2862	24.6373		Host
	MRPS33	41.9191	36.2313		Host
	NDUFB2	178.048	149.273		Host
	NUDC	48.4014	52.8977		Host
	MAEA	27.658	24.6373		Host
	ICAM1	1.72862	2.89851		Host
	STRN4	3.45725	13.0433		Host
	MUL1	3.45725	2.89851		Host
	PDCD7	1.72862	5.79701		Host
	SPG21	17.2862	8.69552		Host
	DNAJB11	53.5873	31.8836		Host
	P3H2	0	2.89851		Host
	GNPTG	10.3717	15.9418		Host
	ZNF268	8.64311	13.0433		Host
	GOLGA3	3.45725	0		Host
	PABPC4	8.64311	1.44925		Host
	CERS4	0	2.89851		Host
	MCOLN1	5.18587	1.44925		Host
	USP48	3.45725	2.89851		Host
	PDPR	8.64311	0		Host
	AARS	27.658	40.5791		Host
	GLG1	1.72862	4.34776		Host
	KIF4A	3.45725	1.44925		Host
	TNRC6A	8.64311	7.24626		Host
	PLEKHG2	0	4.34776		Host
	DLL3	8.64311	5.79701		Host
	NAT14	0	2.89851		Host
	PITPNM2	0	1.44925		Host
	EXOC1	3.45725	7.24626		Host
	RBM27	5.18587	4.34776		Host
	OSBPL8	15.5576	11.594		Host
	DTX2	0	1.44925		Host
	PUS7	0	1.44925		Host
	LAMB1	0	2.89851		Host
	DLD	27.658	28.9851		Host
	WDR7	0	1.44925		Host
	TXNL1	164.219	144.925		Host
	ABCC6	0	0.724626		Host
	CMTM6	3.45725	4.34776		Host
	ITGA6	1.72862	1.44925		Host
	MAP3K20	8.64311	11.594		Host
	FH	24.2007	17.391		Host
	SEL1L3	1.72862	4.34776		Host
	CDV3	15.5576	8.69552		Host
	MYO15A	0	1.44925		Host
	ALKBH5	1.72862	1.44925		Host
	NLRP1	3.45725	4.34776		Host
	PITPNM3	0	5.79701		Host
	SPAG7	8.64311	28.9851		Host
	ORC6	6.91449	6.15932		Host
	ZFHX4	1.72862	0		Host
	ZC3HC1	12.9647	8.69552		Host
	RGS17	0	10.1448		Host
	TMEM101	6.91449	0		Host
	CCDC80	0	8.69552		Host
	PSME1	19.0148	27.5358		Host
	PPP2R3C	65.6877	55.0716		Host
	HAUS4	1.72862	2.89851		Host
	OSGEP	25.9293	33.3328		Host
	SLC22A17	0	1.44925		Host
	RNF31	4.32156	4.34776		Host
	SCFD1	38.0297	30.4343		Host
	G2E3	6.91449	11.594		Host
	HECTD1	6.91449	4.34776		Host
	HNRNPC	227.314	257.489		Host
	SUPT16H	26.7937	11.594		Host
	TOX4	46.6728	27.5358		Host
	GEMIN2	10.3717	5.79701		Host
	TINF2	31.1152	13.0433		Host
	TBL1Y	0	1.44925		Host
	TYRO3	10.3717	4.34776		Host
	SNAP23	13.829	15.9418		Host
	PHGDH	88.1598	92.7522		Host
	EZR	34.5725	33.3328		Host
	MYL6	1464.14	1184.04		Host
	CLSPN	5.18587	11.594		Host
	RFFL	1.72862	1.44925		Host
	MFSD11	8.64311	7.24626		Host
	DPYSL2	8.64311	8.69552		Host
	GPATCH2	6.91449	2.89851		Host
	NUP50	6.91449	1.44925		Host
	CDC45	3.45725	7.24626		Host
	COMT	22.4721	17.391		Host
	ECHDC1	38.0297	27.5358		Host
	LRRFIP2	6.91449	11.594		Host
	SEC22C	10.3717	23.188		Host
	XYLB	0	1.44925		Host
	HDAC6	5.18587	0		Host
	GABRP	1.72862	0		Host
	CDC6	24.2007	10.1448		Host
	UPRT	0	2.89851		Host
	CDC23	5.18587	10.1448		Host
	AAAS	15.5576	17.391		Host
	CBX5	22.4721	13.0433		Host
	FMO2	0	1.44925		Host
	SUCO	3.45725	1.44925		Host
	MSH2	13.829	18.8403		Host
	MAP3K1	1.72862	0		Host
	DHPS	32.8438	39.1298		Host
	HOOK2	1.72862	0		Host
	NXPE1	0	1.44925		Host
	ARCN1	5.18587	8.69552		Host
	EPB41L4B	0	4.34776		Host
	TMEM38B	6.91449	2.89851		Host
	PSMD5	10.3717	8.69552		Host
	PTGS1	3.45725	2.89851		Host
	NUP188	1.72862	2.89851		Host
	CRAT	1.72862	11.594		Host
	SH2D3C	0	1.44925		Host
	NANS	178.048	99.9984		Host
	TBC1D2	6.05018	4.34776		Host
	WHRN	1.72862	5.79701		Host
	CWF19L1	8.64311	11.594		Host
	SEMA4G	0	1.44925		Host
	BTAF1	3.45725	1.44925		Host
	IKZF5	5.18587	2.89851		Host
	SORBS1	3.45725	1.44925		Host
	CRTAC1	3.45725	0		Host
	BAMBI	34.5725	11.594		Host
	IL11	13.829	15.9418		Host
	MYO3A	0	4.34776		Host
	WAC	17.2862	11.594		Host
	CREM	27.658	24.6373		Host
	NUBP2	51.8587	59.4194		Host
	HIVEP1	0	4.34776		Host
	FKBP5	8.64311	7.24626		Host
	SRPK1	19.0148	17.391		Host
	BRPF3	3.45725	0		Host
	MRPS18A	32.8438	33.3328		Host
	TMEM14A	25.9293	11.594		Host
	EFHC1	1.72862	2.89851		Host
	HSP90AB1	254.108	290.575		Host
	CDC5L	10.3717	14.4925		Host
	ITPR3	10.3717	4.34776		Host
	ZNF184	3.45725	7.24626		Host
	DSP	19.0148	8.69552		Host
	SIRT1	0	7.24626		Host
	HNRNPH3	24.2007	37.6806		Host
	IFT74	12.1004	10.1448		Host
	JAK2	3.45725	2.89851		Host
	ABL1	1.72862	0		Host
	ACOT7	27.658	49.2746		Host
	SH3GLB1	44.9442	57.9701		Host
	CDC7	1.72862	2.89851		Host
	PCSK5	3.45725	5.07238		Host
	SCD	20.7435	7.24626		Host
	TMED1	12.1004	8.69552		Host
	ABLIM1	1.72862	0		Host
	ERMP1	1.72862	0		Host
	RAB18	86.4311	57.9701		Host
	HSD17B7P2	3.45725	0.724626		Host
	PRTFDC1	5.18587	13.0433		Host
	TSPAN15	0	2.89851		Host
	H2AFY2	3.45725	0		Host
	WASHC2A	3.45725	4.34776		Host
	MAST3	0	2.89851		Host
	MZF1	0	1.44925		Host
	OCEL1	6.91449	1.44925		Host
	MYO9B	0	1.44925		Host
	KCNK6	8.64311	4.34776		Host
	CATSPERG	0	1.44925		Host
	PSMD8	174.591	215.939		Host
	SETD1A	3.45725	1.44925		Host
	BCL7C	20.7435	17.391		Host
	CIRBP	20.7435	8.69552		Host
	ATP5D	51.8587	72.4626		Host
	CBARP	1.72862	0		Host
	PRKY	1.72862	0		Host
	HNRNPM	22.4721	18.8403		Host
	2002-03-01	12.1004	24.6373		Host
	NDUFB7	95.0742	63.7671		Host
	TECR	92.4813	90.5783		Host
	TIMM13	51.8587	76.8104		Host
	CDC34	65.6877	57.9701		Host
	MTAP	0	7.24626		Host
	MISP	1.72862	0		Host
	CEP170B	1.72862	0		Host
	POLR2E	138.29	101.448		Host
	POLRMT	8.64311	5.79701		Host
	RASSF7	5.18587	5.79701		Host
	GADD45B	17.2862	37.6806		Host
	PALM	0	1.44925		Host
	MKNK2	10.3717	5.79701		Host
	ARVCF	0	1.44925		Host
	TRMT2A	5.18587	1.44925		Host
	RANBP1	105.446	66.6656		Host
	ZDHHC8	0	2.89851		Host
	KLHL22	1.72862	1.44925		Host
	MED15	3.45725	8.69552		Host
	SNAP29	41.4869	34.7821		Host
	CRKL	3.45725	1.44925		Host
	LZTR1	6.91449	0		Host
	MMP11	0	1.44925		Host
	SMARCB1	1.72862	2.89851		Host
	DERL3	44.3737	23.9127		Host
	BCL2L13	20.7435	17.391		Host
	DDTL	7.7788	20.2895		Host
	DDT	40.6226	45.6515		Host
	GSTT2	0.864311	0		Host
	CABIN1	3.45725	0		Host
	TBC1D10A	1.72862	2.89851		Host
	SF3A1	5.18587	4.34776		Host
	SEC14L2	1.72862	0		Host
	SPECC1L	1.72862	0		Host
	PPIL2	3.45725	1.44925		Host
	YPEL1	1.72862	2.89851		Host
	SNRPD3	72.6022	59.4194		Host
	PES1	8.64311	21.7388		Host
	MAPK1	13.829	14.4925		Host
	PPM1F	1.72862	2.89851		Host
	SLC35E4	1.72862	3.62313		Host
	TOP3B	5.18587	3.62313		Host
	ESS2	5.18587	4.34776		Host
	CRYBB2P1	45.8085	26.8112		Host
	LRP5L	3.45725	1.44925		Host
	SLC25A1	19.0148	31.8836		Host
	GGA1	12.1004	11.594		Host
	LGALS1	1681.09	1073.17		Host
	HPS4	1.72862	4.34776		Host
	PIK3IP1	1.72862	0		Host
	SRRD	17.2862	31.8836		Host
	TRIOBP	10.3717	10.1448		Host
	TFIP11	17.2862	14.4925		Host
	GCAT	6.91449	18.8403		Host
	ANKRD54	15.5576	11.594		Host
	EIF3L	55.3159	34.7821		Host
	SNU13	155.576	215.939		Host
	MICALL1	0	1.44925		Host
	POLR2F	74.3308	52.1731		Host
	CCDC134	0	1.44925		Host
	DEPDC5	0	4.34776		Host
	PICK1	3.45725	4.34776		Host
	CENPM	10.3717	8.69552		Host
	2003-09-01	1.72862	1.44925		Host
	TPTEP1	0	1.44925		Host
	KDELR3	19.0148	28.9851		Host
	DDX17	13.829	2.89851		Host
	HSCB	29.3866	28.9851		Host
	CBY1	3.45725	4.34776		Host
	TOMM22	43.2156	66.6656		Host
	XBP1	46.6728	57.9701		Host
	RTCB	51.8587	42.0283		Host
	JOSD1	8.64311	4.34776		Host
	FBXO7	27.658	40.5791		Host
	GTPBP1	6.91449	1.44925		Host
	POLDIP3	5.18587	0		Host
	RAB36	1.72862	0		Host
	TIMP3	17.2862	10.1448		Host
	PPP6R2	5.18587	4.34776		Host
	SBF1	1.72862	4.34776		Host
	SUN2	0	1.44925		Host
	CYB5R3	27.658	30.4343		Host
	DNAL4	0	2.89851		Host
	LMF2	1.72862	0		Host
	RHBDD3	12.1004	11.594		Host
	PACSIN2	1.72862	11.594		Host
	TTLL1	1.72862	2.89851		Host
	RASL10A	0	1.44925		Host
	AP1B1	3.45725	4.34776		Host
	HMGXB4	5.18587	0		Host
	TOM1	12.1004	4.34776		Host
	NEFH	0	4.34776		Host
	CHKB	1.72862	11.594		Host
	BIK	22.4721	28.9851		Host
	HMOX1	1.72862	14.4925		Host
	MCAT	5.18587	2.89851		Host
	THOC5	6.91449	2.89851		Host
	MCM5	19.0148	24.6373		Host
	ARSA	32.8438	15.9418		Host
	TSPO	92.4813	134.78		Host
	TTLL12	1.72862	1.44925		Host
	CBX7	0	1.44925		Host
	CABP7	17.2862	10.1448		Host
	RPL3	211.756	223.91		Host
	ZMAT5	38.0297	34.7821		Host
	RBFOX2	29.3866	14.4925		Host
	SYNGR1	36.3011	31.8836		Host
	ASCC2	13.829	14.4925		Host
	MTMR3	5.18587	4.34776		Host
	MIEF1	19.0148	5.79701		Host
	APOL1	0	1.44925		Host
	MYH9	13.829	10.1448		Host
	SAMM50	24.2007	11.594		Host
	TXN2	46.6728	47.8253		Host
	FOXRED2	5.18587	2.89851		Host
	EIF3D	43.2156	28.9851		Host
	TNRC6B	1.72862	4.34776		Host
	SGSM3	3.45725	7.24626		Host
	IFT27	5.18587	2.89851		Host
	KIAA0930	0	1.44925		Host
	SLC25A17	10.3717	15.9418		Host
	UPK3A	0	1.44925		Host
	FAM118A	1.72862	1.44925		Host
	KCTD17	0	1.44925		Host
	ST13	36.3011	39.1298		Host
	RBX1	101.989	159.418		Host
	EP300	13.829	2.89851		Host
	L3MBTL2	1.72862	4.34776		Host
	RANGAP1	6.91449	7.24626		Host
	ZC3H7B	1.72862	4.34776		Host
	PHF5A	1.72862	5.79701		Host
	ACO2	34.5725	56.5209		Host
	POLR3H	38.0297	33.3328		Host
	TRMU	20.7435	11.594		Host
	PMM1	15.5576	27.5358		Host
	DESI1	17.2862	11.594		Host
	CERK	1.72862	8.69552		Host
	BRD1	1.72862	2.89851		Host
	ZBED4	1.72862	0		Host
	ABHD4	13.829	8.69552		Host
	KHNYN	20.7435	13.0433		Host
	FKBP3	242.007	271.01		Host
	SDR39U1	39.7583	36.2313		Host
	RBM23	12.1004	17.391		Host
	PRMT5	34.5725	20.2895		Host
	COCH	8.64311	0		Host
	AP4S1	8.64311	5.79701		Host
	POLE2	1.72862	7.24626		Host
	VCPKMT	0	2.89851		Host
	SOS2	3.45725	8.69552		Host
	NIN	8.64311	4.34776		Host
	PYGL	10.3717	20.2895		Host
	TRIM9	0	2.89851		Host
	PSMC6	50.9944	85.5059		Host
	GNPNAT1	25.9293	5.79701		Host
	DDHD1	12.1004	1.44925		Host
	CDKN3	48.4014	73.9119		Host
	CNIH1	32.8438	42.0283		Host
	CGRRF1	43.2156	30.4343		Host
	ATP6V1D	70.8735	78.2596		Host
	PLEK2	0	5.79701		Host
	PIGH	46.6728	14.4925		Host
	PSMA3	121.004	160.867		Host
	VTI1B	51.8587	62.3179		Host
	TIMM9	10.3717	13.0433		Host
	GSTZ1	5.18587	8.69552		Host
	KIAA0586	6.91449	1.44925		Host
	TMED8	0	2.89851		Host
	SAMD15	1.72862	0		Host
	AHSA1	51.8587	59.4194		Host
	DAAM1	13.829	7.24626		Host
	SPTLC2	0	5.79701		Host
	RIN3	3.45725	0		Host
	LGMN	24.2007	15.9418		Host
	ALKBH1	1.72862	10.1448		Host
	SNW1	48.4014	40.5791		Host
	ITPK1	5.18587	1.44925		Host
	DHRS7	48.4014	55.0716		Host
	PPM1A	6.91449	7.24626		Host
	GALNT16	0	2.89851		Host
	CEP128	0	4.34776		Host
	ERH	20.7435	40.5791		Host
	HIF1A	10.3717	26.246		Host
	SUSD6	10.3717	0		Host
	SRSF5	36.3011	20.2895		Host
	SLC10A1	0	1.44925		Host
	EIF5	620.576	284.054		Host
	DICER1	1.72862	0		Host
	ZFYVE21	13.829	23.188		Host
	MTHFD1	5.18587	10.1448		Host
	ZC3H14	17.2862	5.79701		Host
	TELO2	0	1.44925		Host
	PCNX1	1.72862	0		Host
	BDKRB1	1.72862	0		Host
	GSKIP	51.8587	56.5209		Host
	VRK1	22.4721	20.2895		Host
	PSMC1	30.8213	41.5501		Host
	PAPLN	0	1.44925		Host
	RPS6KA5	1.72862	1.44925		Host
	PPP4R3A	0	1.44925		Host
	C14orf93	0	1.44925		Host
	PSMB5	259.293	202.895		Host
	YY1	8.64311	7.24626		Host
	ACIN1	10.3717	1.44925		Host
	CCNB1IP1	15.5576	24.6373		Host
	TRIP11	15.5576	11.594		Host
	APEX1	43.2156	37.6806		Host
	PABPN1	3.45725	10.1448		Host
	EFS	0	1.44925		Host
	ARHGAP5	13.829	8.69552		Host
	CINP	19.0148	28.9851		Host
	SRP54	38.0297	53.6223		Host
	CHD8	1.72862	5.79701		Host
	PCK2	19.0148	27.5358		Host
	KIAA0391	0	2.89851		Host
	DCAF11	5.18587	13.0433		Host
	PSMA6	20.7435	20.5359		Host
	NFKBIA	10.3717	17.391		Host
	EMC9	24.2007	11.594		Host
	PSME2	51.8587	44.9268		Host
	BRMS1L	6.91449	5.79701		Host
	TM9SF1	3.45725	1.44925		Host
	SEC23A	5.18587	4.34776		Host
	GMPR2	34.5725	24.6373		Host
	PNN	8.64311	14.4925		Host
	RABGGTA	10.3717	7.24626		Host
	NFATC4	1.72862	0		Host
	PLTP	20.7435	17.391		Host
	PCIF1	6.91449	2.89851		Host
	GSS	13.829	8.69552		Host
	TRPC4AP	12.1004	5.79701		Host
	PYGB	8.64311	10.1448		Host
	ABHD12	38.0297	21.7388		Host
	PROCR	5.18587	0		Host
	GINS1	1.72862	0		Host
	NINL	1.72862	2.89851		Host
	UQCC1	8.64311	7.24626		Host
	IFT52	17.2862	8.69552		Host
	MYBL2	19.0148	0		Host
	NDRG3	48.4014	79.7089		Host
	SLA2	8.64311	11.594		Host
	C20orf24	115.818	92.7522		Host
	NFATC2	1.72862	2.89851		Host
	STK4	22.4721	8.69552		Host
	ADNP	24.2007	4.34776		Host
	PFDN4	77.788	99.9984		Host
	DOK5	5.18587	2.89851		Host
	CSTF1	8.64311	4.34776		Host
	RAE1	29.3866	26.0865		Host
	TPD52L2	19.0148	21.7388		Host
	DNAJC5	5.18587	0		Host
	NELFCD	13.829	21.7388		Host
	PRPF6	19.0148	10.1448		Host
	PRELID3B	36.3011	28.9851		Host
	MTG2	12.9647	5.79701		Host
	PSMA7	382.026	430.79		Host
	SLCO4A1	1.72862	1.44925		Host
	MRGBP	12.1004	4.34776		Host
	TCFL5	3.45725	0		Host
	DIDO1	1.72862	0		Host
	GID8	3.45725	2.89851		Host
	ARFGAP1	1.72862	0		Host
	CHRNA4	0	1.44925		Host
	EEF1A2	1.72862	8.69552		Host
	C20orf27	3.45725	8.69552		Host
	SPEF1	0	1.44925		Host
	CDC25B	1.72862	0		Host
	RNF24	8.64311	7.24626		Host
	ARFRP1	8.64311	7.24626		Host
	NDUFAF5	10.3717	13.0433		Host
	TRIB3	101.989	89.8537		Host
	CSNK2A1	22.4721	29.7097		Host
	CDS2	6.91449	4.34776		Host
	HM13	63.959	46.3761		Host
	SNPH	1.72862	0		Host
	SIRPB1	0	3.62313		Host
	SEC23B	31.1152	23.188		Host
	PLCB4	0	1.44925		Host
	MYL9	5.18587	21.7388		Host
	HCK	1.72862	5.79701		Host
	TM9SF4	3.45725	1.44925		Host
	CRNKL1	12.1004	13.0433		Host
	POFUT1	0	2.89851		Host
	SAMHD1	5.18587	5.79701		Host
	KIF3B	0	1.44925		Host
	NOP56	29.3866	40.5791		Host
	MANBAL	20.7435	13.7679		Host
	IDH3B	24.2007	30.4343		Host
	MAPRE1	44.9442	13.0433		Host
	JAG1	8.64311	0		Host
	CDK5RAP1	19.0148	11.594		Host
	SNTA1	6.91449	13.0433		Host
	TTI1	3.45725	2.89851		Host
	E2F1	12.1004	5.79701		Host
	RPRD1B	0	1.44925		Host
	PXMP4	3.45725	4.34776		Host
	CHMP4B	0	2.89851		Host
	CST3	31.1152	46.3761		Host
	ACTR5	5.18587	1.44925		Host
	WFDC2	0	2.89851		Host
	AHCY	15.5576	18.8403		Host
	FAM83D	1.72862	4.34776		Host
	DHX35	5.18587	1.44925		Host
	DNTTIP1	32.8438	27.5358		Host
	MAP1LC3A	12.1004	40.5791		Host
	PIGU	5.18587	1.44925		Host
	TNNC2	1.72862	0		Host
	ACOT8	22.4721	43.4776		Host
	APMAP	8.64311	2.89851		Host
	ZNF516	1.72862	1.44925		Host
	ADNP2	0	1.44925		Host
	RBFA	5.18587	8.69552		Host
	USP14	8.64311	18.8403		Host
	VAPA	96.8029	109.419		Host
	METTL4	0	7.24626		Host
	LPIN2	0	1.44925		Host
	SMCHD1	0	5.79701		Host
	MYL12A	946.732	934.159		Host
	CEP76	1.72862	5.79701		Host
	ST8SIA5	3.45725	0		Host
	CEP192	0	1.44925		Host
	RNMT	36.3011	18.8403		Host
	SMAD7	0	1.44925		Host
	LIPG	1.72862	1.44925		Host
	LAMA1	1.72862	2.89851		Host
	RNF125	0	1.44925		Host
	ANKRD12	12.1004	10.1448		Host
	POLI	5.18587	2.89851		Host
	MIB1	6.91449	1.44925		Host
	RBBP8	22.4721	21.7388		Host
	RIOK3	8.64311	17.391		Host
	CSTF2	12.1004	7.24626		Host
	MXRA5	0	1.44925		Host
	VSIG1	0	0.391298		Host
	PSMD10	24.2007	24.6373		Host
	ATG4A	10.3717	8.69552		Host
	STS	0	1.44925		Host
	TBL1X	1.72862	0		Host
	PGRMC1	13.829	18.8403		Host
	POLA1	1.72862	1.44925		Host
	MID1	1.72862	2.89851		Host
	NKAP	25.9293	14.4925		Host
	NXT2	1.72862	2.89851		Host
	ATP1B4	0	1.44925		Host
	MCTS2P	0	0.724626		Host
	ALG13	5.18587	4.34776		Host
	PRPS2	1.72862	2.89851		Host
	MOSPD1	5.18587	11.594		Host
	AMMECR1	5.18587	0		Host
	WDR13	8.64311	2.89851		Host
	SUV39H1	1.72862	4.34776		Host
	SRPX	0	1.44925		Host
	XIAP	1.72862	4.34776		Host
	STAG2	3.45725	2.89851		Host
	ATP11C	0	5.79701		Host
	CCDC22	1.72862	0		Host
	SYP	0	1.44925		Host
	PLP2	17.2862	27.5358		Host
	PLS3	3.45725	5.79701		Host
	NAA10	22.4721	26.0865		Host
	ELF4	3.45725	1.44925		Host
	SMARCA1	3.45725	4.34776		Host
	MTMR8	3.45725	0		Host
	RBBP7	29.3866	31.8836		Host
	SLC25A14	5.18587	10.1448		Host
	FMR1	3.45725	2.89851		Host
	PIM2	1.72862	5.79701		Host
	SLC35A2	10.3717	4.34776		Host
	PQBP1	19.0148	18.8403		Host
	EMD	6.91449	4.34776		Host
	TAZ	6.91449	1.44925		Host
	PGK1	81.2453	143.476		Host
	MAGT1	17.2862	4.34776		Host
	SMS	94.2099	125.36		Host
	UBL4A	6.91449	4.34776		Host
	EEA1	29.3866	4.34776		Host
	RP2	0	4.34776		Host
	JADE3	1.72862	0		Host
	CDK16	27.658	18.8403		Host
	USP11	17.2862	15.9418		Host
	HTATSF1	24.2007	14.4925		Host
	TIMP1	136.561	327.531		Host
	GABRE	0	1.44925		Host
	FGD1	1.72862	0		Host
	PIN4	32.8438	40.5791		Host
	PORCN	13.829	18.8403		Host
	MAGED2	65.6877	42.0283		Host
	RBM3	10.3717	10.1448		Host
	SYTL4	5.18587	0		Host
	ZDHHC15	0	2.89851		Host
	CENPI	1.72862	0		Host
	DRP2	1.72862	0		Host
	PBDC1	29.3866	7.24626		Host
	GLA	19.0148	10.1448		Host
	ARMCX3	58.7732	33.3328		Host
	BEX4	70.8735	85.5059		Host
	NALCN	1.72862	1.44925		Host
	FGF14	3.45725	0		Host
	NDFIP2	20.7435	26.0865		Host
	FNDC3A	6.91449	10.1448		Host
	CDADC1	1.72862	2.89851		Host
	CAB39L	3.45725	0		Host
	KLF5	10.3717	10.1448		Host
	STK24	13.829	11.594		Host
	DNAJC3	24.2007	21.7388		Host
	UGGT2	8.64311	2.89851		Host
	ARHGEF7	6.91449	0		Host
	FGF9	3.45725	0		Host
	SGCG	10.3717	4.34776		Host
	PARP4	6.91449	4.34776		Host
	SUPT20H	5.18587	4.34776		Host
	MRPS31	17.2862	14.4925		Host
	KPNA3	12.1004	8.69552		Host
	FLT1	1.72862	0		Host
	RGCC	24.2007	18.8403		Host
	VWA8	1.72862	0		Host
	DGKH	0	1.44925		Host
	KATNAL1	3.45725	1.44925		Host
	INTS6	3.45725	4.34776		Host
	DHRS12	1.72862	2.89851		Host
	MEDAG	3.45725	0		Host
	TSC22D1	79.5166	65.2164		Host
	CLN5	5.18587	5.79701		Host
	MGRN1	0	1.44925		Host
	ZNF629	5.18587	0		Host
	TRADD	5.18587	11.594		Host
	CORO1A	1.72862	2.89851		Host
	MAPK3	3.45725	2.89851		Host
	PHKB	3.45725	1.44925		Host
	LYRM1	51.8587	59.4194		Host
	NUTF2	98.5315	89.8537		Host
	NUP93	39.7583	33.3328		Host
	CENPT	12.1004	4.34776		Host
	NFAT5	1.72862	0		Host
	LONP2	5.18587	5.79701		Host
	N4BP1	8.64311	2.89851		Host
	ARL2BP	8.64311	21.7388		Host
	PLLP	5.18587	17.391		Host
	ZNF423	3.45725	0		Host
	DHODH	3.45725	2.89851		Host
	CTCF	13.829	4.34776		Host
	ACD	13.829	21.7388		Host
	POLR2C	22.4721	17.391		Host
	PARD6A	1.72862	2.89851		Host
	ZNF821	1.72862	1.44925		Host
	MMP15	1.72862	0		Host
	USB1	22.4721	49.2746		Host
	CYB5B	24.2007	27.5358		Host
	PRSS54	1.72862	0		Host
	NME3	6.91449	11.594		Host
	PSMD7	91.617	72.4626		Host
	SETD6	6.91449	8.69552		Host
	SLC38A7	1.72862	0		Host
	VAC14	15.5576	10.1448		Host
	TANGO6	0	1.44925		Host
	COG4	13.829	8.69552		Host
	SLC7A6OS	8.64311	8.69552		Host
	SLC7A6	8.64311	4.34776		Host
	PLA2G15	10.3717	4.34776		Host
	WDR59	5.18587	1.44925		Host
	MON1B	6.91449	13.0433		Host
	CMC2	136.561	111.592		Host
[truncated: 12,743 more rows]

## Sheet: Figure 2c
		V1	V2	#1-M1	#2-M1	#1-M2	#2-M2	#1-M3	#2-M3	#1-B1	#1-B1/2	#2-B1	#1-B2	#2-B2	#1-B3	#2-B3	#1-B4	#2-B4	#1-P	#2-P	class
	UL22A	5.16563	5.20492	1.05631	0.664166	0.977016	0.400125	0.767106	0.639256	2.35392	2.17103	1.70762	2.18984	1.72722	1.43633	1.64586	2.28931	1.8213	3.73116	3.34911	L
	RNA2.7	5.08905	5.24704	1.30527	0.818785	1.17225	0.844189	1.00831	0.80001	2.40632	2.2453	1.7321	2.21842	1.78085	1.58252	1.71667	2.36769	2.06704	3.93487	3.66955	Unknown
	UL32	5.01875	4.67032	0.0549706	-0.154443	-0.00922345	-0.064517	-0.236804	-0.0922904	1.56862	1.34556	0.891174	1.38332	0.973219	0.664385	0.800233	1.44187	0.877039	2.56951	2.35419	E/L
	UL132-146	4.80973	4.7598	0.666024	0.0126956	0.440194	0.109892	0.410542	0.155231	1.3816	1.26982	0.71496	1.17779	0.800094	0.664385	0.732749	1.35967	0.829183	3.11146	2.98772	Unknown
	RL4?	4.3015	4.62443	0.896776	0.259852	0.796198	0.0915547	0.569724	0.206046	1.33169	1.38976	0.881409	1.18762	0.810202	0.794816	0.723526	1.63145	1.5159	3.46122	3.38284	Unknown
	UL95-99	4.66561	4.25332	0.377463	0.0263521	0.181075	-0.153532	-0.063217	-0.0470704	1.53362	1.3746	0.94128	1.38125	1.03813	0.695513	0.8915	1.49876	1.17778	3.19434	3.11522	Unknown
	UL111A	4.40143	4.22913	0.289452	-0.758299	0.26489	-0.770213	-0.063217	-0.5588	-0.0205462	0.41407	-0.398597	-0.0502567	-0.28797	-0.223181	-0.38989	0.703837	0.331172	2.8414	2.65546	E/L
	UL139-141	4.35515	4.25037	-0.24225	-0.84903	-0.183102	-0.558721	-0.436452	-1.00556	1.06678	0.75512	0.439363	0.88035	0.433714	0.272425	0.287944	1.09043	0.814482	2.46124	2.42802	Unknown
	UL144-145	4.29895	4.2636	-0.023446	-0.514234	0.0570891	-0.360537	-0.186484	-0.343287	0.79864	0.724227	0.162028	0.601235	0.231501	0.155758	0.100106	0.998453	0.664113	2.6348	2.37048	L
	UL75	4.19736	4.25443	-0.491495	-0.563616	-0.260961	-0.558721	-0.293727	-1.00556	0.442288	0.371838	-0.0874403	0.2929	-0.0595226	-0.157273	-0.38989	0.273339	0.331172	2.21877	2.27239	E/L
	UL128-131A	4.19767	4.22133	-0.156481	-0.469898	-0.00922345	-0.417109	-0.186484	-0.5588	1.05305	0.876412	0.482678	0.884709	0.487323	0.17038	0.358189	1.07302	0.694718	2.42662	2.28846	Unknown
	UL133-138	4.24374	4.15087	0.699812	0.0888511	0.645842	0.144394	0.487433	0.127404	1.2423	1.12069	0.702715	0.983237	0.891928	0.751783	0.587853	1.51557	1.50384	3.50419	3.35718	Unknown
	UL84-86	4.15464	4.01764	0.329373	-0.134521	0.301422	-0.22496	0.197735	-0.265704	1.16009	1.03339	0.50868	0.972741	0.560626	0.49106	0.445975	1.09528	0.925964	3.12541	3.00019	E/L
	UL72/74	4.06151	4.09031	-1.13968	-2	-0.64718	-2	-0.816951	-0.43781	0.617856	0.461668	0.0437852	0.50874	-0.0449654	-0.0495171	0.013722	0.513087	-0.0417154	1.76876	1.6835	Unknown
	UL40-41A	3.96918	3.91364	0.683247	-0.0466779	0.524736	-0.187779	0.507115	0.181381	1.06948	1.06034	0.492864	0.871498	0.635444	0.484134	0.471693	1.35704	1.09995	3.3339	3.14303	Unknown
	UL80	3.91576	3.88693	0.12137	-0.298099	-0.0337862	-0.22496	-0.293727	-0.43781	1.17928	1.00337	0.607259	0.931925	0.567668	0.517711	0.518966	1.09768	0.90219	2.64513	2.60762	L
	RL10-UL5	3.57321	4.02126	0.545282	-0.175322	0.571062	-0.22496	0.445175	-0.199903	0.552348	0.851418	0.135347	0.476658	0.0997843	0.432286	-0.0942219	0.904654	0.307803	2.76191	2.55588	E/L
	US34	3.91453	3.81212	0.787789	0.482316	0.835484	0.400125	0.673016	0.454739	1.15239	1.21694	0.868037	0.850896	0.973219	0.699784	0.771989	1.79637	1.82057	3.62325	3.66458	IE/E
	UL69-70	3.87791	3.744	0.160593	-0.197257	0.0570891	-0.482168	-0.100549	-0.5588	1.00281	0.800801	0.342848	0.839014	0.288225	0.198226	0.248043	0.93007	0.674556	2.8289	2.86555	E/L
	RS1	3.75926	3.67657	0.36593	-0.327446	0.251997	-0.0922099	0.286166	-0.265704	0.534302	0.575959	0.0549655	0.442017	0.157345	0.382316	0.248043	0.709735	1.09213	2.82674	2.79448	Unknown
	UL48A-51	3.75688	3.60628	0.496212	-0.27061	0.448597	-0.482168	0.385818	-0.343287	1.03597	0.965503	0.342848	0.834169	0.393905	0.354995	0.336013	0.976834	0.498924	2.93716	2.56765	Unknown
	US18-20	3.68558	3.54927	0.160593	-0.358922	-0.183102	-0.770213	0.00301154	-0.727099	0.459042	0.512654	-0.0507341	0.36315	0.138993	-0.0495171	-0.238197	0.754234	0.514117	2.55371	2.38917	Unknown
	US32	3.71697	3.46072	0.245487	-0.0466779	0.0962664	-0.360537	0.0326871	-0.43781	0.65078	0.690967	0.207055	0.523933	0.274724	0.249072	0.013722	0.908377	0.653413	2.96962	2.96843	L
	UL87-94	3.66749	3.47947	-0.156481	-0.563616	-0.0337862	-0.558721	-0.359252	-0.343287	0.778112	0.589603	0.135347	0.528882	0.148266	-0.0495171	0.0590585	0.840283	0.449871	2.72057	2.57819	Unknown
	UL25	3.55234	3.5696	-0.24225	-0.963862	-0.260961	-1.19896	-0.650462	-0.727099	0.852769	0.701475	0.251374	0.723812	0.332427	0.108684	0.137607	0.857292	0.432207	2.2106	2.18923	E/L
	UL149	3.607	3.50754	0.388697	-0.154443	0.386047	-0.12179	0.252922	-0.0922904	0.820631	0.76644	0.500844	0.617585	0.515789	0.469941	0.287944	1.13444	1.08417	3.17045	3.04548	Unknown
	UL122	3.53478	3.54253	0.160593	0.0395921	0.0570891	-0.558721	0.197735	-0.727099	1.46314	1.30677	1.02925	0.821813	1.09356	0.840163	0.977395	2.07949	1.95677	2.7422	2.71481	IE
	RL13	3.4693	3.55024	-0.86969	-2	-2	-1.19896	-1.09038	-2	0.317872	0.134306	-0.448392	0.0494035	-0.370488	-0.593345	-0.455064	0.0476837	-0.242976	1.6902	1.64012	E/L
	UL54	3.57554	3.40658	-0.292455	-0.683287	-0.355896	-0.933697	-0.650462	-0.5588	0.49579	0.337229	-0.111052	0.317601	-0.140673	-0.188978	-0.333232	0.474582	0.0952815	2.55861	2.4313	E
	UL33-34	3.45998	3.44592	0.36593	-0.154443	0.26489	-0.360537	0.00301154	-0.265704	0.918362	0.851418	0.304203	0.7512	0.344272	0.39962	0.233884	1.03039	0.925964	2.88764	2.76858	E/L
	UL123+mNeon	3.37532	3.47168	-0.349232	-0.115474	-0.260961	-0.770213	-0.186484	-1.00556	1.21531	1.12069	0.988134	0.771369	0.95356	0.751783	1.00263	1.84188	1.88231	2.87096	2.84107	IE
	UL16-17	3.40288	3.32656	0.00429617	-0.27061	0.114605	-0.265624	-0.186484	-0.142772	0.728034	0.606076	0.16632	0.566563	0.191874	0.249072	0.275047	1.06275	0.674556	2.87482	2.89875	Unknown
	UL115-121	3.39905	3.23288	-0.197251	-0.683287	-0.183102	-0.651719	-0.293727	-0.727099	0.367948	0.212956	-0.162515	0.0186563	-0.106373	-0.157273	-0.333232	0.673087	0.528796	2.3541	2.19465	Unknown
	US29	3.41703	3.14503	-1.13968	-1.36762	-0.765742	-0.933697	-2	-2	-0.285506	-0.365777	-0.773033	-0.294307	-0.370488	-0.452109	-0.531776	-0.0415959	-0.242976	1.661	1.59584	Unknown
	UL42-44	3.10202	3.24543	-0.0848892	-0.563616	0.0360902	-2	-0.530406	-0.727099	-0.0205462	-0.0547532	-0.546652	-0.328357	-0.725084	-0.452109	-0.743884	0.318865	-0.165063	2.50146	2.2918	Unknown
	UL14-15A	3.18876	3.13842	-2	-0.84903	-0.412482	-1.19896	-0.650462	-0.43781	0.469863	0.331183	-0.127538	0.348491	-0.0745847	-0.345707	-0.38989	0.633059	0.00890558	2.23739	2.27949	E/L
	UL7-13	3.13569	3.16742	0.575162	0.0524405	0.413964	-0.064517	0.372907	0.0657546	0.406707	0.709192	0.111788	0.404371	0.216081	0.447742	0.119262	0.82258	0.595559	3.26853	3.13724	Unknown
	UL36-37	3.27614	2.99495	0.567883	0.173232	0.607181	0.052381	0.422396	0.181381	0.469863	0.808983	0.307301	0.355882	0.326381	0.345493	0.172126	1.07555	1.12989	3.3258	3.24791	Unknown
	UL100	2.93908	3.24695	-0.86969	-0.683287	-0.929352	-0.933697	-0.816951	-0.5588	0.70997	0.512654	-0.0650465	0.442017	0.0566817	-0.188978	-0.333232	0.904654	0.394564	1.93999	1.75438	E/L
	US27-28	3.0865	3.07484	-0.704457	-0.758299	-0.412482	-0.651719	-0.530406	-1.00556	0.119516	0.171029	-0.368313	0.00242585	-0.240553	-0.452109	-0.333232	0.184924	0.00890558	2.03965	2.0088	Unknown
	UL38	3.06703	3.03161	-2	-2	-2	-2	-2	-2	-2	-2	-2	-2	-2	-2	-2	-2	-2	-2	-2	Unknown
	UL71	3.06965	3.02804	-0.414564	-1.36762	-1.19496	-1.19896	-1.09038	-2	0.107376	-0.21391	-0.645256	-0.0319765	-0.263615	-0.452109	-0.531776	0.240101	0.00890558	2.06363	1.99623	Unknown
	UL26-30	3.06098	2.87462	0.654151	0.0524405	0.531664	-0.187779	0.372907	0.127404	0.785924	0.928655	0.459391	0.625535	0.571147	0.477095	0.261755	1.13001	1.34284	3.37662	3.26003	Unknown
	UL35	3.01733	2.92099	0.100345	-0.429672	0.0570891	-0.558721	-0.100549	-2	0.543419	0.543596	-0.0301129	0.340972	0.0452029	0.0367472	0.0590585	0.626013	0.199269	2.67179	2.54499	E/L
	US22	3.02236	2.86326	0.260642	-0.514234	0.251997	-0.310493	0.0865707	-0.265704	0.302436	0.554654	0.121365	0.117914	0.148266	0.249072	-0.0108541	0.804125	0.821894	2.88232	2.82372	E
	UL31	3.02897	2.85052	-0.349232	-2	-0.554142	-1.19896	-0.816951	-0.727099	0.34719	0.212956	-0.414569	-0.0319765	-0.40189	-0.300913	-0.625007	0.372978	0.0542374	2.21142	2.02753	L
	UL55-57	2.9147	2.92419	0.178952	-0.619342	0.0771194	-1.19896	-0.236804	-0.5588	0.48042	0.582834	0.0712142	0.482172	0.0452029	-0.188978	0.0369816	0.844598	0.449871	3.01852	2.75418	Unknown
	UL76-78	2.90771	2.72952	0.229784	-0.298099	0.196216	-0.651719	0.0326871	-0.5588	0.310222	0.461668	-0.242255	0.142554	-0.090188	-0.127726	-0.0942219	0.59663	0.199269	2.62822	2.43215	Unknown
	UL23	2.7675	2.79052	0.229784	-0.134521	0.196216	-0.360537	0.060464	-0.00611794	0.643676	0.621947	0.261781	0.476658	0.41921	0.294585	0.261755	0.922959	1.10763	2.8453	2.92557	L
	UL82-83	2.67432	2.78804	-0.292455	-0.758299	-0.260961	-0.558721	-0.650462	-0.43781	0.861531	0.660687	0.210926	0.691207	0.288225	-0.0740544	0.0800673	0.865553	0.331172	2.36096	2.28708	E/L
	US26	2.75226	2.63083	-0.156481	-0.683287	-0.00922345	-1.19896	-0.0288415	-0.727099	-0.428295	0.134306	-0.431151	-0.110224	-0.123184	0.0167338	0.137607	0.748915	0.498924	2.84027	2.82897	Unknown
	US30	2.79506	2.55698	-0.023446	-1.36762	-0.14885	-0.770213	-0.186484	-1.00556	-0.0731982	-0.0698172	-0.704462	-0.205737	-0.725084	-0.188978	-0.455064	0.204106	-0.459788	2.43777	2.27219	E/L
	UL102	2.64555	2.57053	-0.491495	-0.963862	-0.412482	-0.933697	-0.816951	-1.00556	0.783335	0.550999	0.139909	0.579891	0.216081	-0.00424659	-0.0108541	0.715553	0.394564	2.25833	2.17488	Unknown
	US24	2.71335	2.48577	0.141424	-0.84903	-0.117102	-0.482168	0.00301154	-0.727099	-0.155092	0.0941884	-0.504645	-0.294307	-0.43574	-0.300913	-0.908098	0.184924	-0.165063	2.33388	2.30204	E
	UL112	2.58954	2.58268	0.641944	0.0888511	0.651094	0.127485	0.372907	0.229384	0.935156	1.02485	0.611876	0.617585	0.604485	0.872742	0.804121	1.69161	1.60316	3.39777	3.34847	IE/E
	US8/9	2.48552	2.57258	-0.86969	-2	-2	-2	-2	-2	-0.717835	-0.885343	-1.01533	-1.06256	-1.40098	-1.22905	-2	-0.199178	-2	1.00592	0.905002	E
	UL20	2.48696	2.39445	-0.349232	-0.84903	-0.412482	-0.933697	-0.816951	-0.5588	-0.47276	-0.193059	-0.773033	-0.555883	-0.472453	-1.22905	-0.38989	0.889433	0.570072	2.35725	2.32674	L
	UL46	2.53683	2.1289	-2	-0.963862	-2	-2	-0.816951	-2	-0.47276	-0.467771	-0.854497	-0.787361	-0.889795	-0.803989	-0.908098	-0.306364	-0.912567	1.84812	1.62947	E/L
	UL21A	2.30294	2.40809	-0.414564	-1.36762	-0.412482	-2	-0.530406	-1.00556	-0.202667	-0.0854226	-0.811858	-0.555883	-0.512559	-0.452109	-0.531776	0.0737836	0.595559	2.16391	1.9472	E/L
	RL1	2.40028	2.24523	-1.13968	-1.36762	-2	-2	-2	-2	-0.522303	-0.467771	-0.773033	-0.499847	-0.661444	-2	-1.17533	0.0199143	-0.165063	1.33756	1.19121	Unknown
	UL124	2.37883	2.27054	-0.156481	-1.36762	-0.412482	-1.19896	-1.09038	-0.727099	-0.578235	-0.0124633	-1.27355	-0.787361	-1.40098	-0.686019	-0.531776	0.240101	-0.459788	1.92803	1.55407	E/L
	UL23as	2.15639	2.26017	-0.585051	-1.36762	-0.929352	-0.933697	-0.436452	-2	-0.155092	-0.0401942	-0.162515	-0.262733	-0.123184	-0.803989	-0.625007	0.59663	0.732433	2.21661	2.24145	Unknown
	US12-17	2.05718	2.09955	-2	-2	-2	-2	-2	-2	-0.809112	-1.39736	-1.61222	-0.903517	-1.40098	-2	-0.908098	-0.828987	-0.629665	1.0274	1.03924	Unknown
	UL103-104	2.17141	1.83073	-0.0530819	-0.429672	-0.0337862	-0.417109	-0.293727	-0.199903	1.06543	0.885001	0.413559	0.884709	0.443121	0.272425	0.312643	1.11874	0.653413	2.49186	2.37712	Unknown
	UL114	1.77499	1.51251	-0.292455	-0.963862	-0.412482	-1.19896	-0.436452	-1.00556	0.317872	0.134306	-0.431151	-0.15536	-0.158895	-0.395657	-0.38989	0.748915	0.583002	2.3061	2.12096	E
	US10/11	1.53567	1.46284	-1.13968	-2	-1.19496	-0.933697	-2	-2	-0.717835	-2	-0.618428	-2	-2	-2	-2	-0.828987	-2	0.964348	0.998934	Unknown
	RL2?	-2	-2	-0.24225	-0.683287	-0.355896	-0.770213	-0.650462	-1.00556	0.561098	0.618819	-0.0301129	0.498307	-0.0172378	-0.0740544	0.013722	0.697859	0.449871	2.31603	2.00692	Unknown

## Sheet: Figure 2d
		V1	V2	#1-M1	#2-M1	#1-M2	#2-M2	#1-M3	#2-M3	#1-B1	#1-B1/2	#2-B1	#1-B2	#2-B2	#1-B3	#2-B3	#1-B4	#2-B4	#1-P	#2-P	class
	UL22A	5.16563	5.20492	1.05631	0.664166	0.977016	0.400125	0.767106	0.639256	2.35392	2.17103	1.70762	2.18984	1.72722	1.43633	1.64586	2.28931	1.8213	3.73116	3.34911	L
	RNA2.7	5.08905	5.24704	1.30527	0.818785	1.17225	0.844189	1.00831	0.80001	2.40632	2.2453	1.7321	2.21842	1.78085	1.58252	1.71667	2.36769	2.06704	3.93487	3.66955	Unknown
	UL32	5.01875	4.67032	0.0549706	-0.154443	-0.00922345	-0.064517	-0.236804	-0.0922904	1.56862	1.34556	0.891174	1.38332	0.973219	0.664385	0.800233	1.44187	0.877039	2.56951	2.35419	E/L
	UL132-146	4.80973	4.7598	0.666024	0.0126956	0.440194	0.109892	0.410542	0.155231	1.3816	1.26982	0.71496	1.17779	0.800094	0.664385	0.732749	1.35967	0.829183	3.11146	2.98772	Unknown
	RL4?	4.3015	4.62443	0.896776	0.259852	0.796198	0.0915547	0.569724	0.206046	1.33169	1.38976	0.881409	1.18762	0.810202	0.794816	0.723526	1.63145	1.5159	3.46122	3.38284	Unknown
	UL95-99	4.66561	4.25332	0.377463	0.0263521	0.181075	-0.153532	-0.063217	-0.0470704	1.53362	1.3746	0.94128	1.38125	1.03813	0.695513	0.8915	1.49876	1.17778	3.19434	3.11522	Unknown
	UL111A	4.40143	4.22913	0.289452	-0.758299	0.26489	-0.770213	-0.063217	-0.5588	-0.0205462	0.41407	-0.398597	-0.0502567	-0.28797	-0.223181	-0.38989	0.703837	0.331172	2.8414	2.65546	E/L
	UL139-141	4.35515	4.25037	-0.24225	-0.84903	-0.183102	-0.558721	-0.436452	-1.00556	1.06678	0.75512	0.439363	0.88035	0.433714	0.272425	0.287944	1.09043	0.814482	2.46124	2.42802	Unknown
	UL144-145	4.29895	4.2636	-0.023446	-0.514234	0.0570891	-0.360537	-0.186484	-0.343287	0.79864	0.724227	0.162028	0.601235	0.231501	0.155758	0.100106	0.998453	0.664113	2.6348	2.37048	L
	UL75	4.19736	4.25443	-0.491495	-0.563616	-0.260961	-0.558721	-0.293727	-1.00556	0.442288	0.371838	-0.0874403	0.2929	-0.0595226	-0.157273	-0.38989	0.273339	0.331172	2.21877	2.27239	E/L
	UL128-131A	4.19767	4.22133	-0.156481	-0.469898	-0.00922345	-0.417109	-0.186484	-0.5588	1.05305	0.876412	0.482678	0.884709	0.487323	0.17038	0.358189	1.07302	0.694718	2.42662	2.28846	Unknown
	UL133-138	4.24374	4.15087	0.699812	0.0888511	0.645842	0.144394	0.487433	0.127404	1.2423	1.12069	0.702715	0.983237	0.891928	0.751783	0.587853	1.51557	1.50384	3.50419	3.35718	Unknown
	UL84-86	4.15464	4.01764	0.329373	-0.134521	0.301422	-0.22496	0.197735	-0.265704	1.16009	1.03339	0.50868	0.972741	0.560626	0.49106	0.445975	1.09528	0.925964	3.12541	3.00019	E/L
	UL72/74	4.06151	4.09031	-1.13968	-2	-0.64718	-2	-0.816951	-0.43781	0.617856	0.461668	0.0437852	0.50874	-0.0449654	-0.0495171	0.013722	0.513087	-0.0417154	1.76876	1.6835	Unknown
	UL40-41A	3.96918	3.91364	0.683247	-0.0466779	0.524736	-0.187779	0.507115	0.181381	1.06948	1.06034	0.492864	0.871498	0.635444	0.484134	0.471693	1.35704	1.09995	3.3339	3.14303	Unknown
	UL80	3.91576	3.88693	0.12137	-0.298099	-0.0337862	-0.22496	-0.293727	-0.43781	1.17928	1.00337	0.607259	0.931925	0.567668	0.517711	0.518966	1.09768	0.90219	2.64513	2.60762	L
	RL10-UL5	3.57321	4.02126	0.545282	-0.175322	0.571062	-0.22496	0.445175	-0.199903	0.552348	0.851418	0.135347	0.476658	0.0997843	0.432286	-0.0942219	0.904654	0.307803	2.76191	2.55588	E/L
	US34	3.91453	3.81212	0.787789	0.482316	0.835484	0.400125	0.673016	0.454739	1.15239	1.21694	0.868037	0.850896	0.973219	0.699784	0.771989	1.79637	1.82057	3.62325	3.66458	IE/E
	UL69-70	3.87791	3.744	0.160593	-0.197257	0.0570891	-0.482168	-0.100549	-0.5588	1.00281	0.800801	0.342848	0.839014	0.288225	0.198226	0.248043	0.93007	0.674556	2.8289	2.86555	E/L
	RS1	3.75926	3.67657	0.36593	-0.327446	0.251997	-0.0922099	0.286166	-0.265704	0.534302	0.575959	0.0549655	0.442017	0.157345	0.382316	0.248043	0.709735	1.09213	2.82674	2.79448	Unknown
	UL48A-51	3.75688	3.60628	0.496212	-0.27061	0.448597	-0.482168	0.385818	-0.343287	1.03597	0.965503	0.342848	0.834169	0.393905	0.354995	0.336013	0.976834	0.498924	2.93716	2.56765	Unknown
	US18-20	3.68558	3.54927	0.160593	-0.358922	-0.183102	-0.770213	0.00301154	-0.727099	0.459042	0.512654	-0.0507341	0.36315	0.138993	-0.0495171	-0.238197	0.754234	0.514117	2.55371	2.38917	Unknown
	US32	3.71697	3.46072	0.245487	-0.0466779	0.0962664	-0.360537	0.0326871	-0.43781	0.65078	0.690967	0.207055	0.523933	0.274724	0.249072	0.013722	0.908377	0.653413	2.96962	2.96843	L
	UL87-94	3.66749	3.47947	-0.156481	-0.563616	-0.0337862	-0.558721	-0.359252	-0.343287	0.778112	0.589603	0.135347	0.528882	0.148266	-0.0495171	0.0590585	0.840283	0.449871	2.72057	2.57819	Unknown
	UL25	3.55234	3.5696	-0.24225	-0.963862	-0.260961	-1.19896	-0.650462	-0.727099	0.852769	0.701475	0.251374	0.723812	0.332427	0.108684	0.137607	0.857292	0.432207	2.2106	2.18923	E/L
	UL149	3.607	3.50754	0.388697	-0.154443	0.386047	-0.12179	0.252922	-0.0922904	0.820631	0.76644	0.500844	0.617585	0.515789	0.469941	0.287944	1.13444	1.08417	3.17045	3.04548	Unknown
	UL122	3.53478	3.54253	0.160593	0.0395921	0.0570891	-0.558721	0.197735	-0.727099	1.46314	1.30677	1.02925	0.821813	1.09356	0.840163	0.977395	2.07949	1.95677	2.7422	2.71481	IE
	RL13	3.4693	3.55024	-0.86969	-2	-2	-1.19896	-1.09038	-2	0.317872	0.134306	-0.448392	0.0494035	-0.370488	-0.593345	-0.455064	0.0476837	-0.242976	1.6902	1.64012	E/L
	UL54	3.57554	3.40658	-0.292455	-0.683287	-0.355896	-0.933697	-0.650462	-0.5588	0.49579	0.337229	-0.111052	0.317601	-0.140673	-0.188978	-0.333232	0.474582	0.0952815	2.55861	2.4313	E
	UL33-34	3.45998	3.44592	0.36593	-0.154443	0.26489	-0.360537	0.00301154	-0.265704	0.918362	0.851418	0.304203	0.7512	0.344272	0.39962	0.233884	1.03039	0.925964	2.88764	2.76858	E/L
	UL123+mNeon	3.37532	3.47168	-0.349232	-0.115474	-0.260961	-0.770213	-0.186484	-1.00556	1.21531	1.12069	0.988134	0.771369	0.95356	0.751783	1.00263	1.84188	1.88231	2.87096	2.84107	IE
	UL16-17	3.40288	3.32656	0.00429617	-0.27061	0.114605	-0.265624	-0.186484	-0.142772	0.728034	0.606076	0.16632	0.566563	0.191874	0.249072	0.275047	1.06275	0.674556	2.87482	2.89875	Unknown
	UL115-121	3.39905	3.23288	-0.197251	-0.683287	-0.183102	-0.651719	-0.293727	-0.727099	0.367948	0.212956	-0.162515	0.0186563	-0.106373	-0.157273	-0.333232	0.673087	0.528796	2.3541	2.19465	Unknown
	US29	3.41703	3.14503	-1.13968	-1.36762	-0.765742	-0.933697	-2	-2	-0.285506	-0.365777	-0.773033	-0.294307	-0.370488	-0.452109	-0.531776	-0.0415959	-0.242976	1.661	1.59584	Unknown
	UL42-44	3.10202	3.24543	-0.0848892	-0.563616	0.0360902	-2	-0.530406	-0.727099	-0.0205462	-0.0547532	-0.546652	-0.328357	-0.725084	-0.452109	-0.743884	0.318865	-0.165063	2.50146	2.2918	Unknown
	UL14-15A	3.18876	3.13842	-2	-0.84903	-0.412482	-1.19896	-0.650462	-0.43781	0.469863	0.331183	-0.127538	0.348491	-0.0745847	-0.345707	-0.38989	0.633059	0.00890558	2.23739	2.27949	E/L
	UL7-13	3.13569	3.16742	0.575162	0.0524405	0.413964	-0.064517	0.372907	0.0657546	0.406707	0.709192	0.111788	0.404371	0.216081	0.447742	0.119262	0.82258	0.595559	3.26853	3.13724	Unknown
	UL36-37	3.27614	2.99495	0.567883	0.173232	0.607181	0.052381	0.422396	0.181381	0.469863	0.808983	0.307301	0.355882	0.326381	0.345493	0.172126	1.07555	1.12989	3.3258	3.24791	Unknown
	UL100	2.93908	3.24695	-0.86969	-0.683287	-0.929352	-0.933697	-0.816951	-0.5588	0.70997	0.512654	-0.0650465	0.442017	0.0566817	-0.188978	-0.333232	0.904654	0.394564	1.93999	1.75438	E/L
	US27-28	3.0865	3.07484	-0.704457	-0.758299	-0.412482	-0.651719	-0.530406	-1.00556	0.119516	0.171029	-0.368313	0.00242585	-0.240553	-0.452109	-0.333232	0.184924	0.00890558	2.03965	2.0088	Unknown
	UL38	3.06703	3.03161	-2	-2	-2	-2	-2	-2	-2	-2	-2	-2	-2	-2	-2	-2	-2	-2	-2	Unknown
	UL71	3.06965	3.02804	-0.414564	-1.36762	-1.19496	-1.19896	-1.09038	-2	0.107376	-0.21391	-0.645256	-0.0319765	-0.263615	-0.452109	-0.531776	0.240101	0.00890558	2.06363	1.99623	Unknown
	UL26-30	3.06098	2.87462	0.654151	0.0524405	0.531664	-0.187779	0.372907	0.127404	0.785924	0.928655	0.459391	0.625535	0.571147	0.477095	0.261755	1.13001	1.34284	3.37662	3.26003	Unknown
	UL35	3.01733	2.92099	0.100345	-0.429672	0.0570891	-0.558721	-0.100549	-2	0.543419	0.543596	-0.0301129	0.340972	0.0452029	0.0367472	0.0590585	0.626013	0.199269	2.67179	2.54499	E/L
	US22	3.02236	2.86326	0.260642	-0.514234	0.251997	-0.310493	0.0865707	-0.265704	0.302436	0.554654	0.121365	0.117914	0.148266	0.249072	-0.0108541	0.804125	0.821894	2.88232	2.82372	E
	UL31	3.02897	2.85052	-0.349232	-2	-0.554142	-1.19896	-0.816951	-0.727099	0.34719	0.212956	-0.414569	-0.0319765	-0.40189	-0.300913	-0.625007	0.372978	0.0542374	2.21142	2.02753	L
	UL55-57	2.9147	2.92419	0.178952	-0.619342	0.0771194	-1.19896	-0.236804	-0.5588	0.48042	0.582834	0.0712142	0.482172	0.0452029	-0.188978	0.0369816	0.844598	0.449871	3.01852	2.75418	Unknown
	UL76-78	2.90771	2.72952	0.229784	-0.298099	0.196216	-0.651719	0.0326871	-0.5588	0.310222	0.461668	-0.242255	0.142554	-0.090188	-0.127726	-0.0942219	0.59663	0.199269	2.62822	2.43215	Unknown
	UL23	2.7675	2.79052	0.229784	-0.134521	0.196216	-0.360537	0.060464	-0.00611794	0.643676	0.621947	0.261781	0.476658	0.41921	0.294585	0.261755	0.922959	1.10763	2.8453	2.92557	L
	UL82-83	2.67432	2.78804	-0.292455	-0.758299	-0.260961	-0.558721	-0.650462	-0.43781	0.861531	0.660687	0.210926	0.691207	0.288225	-0.0740544	0.0800673	0.865553	0.331172	2.36096	2.28708	E/L
	US26	2.75226	2.63083	-0.156481	-0.683287	-0.00922345	-1.19896	-0.0288415	-0.727099	-0.428295	0.134306	-0.431151	-0.110224	-0.123184	0.0167338	0.137607	0.748915	0.498924	2.84027	2.82897	Unknown
	US30	2.79506	2.55698	-0.023446	-1.36762	-0.14885	-0.770213	-0.186484	-1.00556	-0.0731982	-0.0698172	-0.704462	-0.205737	-0.725084	-0.188978	-0.455064	0.204106	-0.459788	2.43777	2.27219	E/L
	UL102	2.64555	2.57053	-0.491495	-0.963862	-0.412482	-0.933697	-0.816951	-1.00556	0.783335	0.550999	0.139909	0.579891	0.216081	-0.00424659	-0.0108541	0.715553	0.394564	2.25833	2.17488	Unknown
	US24	2.71335	2.48577	0.141424	-0.84903	-0.117102	-0.482168	0.00301154	-0.727099	-0.155092	0.0941884	-0.504645	-0.294307	-0.43574	-0.300913	-0.908098	0.184924	-0.165063	2.33388	2.30204	E
	UL112	2.58954	2.58268	0.641944	0.0888511	0.651094	0.127485	0.372907	0.229384	0.935156	1.02485	0.611876	0.617585	0.604485	0.872742	0.804121	1.69161	1.60316	3.39777	3.34847	IE/E
	US8/9	2.48552	2.57258	-0.86969	-2	-2	-2	-2	-2	-0.717835	-0.885343	-1.01533	-1.06256	-1.40098	-1.22905	-2	-0.199178	-2	1.00592	0.905002	E
	UL20	2.48696	2.39445	-0.349232	-0.84903	-0.412482	-0.933697	-0.816951	-0.5588	-0.47276	-0.193059	-0.773033	-0.555883	-0.472453	-1.22905	-0.38989	0.889433	0.570072	2.35725	2.32674	L
	UL46	2.53683	2.1289	-2	-0.963862	-2	-2	-0.816951	-2	-0.47276	-0.467771	-0.854497	-0.787361	-0.889795	-0.803989	-0.908098	-0.306364	-0.912567	1.84812	1.62947	E/L
	UL21A	2.30294	2.40809	-0.414564	-1.36762	-0.412482	-2	-0.530406	-1.00556	-0.202667	-0.0854226	-0.811858	-0.555883	-0.512559	-0.452109	-0.531776	0.0737836	0.595559	2.16391	1.9472	E/L
	RL1	2.40028	2.24523	-1.13968	-1.36762	-2	-2	-2	-2	-0.522303	-0.467771	-0.773033	-0.499847	-0.661444	-2	-1.17533	0.0199143	-0.165063	1.33756	1.19121	Unknown
	UL124	2.37883	2.27054	-0.156481	-1.36762	-0.412482	-1.19896	-1.09038	-0.727099	-0.578235	-0.0124633	-1.27355	-0.787361	-1.40098	-0.686019	-0.531776	0.240101	-0.459788	1.92803	1.55407	E/L
	UL23as	2.15639	2.26017	-0.585051	-1.36762	-0.929352	-0.933697	-0.436452	-2	-0.155092	-0.0401942	-0.162515	-0.262733	-0.123184	-0.803989	-0.625007	0.59663	0.732433	2.21661	2.24145	Unknown
	US12-17	2.05718	2.09955	-2	-2	-2	-2	-2	-2	-0.809112	-1.39736	-1.61222	-0.903517	-1.40098	-2	-0.908098	-0.828987	-0.629665	1.0274	1.03924	Unknown
	UL103-104	2.17141	1.83073	-0.0530819	-0.429672	-0.0337862	-0.417109	-0.293727	-0.199903	1.06543	0.885001	0.413559	0.884709	0.443121	0.272425	0.312643	1.11874	0.653413	2.49186	2.37712	Unknown
	UL114	1.77499	1.51251	-0.292455	-0.963862	-0.412482	-1.19896	-0.436452	-1.00556	0.317872	0.134306	-0.431151	-0.15536	-0.158895	-0.395657	-0.38989	0.748915	0.583002	2.3061	2.12096	E
	US10/11	1.53567	1.46284	-1.13968	-2	-1.19496	-0.933697	-2	-2	-0.717835	-2	-0.618428	-2	-2	-2	-2	-0.828987	-2	0.964348	0.998934	Unknown
	RL2?	-2	-2	-0.24225	-0.683287	-0.355896	-0.770213	-0.650462	-1.00556	0.561098	0.618819	-0.0301129	0.498307	-0.0172378	-0.0740544	0.013722	0.697859	0.449871	2.31603	2.00692	Unknown

## Sheet: Figure 2f
		cluster	Percentage	Gene	Type
	1	#1-M1	0.0212982	UL122	IE
	2	#1-M1	0.00709939	UL123+mNeon	IE
	3	#1-M1	0.025355	RNA2.7	Virion assoc.
	4	#1-M1	0.0192698	UL22A	Virion assoc.
	5	#2-M1	0.00707214	UL122	IE
	6	#2-M1	0.0106082	UL123+mNeon	IE
	7	#2-M1	0.00565771	RNA2.7	Virion assoc.
	8	#2-M1	0.00777935	UL22A	Virion assoc.
	9	#1-M2	0.0163619	UL122	IE
	10	#1-M2	0.00866218	UL123+mNeon	IE
	11	#1-M2	0.0134745	RNA2.7	Virion assoc.
	12	#1-M2	0.0153994	UL22A	Virion assoc.
	13	#2-M2	0.00140647	UL122	IE
	14	#2-M2	0.00421941	UL123+mNeon	IE
	15	#2-M2	0.00421941	RNA2.7	Virion assoc.
	16	#2-M2	0.00281294	UL22A	Virion assoc.
	17	#1-M3	0.00406504	UL122	IE
	18	#1-M3	0.0182927	UL123+mNeon	IE
	19	#1-M3	0	RNA2.7	Virion assoc.
	20	#1-M3	0.00203252	UL22A	Virion assoc.
	21	#2-M3	0	UL122	IE
	22	#2-M3	0.00250627	UL123+mNeon	IE
	23	#2-M3	0.00250627	RNA2.7	Virion assoc.
	24	#2-M3	0.00501253	UL22A	Virion assoc.
	25	#1-B1	0.1003	UL122	IE
	26	#1-B1	0.0678679	UL123+mNeon	IE
	27	#1-B1	0.649249	RNA2.7	Virion assoc.
	28	#1-B1	0.694294	UL22A	Virion assoc.
	29	#1-B1/2	0.0653753	UL122	IE
	30	#1-B1/2	0.0581114	UL123+mNeon	IE
	31	#1-B1/2	0.488499	RNA2.7	Virion assoc.
	32	#1-B1/2	0.530872	UL22A	Virion assoc.
	33	#2-B1	0.0454693	UL122	IE
	34	#2-B1	0.0678792	UL123+mNeon	IE
	35	#2-B1	0.11822	RNA2.7	Virion assoc.
	36	#2-B1	0.176681	UL22A	Virion assoc.
	37	#1-B2	0.0466454	UL122	IE
	38	#1-B2	0.0338658	UL123+mNeon	IE
	39	#1-B2	0.4377	RNA2.7	Virion assoc.
	40	#1-B2	0.483067	UL22A	Virion assoc.
	41	#2-B2	0.0444984	UL122	IE
	42	#2-B2	0.0711974	UL123+mNeon	IE
	43	#2-B2	0.144822	RNA2.7	Virion assoc.
	44	#2-B2	0.173948	UL22A	Virion assoc.
	45	#1-B3	0.0314286	UL122	IE
	46	#1-B3	0.0528571	UL123+mNeon	IE
	47	#1-B3	0.0628571	RNA2.7	Virion assoc.
	48	#1-B3	0.0714286	UL22A	Virion assoc.
	49	#2-B3	0.0414673	UL122	IE
	50	#2-B3	0.0797448	UL123+mNeon	IE
	51	#2-B3	0.0956938	RNA2.7	Virion assoc.
	52	#2-B3	0.164274	UL22A	Virion assoc.
	53	#1-B4	0.200569	UL122	IE
	54	#1-B4	0.220484	UL123+mNeon	IE
	55	#1-B4	0.549075	RNA2.7	Virion assoc.
	56	#1-B4	0.621622	UL22A	Virion assoc.
	57	#2-B4	0.193548	UL122	IE
	58	#2-B4	0.278592	UL123+mNeon	IE
	59	#2-B4	0.167155	RNA2.7	Virion assoc.
	60	#2-B4	0.202346	UL22A	Virion assoc.
	61	#1-P	0.953629	UL122	IE
	62	#1-P	0.980847	UL123+mNeon	IE
	63	#1-P	0.979839	RNA2.7	Virion assoc.
	64	#1-P	0.96875	UL22A	Virion assoc.
	65	#2-P	0.981087	UL122	IE
	66	#2-P	0.978723	UL123+mNeon	IE
	67	#2-P	0.921986	RNA2.7	Virion assoc.
	68	#2-P	0.919622	UL22A	Virion assoc.

## Sheet: Figure 2g
		Donor	Wells analyzed	n° of plaque positive wells
	Experiment 1	#1	20	16
		#2	20	14
		#3	20	17
	Experiment 2	#4	96	55
		#5	96	43
		#6	96	49
