# Supplementary material for: Human cytomegalovirus exploits STING signaling and counteracts IFN/ISG induction to facilitate infection of dendritic cells
Source: Nat Commun. 2024 Feb 26;15:1745. doi: 10.1038/s41467-024-45614-3 (PMC10897438; doi:10.1038/s41467-024-45614-3)
Supplement: Supplementary file 9 — Source data [file 41467_2024_45614_MOESM9_ESM.zip › data source excell/Source data_Figure 3.xlsx]

## Sheet: Figure 3a
		stat	geneset	target	value	density
	CD3G	Untr.LFC	HALLMARK_ALLOGRAFT_REJECTION	TRUE	0.473978	NA
	ITK	Untr.LFC	HALLMARK_ALLOGRAFT_REJECTION	TRUE	0.570632	NA
	IL12B	Untr.LFC	HALLMARK_ALLOGRAFT_REJECTION	TRUE	0.860595	NA
	GZMA	Untr.LFC	HALLMARK_ALLOGRAFT_REJECTION	TRUE	0.657621	NA
	CD247	Untr.LFC	HALLMARK_ALLOGRAFT_REJECTION	TRUE	0.466543	NA
	CD3E	Untr.LFC	HALLMARK_ALLOGRAFT_REJECTION	TRUE	0.557621	NA
	IL2RB	Untr.LFC	HALLMARK_ALLOGRAFT_REJECTION	TRUE	0.604089	NA
	CD8A	Untr.LFC	HALLMARK_ALLOGRAFT_REJECTION	TRUE	0.5829	NA
	ELANE	Untr.LFC	HALLMARK_ALLOGRAFT_REJECTION	TRUE	0.458736	NA
	CD3D	Untr.LFC	HALLMARK_ALLOGRAFT_REJECTION	TRUE	0.685502	NA
	PRF1	Untr.LFC	HALLMARK_ALLOGRAFT_REJECTION	TRUE	0.738662	NA
	CXCR3	Untr.LFC	HALLMARK_ALLOGRAFT_REJECTION	TRUE	0.678067	NA
	GZMB	Untr.LFC	HALLMARK_ALLOGRAFT_REJECTION	TRUE	0.49368	NA
	HLA-DOB	Untr.LFC	HALLMARK_ALLOGRAFT_REJECTION	TRUE	0.750186	NA
	CD79A	Untr.LFC	HALLMARK_ALLOGRAFT_REJECTION	TRUE	0.492937	NA
	CCL7	Untr.LFC	HALLMARK_ALLOGRAFT_REJECTION	TRUE	0.972491	NA
	STAT4	Untr.LFC	HALLMARK_ALLOGRAFT_REJECTION	TRUE	0.841264	NA
	IL2RA	Untr.LFC	HALLMARK_ALLOGRAFT_REJECTION	TRUE	0.871747	NA
	ACHE	Untr.LFC	HALLMARK_ALLOGRAFT_REJECTION	TRUE	0.803346	NA
	CD2	Untr.LFC	HALLMARK_ALLOGRAFT_REJECTION	TRUE	0.205948	NA
	IL18	Untr.LFC	HALLMARK_ALLOGRAFT_REJECTION	TRUE	0.203717	NA
	CCR2	Untr.LFC	HALLMARK_ALLOGRAFT_REJECTION	TRUE	0.00557621	NA
	IL12A	Untr.LFC	HALLMARK_ALLOGRAFT_REJECTION	TRUE	0.95948	NA
	INHBA	Untr.LFC	HALLMARK_ALLOGRAFT_REJECTION	TRUE	0.896283	NA
	IL2RG	Untr.LFC	HALLMARK_ALLOGRAFT_REJECTION	TRUE	0.518587	NA
	BCAT1	Untr.LFC	HALLMARK_ALLOGRAFT_REJECTION	TRUE	0.495167	NA
	CCL19	Untr.LFC	HALLMARK_ALLOGRAFT_REJECTION	TRUE	0.921561	NA
	NCF4	Untr.LFC	HALLMARK_ALLOGRAFT_REJECTION	TRUE	0.49145	NA
	RPS3A	Untr.LFC	HALLMARK_ALLOGRAFT_REJECTION	TRUE	0.228253	NA
	CAPG	Untr.LFC	HALLMARK_ALLOGRAFT_REJECTION	TRUE	0.419703	NA
	RPS19	Untr.LFC	HALLMARK_ALLOGRAFT_REJECTION	TRUE	0.294052	NA
	RPL39	Untr.LFC	HALLMARK_ALLOGRAFT_REJECTION	TRUE	0.269888	NA
	IL1B	Untr.LFC	HALLMARK_ALLOGRAFT_REJECTION	TRUE	0.956134	NA
	IL18RAP	Untr.LFC	HALLMARK_ALLOGRAFT_REJECTION	TRUE	0.924164	NA
	LY75	Untr.LFC	HALLMARK_ALLOGRAFT_REJECTION	TRUE	0.199628	NA
	HLA-DRA	Untr.LFC	HALLMARK_ALLOGRAFT_REJECTION	TRUE	0.360223	NA
	LTB	Untr.LFC	HALLMARK_ALLOGRAFT_REJECTION	TRUE	0.0750929	NA
	CD74	Untr.LFC	HALLMARK_ALLOGRAFT_REJECTION	TRUE	0.35316	NA
	HLA-DOA	Untr.LFC	HALLMARK_ALLOGRAFT_REJECTION	TRUE	0.579182	NA
	NLRP3	Untr.LFC	HALLMARK_ALLOGRAFT_REJECTION	TRUE	0.375465	NA
	HLA-DQA1	Untr.LFC	HALLMARK_ALLOGRAFT_REJECTION	TRUE	0.449442	NA
	LY86	Untr.LFC	HALLMARK_ALLOGRAFT_REJECTION	TRUE	0.472119	NA
	IL10	Untr.LFC	HALLMARK_ALLOGRAFT_REJECTION	TRUE	0.0609665	NA
	ICAM1	Untr.LFC	HALLMARK_ALLOGRAFT_REJECTION	TRUE	0.835688	NA
	CFP	Untr.LFC	HALLMARK_ALLOGRAFT_REJECTION	TRUE	0.478439	NA
	IRF8	Untr.LFC	HALLMARK_ALLOGRAFT_REJECTION	TRUE	0.866543	NA
	CCND2	Untr.LFC	HALLMARK_ALLOGRAFT_REJECTION	TRUE	0.238662	NA
	GBP2	Untr.LFC	HALLMARK_ALLOGRAFT_REJECTION	TRUE	0.905948	NA
	CSF1	Untr.LFC	HALLMARK_ALLOGRAFT_REJECTION	TRUE	0.854647	NA
	CD80	Untr.LFC	HALLMARK_ALLOGRAFT_REJECTION	TRUE	0.919703	NA
	IRF4	Untr.LFC	HALLMARK_ALLOGRAFT_REJECTION	TRUE	0.149071	NA
	HLA-DMB	Untr.LFC	HALLMARK_ALLOGRAFT_REJECTION	TRUE	0.158736	NA
	ICOSLG	Untr.LFC	HALLMARK_ALLOGRAFT_REJECTION	TRUE	0.0895911	NA
	FCGR2B	Untr.LFC	HALLMARK_ALLOGRAFT_REJECTION	TRUE	0.39145	NA
	CD86	Untr.LFC	HALLMARK_ALLOGRAFT_REJECTION	TRUE	0.556877	NA
	CCL22	Untr.LFC	HALLMARK_ALLOGRAFT_REJECTION	TRUE	0.337175	NA
	LCP2	Untr.LFC	HALLMARK_ALLOGRAFT_REJECTION	TRUE	0.776208	NA
	IL27RA	Untr.LFC	HALLMARK_ALLOGRAFT_REJECTION	TRUE	0.0769517	NA
	MMP9	Untr.LFC	HALLMARK_ALLOGRAFT_REJECTION	TRUE	0.372491	NA
	FLNA	Untr.LFC	HALLMARK_ALLOGRAFT_REJECTION	TRUE	0.239033	NA
	CRTAM	Untr.LFC	HALLMARK_ALLOGRAFT_REJECTION	TRUE	0.824907	NA
	IL6	Untr.LFC	HALLMARK_ALLOGRAFT_REJECTION	TRUE	0.968773	NA
	C2	Untr.LFC	HALLMARK_ALLOGRAFT_REJECTION	TRUE	0.537918	NA
	SRGN	Untr.LFC	HALLMARK_ALLOGRAFT_REJECTION	TRUE	0.531599	NA
	RIPK2	Untr.LFC	HALLMARK_ALLOGRAFT_REJECTION	TRUE	0.872491	NA
	EREG	Untr.LFC	HALLMARK_ALLOGRAFT_REJECTION	TRUE	0.987361	NA
	CD4	Untr.LFC	HALLMARK_ALLOGRAFT_REJECTION	TRUE	0.334572	NA
	STAB1	Untr.LFC	HALLMARK_ALLOGRAFT_REJECTION	TRUE	0.436431	NA
	TLR2	Untr.LFC	HALLMARK_ALLOGRAFT_REJECTION	TRUE	0.716357	NA
	ITGB2	Untr.LFC	HALLMARK_ALLOGRAFT_REJECTION	TRUE	0.212639	NA
	FGR	Untr.LFC	HALLMARK_ALLOGRAFT_REJECTION	TRUE	0.368401	NA
	TIMP1	Untr.LFC	HALLMARK_ALLOGRAFT_REJECTION	TRUE	0.443494	NA
	CCR5	Untr.LFC	HALLMARK_ALLOGRAFT_REJECTION	TRUE	0.323792	NA
	CCL13	Untr.LFC	HALLMARK_ALLOGRAFT_REJECTION	TRUE	0.856877	NA
	TNF	Untr.LFC	HALLMARK_ALLOGRAFT_REJECTION	TRUE	0.976952	NA
	ST8SIA4	Untr.LFC	HALLMARK_ALLOGRAFT_REJECTION	TRUE	0.486989	NA
	HIF1A	Untr.LFC	HALLMARK_ALLOGRAFT_REJECTION	TRUE	0.514498	NA
	BCL3	Untr.LFC	HALLMARK_ALLOGRAFT_REJECTION	TRUE	0.662082	NA
	FYB1	Untr.LFC	HALLMARK_ALLOGRAFT_REJECTION	TRUE	0.664312	NA
	LYN	Untr.LFC	HALLMARK_ALLOGRAFT_REJECTION	TRUE	0.843494	NA
	PTPN6	Untr.LFC	HALLMARK_ALLOGRAFT_REJECTION	TRUE	0.0672862	NA
	IFNGR2	Untr.LFC	HALLMARK_ALLOGRAFT_REJECTION	TRUE	0.126394	NA
	CXCL9	Untr.LFC	HALLMARK_ALLOGRAFT_REJECTION	TRUE	1	NA
	PTPRC	Untr.LFC	HALLMARK_ALLOGRAFT_REJECTION	TRUE	0.462082	NA
	CD40	Untr.LFC	HALLMARK_ALLOGRAFT_REJECTION	TRUE	0.85948	NA
	GCNT1	Untr.LFC	HALLMARK_ALLOGRAFT_REJECTION	TRUE	0.798141	NA
	SPI1	Untr.LFC	HALLMARK_ALLOGRAFT_REJECTION	TRUE	0.1171	NA
	IGSF6	Untr.LFC	HALLMARK_ALLOGRAFT_REJECTION	TRUE	0.300372	NA
	CCL2	Untr.LFC	HALLMARK_ALLOGRAFT_REJECTION	TRUE	0.981784	NA
	CCL4	Untr.LFC	HALLMARK_ALLOGRAFT_REJECTION	TRUE	0.982156	NA
	CCR1	Untr.LFC	HALLMARK_ALLOGRAFT_REJECTION	TRUE	0.218959	NA
	SOCS1	Untr.LFC	HALLMARK_ALLOGRAFT_REJECTION	TRUE	0.771004	NA
	CCL5	Untr.LFC	HALLMARK_ALLOGRAFT_REJECTION	TRUE	0.971375	NA
	CD3G1	All.LFC	HALLMARK_ALLOGRAFT_REJECTION	TRUE	0.44777	0.663442
	ITK1	All.LFC	HALLMARK_ALLOGRAFT_REJECTION	TRUE	0.445725	0.667973
	IL12B1	All.LFC	HALLMARK_ALLOGRAFT_REJECTION	TRUE	0.452416	0.653098
	GZMA1	All.LFC	HALLMARK_ALLOGRAFT_REJECTION	TRUE	0.436803	0.687512
	CD2471	All.LFC	HALLMARK_ALLOGRAFT_REJECTION	TRUE	0.465428	0.623764
	CD3E1	All.LFC	HALLMARK_ALLOGRAFT_REJECTION	TRUE	0.427881	0.706625
	IL2RB1	All.LFC	HALLMARK_ALLOGRAFT_REJECTION	TRUE	0.421933	0.719103
	CD8A1	All.LFC	HALLMARK_ALLOGRAFT_REJECTION	TRUE	0.486617	0.575642
	ELANE1	All.LFC	HALLMARK_ALLOGRAFT_REJECTION	TRUE	0.49461	0.557664
	CD3D1	All.LFC	HALLMARK_ALLOGRAFT_REJECTION	TRUE	0.414498	0.734392
	PRF11	All.LFC	HALLMARK_ALLOGRAFT_REJECTION	TRUE	0.414126	0.735148
	CXCR31	All.LFC	HALLMARK_ALLOGRAFT_REJECTION	TRUE	0.411524	0.740394
	GZMB1	All.LFC	HALLMARK_ALLOGRAFT_REJECTION	TRUE	0.52342	0.495616
	HLA-DOB1	All.LFC	HALLMARK_ALLOGRAFT_REJECTION	TRUE	0.575465	0.405544
	CD79A1	All.LFC	HALLMARK_ALLOGRAFT_REJECTION	TRUE	0.607063	0.370788
	CCL71	All.LFC	HALLMARK_ALLOGRAFT_REJECTION	TRUE	0.393309	0.775836
	STAT41	All.LFC	HALLMARK_ALLOGRAFT_REJECTION	TRUE	0.39145	0.779321
	IL2RA1	All.LFC	HALLMARK_ALLOGRAFT_REJECTION	TRUE	0.626394	0.35756
	ACHE1	All.LFC	HALLMARK_ALLOGRAFT_REJECTION	TRUE	0.633086	0.354323
	CD21	All.LFC	HALLMARK_ALLOGRAFT_REJECTION	TRUE	0.383271	0.794342
	IL181	All.LFC	HALLMARK_ALLOGRAFT_REJECTION	TRUE	0.371004	0.815993
	CCR21	All.LFC	HALLMARK_ALLOGRAFT_REJECTION	TRUE	0.360967	0.832919
	IL12A1	All.LFC	HALLMARK_ALLOGRAFT_REJECTION	TRUE	0.723792	0.362138
	INHBA1	All.LFC	HALLMARK_ALLOGRAFT_REJECTION	TRUE	0.724535	0.362464
	IL2RG1	All.LFC	HALLMARK_ALLOGRAFT_REJECTION	TRUE	0.725279	0.362797
	BCAT11	All.LFC	HALLMARK_ALLOGRAFT_REJECTION	TRUE	0.727509	0.363795
	CCL191	All.LFC	HALLMARK_ALLOGRAFT_REJECTION	TRUE	0.756877	0.378347
	NCF41	All.LFC	HALLMARK_ALLOGRAFT_REJECTION	TRUE	0.332714	0.87702
	RPS3A1	All.LFC	HALLMARK_ALLOGRAFT_REJECTION	TRUE	0.330112	0.88082
	CAPG1	All.LFC	HALLMARK_ALLOGRAFT_REJECTION	TRUE	0.796654	0.399537
	RPS191	All.LFC	HALLMARK_ALLOGRAFT_REJECTION	TRUE	0.328253	0.883512
	RPL391	All.LFC	HALLMARK_ALLOGRAFT_REJECTION	TRUE	0.801115	0.401846
	IL1B1	All.LFC	HALLMARK_ALLOGRAFT_REJECTION	TRUE	0.805948	0.404306
	IL18RAP1	All.LFC	HALLMARK_ALLOGRAFT_REJECTION	TRUE	0.827881	0.4147
	LY751	All.LFC	HALLMARK_ALLOGRAFT_REJECTION	TRUE	0.304089	0.916593
	HLA-DRA1	All.LFC	HALLMARK_ALLOGRAFT_REJECTION	TRUE	0.29777	0.924617
	LTB1	All.LFC	HALLMARK_ALLOGRAFT_REJECTION	TRUE	0.293309	0.93013
	CD741	All.LFC	HALLMARK_ALLOGRAFT_REJECTION	TRUE	0.28513	0.939837
	HLA-DOA1	All.LFC	HALLMARK_ALLOGRAFT_REJECTION	TRUE	0.854275	0.424513
	NLRP31	All.LFC	HALLMARK_ALLOGRAFT_REJECTION	TRUE	0.283643	0.941551
	HLA-DQA11	All.LFC	HALLMARK_ALLOGRAFT_REJECTION	TRUE	0.279182	0.946574
	LY861	All.LFC	HALLMARK_ALLOGRAFT_REJECTION	TRUE	0.277323	0.948631
	IL101	All.LFC	HALLMARK_ALLOGRAFT_REJECTION	TRUE	0.244238	0.979655
	ICAM11	All.LFC	HALLMARK_ALLOGRAFT_REJECTION	TRUE	0.242751	0.980764
	CFP1	All.LFC	HALLMARK_ALLOGRAFT_REJECTION	TRUE	0.884758	0.429759
	IRF81	All.LFC	HALLMARK_ALLOGRAFT_REJECTION	TRUE	0.232342	0.98782
	CCND21	All.LFC	HALLMARK_ALLOGRAFT_REJECTION	TRUE	0.224907	0.991973
	GBP21	All.LFC	HALLMARK_ALLOGRAFT_REJECTION	TRUE	0.2171	0.995475
	CSF11	All.LFC	HALLMARK_ALLOGRAFT_REJECTION	TRUE	0.208178	0.998308
	CD801	All.LFC	HALLMARK_ALLOGRAFT_REJECTION	TRUE	0.203717	0.999209
	IRF41	All.LFC	HALLMARK_ALLOGRAFT_REJECTION	TRUE	0.203346	0.999271
	HLA-DMB1	All.LFC	HALLMARK_ALLOGRAFT_REJECTION	TRUE	0.198141	0.999888
	ICOSLG1	All.LFC	HALLMARK_ALLOGRAFT_REJECTION	TRUE	0.196283	0.999956
	FCGR2B1	All.LFC	HALLMARK_ALLOGRAFT_REJECTION	TRUE	0.19368	1
	CD861	All.LFC	HALLMARK_ALLOGRAFT_REJECTION	TRUE	0.193309	0.999998
	CCL221	All.LFC	HALLMARK_ALLOGRAFT_REJECTION	TRUE	0.188104	0.999637
	LCP21	All.LFC	HALLMARK_ALLOGRAFT_REJECTION	TRUE	0.18513	0.999202
	IL27RA1	All.LFC	HALLMARK_ALLOGRAFT_REJECTION	TRUE	0.176208	0.996814
	MMP91	All.LFC	HALLMARK_ALLOGRAFT_REJECTION	TRUE	0.924164	0.421405
	FLNA1	All.LFC	HALLMARK_ALLOGRAFT_REJECTION	TRUE	0.16171	0.989463
	CRTAM1	All.LFC	HALLMARK_ALLOGRAFT_REJECTION	TRUE	0.935316	0.415098
	IL61	All.LFC	HALLMARK_ALLOGRAFT_REJECTION	TRUE	0.152045	0.981984
	C21	All.LFC	HALLMARK_ALLOGRAFT_REJECTION	TRUE	0.942751	0.409855
	SRGN1	All.LFC	HALLMARK_ALLOGRAFT_REJECTION	TRUE	0.140892	0.970673
	RIPK21	All.LFC	HALLMARK_ALLOGRAFT_REJECTION	TRUE	0.134572	0.963016
	EREG1	All.LFC	HALLMARK_ALLOGRAFT_REJECTION	TRUE	0.130112	0.957007
	CD41	All.LFC	HALLMARK_ALLOGRAFT_REJECTION	TRUE	0.952416	0.401711
	STAB11	All.LFC	HALLMARK_ALLOGRAFT_REJECTION	TRUE	0.956506	0.397824
	TLR21	All.LFC	HALLMARK_ALLOGRAFT_REJECTION	TRUE	0.116357	0.935607
	ITGB21	All.LFC	HALLMARK_ALLOGRAFT_REJECTION	TRUE	0.115985	0.934943
	FGR1	All.LFC	HALLMARK_ALLOGRAFT_REJECTION	TRUE	0.110781	0.925513
	TIMP11	All.LFC	HALLMARK_ALLOGRAFT_REJECTION	TRUE	0.965428	0.388422
	CCR51	All.LFC	HALLMARK_ALLOGRAFT_REJECTION	TRUE	0.0825279	0.863396
	CCL131	All.LFC	HALLMARK_ALLOGRAFT_REJECTION	TRUE	0.972119	0.380569
	TNF1	All.LFC	HALLMARK_ALLOGRAFT_REJECTION	TRUE	0.975465	0.376398
	ST8SIA41	All.LFC	HALLMARK_ALLOGRAFT_REJECTION	TRUE	0.0784387	0.852889
	HIF1A1	All.LFC	HALLMARK_ALLOGRAFT_REJECTION	TRUE	0.0747212	0.842982
	BCL31	All.LFC	HALLMARK_ALLOGRAFT_REJECTION	TRUE	0.0672862	0.82233
	FYB11	All.LFC	HALLMARK_ALLOGRAFT_REJECTION	TRUE	0.0669145	0.821254
	LYN1	All.LFC	HALLMARK_ALLOGRAFT_REJECTION	TRUE	0.0527881	0.778742
	PTPN61	All.LFC	HALLMARK_ALLOGRAFT_REJECTION	TRUE	0.0460967	0.757268
	IFNGR21	All.LFC	HALLMARK_ALLOGRAFT_REJECTION	TRUE	0.0416357	0.742584
	CXCL91	All.LFC	HALLMARK_ALLOGRAFT_REJECTION	TRUE	0.987732	0.359691
	PTPRC1	All.LFC	HALLMARK_ALLOGRAFT_REJECTION	TRUE	0.0334572	0.714717
	CD401	All.LFC	HALLMARK_ALLOGRAFT_REJECTION	TRUE	0.0319703	0.709568
	GCNT11	All.LFC	HALLMARK_ALLOGRAFT_REJECTION	TRUE	0.030855	0.705667
	SPI11	All.LFC	HALLMARK_ALLOGRAFT_REJECTION	TRUE	0.0245353	0.683271
	IGSF61	All.LFC	HALLMARK_ALLOGRAFT_REJECTION	TRUE	0.0144981	0.646752
	CCL21	All.LFC	HALLMARK_ALLOGRAFT_REJECTION	TRUE	0.00594796	0.614894
	CCL41	All.LFC	HALLMARK_ALLOGRAFT_REJECTION	TRUE	0.998141	0.34394
	CCR11	All.LFC	HALLMARK_ALLOGRAFT_REJECTION	TRUE	0.00408922	0.607894
	SOCS11	All.LFC	HALLMARK_ALLOGRAFT_REJECTION	TRUE	0.00111524	0.596651
	CCL51	All.LFC	HALLMARK_ALLOGRAFT_REJECTION	TRUE	0.999628	0.341572
	CD3G2	All.Infected.rho	HALLMARK_ALLOGRAFT_REJECTION	TRUE	0.496097	0.537388
	ITK2	All.Infected.rho	HALLMARK_ALLOGRAFT_REJECTION	TRUE	0.540892	0.521272
	IL12B2	All.Infected.rho	HALLMARK_ALLOGRAFT_REJECTION	TRUE	0.527509	0.526986
	GZMA2	All.Infected.rho	HALLMARK_ALLOGRAFT_REJECTION	TRUE	0.645725	0.436395
	CD2472	All.Infected.rho	HALLMARK_ALLOGRAFT_REJECTION	TRUE	0.824907	0.328711
	CD3E2	All.Infected.rho	HALLMARK_ALLOGRAFT_REJECTION	TRUE	0.837918	0.327367
	IL2RB2	All.Infected.rho	HALLMARK_ALLOGRAFT_REJECTION	TRUE	0.625836	0.457017
	CD8A2	All.Infected.rho	HALLMARK_ALLOGRAFT_REJECTION	TRUE	0.444238	0.556605
	ELANE2	All.Infected.rho	HALLMARK_ALLOGRAFT_REJECTION	TRUE	0.737546	0.35256
	CD3D2	All.Infected.rho	HALLMARK_ALLOGRAFT_REJECTION	TRUE	0.625836	0.457017
	PRF12	All.Infected.rho	HALLMARK_ALLOGRAFT_REJECTION	TRUE	0.625836	0.457017
	CXCR32	All.Infected.rho	HALLMARK_ALLOGRAFT_REJECTION	TRUE	0.752045	0.344794
	GZMB2	All.Infected.rho	HALLMARK_ALLOGRAFT_REJECTION	TRUE	0.665056	0.415917
	HLA-DOB2	All.Infected.rho	HALLMARK_ALLOGRAFT_REJECTION	TRUE	0.440892	0.558455
	CD79A2	All.Infected.rho	HALLMARK_ALLOGRAFT_REJECTION	TRUE	0.460967	0.548867
	CCL72	All.Infected.rho	HALLMARK_ALLOGRAFT_REJECTION	TRUE	0.245725	0.8867
	STAT42	All.Infected.rho	HALLMARK_ALLOGRAFT_REJECTION	TRUE	0.642751	0.439531
	IL2RA2	All.Infected.rho	HALLMARK_ALLOGRAFT_REJECTION	TRUE	0.481413	0.541783
	ACHE2	All.Infected.rho	HALLMARK_ALLOGRAFT_REJECTION	TRUE	0.485874	0.540425
	CD22	All.Infected.rho	HALLMARK_ALLOGRAFT_REJECTION	TRUE	0.316357	0.73572
	IL182	All.Infected.rho	HALLMARK_ALLOGRAFT_REJECTION	TRUE	0.113011	0.985947
	CCR22	All.Infected.rho	HALLMARK_ALLOGRAFT_REJECTION	TRUE	0.331227	0.704328
	IL12A2	All.Infected.rho	HALLMARK_ALLOGRAFT_REJECTION	TRUE	0.537918	0.522634
	INHBA2	All.Infected.rho	HALLMARK_ALLOGRAFT_REJECTION	TRUE	0.0152416	0.729557
	IL2RG2	All.Infected.rho	HALLMARK_ALLOGRAFT_REJECTION	TRUE	0.253903	0.870552
	BCAT12	All.Infected.rho	HALLMARK_ALLOGRAFT_REJECTION	TRUE	0.266543	0.844466
	CCL192	All.Infected.rho	HALLMARK_ALLOGRAFT_REJECTION	TRUE	0.782156	0.334464
	NCF42	All.Infected.rho	HALLMARK_ALLOGRAFT_REJECTION	TRUE	0.281041	0.813265
	RPS3A2	All.Infected.rho	HALLMARK_ALLOGRAFT_REJECTION	TRUE	0.0576208	0.87917
	CAPG2	All.Infected.rho	HALLMARK_ALLOGRAFT_REJECTION	TRUE	0.216357	0.938213
	RPS192	All.Infected.rho	HALLMARK_ALLOGRAFT_REJECTION	TRUE	0.030855	0.790346
	RPL392	All.Infected.rho	HALLMARK_ALLOGRAFT_REJECTION	TRUE	0.10223	0.973652
	IL1B2	All.Infected.rho	HALLMARK_ALLOGRAFT_REJECTION	TRUE	0.237918	0.901458
	IL18RAP2	All.Infected.rho	HALLMARK_ALLOGRAFT_REJECTION	TRUE	0.582156	0.496139
	LY752	All.Infected.rho	HALLMARK_ALLOGRAFT_REJECTION	TRUE	0.375465	0.62448
	HLA-DRA2	All.Infected.rho	HALLMARK_ALLOGRAFT_REJECTION	TRUE	0.178439	0.984697
	LTB2	All.Infected.rho	HALLMARK_ALLOGRAFT_REJECTION	TRUE	0.429368	0.565766
	CD742	All.Infected.rho	HALLMARK_ALLOGRAFT_REJECTION	TRUE	0.276208	0.823781
	HLA-DOA2	All.Infected.rho	HALLMARK_ALLOGRAFT_REJECTION	TRUE	0.635688	0.446927
	NLRP32	All.Infected.rho	HALLMARK_ALLOGRAFT_REJECTION	TRUE	0.298885	0.773965
	HLA-DQA12	All.Infected.rho	HALLMARK_ALLOGRAFT_REJECTION	TRUE	0.257249	0.863777
	LY862	All.Infected.rho	HALLMARK_ALLOGRAFT_REJECTION	TRUE	0.227881	0.919368
	IL102	All.Infected.rho	HALLMARK_ALLOGRAFT_REJECTION	TRUE	0.297026	0.77807
	ICAM12	All.Infected.rho	HALLMARK_ALLOGRAFT_REJECTION	TRUE	0.0516729	0.861368
	CFP2	All.Infected.rho	HALLMARK_ALLOGRAFT_REJECTION	TRUE	0.907807	0.301813
	IRF82	All.Infected.rho	HALLMARK_ALLOGRAFT_REJECTION	TRUE	0.150929	0.999555
	CCND22	All.Infected.rho	HALLMARK_ALLOGRAFT_REJECTION	TRUE	0.121561	0.992914
	GBP22	All.Infected.rho	HALLMARK_ALLOGRAFT_REJECTION	TRUE	0.110781	0.98377
	CSF12	All.Infected.rho	HALLMARK_ALLOGRAFT_REJECTION	TRUE	0.197026	0.965198
	CD802	All.Infected.rho	HALLMARK_ALLOGRAFT_REJECTION	TRUE	0.209294	0.948812
	IRF42	All.Infected.rho	HALLMARK_ALLOGRAFT_REJECTION	TRUE	0.531227	0.525499
	HLA-DMB2	All.Infected.rho	HALLMARK_ALLOGRAFT_REJECTION	TRUE	0.407435	0.584381
	ICOSLG2	All.Infected.rho	HALLMARK_ALLOGRAFT_REJECTION	TRUE	0.24461	0.888841
	FCGR2B2	All.Infected.rho	HALLMARK_ALLOGRAFT_REJECTION	TRUE	0.212268	0.944456
	CD862	All.Infected.rho	HALLMARK_ALLOGRAFT_REJECTION	TRUE	0.314498	0.739738
	CCL222	All.Infected.rho	HALLMARK_ALLOGRAFT_REJECTION	TRUE	0.138662	0.999901
	LCP22	All.Infected.rho	HALLMARK_ALLOGRAFT_REJECTION	TRUE	0.115985	0.988683
	IL27RA2	All.Infected.rho	HALLMARK_ALLOGRAFT_REJECTION	TRUE	0.184015	0.97961
	MMP92	All.Infected.rho	HALLMARK_ALLOGRAFT_REJECTION	TRUE	0.905948	0.303102
	FLNA2	All.Infected.rho	HALLMARK_ALLOGRAFT_REJECTION	TRUE	0.11487	0.987681
	CRTAM2	All.Infected.rho	HALLMARK_ALLOGRAFT_REJECTION	TRUE	0.651673	0.43009
	IL62	All.Infected.rho	HALLMARK_ALLOGRAFT_REJECTION	TRUE	0.35539	0.657638
	C22	All.Infected.rho	HALLMARK_ALLOGRAFT_REJECTION	TRUE	0.85948	0.323745
	SRGN2	All.Infected.rho	HALLMARK_ALLOGRAFT_REJECTION	TRUE	0.104833	0.976995
	RIPK22	All.Infected.rho	HALLMARK_ALLOGRAFT_REJECTION	TRUE	0.0892193	0.953437
	EREG2	All.Infected.rho	HALLMARK_ALLOGRAFT_REJECTION	TRUE	0.27026	0.836562
	CD42	All.Infected.rho	HALLMARK_ALLOGRAFT_REJECTION	TRUE	0.922305	0.29023
	STAB12	All.Infected.rho	HALLMARK_ALLOGRAFT_REJECTION	TRUE	0.992937	0.204502
	TLR22	All.Infected.rho	HALLMARK_ALLOGRAFT_REJECTION	TRUE	0.275836	0.824588
	ITGB22	All.Infected.rho	HALLMARK_ALLOGRAFT_REJECTION	TRUE	0.118959	0.991075
	FGR2	All.Infected.rho	HALLMARK_ALLOGRAFT_REJECTION	TRUE	0.0780669	0.93125
	TIMP12	All.Infected.rho	HALLMARK_ALLOGRAFT_REJECTION	TRUE	0.49777	0.536891
	CCR52	All.Infected.rho	HALLMARK_ALLOGRAFT_REJECTION	TRUE	0.115613	0.988349
	CCL132	All.Infected.rho	HALLMARK_ALLOGRAFT_REJECTION	TRUE	0.948699	0.263153
	TNF2	All.Infected.rho	HALLMARK_ALLOGRAFT_REJECTION	TRUE	0.869888	0.320931
	ST8SIA42	All.Infected.rho	HALLMARK_ALLOGRAFT_REJECTION	TRUE	0.227509	0.920004
	HIF1A2	All.Infected.rho	HALLMARK_ALLOGRAFT_REJECTION	TRUE	0.139405	1
	BCL32	All.Infected.rho	HALLMARK_ALLOGRAFT_REJECTION	TRUE	0.0345725	0.804002
	FYB12	All.Infected.rho	HALLMARK_ALLOGRAFT_REJECTION	TRUE	0.0490706	0.853183
	LYN2	All.Infected.rho	HALLMARK_ALLOGRAFT_REJECTION	TRUE	0.128253	0.996744
	PTPN62	All.Infected.rho	HALLMARK_ALLOGRAFT_REJECTION	TRUE	0.0252788	0.769344
	IFNGR22	All.Infected.rho	HALLMARK_ALLOGRAFT_REJECTION	TRUE	0.0159851	0.732588
	CXCL92	All.Infected.rho	HALLMARK_ALLOGRAFT_REJECTION	TRUE	0.892937	0.311123
	PTPRC2	All.Infected.rho	HALLMARK_ALLOGRAFT_REJECTION	TRUE	0.0245353	0.766446
	CD402	All.Infected.rho	HALLMARK_ALLOGRAFT_REJECTION	TRUE	0.0420074	0.829993
	GCNT12	All.Infected.rho	HALLMARK_ALLOGRAFT_REJECTION	TRUE	0.10632	0.978808
	SPI12	All.Infected.rho	HALLMARK_ALLOGRAFT_REJECTION	TRUE	0.0457249	0.842395
	IGSF62	All.Infected.rho	HALLMARK_ALLOGRAFT_REJECTION	TRUE	0.0070632	0.695645
	CCL23	All.Infected.rho	HALLMARK_ALLOGRAFT_REJECTION	TRUE	0.0219331	0.756289
	CCL42	All.Infected.rho	HALLMARK_ALLOGRAFT_REJECTION	TRUE	0.520818	0.529483
	CCR12	All.Infected.rho	HALLMARK_ALLOGRAFT_REJECTION	TRUE	0.00408922	0.683016
	SOCS12	All.Infected.rho	HALLMARK_ALLOGRAFT_REJECTION	TRUE	0.00334572	0.679844
	CCL52	All.Infected.rho	HALLMARK_ALLOGRAFT_REJECTION	TRUE	0.977323	0.226544
	CD3G3	All.Bystander.rho	HALLMARK_ALLOGRAFT_REJECTION	TRUE	0.523048	NA
	ITK3	All.Bystander.rho	HALLMARK_ALLOGRAFT_REJECTION	TRUE	0.549071	NA
	IL12B3	All.Bystander.rho	HALLMARK_ALLOGRAFT_REJECTION	TRUE	0.705576	NA
	GZMA3	All.Bystander.rho	HALLMARK_ALLOGRAFT_REJECTION	TRUE	0.471747	NA
	CD2473	All.Bystander.rho	HALLMARK_ALLOGRAFT_REJECTION	TRUE	0.475836	NA
	CD3E3	All.Bystander.rho	HALLMARK_ALLOGRAFT_REJECTION	TRUE	0.395167	NA
	IL2RB3	All.Bystander.rho	HALLMARK_ALLOGRAFT_REJECTION	TRUE	0.398513	NA
	CD8A3	All.Bystander.rho	HALLMARK_ALLOGRAFT_REJECTION	TRUE	0.400743	NA
	ELANE3	All.Bystander.rho	HALLMARK_ALLOGRAFT_REJECTION	TRUE	0.646468	NA
	CD3D3	All.Bystander.rho	HALLMARK_ALLOGRAFT_REJECTION	TRUE	0.384758	NA
	PRF13	All.Bystander.rho	HALLMARK_ALLOGRAFT_REJECTION	TRUE	0.389591	NA
	CXCR33	All.Bystander.rho	HALLMARK_ALLOGRAFT_REJECTION	TRUE	0.365056	NA
	GZMB3	All.Bystander.rho	HALLMARK_ALLOGRAFT_REJECTION	TRUE	0.439405	NA
	HLA-DOB3	All.Bystander.rho	HALLMARK_ALLOGRAFT_REJECTION	TRUE	0.781413	NA
	CD79A3	All.Bystander.rho	HALLMARK_ALLOGRAFT_REJECTION	TRUE	0.333457	NA
	CCL73	All.Bystander.rho	HALLMARK_ALLOGRAFT_REJECTION	TRUE	0.233829	NA
	STAT43	All.Bystander.rho	HALLMARK_ALLOGRAFT_REJECTION	TRUE	0.589963	NA
	IL2RA3	All.Bystander.rho	HALLMARK_ALLOGRAFT_REJECTION	TRUE	0.642007	NA
	ACHE3	All.Bystander.rho	HALLMARK_ALLOGRAFT_REJECTION	TRUE	0.752045	NA
	CD23	All.Bystander.rho	HALLMARK_ALLOGRAFT_REJECTION	TRUE	0.319331	NA
	IL183	All.Bystander.rho	HALLMARK_ALLOGRAFT_REJECTION	TRUE	0.162825	NA
	CCR23	All.Bystander.rho	HALLMARK_ALLOGRAFT_REJECTION	TRUE	0.281041	NA
	IL12A3	All.Bystander.rho	HALLMARK_ALLOGRAFT_REJECTION	TRUE	0.804089	NA
	INHBA3	All.Bystander.rho	HALLMARK_ALLOGRAFT_REJECTION	TRUE	0.165799	NA
	IL2RG3	All.Bystander.rho	HALLMARK_ALLOGRAFT_REJECTION	TRUE	0.111152	NA
	BCAT13	All.Bystander.rho	HALLMARK_ALLOGRAFT_REJECTION	TRUE	0.101487	NA
	CCL193	All.Bystander.rho	HALLMARK_ALLOGRAFT_REJECTION	TRUE	0.734572	NA
	NCF43	All.Bystander.rho	HALLMARK_ALLOGRAFT_REJECTION	TRUE	0.942379	NA
	RPS3A3	All.Bystander.rho	HALLMARK_ALLOGRAFT_REJECTION	TRUE	0.0282528	NA
	CAPG3	All.Bystander.rho	HALLMARK_ALLOGRAFT_REJECTION	TRUE	0.0286245	NA
	RPS193	All.Bystander.rho	HALLMARK_ALLOGRAFT_REJECTION	TRUE	0.00297398	NA
	RPL393	All.Bystander.rho	HALLMARK_ALLOGRAFT_REJECTION	TRUE	0.0115242	NA
	IL1B3	All.Bystander.rho	HALLMARK_ALLOGRAFT_REJECTION	TRUE	0.207063	NA
	IL18RAP3	All.Bystander.rho	HALLMARK_ALLOGRAFT_REJECTION	TRUE	0.892193	NA
	LY753	All.Bystander.rho	HALLMARK_ALLOGRAFT_REJECTION	TRUE	0.13197	NA
	HLA-DRA3	All.Bystander.rho	HALLMARK_ALLOGRAFT_REJECTION	TRUE	0.105576	NA
	LTB3	All.Bystander.rho	HALLMARK_ALLOGRAFT_REJECTION	TRUE	0.773234	NA
	CD743	All.Bystander.rho	HALLMARK_ALLOGRAFT_REJECTION	TRUE	0.280669	NA
	HLA-DOA3	All.Bystander.rho	HALLMARK_ALLOGRAFT_REJECTION	TRUE	0.952045	NA
	NLRP33	All.Bystander.rho	HALLMARK_ALLOGRAFT_REJECTION	TRUE	0.718959	NA
	HLA-DQA13	All.Bystander.rho	HALLMARK_ALLOGRAFT_REJECTION	TRUE	0.249071	NA
	LY863	All.Bystander.rho	HALLMARK_ALLOGRAFT_REJECTION	TRUE	0.130112	NA
	IL103	All.Bystander.rho	HALLMARK_ALLOGRAFT_REJECTION	TRUE	0.945353	NA
	ICAM13	All.Bystander.rho	HALLMARK_ALLOGRAFT_REJECTION	TRUE	0.898885	NA
	CFP3	All.Bystander.rho	HALLMARK_ALLOGRAFT_REJECTION	TRUE	0.878439	NA
	IRF83	All.Bystander.rho	HALLMARK_ALLOGRAFT_REJECTION	TRUE	0.284387	NA
	CCND23	All.Bystander.rho	HALLMARK_ALLOGRAFT_REJECTION	TRUE	0.035316	NA
	GBP23	All.Bystander.rho	HALLMARK_ALLOGRAFT_REJECTION	TRUE	0.190706	NA
	CSF13	All.Bystander.rho	HALLMARK_ALLOGRAFT_REJECTION	TRUE	0.131599	NA
	CD803	All.Bystander.rho	HALLMARK_ALLOGRAFT_REJECTION	TRUE	0.876952	NA
	IRF43	All.Bystander.rho	HALLMARK_ALLOGRAFT_REJECTION	TRUE	0.203346	NA
	HLA-DMB3	All.Bystander.rho	HALLMARK_ALLOGRAFT_REJECTION	TRUE	0.399257	NA
	ICOSLG3	All.Bystander.rho	HALLMARK_ALLOGRAFT_REJECTION	TRUE	0.509665	NA
	FCGR2B3	All.Bystander.rho	HALLMARK_ALLOGRAFT_REJECTION	TRUE	0.224907	NA
	CD863	All.Bystander.rho	HALLMARK_ALLOGRAFT_REJECTION	TRUE	0.122305	NA
	CCL223	All.Bystander.rho	HALLMARK_ALLOGRAFT_REJECTION	TRUE	0.0193309	NA
	LCP23	All.Bystander.rho	HALLMARK_ALLOGRAFT_REJECTION	TRUE	0.982528	NA
	IL27RA3	All.Bystander.rho	HALLMARK_ALLOGRAFT_REJECTION	TRUE	0.0836431	NA
	MMP93	All.Bystander.rho	HALLMARK_ALLOGRAFT_REJECTION	TRUE	0.902974	NA
	FLNA3	All.Bystander.rho	HALLMARK_ALLOGRAFT_REJECTION	TRUE	0.0167286	NA
	CRTAM3	All.Bystander.rho	HALLMARK_ALLOGRAFT_REJECTION	TRUE	0.314126	NA
	IL63	All.Bystander.rho	HALLMARK_ALLOGRAFT_REJECTION	TRUE	0.980297	NA
	C23	All.Bystander.rho	HALLMARK_ALLOGRAFT_REJECTION	TRUE	0.9829	NA
	SRGN3	All.Bystander.rho	HALLMARK_ALLOGRAFT_REJECTION	TRUE	0.0843866	NA
	RIPK23	All.Bystander.rho	HALLMARK_ALLOGRAFT_REJECTION	TRUE	0.10855	NA
	EREG3	All.Bystander.rho	HALLMARK_ALLOGRAFT_REJECTION	TRUE	0.645725	NA
	CD43	All.Bystander.rho	HALLMARK_ALLOGRAFT_REJECTION	TRUE	0.966914	NA
	STAB13	All.Bystander.rho	HALLMARK_ALLOGRAFT_REJECTION	TRUE	0.99777	NA
	TLR23	All.Bystander.rho	HALLMARK_ALLOGRAFT_REJECTION	TRUE	0.766171	NA
	ITGB23	All.Bystander.rho	HALLMARK_ALLOGRAFT_REJECTION	TRUE	0.000743494	NA
	FGR3	All.Bystander.rho	HALLMARK_ALLOGRAFT_REJECTION	TRUE	0.0215613	NA
	TIMP13	All.Bystander.rho	HALLMARK_ALLOGRAFT_REJECTION	TRUE	0.695167	NA
	CCR53	All.Bystander.rho	HALLMARK_ALLOGRAFT_REJECTION	TRUE	0.163197	NA
	CCL133	All.Bystander.rho	HALLMARK_ALLOGRAFT_REJECTION	TRUE	0.99368	NA
	TNF3	All.Bystander.rho	HALLMARK_ALLOGRAFT_REJECTION	TRUE	0.955762	NA
	ST8SIA43	All.Bystander.rho	HALLMARK_ALLOGRAFT_REJECTION	TRUE	0.906691	NA
	HIF1A3	All.Bystander.rho	HALLMARK_ALLOGRAFT_REJECTION	TRUE	0.824164	NA
	BCL33	All.Bystander.rho	HALLMARK_ALLOGRAFT_REJECTION	TRUE	0.892565	NA
	FYB13	All.Bystander.rho	HALLMARK_ALLOGRAFT_REJECTION	TRUE	0.811896	NA
	LYN3	All.Bystander.rho	HALLMARK_ALLOGRAFT_REJECTION	TRUE	0.908178	NA
	PTPN63	All.Bystander.rho	HALLMARK_ALLOGRAFT_REJECTION	TRUE	0.0267658	NA
	IFNGR23	All.Bystander.rho	HALLMARK_ALLOGRAFT_REJECTION	TRUE	0.0546468	NA
	CXCL93	All.Bystander.rho	HALLMARK_ALLOGRAFT_REJECTION	TRUE	0.989219	NA
	PTPRC3	All.Bystander.rho	HALLMARK_ALLOGRAFT_REJECTION	TRUE	0.155019	NA
	CD403	All.Bystander.rho	HALLMARK_ALLOGRAFT_REJECTION	TRUE	0.128996	NA
	GCNT13	All.Bystander.rho	HALLMARK_ALLOGRAFT_REJECTION	TRUE	0.928253	NA
	SPI13	All.Bystander.rho	HALLMARK_ALLOGRAFT_REJECTION	TRUE	0.036803	NA
	IGSF63	All.Bystander.rho	HALLMARK_ALLOGRAFT_REJECTION	TRUE	0.00408922	NA
	CCL24	All.Bystander.rho	HALLMARK_ALLOGRAFT_REJECTION	TRUE	0.828253	NA
	CCL43	All.Bystander.rho	HALLMARK_ALLOGRAFT_REJECTION	TRUE	0.947212	NA
	CCR13	All.Bystander.rho	HALLMARK_ALLOGRAFT_REJECTION	TRUE	0.0550186	NA
	SOCS13	All.Bystander.rho	HALLMARK_ALLOGRAFT_REJECTION	TRUE	0.103346	NA
	CCL53	All.Bystander.rho	HALLMARK_ALLOGRAFT_REJECTION	TRUE	0.954647	NA
	GUSB	Untr.LFC	HALLMARK_CHOLESTEROL_HOMEOSTASIS	TRUE	0.250186	NA
	TMEM97	Untr.LFC	HALLMARK_CHOLESTEROL_HOMEOSTASIS	TRUE	0.0884758	NA
	GPX8	Untr.LFC	HALLMARK_CHOLESTEROL_HOMEOSTASIS	TRUE	0.865799	NA
	TRIB3	Untr.LFC	HALLMARK_CHOLESTEROL_HOMEOSTASIS	TRUE	0.0297398	NA
	CLU	Untr.LFC	HALLMARK_CHOLESTEROL_HOMEOSTASIS	TRUE	0.699628	NA
	SCD	Untr.LFC	HALLMARK_CHOLESTEROL_HOMEOSTASIS	TRUE	0.231599	NA
	SEMA3B	Untr.LFC	HALLMARK_CHOLESTEROL_HOMEOSTASIS	TRUE	0.607807	NA
	HMGCS1	Untr.LFC	HALLMARK_CHOLESTEROL_HOMEOSTASIS	TRUE	0.374349	NA
	EBP	Untr.LFC	HALLMARK_CHOLESTEROL_HOMEOSTASIS	TRUE	0.149814	NA
	SQLE	Untr.LFC	HALLMARK_CHOLESTEROL_HOMEOSTASIS	TRUE	0.0962825	NA
	JAG1	Untr.LFC	HALLMARK_CHOLESTEROL_HOMEOSTASIS	TRUE	0.137918	NA
	ALCAM	Untr.LFC	HALLMARK_CHOLESTEROL_HOMEOSTASIS	TRUE	0.312268	NA
	PPARG	Untr.LFC	HALLMARK_CHOLESTEROL_HOMEOSTASIS	TRUE	0.0163569	NA
	FDPS	Untr.LFC	HALLMARK_CHOLESTEROL_HOMEOSTASIS	TRUE	0.287732	NA
	ACAT2	Untr.LFC	HALLMARK_CHOLESTEROL_HOMEOSTASIS	TRUE	0.339405	NA
	FADS2	Untr.LFC	HALLMARK_CHOLESTEROL_HOMEOSTASIS	TRUE	0.188476	NA
	NFIL3	Untr.LFC	HALLMARK_CHOLESTEROL_HOMEOSTASIS	TRUE	0.100743	NA
	CXCL16	Untr.LFC	HALLMARK_CHOLESTEROL_HOMEOSTASIS	TRUE	0.417472	NA
	LPL	Untr.LFC	HALLMARK_CHOLESTEROL_HOMEOSTASIS	TRUE	0.386989	NA
	LGALS3	Untr.LFC	HALLMARK_CHOLESTEROL_HOMEOSTASIS	TRUE	0.33829	NA
	CD9	Untr.LFC	HALLMARK_CHOLESTEROL_HOMEOSTASIS	TRUE	0.281784	NA
	FABP5	Untr.LFC	HALLMARK_CHOLESTEROL_HOMEOSTASIS	TRUE	0.27658	NA
	PNRC1	Untr.LFC	HALLMARK_CHOLESTEROL_HOMEOSTASIS	TRUE	0.357249	NA
	PLAUR	Untr.LFC	HALLMARK_CHOLESTEROL_HOMEOSTASIS	TRUE	0.530855	NA
	ANTXR2	Untr.LFC	HALLMARK_CHOLESTEROL_HOMEOSTASIS	TRUE	0.478067	NA
	ACTG1	Untr.LFC	HALLMARK_CHOLESTEROL_HOMEOSTASIS	TRUE	0.111524	NA
	LDLR	Untr.LFC	HALLMARK_CHOLESTEROL_HOMEOSTASIS	TRUE	0.532714	NA
	PLSCR1	Untr.LFC	HALLMARK_CHOLESTEROL_HOMEOSTASIS	TRUE	0.957993	NA
	LGMN	Untr.LFC	HALLMARK_CHOLESTEROL_HOMEOSTASIS	TRUE	0.842751	NA
	ATF5	Untr.LFC	HALLMARK_CHOLESTEROL_HOMEOSTASIS	TRUE	0.90855	NA
	ATF3	Untr.LFC	HALLMARK_CHOLESTEROL_HOMEOSTASIS	TRUE	0.932714	NA
	GUSB1	All.LFC	HALLMARK_CHOLESTEROL_HOMEOSTASIS	TRUE	0.387361	NA
	TMEM971	All.LFC	HALLMARK_CHOLESTEROL_HOMEOSTASIS	TRUE	0.670632	NA
	GPX81	All.LFC	HALLMARK_CHOLESTEROL_HOMEOSTASIS	TRUE	0.377695	NA
	TRIB31	All.LFC	HALLMARK_CHOLESTEROL_HOMEOSTASIS	TRUE	0.369145	NA
	CLU1	All.LFC	HALLMARK_CHOLESTEROL_HOMEOSTASIS	TRUE	0.724164	NA
	SCD1	All.LFC	HALLMARK_CHOLESTEROL_HOMEOSTASIS	TRUE	0.737918	NA
	SEMA3B1	All.LFC	HALLMARK_CHOLESTEROL_HOMEOSTASIS	TRUE	0.751301	NA
	HMGCS11	All.LFC	HALLMARK_CHOLESTEROL_HOMEOSTASIS	TRUE	0.347212	NA
	EBP1	All.LFC	HALLMARK_CHOLESTEROL_HOMEOSTASIS	TRUE	0.781041	NA
	SQLE1	All.LFC	HALLMARK_CHOLESTEROL_HOMEOSTASIS	TRUE	0.3171	NA
	JAG11	All.LFC	HALLMARK_CHOLESTEROL_HOMEOSTASIS	TRUE	0.315985	NA
	ALCAM1	All.LFC	HALLMARK_CHOLESTEROL_HOMEOSTASIS	TRUE	0.827509	NA
	PPARG1	All.LFC	HALLMARK_CHOLESTEROL_HOMEOSTASIS	TRUE	0.839033	NA
	FDPS1	All.LFC	HALLMARK_CHOLESTEROL_HOMEOSTASIS	TRUE	0.288848	NA
	ACAT21	All.LFC	HALLMARK_CHOLESTEROL_HOMEOSTASIS	TRUE	0.264684	NA
	FADS21	All.LFC	HALLMARK_CHOLESTEROL_HOMEOSTASIS	TRUE	0.264312	NA
	NFIL31	All.LFC	HALLMARK_CHOLESTEROL_HOMEOSTASIS	TRUE	0.22974	NA
	CXCL161	All.LFC	HALLMARK_CHOLESTEROL_HOMEOSTASIS	TRUE	0.205204	NA
	LPL1	All.LFC	HALLMARK_CHOLESTEROL_HOMEOSTASIS	TRUE	0.905204	NA
	LGALS31	All.LFC	HALLMARK_CHOLESTEROL_HOMEOSTASIS	TRUE	0.911896	NA
	CD91	All.LFC	HALLMARK_CHOLESTEROL_HOMEOSTASIS	TRUE	0.178439	NA
	FABP51	All.LFC	HALLMARK_CHOLESTEROL_HOMEOSTASIS	TRUE	0.128253	NA
	PNRC11	All.LFC	HALLMARK_CHOLESTEROL_HOMEOSTASIS	TRUE	0.117472	NA
	PLAUR1	All.LFC	HALLMARK_CHOLESTEROL_HOMEOSTASIS	TRUE	0.114126	NA
	ANTXR21	All.LFC	HALLMARK_CHOLESTEROL_HOMEOSTASIS	TRUE	0.103717	NA
	ACTG11	All.LFC	HALLMARK_CHOLESTEROL_HOMEOSTASIS	TRUE	0.0776952	NA
	LDLR1	All.LFC	HALLMARK_CHOLESTEROL_HOMEOSTASIS	TRUE	0.0583643	NA
	PLSCR11	All.LFC	HALLMARK_CHOLESTEROL_HOMEOSTASIS	TRUE	0.0449814	NA
	LGMN1	All.LFC	HALLMARK_CHOLESTEROL_HOMEOSTASIS	TRUE	0.989963	NA
	ATF51	All.LFC	HALLMARK_CHOLESTEROL_HOMEOSTASIS	TRUE	0.0286245	NA
	ATF31	All.LFC	HALLMARK_CHOLESTEROL_HOMEOSTASIS	TRUE	0.0252788	NA
	GUSB2	All.Infected.rho	HALLMARK_CHOLESTEROL_HOMEOSTASIS	TRUE	0.285874	0.982031
	TMEM972	All.Infected.rho	HALLMARK_CHOLESTEROL_HOMEOSTASIS	TRUE	0.687732	0.186342
	GPX82	All.Infected.rho	HALLMARK_CHOLESTEROL_HOMEOSTASIS	TRUE	0.463197	0.394455
	TRIB32	All.Infected.rho	HALLMARK_CHOLESTEROL_HOMEOSTASIS	TRUE	0.401859	0.642086
	CLU2	All.Infected.rho	HALLMARK_CHOLESTEROL_HOMEOSTASIS	TRUE	0.655762	0.208877
	SCD2	All.Infected.rho	HALLMARK_CHOLESTEROL_HOMEOSTASIS	TRUE	0.242379	1
	SEMA3B2	All.Infected.rho	HALLMARK_CHOLESTEROL_HOMEOSTASIS	TRUE	0.960595	0.146906
	HMGCS12	All.Infected.rho	HALLMARK_CHOLESTEROL_HOMEOSTASIS	TRUE	0.312268	0.940365
	EBP2	All.Infected.rho	HALLMARK_CHOLESTEROL_HOMEOSTASIS	TRUE	0.329368	0.900351
	SQLE2	All.Infected.rho	HALLMARK_CHOLESTEROL_HOMEOSTASIS	TRUE	0.204089	0.973044
	JAG12	All.Infected.rho	HALLMARK_CHOLESTEROL_HOMEOSTASIS	TRUE	0.591078	0.204934
	ALCAM2	All.Infected.rho	HALLMARK_CHOLESTEROL_HOMEOSTASIS	TRUE	0.338662	0.87449
	PPARG2	All.Infected.rho	HALLMARK_CHOLESTEROL_HOMEOSTASIS	TRUE	0.223048	0.990724
	FDPS2	All.Infected.rho	HALLMARK_CHOLESTEROL_HOMEOSTASIS	TRUE	0.0873606	0.682982
	ACAT22	All.Infected.rho	HALLMARK_CHOLESTEROL_HOMEOSTASIS	TRUE	0.179182	0.938048
	FADS22	All.Infected.rho	HALLMARK_CHOLESTEROL_HOMEOSTASIS	TRUE	0.292565	0.973808
	NFIL32	All.Infected.rho	HALLMARK_CHOLESTEROL_HOMEOSTASIS	TRUE	0.353532	0.827702
	CXCL162	All.Infected.rho	HALLMARK_CHOLESTEROL_HOMEOSTASIS	TRUE	0.225651	0.992497
	LPL2	All.Infected.rho	HALLMARK_CHOLESTEROL_HOMEOSTASIS	TRUE	0.414126	0.590687
	LGALS32	All.Infected.rho	HALLMARK_CHOLESTEROL_HOMEOSTASIS	TRUE	0.273978	0.9929
	CD92	All.Infected.rho	HALLMARK_CHOLESTEROL_HOMEOSTASIS	TRUE	0.150186	0.880283
	FABP52	All.Infected.rho	HALLMARK_CHOLESTEROL_HOMEOSTASIS	TRUE	0.307807	0.949118
	PNRC12	All.Infected.rho	HALLMARK_CHOLESTEROL_HOMEOSTASIS	TRUE	0.184387	0.946454
	PLAUR2	All.Infected.rho	HALLMARK_CHOLESTEROL_HOMEOSTASIS	TRUE	0.174349	0.929741
	ANTXR22	All.Infected.rho	HALLMARK_CHOLESTEROL_HOMEOSTASIS	TRUE	0.105948	0.752053
	ACTG12	All.Infected.rho	HALLMARK_CHOLESTEROL_HOMEOSTASIS	TRUE	0.0936803	0.707405
	LDLR2	All.Infected.rho	HALLMARK_CHOLESTEROL_HOMEOSTASIS	TRUE	0.0825279	0.663714
	PLSCR12	All.Infected.rho	HALLMARK_CHOLESTEROL_HOMEOSTASIS	TRUE	0.00520446	0.32763
	LGMN2	All.Infected.rho	HALLMARK_CHOLESTEROL_HOMEOSTASIS	TRUE	0.99777	0.146735
	ATF52	All.Infected.rho	HALLMARK_CHOLESTEROL_HOMEOSTASIS	TRUE	0.0866171	0.680056
	ATF32	All.Infected.rho	HALLMARK_CHOLESTEROL_HOMEOSTASIS	TRUE	0.410781	0.604744
	GUSB3	All.Bystander.rho	HALLMARK_CHOLESTEROL_HOMEOSTASIS	TRUE	0.0572491	0.944922
	TMEM973	All.Bystander.rho	HALLMARK_CHOLESTEROL_HOMEOSTASIS	TRUE	0.691078	0.0789082
	GPX83	All.Bystander.rho	HALLMARK_CHOLESTEROL_HOMEOSTASIS	TRUE	0.369145	0.424939
	TRIB33	All.Bystander.rho	HALLMARK_CHOLESTEROL_HOMEOSTASIS	TRUE	0.243866	0.692563
	CLU3	All.Bystander.rho	HALLMARK_CHOLESTEROL_HOMEOSTASIS	TRUE	0.33197	0.49961
	SCD3	All.Bystander.rho	HALLMARK_CHOLESTEROL_HOMEOSTASIS	TRUE	0.139405	0.960172
	SEMA3B3	All.Bystander.rho	HALLMARK_CHOLESTEROL_HOMEOSTASIS	TRUE	0.465056	0.249264
	HMGCS13	All.Bystander.rho	HALLMARK_CHOLESTEROL_HOMEOSTASIS	TRUE	0.353903	0.455367
	EBP3	All.Bystander.rho	HALLMARK_CHOLESTEROL_HOMEOSTASIS	TRUE	0.0758364	0.98287
	SQLE3	All.Bystander.rho	HALLMARK_CHOLESTEROL_HOMEOSTASIS	TRUE	0.14461	0.950081
	JAG13	All.Bystander.rho	HALLMARK_CHOLESTEROL_HOMEOSTASIS	TRUE	0.262082	0.648786
	ALCAM3	All.Bystander.rho	HALLMARK_CHOLESTEROL_HOMEOSTASIS	TRUE	0.0568773	0.943942
	PPARG3	All.Bystander.rho	HALLMARK_CHOLESTEROL_HOMEOSTASIS	TRUE	0.171004	0.887841
	FDPS3	All.Bystander.rho	HALLMARK_CHOLESTEROL_HOMEOSTASIS	TRUE	0.0732342	0.978803
	ACAT23	All.Bystander.rho	HALLMARK_CHOLESTEROL_HOMEOSTASIS	TRUE	0.0516729	0.929373
	FADS23	All.Bystander.rho	HALLMARK_CHOLESTEROL_HOMEOSTASIS	TRUE	0.153532	0.930834
	NFIL33	All.Bystander.rho	HALLMARK_CHOLESTEROL_HOMEOSTASIS	TRUE	0.289219	0.58829
	CXCL163	All.Bystander.rho	HALLMARK_CHOLESTEROL_HOMEOSTASIS	TRUE	0.0505576	0.926083
	LPL3	All.Bystander.rho	HALLMARK_CHOLESTEROL_HOMEOSTASIS	TRUE	0.101115	1
	LGALS33	All.Bystander.rho	HALLMARK_CHOLESTEROL_HOMEOSTASIS	TRUE	0.0390335	0.887586
	CD93	All.Bystander.rho	HALLMARK_CHOLESTEROL_HOMEOSTASIS	TRUE	0.00483271	0.736113
	FABP53	All.Bystander.rho	HALLMARK_CHOLESTEROL_HOMEOSTASIS	TRUE	0.0394052	0.88895
	PNRC13	All.Bystander.rho	HALLMARK_CHOLESTEROL_HOMEOSTASIS	TRUE	0.9171	0.170022
	PLAUR3	All.Bystander.rho	HALLMARK_CHOLESTEROL_HOMEOSTASIS	TRUE	0.0933086	0.998837
	ANTXR23	All.Bystander.rho	HALLMARK_CHOLESTEROL_HOMEOSTASIS	TRUE	0.488104	0.213572
	ACTG13	All.Bystander.rho	HALLMARK_CHOLESTEROL_HOMEOSTASIS	TRUE	0.00111524	0.717197
	LDLR3	All.Bystander.rho	HALLMARK_CHOLESTEROL_HOMEOSTASIS	TRUE	0.193309	0.827429
	PLSCR13	All.Bystander.rho	HALLMARK_CHOLESTEROL_HOMEOSTASIS	TRUE	0.283643	0.600337
	LGMN3	All.Bystander.rho	HALLMARK_CHOLESTEROL_HOMEOSTASIS	TRUE	0.999628	0.148183
	ATF53	All.Bystander.rho	HALLMARK_CHOLESTEROL_HOMEOSTASIS	TRUE	0.920074	0.17093
	ATF33	All.Bystander.rho	HALLMARK_CHOLESTEROL_HOMEOSTASIS	TRUE	0.145725	0.947763
	IL2RB4	Untr.LFC	HALLMARK_IL2_STAT5_SIGNALING	TRUE	0.604089	NA
	COL6A1	Untr.LFC	HALLMARK_IL2_STAT5_SIGNALING	TRUE	0.215613	NA
	EOMES	Untr.LFC	HALLMARK_IL2_STAT5_SIGNALING	TRUE	0.594052	NA
	MAFF	Untr.LFC	HALLMARK_IL2_STAT5_SIGNALING	TRUE	0.162454	NA
	IL1RL1	Untr.LFC	HALLMARK_IL2_STAT5_SIGNALING	TRUE	0.57658	NA
	HOPX	Untr.LFC	HALLMARK_IL2_STAT5_SIGNALING	TRUE	0.219331	NA
	ICOS	Untr.LFC	HALLMARK_IL2_STAT5_SIGNALING	TRUE	0.583643	NA
	MUC1	Untr.LFC	HALLMARK_IL2_STAT5_SIGNALING	TRUE	0.885502	NA
	GPR83	Untr.LFC	HALLMARK_IL2_STAT5_SIGNALING	TRUE	0.642379	NA
	PTCH1	Untr.LFC	HALLMARK_IL2_STAT5_SIGNALING	TRUE	0.384387	NA
	ITIH5	Untr.LFC	HALLMARK_IL2_STAT5_SIGNALING	TRUE	0.394796	NA
	IL2RA4	Untr.LFC	HALLMARK_IL2_STAT5_SIGNALING	TRUE	0.871747	NA
	SERPINC1	Untr.LFC	HALLMARK_IL2_STAT5_SIGNALING	TRUE	0.434944	NA
	DHRS3	Untr.LFC	HALLMARK_IL2_STAT5_SIGNALING	TRUE	0.249071	NA
	CTLA4	Untr.LFC	HALLMARK_IL2_STAT5_SIGNALING	TRUE	0.174349	NA
	CDKN1C	Untr.LFC	HALLMARK_IL2_STAT5_SIGNALING	TRUE	0.901487	NA
	IL3RA	Untr.LFC	HALLMARK_IL2_STAT5_SIGNALING	TRUE	0.68513	NA
	S100A1	Untr.LFC	HALLMARK_IL2_STAT5_SIGNALING	TRUE	0.350558	NA
	CA2	Untr.LFC	HALLMARK_IL2_STAT5_SIGNALING	TRUE	0.13197	NA
	RORA	Untr.LFC	HALLMARK_IL2_STAT5_SIGNALING	TRUE	0.276952	NA
	TNFRSF8	Untr.LFC	HALLMARK_IL2_STAT5_SIGNALING	TRUE	0.260967	NA
	SPRED2	Untr.LFC	HALLMARK_IL2_STAT5_SIGNALING	TRUE	0.318587	NA
	BMP2	Untr.LFC	HALLMARK_IL2_STAT5_SIGNALING	TRUE	0.824164	NA
	SELL	Untr.LFC	HALLMARK_IL2_STAT5_SIGNALING	TRUE	0.952788	NA
	IL1R2	Untr.LFC	HALLMARK_IL2_STAT5_SIGNALING	TRUE	0.626022	NA
	RGS16	Untr.LFC	HALLMARK_IL2_STAT5_SIGNALING	TRUE	0.9	NA
	PLAGL1	Untr.LFC	HALLMARK_IL2_STAT5_SIGNALING	TRUE	0.790706	NA
	CAPG4	Untr.LFC	HALLMARK_IL2_STAT5_SIGNALING	TRUE	0.419703	NA
	CST7	Untr.LFC	HALLMARK_IL2_STAT5_SIGNALING	TRUE	0.396654	NA
	PHLDA1	Untr.LFC	HALLMARK_IL2_STAT5_SIGNALING	TRUE	0.372119	NA
	ALCAM4	Untr.LFC	HALLMARK_IL2_STAT5_SIGNALING	TRUE	0.312268	NA
	SOCS2	Untr.LFC	HALLMARK_IL2_STAT5_SIGNALING	TRUE	0.518959	NA
	SLC1A5	Untr.LFC	HALLMARK_IL2_STAT5_SIGNALING	TRUE	0.0200743	NA
	MXD1	Untr.LFC	HALLMARK_IL2_STAT5_SIGNALING	TRUE	0.79777	NA
	AHR	Untr.LFC	HALLMARK_IL2_STAT5_SIGNALING	TRUE	0.0546468	NA
	LTB4	Untr.LFC	HALLMARK_IL2_STAT5_SIGNALING	TRUE	0.0750929	NA
	TGM2	Untr.LFC	HALLMARK_IL2_STAT5_SIGNALING	TRUE	0.430855	NA
	TRAF1	Untr.LFC	HALLMARK_IL2_STAT5_SIGNALING	TRUE	0.892937	NA
	P2RX4	Untr.LFC	HALLMARK_IL2_STAT5_SIGNALING	TRUE	0.780669	NA
	TNFRSF18	Untr.LFC	HALLMARK_IL2_STAT5_SIGNALING	TRUE	0.776952	NA
	TLR7	Untr.LFC	HALLMARK_IL2_STAT5_SIGNALING	TRUE	0.950558	NA
	BCL2	Untr.LFC	HALLMARK_IL2_STAT5_SIGNALING	TRUE	0.775465	NA
	SCN9A	Untr.LFC	HALLMARK_IL2_STAT5_SIGNALING	TRUE	0.114498	NA
	NFKBIZ	Untr.LFC	HALLMARK_IL2_STAT5_SIGNALING	TRUE	0.941264	NA
	PIM1	Untr.LFC	HALLMARK_IL2_STAT5_SIGNALING	TRUE	0.0505576	NA
	SPP1	Untr.LFC	HALLMARK_IL2_STAT5_SIGNALING	TRUE	0.519331	NA
	GBP4	Untr.LFC	HALLMARK_IL2_STAT5_SIGNALING	TRUE	0.994424	NA
	IL104	Untr.LFC	HALLMARK_IL2_STAT5_SIGNALING	TRUE	0.0609665	NA
	TTC39B	Untr.LFC	HALLMARK_IL2_STAT5_SIGNALING	TRUE	0.809294	NA
	XBP1	Untr.LFC	HALLMARK_IL2_STAT5_SIGNALING	TRUE	0.485874	NA
	IRF84	Untr.LFC	HALLMARK_IL2_STAT5_SIGNALING	TRUE	0.866543	NA
	TNFRSF9	Untr.LFC	HALLMARK_IL2_STAT5_SIGNALING	TRUE	0.95539	NA
	NFIL34	Untr.LFC	HALLMARK_IL2_STAT5_SIGNALING	TRUE	0.100743	NA
	ADAM19	Untr.LFC	HALLMARK_IL2_STAT5_SIGNALING	TRUE	0.730483	NA
	CCND24	Untr.LFC	HALLMARK_IL2_STAT5_SIGNALING	TRUE	0.238662	NA
	CD81	Untr.LFC	HALLMARK_IL2_STAT5_SIGNALING	TRUE	0.418959	NA
	FURIN	Untr.LFC	HALLMARK_IL2_STAT5_SIGNALING	TRUE	0.0784387	NA
	LRRC8C	Untr.LFC	HALLMARK_IL2_STAT5_SIGNALING	TRUE	0.0806691	NA
	RRAGD	Untr.LFC	HALLMARK_IL2_STAT5_SIGNALING	TRUE	0.12974	NA
	BATF	Untr.LFC	HALLMARK_IL2_STAT5_SIGNALING	TRUE	0.473234	NA
	CSF14	Untr.LFC	HALLMARK_IL2_STAT5_SIGNALING	TRUE	0.854647	NA
	HIPK2	Untr.LFC	HALLMARK_IL2_STAT5_SIGNALING	TRUE	0.3171	NA
	ECM1	Untr.LFC	HALLMARK_IL2_STAT5_SIGNALING	TRUE	0.350186	NA
	IRF44	Untr.LFC	HALLMARK_IL2_STAT5_SIGNALING	TRUE	0.149071	NA
	MAP3K8	Untr.LFC	HALLMARK_IL2_STAT5_SIGNALING	TRUE	0.23197	NA
	CTSZ	Untr.LFC	HALLMARK_IL2_STAT5_SIGNALING	TRUE	0.352788	NA
	CD864	Untr.LFC	HALLMARK_IL2_STAT5_SIGNALING	TRUE	0.556877	NA
	CD83	Untr.LFC	HALLMARK_IL2_STAT5_SIGNALING	TRUE	0.819331	NA
	MYO1E	Untr.LFC	HALLMARK_IL2_STAT5_SIGNALING	TRUE	0.518216	NA
	TIAM1	Untr.LFC	HALLMARK_IL2_STAT5_SIGNALING	TRUE	0.0791822	NA
	CD44	Untr.LFC	HALLMARK_IL2_STAT5_SIGNALING	TRUE	0.134201	NA
	NDRG1	Untr.LFC	HALLMARK_IL2_STAT5_SIGNALING	TRUE	0.442007	NA
	PTGER2	Untr.LFC	HALLMARK_IL2_STAT5_SIGNALING	TRUE	0.451301	NA
	NRP1	Untr.LFC	HALLMARK_IL2_STAT5_SIGNALING	TRUE	0.0914498	NA
	BHLHE40	Untr.LFC	HALLMARK_IL2_STAT5_SIGNALING	TRUE	0.287361	NA
	CKAP4	Untr.LFC	HALLMARK_IL2_STAT5_SIGNALING	TRUE	0.804833	NA
	HK2	Untr.LFC	HALLMARK_IL2_STAT5_SIGNALING	TRUE	0.758736	NA
	PLIN2	Untr.LFC	HALLMARK_IL2_STAT5_SIGNALING	TRUE	0.0802974	NA
	GALM	Untr.LFC	HALLMARK_IL2_STAT5_SIGNALING	TRUE	0.534944	NA
	SLC39A8	Untr.LFC	HALLMARK_IL2_STAT5_SIGNALING	TRUE	0.758364	NA
	PLEC	Untr.LFC	HALLMARK_IL2_STAT5_SIGNALING	TRUE	0.119331	NA
	GADD45B	Untr.LFC	HALLMARK_IL2_STAT5_SIGNALING	TRUE	0.888848	NA
	TNFRSF4	Untr.LFC	HALLMARK_IL2_STAT5_SIGNALING	TRUE	0.849071	NA
	SYNGR2	Untr.LFC	HALLMARK_IL2_STAT5_SIGNALING	TRUE	0.340149	NA
	EMP1	Untr.LFC	HALLMARK_IL2_STAT5_SIGNALING	TRUE	0.718587	NA
	RHOB	Untr.LFC	HALLMARK_IL2_STAT5_SIGNALING	TRUE	0.291078	NA
	GLIPR2	Untr.LFC	HALLMARK_IL2_STAT5_SIGNALING	TRUE	0.52342	NA
	PNP	Untr.LFC	HALLMARK_IL2_STAT5_SIGNALING	TRUE	0.362825	NA
	SLC2A3	Untr.LFC	HALLMARK_IL2_STAT5_SIGNALING	TRUE	0.242007	NA
	GSTO1	Untr.LFC	HALLMARK_IL2_STAT5_SIGNALING	TRUE	0.367658	NA
	PLSCR14	Untr.LFC	HALLMARK_IL2_STAT5_SIGNALING	TRUE	0.957993	NA
	IFITM3	Untr.LFC	HALLMARK_IL2_STAT5_SIGNALING	TRUE	0.96803	NA
	CD48	Untr.LFC	HALLMARK_IL2_STAT5_SIGNALING	TRUE	0.869517	NA
	AHNAK	Untr.LFC	HALLMARK_IL2_STAT5_SIGNALING	TRUE	0.146097	NA
	CISH	Untr.LFC	HALLMARK_IL2_STAT5_SIGNALING	TRUE	0.0550186	NA
	CXCL10	Untr.LFC	HALLMARK_IL2_STAT5_SIGNALING	TRUE	0.999628	NA
	IL10RA	Untr.LFC	HALLMARK_IL2_STAT5_SIGNALING	TRUE	0.634944	NA
	RABGAP1L	Untr.LFC	HALLMARK_IL2_STAT5_SIGNALING	TRUE	0.960967	NA
	FGL2	Untr.LFC	HALLMARK_IL2_STAT5_SIGNALING	TRUE	0.388104	NA
	KLF6	Untr.LFC	HALLMARK_IL2_STAT5_SIGNALING	TRUE	0.752788	NA
	BATF3	Untr.LFC	HALLMARK_IL2_STAT5_SIGNALING	TRUE	0.3829	NA
	SOCS14	Untr.LFC	HALLMARK_IL2_STAT5_SIGNALING	TRUE	0.771004	NA
	TNFSF10	Untr.LFC	HALLMARK_IL2_STAT5_SIGNALING	TRUE	0.988104	NA
	IL2RB5	All.LFC	HALLMARK_IL2_STAT5_SIGNALING	TRUE	0.421933	0.459538
	COL6A11	All.LFC	HALLMARK_IL2_STAT5_SIGNALING	TRUE	0.496654	0.38818
	EOMES1	All.LFC	HALLMARK_IL2_STAT5_SIGNALING	TRUE	0.50223	0.386913
	MAFF1	All.LFC	HALLMARK_IL2_STAT5_SIGNALING	TRUE	0.412639	0.476705
	IL1RL11	All.LFC	HALLMARK_IL2_STAT5_SIGNALING	TRUE	0.514126	0.385568
	HOPX1	All.LFC	HALLMARK_IL2_STAT5_SIGNALING	TRUE	0.516357	0.385526
	ICOS1	All.LFC	HALLMARK_IL2_STAT5_SIGNALING	TRUE	0.534944	0.387084
	MUC11	All.LFC	HALLMARK_IL2_STAT5_SIGNALING	TRUE	0.53829	0.387709
	GPR831	All.LFC	HALLMARK_IL2_STAT5_SIGNALING	TRUE	0.58513	0.403277
	PTCH11	All.LFC	HALLMARK_IL2_STAT5_SIGNALING	TRUE	0.592565	0.406521
	ITIH51	All.LFC	HALLMARK_IL2_STAT5_SIGNALING	TRUE	0.612268	0.415625
	IL2RA5	All.LFC	HALLMARK_IL2_STAT5_SIGNALING	TRUE	0.626394	0.422482
	SERPINC11	All.LFC	HALLMARK_IL2_STAT5_SIGNALING	TRUE	0.63197	0.425248
	DHRS31	All.LFC	HALLMARK_IL2_STAT5_SIGNALING	TRUE	0.634944	0.426736
	CTLA41	All.LFC	HALLMARK_IL2_STAT5_SIGNALING	TRUE	0.384758	0.539305
	CDKN1C1	All.LFC	HALLMARK_IL2_STAT5_SIGNALING	TRUE	0.660223	0.439719
	IL3RA1	All.LFC	HALLMARK_IL2_STAT5_SIGNALING	TRUE	0.672862	0.446441
	S100A11	All.LFC	HALLMARK_IL2_STAT5_SIGNALING	TRUE	0.683271	0.452091
	CA21	All.LFC	HALLMARK_IL2_STAT5_SIGNALING	TRUE	0.363197	0.597742
	RORA1	All.LFC	HALLMARK_IL2_STAT5_SIGNALING	TRUE	0.716729	0.470778
	TNFRSF81	All.LFC	HALLMARK_IL2_STAT5_SIGNALING	TRUE	0.721933	0.473707
	SPRED21	All.LFC	HALLMARK_IL2_STAT5_SIGNALING	TRUE	0.736431	0.481765
	BMP21	All.LFC	HALLMARK_IL2_STAT5_SIGNALING	TRUE	0.752416	0.490239
	SELL1	All.LFC	HALLMARK_IL2_STAT5_SIGNALING	TRUE	0.345725	0.649806
	IL1R21	All.LFC	HALLMARK_IL2_STAT5_SIGNALING	TRUE	0.344981	0.652086
	RGS161	All.LFC	HALLMARK_IL2_STAT5_SIGNALING	TRUE	0.764312	0.496029
	PLAGL11	All.LFC	HALLMARK_IL2_STAT5_SIGNALING	TRUE	0.77881	0.502159
	CAPG5	All.LFC	HALLMARK_IL2_STAT5_SIGNALING	TRUE	0.796654	0.507719
	CST71	All.LFC	HALLMARK_IL2_STAT5_SIGNALING	TRUE	0.318959	0.733673
	PHLDA11	All.LFC	HALLMARK_IL2_STAT5_SIGNALING	TRUE	0.819331	0.510382
	ALCAM5	All.LFC	HALLMARK_IL2_STAT5_SIGNALING	TRUE	0.827509	0.509846
	SOCS21	All.LFC	HALLMARK_IL2_STAT5_SIGNALING	TRUE	0.305576	0.775565
	SLC1A51	All.LFC	HALLMARK_IL2_STAT5_SIGNALING	TRUE	0.302602	0.784733
	MXD11	All.LFC	HALLMARK_IL2_STAT5_SIGNALING	TRUE	0.836431	0.508214
	AHR1	All.LFC	HALLMARK_IL2_STAT5_SIGNALING	TRUE	0.296283	0.803958
	LTB5	All.LFC	HALLMARK_IL2_STAT5_SIGNALING	TRUE	0.293309	0.812859
	TGM21	All.LFC	HALLMARK_IL2_STAT5_SIGNALING	TRUE	0.845725	0.505274
	TRAF11	All.LFC	HALLMARK_IL2_STAT5_SIGNALING	TRUE	0.846097	0.505125
	P2RX41	All.LFC	HALLMARK_IL2_STAT5_SIGNALING	TRUE	0.854647	0.501192
	TNFRSF181	All.LFC	HALLMARK_IL2_STAT5_SIGNALING	TRUE	0.857249	0.499744
	TLR71	All.LFC	HALLMARK_IL2_STAT5_SIGNALING	TRUE	0.280297	0.850418
	BCL21	All.LFC	HALLMARK_IL2_STAT5_SIGNALING	TRUE	0.279926	0.851454
	SCN9A1	All.LFC	HALLMARK_IL2_STAT5_SIGNALING	TRUE	0.271375	0.874584
	NFKBIZ1	All.LFC	HALLMARK_IL2_STAT5_SIGNALING	TRUE	0.866914	0.493437
	PIM11	All.LFC	HALLMARK_IL2_STAT5_SIGNALING	TRUE	0.258736	0.906097
	SPP11	All.LFC	HALLMARK_IL2_STAT5_SIGNALING	TRUE	0.257249	0.909504
	GBP41	All.LFC	HALLMARK_IL2_STAT5_SIGNALING	TRUE	0.245725	0.934427
	IL105	All.LFC	HALLMARK_IL2_STAT5_SIGNALING	TRUE	0.244238	0.937378
	TTC39B1	All.LFC	HALLMARK_IL2_STAT5_SIGNALING	TRUE	0.242007	0.941729
	XBP11	All.LFC	HALLMARK_IL2_STAT5_SIGNALING	TRUE	0.888848	0.473317
	IRF85	All.LFC	HALLMARK_IL2_STAT5_SIGNALING	TRUE	0.232342	0.958842
	TNFRSF91	All.LFC	HALLMARK_IL2_STAT5_SIGNALING	TRUE	0.892937	0.468621
	NFIL35	All.LFC	HALLMARK_IL2_STAT5_SIGNALING	TRUE	0.22974	0.962991
	ADAM191	All.LFC	HALLMARK_IL2_STAT5_SIGNALING	TRUE	0.226022	0.968504
	CCND25	All.LFC	HALLMARK_IL2_STAT5_SIGNALING	TRUE	0.224907	0.970097
	CD811	All.LFC	HALLMARK_IL2_STAT5_SIGNALING	TRUE	0.220074	0.976516
	FURIN1	All.LFC	HALLMARK_IL2_STAT5_SIGNALING	TRUE	0.21487	0.982601
	LRRC8C1	All.LFC	HALLMARK_IL2_STAT5_SIGNALING	TRUE	0.211152	0.986392
	RRAGD1	All.LFC	HALLMARK_IL2_STAT5_SIGNALING	TRUE	0.902602	0.456518
	BATF1	All.LFC	HALLMARK_IL2_STAT5_SIGNALING	TRUE	0.903717	0.455021
	CSF15	All.LFC	HALLMARK_IL2_STAT5_SIGNALING	TRUE	0.208178	0.989086
	HIPK21	All.LFC	HALLMARK_IL2_STAT5_SIGNALING	TRUE	0.204461	0.992182
	ECM11	All.LFC	HALLMARK_IL2_STAT5_SIGNALING	TRUE	0.905948	0.451989
	IRF45	All.LFC	HALLMARK_IL2_STAT5_SIGNALING	TRUE	0.203346	0.992926
	MAP3K81	All.LFC	HALLMARK_IL2_STAT5_SIGNALING	TRUE	0.201487	0.994165
	CTSZ1	All.LFC	HALLMARK_IL2_STAT5_SIGNALING	TRUE	0.195167	0.997647
	CD865	All.LFC	HALLMARK_IL2_STAT5_SIGNALING	TRUE	0.193309	0.99834
	CD831	All.LFC	HALLMARK_IL2_STAT5_SIGNALING	TRUE	0.192937	0.998469
	MYO1E1	All.LFC	HALLMARK_IL2_STAT5_SIGNALING	TRUE	0.17658	1
	TIAM11	All.LFC	HALLMARK_IL2_STAT5_SIGNALING	TRUE	0.175836	0.999892
	CD441	All.LFC	HALLMARK_IL2_STAT5_SIGNALING	TRUE	0.174721	0.999606
	NDRG11	All.LFC	HALLMARK_IL2_STAT5_SIGNALING	TRUE	0.156877	0.990284
	PTGER21	All.LFC	HALLMARK_IL2_STAT5_SIGNALING	TRUE	0.154647	0.988372
	NRP11	All.LFC	HALLMARK_IL2_STAT5_SIGNALING	TRUE	0.147584	0.981465
	BHLHE401	All.LFC	HALLMARK_IL2_STAT5_SIGNALING	TRUE	0.144981	0.978502
	CKAP41	All.LFC	HALLMARK_IL2_STAT5_SIGNALING	TRUE	0.14052	0.973109
	HK21	All.LFC	HALLMARK_IL2_STAT5_SIGNALING	TRUE	0.138662	0.970571
	PLIN21	All.LFC	HALLMARK_IL2_STAT5_SIGNALING	TRUE	0.954647	0.368474
	GALM1	All.LFC	HALLMARK_IL2_STAT5_SIGNALING	TRUE	0.113755	0.928255
	SLC39A81	All.LFC	HALLMARK_IL2_STAT5_SIGNALING	TRUE	0.961338	0.355016
	PLEC1	All.LFC	HALLMARK_IL2_STAT5_SIGNALING	TRUE	0.107063	0.914079
	GADD45B1	All.LFC	HALLMARK_IL2_STAT5_SIGNALING	TRUE	0.10632	0.912449
	TNFRSF41	All.LFC	HALLMARK_IL2_STAT5_SIGNALING	TRUE	0.968401	0.340471
	SYNGR21	All.LFC	HALLMARK_IL2_STAT5_SIGNALING	TRUE	0.0914498	0.876848
	EMP11	All.LFC	HALLMARK_IL2_STAT5_SIGNALING	TRUE	0.0910781	0.875889
	RHOB1	All.LFC	HALLMARK_IL2_STAT5_SIGNALING	TRUE	0.969517	0.33815
	GLIPR21	All.LFC	HALLMARK_IL2_STAT5_SIGNALING	TRUE	0.0821561	0.852082
	PNP1	All.LFC	HALLMARK_IL2_STAT5_SIGNALING	TRUE	0.974721	0.327233
	SLC2A31	All.LFC	HALLMARK_IL2_STAT5_SIGNALING	TRUE	0.0728625	0.825532
	GSTO11	All.LFC	HALLMARK_IL2_STAT5_SIGNALING	TRUE	0.0457249	0.739089
	PLSCR15	All.LFC	HALLMARK_IL2_STAT5_SIGNALING	TRUE	0.0449814	0.736561
	IFITM31	All.LFC	HALLMARK_IL2_STAT5_SIGNALING	TRUE	0.0423792	0.727647
	CD481	All.LFC	HALLMARK_IL2_STAT5_SIGNALING	TRUE	0.0394052	0.717351
	AHNAK1	All.LFC	HALLMARK_IL2_STAT5_SIGNALING	TRUE	0.0375465	0.71086
	CISH1	All.LFC	HALLMARK_IL2_STAT5_SIGNALING	TRUE	0.0345725	0.700377
	CXCL101	All.LFC	HALLMARK_IL2_STAT5_SIGNALING	TRUE	0.029368	0.681808
	IL10RA1	All.LFC	HALLMARK_IL2_STAT5_SIGNALING	TRUE	0.0260223	0.669712
	RABGAP1L1	All.LFC	HALLMARK_IL2_STAT5_SIGNALING	TRUE	0.0256506	0.668365
	FGL21	All.LFC	HALLMARK_IL2_STAT5_SIGNALING	TRUE	0.0249071	0.665662
	KLF61	All.LFC	HALLMARK_IL2_STAT5_SIGNALING	TRUE	0.0171004	0.636983
	BATF31	All.LFC	HALLMARK_IL2_STAT5_SIGNALING	TRUE	0.0122677	0.619023
	SOCS15	All.LFC	HALLMARK_IL2_STAT5_SIGNALING	TRUE	0.00111524	0.577038
	TNFSF101	All.LFC	HALLMARK_IL2_STAT5_SIGNALING	TRUE	0.000371747	0.574222
	IL2RB6	All.Infected.rho	HALLMARK_IL2_STAT5_SIGNALING	TRUE	0.625836	0.36873
	COL6A12	All.Infected.rho	HALLMARK_IL2_STAT5_SIGNALING	TRUE	0.732714	0.312274
	EOMES2	All.Infected.rho	HALLMARK_IL2_STAT5_SIGNALING	TRUE	0.679182	0.333536
	MAFF2	All.Infected.rho	HALLMARK_IL2_STAT5_SIGNALING	TRUE	0.199628	0.924685
	IL1RL12	All.Infected.rho	HALLMARK_IL2_STAT5_SIGNALING	TRUE	0.86803	0.295483
	HOPX2	All.Infected.rho	HALLMARK_IL2_STAT5_SIGNALING	TRUE	0.539405	0.451314
	ICOS2	All.Infected.rho	HALLMARK_IL2_STAT5_SIGNALING	TRUE	0.830112	0.305251
	MUC12	All.Infected.rho	HALLMARK_IL2_STAT5_SIGNALING	TRUE	0.320818	0.978233
	GPR832	All.Infected.rho	HALLMARK_IL2_STAT5_SIGNALING	TRUE	0.931599	0.243012
	PTCH12	All.Infected.rho	HALLMARK_IL2_STAT5_SIGNALING	TRUE	0.611152	0.380107
	ITIH52	All.Infected.rho	HALLMARK_IL2_STAT5_SIGNALING	TRUE	0.793309	0.306618
	IL2RA6	All.Infected.rho	HALLMARK_IL2_STAT5_SIGNALING	TRUE	0.481413	0.555156
	SERPINC12	All.Infected.rho	HALLMARK_IL2_STAT5_SIGNALING	TRUE	0.755762	0.3083
	DHRS32	All.Infected.rho	HALLMARK_IL2_STAT5_SIGNALING	TRUE	0.518959	0.481104
	CTLA42	All.Infected.rho	HALLMARK_IL2_STAT5_SIGNALING	TRUE	0.382156	0.847308
	CDKN1C2	All.Infected.rho	HALLMARK_IL2_STAT5_SIGNALING	TRUE	0.895167	0.279087
	IL3RA2	All.Infected.rho	HALLMARK_IL2_STAT5_SIGNALING	TRUE	0.387361	0.832048
	S100A12	All.Infected.rho	HALLMARK_IL2_STAT5_SIGNALING	TRUE	0.363197	0.89856
	CA22	All.Infected.rho	HALLMARK_IL2_STAT5_SIGNALING	TRUE	0.367658	0.887233
	RORA2	All.Infected.rho	HALLMARK_IL2_STAT5_SIGNALING	TRUE	0.574721	0.411855
	TNFRSF82	All.Infected.rho	HALLMARK_IL2_STAT5_SIGNALING	TRUE	0.787732	0.306664
	SPRED22	All.Infected.rho	HALLMARK_IL2_STAT5_SIGNALING	TRUE	0.486617	0.543236
	BMP22	All.Infected.rho	HALLMARK_IL2_STAT5_SIGNALING	TRUE	0.932714	0.241689
	SELL2	All.Infected.rho	HALLMARK_IL2_STAT5_SIGNALING	TRUE	0.388848	0.827621
	IL1R22	All.Infected.rho	HALLMARK_IL2_STAT5_SIGNALING	TRUE	0.879554	0.289605
	RGS162	All.Infected.rho	HALLMARK_IL2_STAT5_SIGNALING	TRUE	0.891822	0.281588
	PLAGL12	All.Infected.rho	HALLMARK_IL2_STAT5_SIGNALING	TRUE	0.357621	0.912095
	CAPG6	All.Infected.rho	HALLMARK_IL2_STAT5_SIGNALING	TRUE	0.216357	0.948358
	CST72	All.Infected.rho	HALLMARK_IL2_STAT5_SIGNALING	TRUE	0.670632	0.338408
	PHLDA12	All.Infected.rho	HALLMARK_IL2_STAT5_SIGNALING	TRUE	0.846097	0.302666
	ALCAM6	All.Infected.rho	HALLMARK_IL2_STAT5_SIGNALING	TRUE	0.338662	0.951425
	SOCS22	All.Infected.rho	HALLMARK_IL2_STAT5_SIGNALING	TRUE	0.349442	0.930355
	SLC1A52	All.Infected.rho	HALLMARK_IL2_STAT5_SIGNALING	TRUE	0.604461	0.385524
	MXD12	All.Infected.rho	HALLMARK_IL2_STAT5_SIGNALING	TRUE	0.705204	0.321099
	AHR2	All.Infected.rho	HALLMARK_IL2_STAT5_SIGNALING	TRUE	0.295539	0.998115
	LTB6	All.Infected.rho	HALLMARK_IL2_STAT5_SIGNALING	TRUE	0.429368	0.70072
	TGM22	All.Infected.rho	HALLMARK_IL2_STAT5_SIGNALING	TRUE	0.253532	0.988674
	TRAF12	All.Infected.rho	HALLMARK_IL2_STAT5_SIGNALING	TRUE	0.277695	1
	P2RX42	All.Infected.rho	HALLMARK_IL2_STAT5_SIGNALING	TRUE	0.167286	0.874912
	TNFRSF182	All.Infected.rho	HALLMARK_IL2_STAT5_SIGNALING	TRUE	0.50632	0.503012
	TLR72	All.Infected.rho	HALLMARK_IL2_STAT5_SIGNALING	TRUE	0.382528	0.846233
	BCL22	All.Infected.rho	HALLMARK_IL2_STAT5_SIGNALING	TRUE	0.348699	0.93195
	SCN9A2	All.Infected.rho	HALLMARK_IL2_STAT5_SIGNALING	TRUE	0.360223	0.905879
	NFKBIZ2	All.Infected.rho	HALLMARK_IL2_STAT5_SIGNALING	TRUE	0.921561	0.254463
	PIM12	All.Infected.rho	HALLMARK_IL2_STAT5_SIGNALING	TRUE	0.122677	0.803377
	SPP12	All.Infected.rho	HALLMARK_IL2_STAT5_SIGNALING	TRUE	0.156506	0.857871
	GBP42	All.Infected.rho	HALLMARK_IL2_STAT5_SIGNALING	TRUE	0.235688	0.972059
	IL106	All.Infected.rho	HALLMARK_IL2_STAT5_SIGNALING	TRUE	0.297026	0.997515
	TTC39B2	All.Infected.rho	HALLMARK_IL2_STAT5_SIGNALING	TRUE	0.241636	0.978234
	XBP12	All.Infected.rho	HALLMARK_IL2_STAT5_SIGNALING	TRUE	0.233086	0.969146
	IRF86	All.Infected.rho	HALLMARK_IL2_STAT5_SIGNALING	TRUE	0.150929	0.849018
	TNFRSF92	All.Infected.rho	HALLMARK_IL2_STAT5_SIGNALING	TRUE	0.548699	0.439698
	NFIL36	All.Infected.rho	HALLMARK_IL2_STAT5_SIGNALING	TRUE	0.353532	0.921417
	ADAM192	All.Infected.rho	HALLMARK_IL2_STAT5_SIGNALING	TRUE	0.366914	0.889169
	CCND26	All.Infected.rho	HALLMARK_IL2_STAT5_SIGNALING	TRUE	0.121561	0.801523
	CD812	All.Infected.rho	HALLMARK_IL2_STAT5_SIGNALING	TRUE	0.098513	0.761508
	FURIN2	All.Infected.rho	HALLMARK_IL2_STAT5_SIGNALING	TRUE	0.313011	0.986613
	LRRC8C2	All.Infected.rho	HALLMARK_IL2_STAT5_SIGNALING	TRUE	0.234572	0.970817
	RRAGD2	All.Infected.rho	HALLMARK_IL2_STAT5_SIGNALING	TRUE	0.368401	0.885283
	BATF2	All.Infected.rho	HALLMARK_IL2_STAT5_SIGNALING	TRUE	0.326394	0.970914
	CSF16	All.Infected.rho	HALLMARK_IL2_STAT5_SIGNALING	TRUE	0.197026	0.92082
	HIPK22	All.Infected.rho	HALLMARK_IL2_STAT5_SIGNALING	TRUE	0.25316	0.988381
	ECM12	All.Infected.rho	HALLMARK_IL2_STAT5_SIGNALING	TRUE	0.536059	0.455769
	IRF46	All.Infected.rho	HALLMARK_IL2_STAT5_SIGNALING	TRUE	0.531227	0.462483
	MAP3K82	All.Infected.rho	HALLMARK_IL2_STAT5_SIGNALING	TRUE	0.19145	0.912431
	CTSZ2	All.Infected.rho	HALLMARK_IL2_STAT5_SIGNALING	TRUE	0.268773	0.997525
	CD866	All.Infected.rho	HALLMARK_IL2_STAT5_SIGNALING	TRUE	0.314498	0.985144
	CD832	All.Infected.rho	HALLMARK_IL2_STAT5_SIGNALING	TRUE	0.139777	0.831206
	MYO1E2	All.Infected.rho	HALLMARK_IL2_STAT5_SIGNALING	TRUE	0.171747	0.88193
	TIAM12	All.Infected.rho	HALLMARK_IL2_STAT5_SIGNALING	TRUE	0.0684015	0.700716
	CD442	All.Infected.rho	HALLMARK_IL2_STAT5_SIGNALING	TRUE	0.0375465	0.622836
	NDRG12	All.Infected.rho	HALLMARK_IL2_STAT5_SIGNALING	TRUE	0.389591	0.825378
	PTGER22	All.Infected.rho	HALLMARK_IL2_STAT5_SIGNALING	TRUE	0.362082	0.901327
	NRP12	All.Infected.rho	HALLMARK_IL2_STAT5_SIGNALING	TRUE	0.327138	0.969892
	BHLHE402	All.Infected.rho	HALLMARK_IL2_STAT5_SIGNALING	TRUE	0.064684	0.692251
	CKAP42	All.Infected.rho	HALLMARK_IL2_STAT5_SIGNALING	TRUE	0.15316	0.852564
	HK22	All.Infected.rho	HALLMARK_IL2_STAT5_SIGNALING	TRUE	0.0992565	0.762861
	PLIN22	All.Infected.rho	HALLMARK_IL2_STAT5_SIGNALING	TRUE	0.250929	0.986621
	GALM2	All.Infected.rho	HALLMARK_IL2_STAT5_SIGNALING	TRUE	0.358736	0.909447
	SLC39A82	All.Infected.rho	HALLMARK_IL2_STAT5_SIGNALING	TRUE	0.268401	0.997372
	PLEC2	All.Infected.rho	HALLMARK_IL2_STAT5_SIGNALING	TRUE	0.220074	0.953278
	GADD45B2	All.Infected.rho	HALLMARK_IL2_STAT5_SIGNALING	TRUE	0.684387	0.330766
	TNFRSF42	All.Infected.rho	HALLMARK_IL2_STAT5_SIGNALING	TRUE	0.410037	0.761904
	SYNGR22	All.Infected.rho	HALLMARK_IL2_STAT5_SIGNALING	TRUE	0.259108	0.992528
	EMP12	All.Infected.rho	HALLMARK_IL2_STAT5_SIGNALING	TRUE	0.0933086	0.751837
	RHOB2	All.Infected.rho	HALLMARK_IL2_STAT5_SIGNALING	TRUE	0.999257	0.149007
	GLIPR22	All.Infected.rho	HALLMARK_IL2_STAT5_SIGNALING	TRUE	0.0583643	0.677351
	PNP2	All.Infected.rho	HALLMARK_IL2_STAT5_SIGNALING	TRUE	0.589591	0.398168
	SLC2A32	All.Infected.rho	HALLMARK_IL2_STAT5_SIGNALING	TRUE	0.0449814	0.643235
	GSTO12	All.Infected.rho	HALLMARK_IL2_STAT5_SIGNALING	TRUE	0.0412639	0.633174
	PLSCR16	All.Infected.rho	HALLMARK_IL2_STAT5_SIGNALING	TRUE	0.00520446	0.522399
	IFITM32	All.Infected.rho	HALLMARK_IL2_STAT5_SIGNALING	TRUE	0.0174721	0.562562
	CD482	All.Infected.rho	HALLMARK_IL2_STAT5_SIGNALING	TRUE	0.0230483	0.580027
	AHNAK2	All.Infected.rho	HALLMARK_IL2_STAT5_SIGNALING	TRUE	0.0724907	0.709728
	CISH2	All.Infected.rho	HALLMARK_IL2_STAT5_SIGNALING	TRUE	0.0193309	0.568448
	CXCL102	All.Infected.rho	HALLMARK_IL2_STAT5_SIGNALING	TRUE	0.0275093	0.593624
	IL10RA2	All.Infected.rho	HALLMARK_IL2_STAT5_SIGNALING	TRUE	0.20855	0.937594
	RABGAP1L2	All.Infected.rho	HALLMARK_IL2_STAT5_SIGNALING	TRUE	0.0126394	0.547026
	FGL22	All.Infected.rho	HALLMARK_IL2_STAT5_SIGNALING	TRUE	0.235316	0.971652
	KLF62	All.Infected.rho	HALLMARK_IL2_STAT5_SIGNALING	TRUE	0.222305	0.956138
	BATF32	All.Infected.rho	HALLMARK_IL2_STAT5_SIGNALING	TRUE	0.0301115	0.601396
	SOCS16	All.Infected.rho	HALLMARK_IL2_STAT5_SIGNALING	TRUE	0.00334572	0.516143
	TNFSF102	All.Infected.rho	HALLMARK_IL2_STAT5_SIGNALING	TRUE	0.00111524	0.508552
	IL2RB7	All.Bystander.rho	HALLMARK_IL2_STAT5_SIGNALING	TRUE	0.398513	NA
	COL6A13	All.Bystander.rho	HALLMARK_IL2_STAT5_SIGNALING	TRUE	0.307807	NA
	EOMES3	All.Bystander.rho	HALLMARK_IL2_STAT5_SIGNALING	TRUE	0.493309	NA
	MAFF3	All.Bystander.rho	HALLMARK_IL2_STAT5_SIGNALING	TRUE	0.158736	NA
	IL1RL13	All.Bystander.rho	HALLMARK_IL2_STAT5_SIGNALING	TRUE	0.54684	NA
	HOPX3	All.Bystander.rho	HALLMARK_IL2_STAT5_SIGNALING	TRUE	0.247584	NA
	ICOS3	All.Bystander.rho	HALLMARK_IL2_STAT5_SIGNALING	TRUE	0.491078	NA
	MUC13	All.Bystander.rho	HALLMARK_IL2_STAT5_SIGNALING	TRUE	0.957249	NA
	GPR833	All.Bystander.rho	HALLMARK_IL2_STAT5_SIGNALING	TRUE	0.49368	NA
	PTCH13	All.Bystander.rho	HALLMARK_IL2_STAT5_SIGNALING	TRUE	0.428625	NA
	ITIH53	All.Bystander.rho	HALLMARK_IL2_STAT5_SIGNALING	TRUE	0.513383	NA
	IL2RA7	All.Bystander.rho	HALLMARK_IL2_STAT5_SIGNALING	TRUE	0.642007	NA
	SERPINC13	All.Bystander.rho	HALLMARK_IL2_STAT5_SIGNALING	TRUE	0.671004	NA
	DHRS33	All.Bystander.rho	HALLMARK_IL2_STAT5_SIGNALING	TRUE	0.172862	NA
	CTLA43	All.Bystander.rho	HALLMARK_IL2_STAT5_SIGNALING	TRUE	0.285502	NA
	CDKN1C3	All.Bystander.rho	HALLMARK_IL2_STAT5_SIGNALING	TRUE	0.951301	NA
	IL3RA3	All.Bystander.rho	HALLMARK_IL2_STAT5_SIGNALING	TRUE	0.897398	NA
	S100A13	All.Bystander.rho	HALLMARK_IL2_STAT5_SIGNALING	TRUE	0.380669	NA
	CA23	All.Bystander.rho	HALLMARK_IL2_STAT5_SIGNALING	TRUE	0.150929	NA
	RORA3	All.Bystander.rho	HALLMARK_IL2_STAT5_SIGNALING	TRUE	0.909665	NA
	TNFRSF83	All.Bystander.rho	HALLMARK_IL2_STAT5_SIGNALING	TRUE	0.73197	NA
	SPRED23	All.Bystander.rho	HALLMARK_IL2_STAT5_SIGNALING	TRUE	0.276208	NA
	BMP23	All.Bystander.rho	HALLMARK_IL2_STAT5_SIGNALING	TRUE	0.781784	NA
	SELL3	All.Bystander.rho	HALLMARK_IL2_STAT5_SIGNALING	TRUE	0.922677	NA
	IL1R23	All.Bystander.rho	HALLMARK_IL2_STAT5_SIGNALING	TRUE	0.960967	NA
	RGS163	All.Bystander.rho	HALLMARK_IL2_STAT5_SIGNALING	TRUE	0.765428	NA
	PLAGL13	All.Bystander.rho	HALLMARK_IL2_STAT5_SIGNALING	TRUE	0.903717	NA
	CAPG7	All.Bystander.rho	HALLMARK_IL2_STAT5_SIGNALING	TRUE	0.0286245	NA
	CST73	All.Bystander.rho	HALLMARK_IL2_STAT5_SIGNALING	TRUE	0.318587	NA
	PHLDA13	All.Bystander.rho	HALLMARK_IL2_STAT5_SIGNALING	TRUE	0.210409	NA
	ALCAM7	All.Bystander.rho	HALLMARK_IL2_STAT5_SIGNALING	TRUE	0.0568773	NA
	SOCS23	All.Bystander.rho	HALLMARK_IL2_STAT5_SIGNALING	TRUE	0.928996	NA
	SLC1A53	All.Bystander.rho	HALLMARK_IL2_STAT5_SIGNALING	TRUE	0.0925651	NA
	MXD13	All.Bystander.rho	HALLMARK_IL2_STAT5_SIGNALING	TRUE	0.85948	NA
	AHR3	All.Bystander.rho	HALLMARK_IL2_STAT5_SIGNALING	TRUE	0.839777	NA
	LTB7	All.Bystander.rho	HALLMARK_IL2_STAT5_SIGNALING	TRUE	0.773234	NA
	TGM23	All.Bystander.rho	HALLMARK_IL2_STAT5_SIGNALING	TRUE	0.0386617	NA
	TRAF13	All.Bystander.rho	HALLMARK_IL2_STAT5_SIGNALING	TRUE	0.430112	NA
	P2RX43	All.Bystander.rho	HALLMARK_IL2_STAT5_SIGNALING	TRUE	0.364312	NA
	TNFRSF183	All.Bystander.rho	HALLMARK_IL2_STAT5_SIGNALING	TRUE	0.353532	NA
	TLR73	All.Bystander.rho	HALLMARK_IL2_STAT5_SIGNALING	TRUE	0.941264	NA
	BCL23	All.Bystander.rho	HALLMARK_IL2_STAT5_SIGNALING	TRUE	0.274721	NA
	SCN9A3	All.Bystander.rho	HALLMARK_IL2_STAT5_SIGNALING	TRUE	0.877323	NA
	NFKBIZ3	All.Bystander.rho	HALLMARK_IL2_STAT5_SIGNALING	TRUE	0.792565	NA
	PIM13	All.Bystander.rho	HALLMARK_IL2_STAT5_SIGNALING	TRUE	0.209665	NA
	SPP13	All.Bystander.rho	HALLMARK_IL2_STAT5_SIGNALING	TRUE	0.0219331	NA
	GBP43	All.Bystander.rho	HALLMARK_IL2_STAT5_SIGNALING	TRUE	0.981413	NA
	IL107	All.Bystander.rho	HALLMARK_IL2_STAT5_SIGNALING	TRUE	0.945353	NA
	TTC39B3	All.Bystander.rho	HALLMARK_IL2_STAT5_SIGNALING	TRUE	0.159851	NA
	XBP13	All.Bystander.rho	HALLMARK_IL2_STAT5_SIGNALING	TRUE	0.301115	NA
	IRF87	All.Bystander.rho	HALLMARK_IL2_STAT5_SIGNALING	TRUE	0.284387	NA
	TNFRSF93	All.Bystander.rho	HALLMARK_IL2_STAT5_SIGNALING	TRUE	0.90632	NA
	NFIL37	All.Bystander.rho	HALLMARK_IL2_STAT5_SIGNALING	TRUE	0.289219	NA
	ADAM193	All.Bystander.rho	HALLMARK_IL2_STAT5_SIGNALING	TRUE	0.9	NA
	CCND27	All.Bystander.rho	HALLMARK_IL2_STAT5_SIGNALING	TRUE	0.035316	NA
	CD813	All.Bystander.rho	HALLMARK_IL2_STAT5_SIGNALING	TRUE	0.00260223	NA
	FURIN3	All.Bystander.rho	HALLMARK_IL2_STAT5_SIGNALING	TRUE	0.172491	NA
	LRRC8C3	All.Bystander.rho	HALLMARK_IL2_STAT5_SIGNALING	TRUE	0.286617	NA
	RRAGD3	All.Bystander.rho	HALLMARK_IL2_STAT5_SIGNALING	TRUE	0.106691	NA
	BATF4	All.Bystander.rho	HALLMARK_IL2_STAT5_SIGNALING	TRUE	0.320818	NA
	CSF17	All.Bystander.rho	HALLMARK_IL2_STAT5_SIGNALING	TRUE	0.131599	NA
	HIPK23	All.Bystander.rho	HALLMARK_IL2_STAT5_SIGNALING	TRUE	0.0877323	NA
	ECM13	All.Bystander.rho	HALLMARK_IL2_STAT5_SIGNALING	TRUE	0.211896	NA
	IRF47	All.Bystander.rho	HALLMARK_IL2_STAT5_SIGNALING	TRUE	0.203346	NA
	MAP3K83	All.Bystander.rho	HALLMARK_IL2_STAT5_SIGNALING	TRUE	0.349442	NA
	CTSZ3	All.Bystander.rho	HALLMARK_IL2_STAT5_SIGNALING	TRUE	0.0869888	NA
	CD867	All.Bystander.rho	HALLMARK_IL2_STAT5_SIGNALING	TRUE	0.122305	NA
	CD833	All.Bystander.rho	HALLMARK_IL2_STAT5_SIGNALING	TRUE	0.137918	NA
	MYO1E3	All.Bystander.rho	HALLMARK_IL2_STAT5_SIGNALING	TRUE	0.220074	NA
	TIAM13	All.Bystander.rho	HALLMARK_IL2_STAT5_SIGNALING	TRUE	0.114498	NA
	CD443	All.Bystander.rho	HALLMARK_IL2_STAT5_SIGNALING	TRUE	0.0197026	NA
	NDRG13	All.Bystander.rho	HALLMARK_IL2_STAT5_SIGNALING	TRUE	0.839405	NA
	PTGER23	All.Bystander.rho	HALLMARK_IL2_STAT5_SIGNALING	TRUE	0.330112	NA
	NRP13	All.Bystander.rho	HALLMARK_IL2_STAT5_SIGNALING	TRUE	0.6171	NA
	BHLHE403	All.Bystander.rho	HALLMARK_IL2_STAT5_SIGNALING	TRUE	0.260223	NA
	CKAP43	All.Bystander.rho	HALLMARK_IL2_STAT5_SIGNALING	TRUE	0.175465	NA
	HK23	All.Bystander.rho	HALLMARK_IL2_STAT5_SIGNALING	TRUE	0.243123	NA
	PLIN23	All.Bystander.rho	HALLMARK_IL2_STAT5_SIGNALING	TRUE	0.234201	NA
	GALM3	All.Bystander.rho	HALLMARK_IL2_STAT5_SIGNALING	TRUE	0.183271	NA
	SLC39A83	All.Bystander.rho	HALLMARK_IL2_STAT5_SIGNALING	TRUE	0.920818	NA
	PLEC3	All.Bystander.rho	HALLMARK_IL2_STAT5_SIGNALING	TRUE	0.239033	NA
	GADD45B3	All.Bystander.rho	HALLMARK_IL2_STAT5_SIGNALING	TRUE	0.928625	NA
	TNFRSF43	All.Bystander.rho	HALLMARK_IL2_STAT5_SIGNALING	TRUE	0.771747	NA
	SYNGR23	All.Bystander.rho	HALLMARK_IL2_STAT5_SIGNALING	TRUE	0.0821561	NA
	EMP13	All.Bystander.rho	HALLMARK_IL2_STAT5_SIGNALING	TRUE	0.219703	NA
	RHOB3	All.Bystander.rho	HALLMARK_IL2_STAT5_SIGNALING	TRUE	0.772491	NA
	GLIPR23	All.Bystander.rho	HALLMARK_IL2_STAT5_SIGNALING	TRUE	0.00929368	NA
	PNP3	All.Bystander.rho	HALLMARK_IL2_STAT5_SIGNALING	TRUE	0.128253	NA
	SLC2A33	All.Bystander.rho	HALLMARK_IL2_STAT5_SIGNALING	TRUE	0.201115	NA
	GSTO13	All.Bystander.rho	HALLMARK_IL2_STAT5_SIGNALING	TRUE	0.0182156	NA
	PLSCR17	All.Bystander.rho	HALLMARK_IL2_STAT5_SIGNALING	TRUE	0.283643	NA
	IFITM33	All.Bystander.rho	HALLMARK_IL2_STAT5_SIGNALING	TRUE	0.911152	NA
	CD483	All.Bystander.rho	HALLMARK_IL2_STAT5_SIGNALING	TRUE	0.0475836	NA
	AHNAK3	All.Bystander.rho	HALLMARK_IL2_STAT5_SIGNALING	TRUE	0.0817844	NA
	CISH3	All.Bystander.rho	HALLMARK_IL2_STAT5_SIGNALING	TRUE	0.222305	NA
	CXCL103	All.Bystander.rho	HALLMARK_IL2_STAT5_SIGNALING	TRUE	0.977323	NA
	IL10RA3	All.Bystander.rho	HALLMARK_IL2_STAT5_SIGNALING	TRUE	0.186617	NA
	RABGAP1L3	All.Bystander.rho	HALLMARK_IL2_STAT5_SIGNALING	TRUE	0.947584	NA
	FGL23	All.Bystander.rho	HALLMARK_IL2_STAT5_SIGNALING	TRUE	0.518587	NA
	KLF63	All.Bystander.rho	HALLMARK_IL2_STAT5_SIGNALING	TRUE	0.759108	NA
	BATF33	All.Bystander.rho	HALLMARK_IL2_STAT5_SIGNALING	TRUE	0.0847584	NA
	SOCS17	All.Bystander.rho	HALLMARK_IL2_STAT5_SIGNALING	TRUE	0.103346	NA
	TNFSF103	All.Bystander.rho	HALLMARK_IL2_STAT5_SIGNALING	TRUE	0.290335	NA
	CXCR6	Untr.LFC	HALLMARK_INFLAMMATORY_RESPONSE	TRUE	0.543866	0.42851
	IL12B4	Untr.LFC	HALLMARK_INFLAMMATORY_RESPONSE	TRUE	0.860595	0.934671
	IL2RB8	Untr.LFC	HALLMARK_INFLAMMATORY_RESPONSE	TRUE	0.604089	0.434758
	GPC3	Untr.LFC	HALLMARK_INFLAMMATORY_RESPONSE	TRUE	0.45948	0.386994
	NDP	Untr.LFC	HALLMARK_INFLAMMATORY_RESPONSE	TRUE	0.175093	0.284163
	CLEC5A	Untr.LFC	HALLMARK_INFLAMMATORY_RESPONSE	TRUE	0.288476	0.253687
	SLC1A2	Untr.LFC	HALLMARK_INFLAMMATORY_RESPONSE	TRUE	0.218216	0.26818
	EDN1	Untr.LFC	HALLMARK_INFLAMMATORY_RESPONSE	TRUE	0.93197	0.990828
	CSF3	Untr.LFC	HALLMARK_INFLAMMATORY_RESPONSE	TRUE	0.76803	0.662149
	CCL74	Untr.LFC	HALLMARK_INFLAMMATORY_RESPONSE	TRUE	0.972491	0.901983
	NFKBIA	Untr.LFC	HALLMARK_INFLAMMATORY_RESPONSE	TRUE	0.880669	0.974253
	CYBB	Untr.LFC	HALLMARK_INFLAMMATORY_RESPONSE	TRUE	0.698141	0.506354
	CD82	Untr.LFC	HALLMARK_INFLAMMATORY_RESPONSE	TRUE	0.522305	0.423903
	GP1BA	Untr.LFC	HALLMARK_INFLAMMATORY_RESPONSE	TRUE	0.877695	0.969392
	IL184	Untr.LFC	HALLMARK_INFLAMMATORY_RESPONSE	TRUE	0.203717	0.273837
	HBEGF	Untr.LFC	HALLMARK_INFLAMMATORY_RESPONSE	TRUE	0.918587	1
	PTGIR	Untr.LFC	HALLMARK_INFLAMMATORY_RESPONSE	TRUE	0.874721	0.964137
	CALCRL	Untr.LFC	HALLMARK_INFLAMMATORY_RESPONSE	TRUE	0.0587361	0.258919
	GPR132	Untr.LFC	HALLMARK_INFLAMMATORY_RESPONSE	TRUE	0.479182	0.402648
	ICAM4	Untr.LFC	HALLMARK_INFLAMMATORY_RESPONSE	TRUE	0.510409	0.419805
	INHBA4	Untr.LFC	HALLMARK_INFLAMMATORY_RESPONSE	TRUE	0.896283	0.993622
	CD70	Untr.LFC	HALLMARK_INFLAMMATORY_RESPONSE	TRUE	0.926766	0.995613
	SERPINE1	Untr.LFC	HALLMARK_INFLAMMATORY_RESPONSE	TRUE	0.476952	0.401039
	IL1A	Untr.LFC	HALLMARK_INFLAMMATORY_RESPONSE	TRUE	0.95316	0.955442
	CCL241	Untr.LFC	HALLMARK_INFLAMMATORY_RESPONSE	TRUE	0.660223	0.461353
	ITGB8	Untr.LFC	HALLMARK_INFLAMMATORY_RESPONSE	TRUE	0.633086	0.443766
	EBI3	Untr.LFC	HALLMARK_INFLAMMATORY_RESPONSE	TRUE	0.935688	0.986418
	SELL4	Untr.LFC	HALLMARK_INFLAMMATORY_RESPONSE	TRUE	0.952788	0.956302
	AXL	Untr.LFC	HALLMARK_INFLAMMATORY_RESPONSE	TRUE	0.99145	0.8325
	RGS164	Untr.LFC	HALLMARK_INFLAMMATORY_RESPONSE	TRUE	0.9	0.996432
	SCN1B	Untr.LFC	HALLMARK_INFLAMMATORY_RESPONSE	TRUE	0.460223	0.387647
	ADGRE1	Untr.LFC	HALLMARK_INFLAMMATORY_RESPONSE	TRUE	0.928996	0.993714
	RASGRP1	Untr.LFC	HALLMARK_INFLAMMATORY_RESPONSE	TRUE	0.14684	0.290393
	CCR7	Untr.LFC	HALLMARK_INFLAMMATORY_RESPONSE	TRUE	0.947955	0.966445
	GPR183	Untr.LFC	HALLMARK_INFLAMMATORY_RESPONSE	TRUE	0.0118959	0.208859
	CXCL11	Untr.LFC	HALLMARK_INFLAMMATORY_RESPONSE	TRUE	0.998885	0.801446
	IL1B4	Untr.LFC	HALLMARK_INFLAMMATORY_RESPONSE	TRUE	0.956134	0.948462
	OSM	Untr.LFC	HALLMARK_INFLAMMATORY_RESPONSE	TRUE	0.906691	0.999884
	OLR1	Untr.LFC	HALLMARK_INFLAMMATORY_RESPONSE	TRUE	0.717472	0.539949
	IL18RAP4	Untr.LFC	HALLMARK_INFLAMMATORY_RESPONSE	TRUE	0.924164	0.997487
	RGS1	Untr.LFC	HALLMARK_INFLAMMATORY_RESPONSE	TRUE	0.935316	0.986886
	MXD14	Untr.LFC	HALLMARK_INFLAMMATORY_RESPONSE	TRUE	0.79777	0.751797
	EMP3	Untr.LFC	HALLMARK_INFLAMMATORY_RESPONSE	TRUE	0.550186	0.42933
	MSR1	Untr.LFC	HALLMARK_INFLAMMATORY_RESPONSE	TRUE	0.850186	0.908921
	AHR4	Untr.LFC	HALLMARK_INFLAMMATORY_RESPONSE	TRUE	0.0546468	0.255323
	PDE4B	Untr.LFC	HALLMARK_INFLAMMATORY_RESPONSE	TRUE	0.959851	0.939138
	HRH1	Untr.LFC	HALLMARK_INFLAMMATORY_RESPONSE	TRUE	0.0174721	0.215672
	F3	Untr.LFC	HALLMARK_INFLAMMATORY_RESPONSE	TRUE	0.918959	0.999882
	SLC11A2	Untr.LFC	HALLMARK_INFLAMMATORY_RESPONSE	TRUE	0.273606	0.253687
	MMP14	Untr.LFC	HALLMARK_INFLAMMATORY_RESPONSE	TRUE	0.53197	0.426368
	P2RX44	Untr.LFC	HALLMARK_INFLAMMATORY_RESPONSE	TRUE	0.780669	0.699202
	NLRP34	Untr.LFC	HALLMARK_INFLAMMATORY_RESPONSE	TRUE	0.375465	0.300857
	BTG2	Untr.LFC	HALLMARK_INFLAMMATORY_RESPONSE	TRUE	0.142379	0.290821
	SPHK1	Untr.LFC	HALLMARK_INFLAMMATORY_RESPONSE	TRUE	0.7829	0.705923
	CCL17	Untr.LFC	HALLMARK_INFLAMMATORY_RESPONSE	TRUE	0.508178	0.418899
	MARCO	Untr.LFC	HALLMARK_INFLAMMATORY_RESPONSE	TRUE	0.44461	0.373087
	FFAR2	Untr.LFC	HALLMARK_INFLAMMATORY_RESPONSE	TRUE	0.992193	0.829474
	IL7R	Untr.LFC	HALLMARK_INFLAMMATORY_RESPONSE	TRUE	0.857993	0.928523
	C5AR1	Untr.LFC	HALLMARK_INFLAMMATORY_RESPONSE	TRUE	0.141636	0.290866
	P2RX7	Untr.LFC	HALLMARK_INFLAMMATORY_RESPONSE	TRUE	0.836431	0.870835
	IRAK2	Untr.LFC	HALLMARK_INFLAMMATORY_RESPONSE	TRUE	0.92974	0.993082
	AQP9	Untr.LFC	HALLMARK_INFLAMMATORY_RESPONSE	TRUE	0.536431	0.427274
	IL108	Untr.LFC	HALLMARK_INFLAMMATORY_RESPONSE	TRUE	0.0609665	0.260807
	ICAM14	Untr.LFC	HALLMARK_INFLAMMATORY_RESPONSE	TRUE	0.835688	0.868672
	TNFRSF94	Untr.LFC	HALLMARK_INFLAMMATORY_RESPONSE	TRUE	0.95539	0.950275
	KCNJ2	Untr.LFC	HALLMARK_INFLAMMATORY_RESPONSE	TRUE	0.718959	0.542856
	TNFSF9	Untr.LFC	HALLMARK_INFLAMMATORY_RESPONSE	TRUE	0.923792	0.997755
	ATP2B1	Untr.LFC	HALLMARK_INFLAMMATORY_RESPONSE	TRUE	0.0152416	0.212981
	CSF18	Untr.LFC	HALLMARK_INFLAMMATORY_RESPONSE	TRUE	0.854647	0.9203
	SRI	Untr.LFC	HALLMARK_INFLAMMATORY_RESPONSE	TRUE	0.468401	0.394503
	CCL20	Untr.LFC	HALLMARK_INFLAMMATORY_RESPONSE	TRUE	0.974721	0.894642
	IFITM1	Untr.LFC	HALLMARK_INFLAMMATORY_RESPONSE	TRUE	0.988848	0.842941
	CD14	Untr.LFC	HALLMARK_INFLAMMATORY_RESPONSE	TRUE	0.326766	0.264522
	ICOSLG4	Untr.LFC	HALLMARK_INFLAMMATORY_RESPONSE	TRUE	0.0895911	0.280064
	LAMP3	Untr.LFC	HALLMARK_INFLAMMATORY_RESPONSE	TRUE	0.942007	0.977246
	CCL224	Untr.LFC	HALLMARK_INFLAMMATORY_RESPONSE	TRUE	0.337175	0.270303
	LCP24	Untr.LFC	HALLMARK_INFLAMMATORY_RESPONSE	TRUE	0.776208	0.685907
	SLAMF1	Untr.LFC	HALLMARK_INFLAMMATORY_RESPONSE	TRUE	0.686617	0.489881
	PTGER4	Untr.LFC	HALLMARK_INFLAMMATORY_RESPONSE	TRUE	0.65948	0.460731
	ABCA1	Untr.LFC	HALLMARK_INFLAMMATORY_RESPONSE	TRUE	0.645725	0.450643
	LTA	Untr.LFC	HALLMARK_INFLAMMATORY_RESPONSE	TRUE	0.943866	0.974052
	PTGER24	Untr.LFC	HALLMARK_INFLAMMATORY_RESPONSE	TRUE	0.451301	0.379538
	IL64	Untr.LFC	HALLMARK_INFLAMMATORY_RESPONSE	TRUE	0.968773	0.913784
	FPR1	Untr.LFC	HALLMARK_INFLAMMATORY_RESPONSE	TRUE	0.831227	0.855558
	PIK3R5	Untr.LFC	HALLMARK_INFLAMMATORY_RESPONSE	TRUE	0.151673	0.289749
	RIPK24	Untr.LFC	HALLMARK_INFLAMMATORY_RESPONSE	TRUE	0.872491	0.959946
	CCRL2	Untr.LFC	HALLMARK_INFLAMMATORY_RESPONSE	TRUE	0.854275	0.919372
	EREG4	Untr.LFC	HALLMARK_INFLAMMATORY_RESPONSE	TRUE	0.987361	0.848837
	ADM	Untr.LFC	HALLMARK_INFLAMMATORY_RESPONSE	TRUE	0.947584	0.96716
	STAB14	Untr.LFC	HALLMARK_INFLAMMATORY_RESPONSE	TRUE	0.436431	0.364858
	TLR24	Untr.LFC	HALLMARK_INFLAMMATORY_RESPONSE	TRUE	0.716357	0.537822
	PLAUR4	Untr.LFC	HALLMARK_INFLAMMATORY_RESPONSE	TRUE	0.530855	0.426114
	C3AR1	Untr.LFC	HALLMARK_INFLAMMATORY_RESPONSE	TRUE	0.820818	0.823923
	TIMP14	Untr.LFC	HALLMARK_INFLAMMATORY_RESPONSE	TRUE	0.443494	0.371989
	RNF144B	Untr.LFC	HALLMARK_INFLAMMATORY_RESPONSE	TRUE	0.715985	0.537121
	NFKB1	Untr.LFC	HALLMARK_INFLAMMATORY_RESPONSE	TRUE	0.870632	0.956313
	CD69	Untr.LFC	HALLMARK_INFLAMMATORY_RESPONSE	TRUE	0.951301	0.95957
	GCH1	Untr.LFC	HALLMARK_INFLAMMATORY_RESPONSE	TRUE	0.994796	0.818772
	TNFAIP6	Untr.LFC	HALLMARK_INFLAMMATORY_RESPONSE	TRUE	0.990706	0.835526
	HIF1A4	Untr.LFC	HALLMARK_INFLAMMATORY_RESPONSE	TRUE	0.514498	0.421364
	NAMPT	Untr.LFC	HALLMARK_INFLAMMATORY_RESPONSE	TRUE	0.94461	0.972719
	CMKLR1	Untr.LFC	HALLMARK_INFLAMMATORY_RESPONSE	TRUE	0.672119	0.472644
	RHOG	Untr.LFC	HALLMARK_INFLAMMATORY_RESPONSE	TRUE	0.173234	0.284732
	CDKN1A	Untr.LFC	HALLMARK_INFLAMMATORY_RESPONSE	TRUE	0.283643	0.253449
	LDLR4	Untr.LFC	HALLMARK_INFLAMMATORY_RESPONSE	TRUE	0.532714	0.426537
	LYN4	Untr.LFC	HALLMARK_INFLAMMATORY_RESPONSE	TRUE	0.843494	0.890866
	IFNGR24	Untr.LFC	HALLMARK_INFLAMMATORY_RESPONSE	TRUE	0.126394	0.290795
	PTAFR	Untr.LFC	HALLMARK_INFLAMMATORY_RESPONSE	TRUE	0.0267658	0.226609
	CXCL8	Untr.LFC	HALLMARK_INFLAMMATORY_RESPONSE	TRUE	0.938662	0.982366
	CXCL94	Untr.LFC	HALLMARK_INFLAMMATORY_RESPONSE	TRUE	1	0.79663
	CD484	Untr.LFC	HALLMARK_INFLAMMATORY_RESPONSE	TRUE	0.869517	0.954125
	TNFSF15	Untr.LFC	HALLMARK_INFLAMMATORY_RESPONSE	TRUE	0.972119	0.903201
	CD404	Untr.LFC	HALLMARK_INFLAMMATORY_RESPONSE	TRUE	0.85948	0.932067
	CXCL104	Untr.LFC	HALLMARK_INFLAMMATORY_RESPONSE	TRUE	0.999628	0.798245
	IL10RA4	Untr.LFC	HALLMARK_INFLAMMATORY_RESPONSE	TRUE	0.634944	0.44463
	KLF64	Untr.LFC	HALLMARK_INFLAMMATORY_RESPONSE	TRUE	0.752788	0.620489
	CCL25	Untr.LFC	HALLMARK_INFLAMMATORY_RESPONSE	TRUE	0.981784	0.869832
	IRF1	Untr.LFC	HALLMARK_INFLAMMATORY_RESPONSE	TRUE	0.926394	0.995881
	PTPRE	Untr.LFC	HALLMARK_INFLAMMATORY_RESPONSE	TRUE	0.0851301	0.277686
	CCL54	Untr.LFC	HALLMARK_INFLAMMATORY_RESPONSE	TRUE	0.971375	0.905637
	TNFSF104	Untr.LFC	HALLMARK_INFLAMMATORY_RESPONSE	TRUE	0.988104	0.845889
	CXCR61	All.LFC	HALLMARK_INFLAMMATORY_RESPONSE	TRUE	0.451673	0.455168
	IL12B5	All.LFC	HALLMARK_INFLAMMATORY_RESPONSE	TRUE	0.452416	0.452883
	IL2RB9	All.LFC	HALLMARK_INFLAMMATORY_RESPONSE	TRUE	0.421933	0.551039
	GPC31	All.LFC	HALLMARK_INFLAMMATORY_RESPONSE	TRUE	0.535688	0.271717
	NDP1	All.LFC	HALLMARK_INFLAMMATORY_RESPONSE	TRUE	0.402602	0.616055
	CLEC5A1	All.LFC	HALLMARK_INFLAMMATORY_RESPONSE	TRUE	0.400743	0.622312
	SLC1A21	All.LFC	HALLMARK_INFLAMMATORY_RESPONSE	TRUE	0.4	0.624814
	EDN11	All.LFC	HALLMARK_INFLAMMATORY_RESPONSE	TRUE	0.39777	0.632312
	CSF31	All.LFC	HALLMARK_INFLAMMATORY_RESPONSE	TRUE	0.607807	0.268528
	CCL75	All.LFC	HALLMARK_INFLAMMATORY_RESPONSE	TRUE	0.393309	0.647251
	NFKBIA1	All.LFC	HALLMARK_INFLAMMATORY_RESPONSE	TRUE	0.636431	0.303095
	CYBB1	All.LFC	HALLMARK_INFLAMMATORY_RESPONSE	TRUE	0.379926	0.691469
	CD821	All.LFC	HALLMARK_INFLAMMATORY_RESPONSE	TRUE	0.377323	0.699913
	GP1BA1	All.LFC	HALLMARK_INFLAMMATORY_RESPONSE	TRUE	0.683643	0.384256
	IL185	All.LFC	HALLMARK_INFLAMMATORY_RESPONSE	TRUE	0.371004	0.720172
	HBEGF1	All.LFC	HALLMARK_INFLAMMATORY_RESPONSE	TRUE	0.702974	0.419845
	PTGIR1	All.LFC	HALLMARK_INFLAMMATORY_RESPONSE	TRUE	0.367658	0.730733
	CALCRL1	All.LFC	HALLMARK_INFLAMMATORY_RESPONSE	TRUE	0.366543	0.734231
	GPR1321	All.LFC	HALLMARK_INFLAMMATORY_RESPONSE	TRUE	0.364312	0.741157
	ICAM41	All.LFC	HALLMARK_INFLAMMATORY_RESPONSE	TRUE	0.722677	0.454091
	INHBA5	All.LFC	HALLMARK_INFLAMMATORY_RESPONSE	TRUE	0.724535	0.457147
	CD701	All.LFC	HALLMARK_INFLAMMATORY_RESPONSE	TRUE	0.740892	0.482118
	SERPINE11	All.LFC	HALLMARK_INFLAMMATORY_RESPONSE	TRUE	0.743123	0.485277
	IL1A1	All.LFC	HALLMARK_INFLAMMATORY_RESPONSE	TRUE	0.744981	0.487787
	CCL242	All.LFC	HALLMARK_INFLAMMATORY_RESPONSE	TRUE	0.746097	0.489289
	ITGB81	All.LFC	HALLMARK_INFLAMMATORY_RESPONSE	TRUE	0.747584	0.491244
	EBI31	All.LFC	HALLMARK_INFLAMMATORY_RESPONSE	TRUE	0.748327	0.492213
	SELL5	All.LFC	HALLMARK_INFLAMMATORY_RESPONSE	TRUE	0.345725	0.796442
	AXL1	All.LFC	HALLMARK_INFLAMMATORY_RESPONSE	TRUE	0.34461	0.7996
	RGS165	All.LFC	HALLMARK_INFLAMMATORY_RESPONSE	TRUE	0.764312	0.510876
	SCN1B1	All.LFC	HALLMARK_INFLAMMATORY_RESPONSE	TRUE	0.76803	0.514549
	ADGRE11	All.LFC	HALLMARK_INFLAMMATORY_RESPONSE	TRUE	0.787732	0.529713
	RASGRP11	All.LFC	HALLMARK_INFLAMMATORY_RESPONSE	TRUE	0.788848	0.530352
	CCR71	All.LFC	HALLMARK_INFLAMMATORY_RESPONSE	TRUE	0.794796	0.533296
	GPR1831	All.LFC	HALLMARK_INFLAMMATORY_RESPONSE	TRUE	0.328625	0.842526
	CXCL111	All.LFC	HALLMARK_INFLAMMATORY_RESPONSE	TRUE	0.798885	0.53492
	IL1B5	All.LFC	HALLMARK_INFLAMMATORY_RESPONSE	TRUE	0.805948	0.536922
	OSM1	All.LFC	HALLMARK_INFLAMMATORY_RESPONSE	TRUE	0.318216	0.867981
	OLR11	All.LFC	HALLMARK_INFLAMMATORY_RESPONSE	TRUE	0.314126	0.877413
	IL18RAP5	All.LFC	HALLMARK_INFLAMMATORY_RESPONSE	TRUE	0.827881	0.537005
	RGS11	All.LFC	HALLMARK_INFLAMMATORY_RESPONSE	TRUE	0.30632	0.894461
	MXD15	All.LFC	HALLMARK_INFLAMMATORY_RESPONSE	TRUE	0.836431	0.534588
	EMP31	All.LFC	HALLMARK_INFLAMMATORY_RESPONSE	TRUE	0.840892	0.532748
	MSR11	All.LFC	HALLMARK_INFLAMMATORY_RESPONSE	TRUE	0.296654	0.913856
	AHR5	All.LFC	HALLMARK_INFLAMMATORY_RESPONSE	TRUE	0.296283	0.914571
	PDE4B1	All.LFC	HALLMARK_INFLAMMATORY_RESPONSE	TRUE	0.295167	0.916694
	HRH11	All.LFC	HALLMARK_INFLAMMATORY_RESPONSE	TRUE	0.294796	0.917381
	F31	All.LFC	HALLMARK_INFLAMMATORY_RESPONSE	TRUE	0.292937	0.920811
	SLC11A21	All.LFC	HALLMARK_INFLAMMATORY_RESPONSE	TRUE	0.29145	0.923498
	MMP141	All.LFC	HALLMARK_INFLAMMATORY_RESPONSE	TRUE	0.848699	0.528778
	P2RX45	All.LFC	HALLMARK_INFLAMMATORY_RESPONSE	TRUE	0.854647	0.525059
	NLRP35	All.LFC	HALLMARK_INFLAMMATORY_RESPONSE	TRUE	0.283643	0.936873
	BTG21	All.LFC	HALLMARK_INFLAMMATORY_RESPONSE	TRUE	0.281784	0.939862
	SPHK11	All.LFC	HALLMARK_INFLAMMATORY_RESPONSE	TRUE	0.276208	0.94844
	CCL171	All.LFC	HALLMARK_INFLAMMATORY_RESPONSE	TRUE	0.272119	0.954238
	MARCO1	All.LFC	HALLMARK_INFLAMMATORY_RESPONSE	TRUE	0.270632	0.956263
	FFAR21	All.LFC	HALLMARK_INFLAMMATORY_RESPONSE	TRUE	0.266543	0.961676
	IL7R1	All.LFC	HALLMARK_INFLAMMATORY_RESPONSE	TRUE	0.870632	0.512212
	C5AR11	All.LFC	HALLMARK_INFLAMMATORY_RESPONSE	TRUE	0.257621	0.972102
	P2RX71	All.LFC	HALLMARK_INFLAMMATORY_RESPONSE	TRUE	0.254275	0.975568
	IRAK21	All.LFC	HALLMARK_INFLAMMATORY_RESPONSE	TRUE	0.87881	0.504172
	AQP91	All.LFC	HALLMARK_INFLAMMATORY_RESPONSE	TRUE	0.251673	0.978095
	IL109	All.LFC	HALLMARK_INFLAMMATORY_RESPONSE	TRUE	0.244238	0.984612
	ICAM15	All.LFC	HALLMARK_INFLAMMATORY_RESPONSE	TRUE	0.242751	0.985753
	TNFRSF95	All.LFC	HALLMARK_INFLAMMATORY_RESPONSE	TRUE	0.892937	0.488096
	KCNJ21	All.LFC	HALLMARK_INFLAMMATORY_RESPONSE	TRUE	0.214498	0.999158
	TNFSF91	All.LFC	HALLMARK_INFLAMMATORY_RESPONSE	TRUE	0.9	0.479088
	ATP2B11	All.LFC	HALLMARK_INFLAMMATORY_RESPONSE	TRUE	0.210781	0.999717
	CSF19	All.LFC	HALLMARK_INFLAMMATORY_RESPONSE	TRUE	0.208178	0.999957
	SRI1	All.LFC	HALLMARK_INFLAMMATORY_RESPONSE	TRUE	0.205948	1
	CCL201	All.LFC	HALLMARK_INFLAMMATORY_RESPONSE	TRUE	0.909665	0.465806
	IFITM11	All.LFC	HALLMARK_INFLAMMATORY_RESPONSE	TRUE	0.19777	0.999427
	CD141	All.LFC	HALLMARK_INFLAMMATORY_RESPONSE	TRUE	0.197398	0.999362
	ICOSLG5	All.LFC	HALLMARK_INFLAMMATORY_RESPONSE	TRUE	0.196283	0.999166
	LAMP31	All.LFC	HALLMARK_INFLAMMATORY_RESPONSE	TRUE	0.189963	0.997611
	CCL225	All.LFC	HALLMARK_INFLAMMATORY_RESPONSE	TRUE	0.188104	0.996983
	LCP25	All.LFC	HALLMARK_INFLAMMATORY_RESPONSE	TRUE	0.18513	0.995841
	SLAMF11	All.LFC	HALLMARK_INFLAMMATORY_RESPONSE	TRUE	0.175465	0.990893
	PTGER41	All.LFC	HALLMARK_INFLAMMATORY_RESPONSE	TRUE	0.164684	0.983085
	ABCA11	All.LFC	HALLMARK_INFLAMMATORY_RESPONSE	TRUE	0.159108	0.978058
	LTA1	All.LFC	HALLMARK_INFLAMMATORY_RESPONSE	TRUE	0.938662	0.42007
	PTGER25	All.LFC	HALLMARK_INFLAMMATORY_RESPONSE	TRUE	0.154647	0.973599
	IL65	All.LFC	HALLMARK_INFLAMMATORY_RESPONSE	TRUE	0.152045	0.970769
	FPR11	All.LFC	HALLMARK_INFLAMMATORY_RESPONSE	TRUE	0.148327	0.966465
	PIK3R51	All.LFC	HALLMARK_INFLAMMATORY_RESPONSE	TRUE	0.146097	0.963769
	RIPK25	All.LFC	HALLMARK_INFLAMMATORY_RESPONSE	TRUE	0.134572	0.948036
	CCRL21	All.LFC	HALLMARK_INFLAMMATORY_RESPONSE	TRUE	0.133829	0.946901
	EREG5	All.LFC	HALLMARK_INFLAMMATORY_RESPONSE	TRUE	0.130112	0.941057
	ADM1	All.LFC	HALLMARK_INFLAMMATORY_RESPONSE	TRUE	0.127881	0.937463
	STAB15	All.LFC	HALLMARK_INFLAMMATORY_RESPONSE	TRUE	0.956506	0.388266
	TLR25	All.LFC	HALLMARK_INFLAMMATORY_RESPONSE	TRUE	0.116357	0.916925
	PLAUR5	All.LFC	HALLMARK_INFLAMMATORY_RESPONSE	TRUE	0.114126	0.912604
	C3AR11	All.LFC	HALLMARK_INFLAMMATORY_RESPONSE	TRUE	0.111152	0.906635
	TIMP15	All.LFC	HALLMARK_INFLAMMATORY_RESPONSE	TRUE	0.965428	0.371544
	RNF144B1	All.LFC	HALLMARK_INFLAMMATORY_RESPONSE	TRUE	0.0973978	0.876509
	NFKB11	All.LFC	HALLMARK_INFLAMMATORY_RESPONSE	TRUE	0.967286	0.368002
	CD691	All.LFC	HALLMARK_INFLAMMATORY_RESPONSE	TRUE	0.0925651	0.864892
	GCH11	All.LFC	HALLMARK_INFLAMMATORY_RESPONSE	TRUE	0.0895911	0.857501
	TNFAIP61	All.LFC	HALLMARK_INFLAMMATORY_RESPONSE	TRUE	0.972862	0.357259
	HIF1A5	All.LFC	HALLMARK_INFLAMMATORY_RESPONSE	TRUE	0.0747212	0.817492
	NAMPT1	All.LFC	HALLMARK_INFLAMMATORY_RESPONSE	TRUE	0.070632	0.805698
	CMKLR11	All.LFC	HALLMARK_INFLAMMATORY_RESPONSE	TRUE	0.0650558	0.788991
	RHOG1	All.LFC	HALLMARK_INFLAMMATORY_RESPONSE	TRUE	0.064684	0.787858
	CDKN1A1	All.LFC	HALLMARK_INFLAMMATORY_RESPONSE	TRUE	0.0587361	0.76937
	LDLR5	All.LFC	HALLMARK_INFLAMMATORY_RESPONSE	TRUE	0.0583643	0.768188
	LYN5	All.LFC	HALLMARK_INFLAMMATORY_RESPONSE	TRUE	0.0527881	0.750191
	IFNGR25	All.LFC	HALLMARK_INFLAMMATORY_RESPONSE	TRUE	0.0416357	0.712617
	PTAFR1	All.LFC	HALLMARK_INFLAMMATORY_RESPONSE	TRUE	0.0405204	0.708756
	CXCL81	All.LFC	HALLMARK_INFLAMMATORY_RESPONSE	TRUE	0.986989	0.329454
	CXCL95	All.LFC	HALLMARK_INFLAMMATORY_RESPONSE	TRUE	0.987732	0.327974
	CD485	All.LFC	HALLMARK_INFLAMMATORY_RESPONSE	TRUE	0.0394052	0.704843
	TNFSF151	All.LFC	HALLMARK_INFLAMMATORY_RESPONSE	TRUE	0.989219	0.324999
	CD405	All.LFC	HALLMARK_INFLAMMATORY_RESPONSE	TRUE	0.0319703	0.67848
	CXCL105	All.LFC	HALLMARK_INFLAMMATORY_RESPONSE	TRUE	0.029368	0.669059
	IL10RA5	All.LFC	HALLMARK_INFLAMMATORY_RESPONSE	TRUE	0.0260223	0.656839
	KLF65	All.LFC	HALLMARK_INFLAMMATORY_RESPONSE	TRUE	0.0171004	0.623694
	CCL26	All.LFC	HALLMARK_INFLAMMATORY_RESPONSE	TRUE	0.00594796	0.581336
	IRF11	All.LFC	HALLMARK_INFLAMMATORY_RESPONSE	TRUE	0.00185874	0.565623
	PTPRE1	All.LFC	HALLMARK_INFLAMMATORY_RESPONSE	TRUE	0.00148699	0.564189
	CCL55	All.LFC	HALLMARK_INFLAMMATORY_RESPONSE	TRUE	0.999628	0.30406
	TNFSF105	All.LFC	HALLMARK_INFLAMMATORY_RESPONSE	TRUE	0.000371747	0.559886
	CXCR62	All.Infected.rho	HALLMARK_INFLAMMATORY_RESPONSE	TRUE	0.553532	0.470444
	IL12B6	All.Infected.rho	HALLMARK_INFLAMMATORY_RESPONSE	TRUE	0.527509	0.472529
	IL2RB10	All.Infected.rho	HALLMARK_INFLAMMATORY_RESPONSE	TRUE	0.625836	0.402811
	GPC32	All.Infected.rho	HALLMARK_INFLAMMATORY_RESPONSE	TRUE	0.609294	0.425453
	NDP2	All.Infected.rho	HALLMARK_INFLAMMATORY_RESPONSE	TRUE	0.384758	0.563949
	CLEC5A2	All.Infected.rho	HALLMARK_INFLAMMATORY_RESPONSE	TRUE	0.606691	0.428703
	SLC1A22	All.Infected.rho	HALLMARK_INFLAMMATORY_RESPONSE	TRUE	0.490335	0.464535
	EDN12	All.Infected.rho	HALLMARK_INFLAMMATORY_RESPONSE	TRUE	0.519703	0.471391
	CSF32	All.Infected.rho	HALLMARK_INFLAMMATORY_RESPONSE	TRUE	0.505204	0.468127
	CCL76	All.Infected.rho	HALLMARK_INFLAMMATORY_RESPONSE	TRUE	0.245725	0.94035
	NFKBIA2	All.Infected.rho	HALLMARK_INFLAMMATORY_RESPONSE	TRUE	0.212639	0.982379
	CYBB2	All.Infected.rho	HALLMARK_INFLAMMATORY_RESPONSE	TRUE	0.294796	0.830536
	CD822	All.Infected.rho	HALLMARK_INFLAMMATORY_RESPONSE	TRUE	0.248327	0.935932
	GP1BA2	All.Infected.rho	HALLMARK_INFLAMMATORY_RESPONSE	TRUE	0.550558	0.47123
	IL186	All.Infected.rho	HALLMARK_INFLAMMATORY_RESPONSE	TRUE	0.113011	0.949725
	HBEGF2	All.Infected.rho	HALLMARK_INFLAMMATORY_RESPONSE	TRUE	0.549442	0.471488
	PTGIR2	All.Infected.rho	HALLMARK_INFLAMMATORY_RESPONSE	TRUE	0.0951673	0.911902
	CALCRL2	All.Infected.rho	HALLMARK_INFLAMMATORY_RESPONSE	TRUE	0.518216	0.471114
	GPR1322	All.Infected.rho	HALLMARK_INFLAMMATORY_RESPONSE	TRUE	0.262825	0.908415
	ICAM42	All.Infected.rho	HALLMARK_INFLAMMATORY_RESPONSE	TRUE	0.562454	0.467083
	INHBA6	All.Infected.rho	HALLMARK_INFLAMMATORY_RESPONSE	TRUE	0.0152416	0.60895
	CD702	All.Infected.rho	HALLMARK_INFLAMMATORY_RESPONSE	TRUE	0.592193	0.445041
	SERPINE12	All.Infected.rho	HALLMARK_INFLAMMATORY_RESPONSE	TRUE	0.126766	0.971032
	IL1A2	All.Infected.rho	HALLMARK_INFLAMMATORY_RESPONSE	TRUE	0.20223	0.990431
	CCL243	All.Infected.rho	HALLMARK_INFLAMMATORY_RESPONSE	TRUE	0.965056	0.132635
	ITGB82	All.Infected.rho	HALLMARK_INFLAMMATORY_RESPONSE	TRUE	0.323792	0.744317
	EBI32	All.Infected.rho	HALLMARK_INFLAMMATORY_RESPONSE	TRUE	0.656134	0.355614
	SELL6	All.Infected.rho	HALLMARK_INFLAMMATORY_RESPONSE	TRUE	0.388848	0.554092
	AXL2	All.Infected.rho	HALLMARK_INFLAMMATORY_RESPONSE	TRUE	0.416357	0.50054
	RGS166	All.Infected.rho	HALLMARK_INFLAMMATORY_RESPONSE	TRUE	0.891822	0.144041
	SCN1B2	All.Infected.rho	HALLMARK_INFLAMMATORY_RESPONSE	TRUE	0.636803	0.386345
	ADGRE12	All.Infected.rho	HALLMARK_INFLAMMATORY_RESPONSE	TRUE	0.751673	0.211586
	RASGRP12	All.Infected.rho	HALLMARK_INFLAMMATORY_RESPONSE	TRUE	0.36803	0.608471
	CCR72	All.Infected.rho	HALLMARK_INFLAMMATORY_RESPONSE	TRUE	0.565056	0.465814
	GPR1832	All.Infected.rho	HALLMARK_INFLAMMATORY_RESPONSE	TRUE	0.269145	0.894825
	CXCL112	All.Infected.rho	HALLMARK_INFLAMMATORY_RESPONSE	TRUE	0.22342	0.971498
	IL1B6	All.Infected.rho	HALLMARK_INFLAMMATORY_RESPONSE	TRUE	0.237918	0.95259
	OSM2	All.Infected.rho	HALLMARK_INFLAMMATORY_RESPONSE	TRUE	0.274349	0.88293
	OLR12	All.Infected.rho	HALLMARK_INFLAMMATORY_RESPONSE	TRUE	0.063197	0.814565
	IL18RAP6	All.Infected.rho	HALLMARK_INFLAMMATORY_RESPONSE	TRUE	0.582156	0.454326
	RGS12	All.Infected.rho	HALLMARK_INFLAMMATORY_RESPONSE	TRUE	0.284015	0.859241
	MXD16	All.Infected.rho	HALLMARK_INFLAMMATORY_RESPONSE	TRUE	0.705204	0.276619
	EMP32	All.Infected.rho	HALLMARK_INFLAMMATORY_RESPONSE	TRUE	0.240892	0.948114
	MSR12	All.Infected.rho	HALLMARK_INFLAMMATORY_RESPONSE	TRUE	0.472491	0.462375
	AHR6	All.Infected.rho	HALLMARK_INFLAMMATORY_RESPONSE	TRUE	0.295539	0.828472
	PDE4B2	All.Infected.rho	HALLMARK_INFLAMMATORY_RESPONSE	TRUE	0.165428	0.999248
	HRH12	All.Infected.rho	HALLMARK_INFLAMMATORY_RESPONSE	TRUE	0.186617	0.997978
	F32	All.Infected.rho	HALLMARK_INFLAMMATORY_RESPONSE	TRUE	0.352045	0.655857
	SLC11A22	All.Infected.rho	HALLMARK_INFLAMMATORY_RESPONSE	TRUE	0.0364312	0.706581
	MMP142	All.Infected.rho	HALLMARK_INFLAMMATORY_RESPONSE	TRUE	0.543494	0.472519
	P2RX46	All.Infected.rho	HALLMARK_INFLAMMATORY_RESPONSE	TRUE	0.167286	0.999586
	NLRP36	All.Infected.rho	HALLMARK_INFLAMMATORY_RESPONSE	TRUE	0.298885	0.819098
	BTG22	All.Infected.rho	HALLMARK_INFLAMMATORY_RESPONSE	TRUE	0.340892	0.690531
	SPHK12	All.Infected.rho	HALLMARK_INFLAMMATORY_RESPONSE	TRUE	0.260223	0.913731
	CCL172	All.Infected.rho	HALLMARK_INFLAMMATORY_RESPONSE	TRUE	0.322305	0.748948
	MARCO2	All.Infected.rho	HALLMARK_INFLAMMATORY_RESPONSE	TRUE	0.155019	0.995831
	FFAR22	All.Infected.rho	HALLMARK_INFLAMMATORY_RESPONSE	TRUE	0.152045	0.994327
	IL7R2	All.Infected.rho	HALLMARK_INFLAMMATORY_RESPONSE	TRUE	0.156877	0.996661
	C5AR12	All.Infected.rho	HALLMARK_INFLAMMATORY_RESPONSE	TRUE	0.241264	0.947532
	P2RX72	All.Infected.rho	HALLMARK_INFLAMMATORY_RESPONSE	TRUE	0.118216	0.958546
	IRAK22	All.Infected.rho	HALLMARK_INFLAMMATORY_RESPONSE	TRUE	0.649071	0.367015
	AQP92	All.Infected.rho	HALLMARK_INFLAMMATORY_RESPONSE	TRUE	0.135316	0.981099
	IL1010	All.Infected.rho	HALLMARK_INFLAMMATORY_RESPONSE	TRUE	0.297026	0.824344
	ICAM16	All.Infected.rho	HALLMARK_INFLAMMATORY_RESPONSE	TRUE	0.0516729	0.770621
	TNFRSF96	All.Infected.rho	HALLMARK_INFLAMMATORY_RESPONSE	TRUE	0.548699	0.471653
	KCNJ22	All.Infected.rho	HALLMARK_INFLAMMATORY_RESPONSE	TRUE	0.303717	0.805189
	TNFSF92	All.Infected.rho	HALLMARK_INFLAMMATORY_RESPONSE	TRUE	0.733457	0.23529
	ATP2B12	All.Infected.rho	HALLMARK_INFLAMMATORY_RESPONSE	TRUE	0.747955	0.216205
	CSF110	All.Infected.rho	HALLMARK_INFLAMMATORY_RESPONSE	TRUE	0.197026	0.993562
	SRI2	All.Infected.rho	HALLMARK_INFLAMMATORY_RESPONSE	TRUE	0.0899628	0.898638
	CCL202	All.Infected.rho	HALLMARK_INFLAMMATORY_RESPONSE	TRUE	0.698885	0.28645
	IFITM12	All.Infected.rho	HALLMARK_INFLAMMATORY_RESPONSE	TRUE	0.279926	0.869532
	CD142	All.Infected.rho	HALLMARK_INFLAMMATORY_RESPONSE	TRUE	0.286989	0.851553
	ICOSLG6	All.Infected.rho	HALLMARK_INFLAMMATORY_RESPONSE	TRUE	0.24461	0.942202
	LAMP32	All.Infected.rho	HALLMARK_INFLAMMATORY_RESPONSE	TRUE	0.159851	0.997774
	CCL226	All.Infected.rho	HALLMARK_INFLAMMATORY_RESPONSE	TRUE	0.138662	0.98444
	LCP26	All.Infected.rho	HALLMARK_INFLAMMATORY_RESPONSE	TRUE	0.115985	0.954871
	SLAMF12	All.Infected.rho	HALLMARK_INFLAMMATORY_RESPONSE	TRUE	0.281413	0.865836
	PTGER42	All.Infected.rho	HALLMARK_INFLAMMATORY_RESPONSE	TRUE	0.14052	0.986154
	ABCA12	All.Infected.rho	HALLMARK_INFLAMMATORY_RESPONSE	TRUE	0.278067	0.874065
	LTA2	All.Infected.rho	HALLMARK_INFLAMMATORY_RESPONSE	TRUE	0.739405	0.227262
	PTGER26	All.Infected.rho	HALLMARK_INFLAMMATORY_RESPONSE	TRUE	0.362082	0.625666
	IL66	All.Infected.rho	HALLMARK_INFLAMMATORY_RESPONSE	TRUE	0.35539	0.645642
	FPR12	All.Infected.rho	HALLMARK_INFLAMMATORY_RESPONSE	TRUE	0.0591078	0.799428
	PIK3R52	All.Infected.rho	HALLMARK_INFLAMMATORY_RESPONSE	TRUE	0.112639	0.949046
	RIPK26	All.Infected.rho	HALLMARK_INFLAMMATORY_RESPONSE	TRUE	0.0892193	0.896649
	CCRL22	All.Infected.rho	HALLMARK_INFLAMMATORY_RESPONSE	TRUE	0.0594796	0.800829
	EREG6	All.Infected.rho	HALLMARK_INFLAMMATORY_RESPONSE	TRUE	0.27026	0.892365
	ADM2	All.Infected.rho	HALLMARK_INFLAMMATORY_RESPONSE	TRUE	0.517472	0.47097
	STAB16	All.Infected.rho	HALLMARK_INFLAMMATORY_RESPONSE	TRUE	0.992937	0.116256
	TLR26	All.Infected.rho	HALLMARK_INFLAMMATORY_RESPONSE	TRUE	0.275836	0.879422
	PLAUR6	All.Infected.rho	HALLMARK_INFLAMMATORY_RESPONSE	TRUE	0.174349	1
	C3AR12	All.Infected.rho	HALLMARK_INFLAMMATORY_RESPONSE	TRUE	0.0869888	0.890588
	TIMP16	All.Infected.rho	HALLMARK_INFLAMMATORY_RESPONSE	TRUE	0.49777	0.466255
	RNF144B2	All.Infected.rho	HALLMARK_INFLAMMATORY_RESPONSE	TRUE	0.134944	0.980713
	NFKB12	All.Infected.rho	HALLMARK_INFLAMMATORY_RESPONSE	TRUE	0.427881	0.485217
	CD692	All.Infected.rho	HALLMARK_INFLAMMATORY_RESPONSE	TRUE	0.0698885	0.837969
	GCH12	All.Infected.rho	HALLMARK_INFLAMMATORY_RESPONSE	TRUE	0.203717	0.989427
	TNFAIP62	All.Infected.rho	HALLMARK_INFLAMMATORY_RESPONSE	TRUE	0.385874	0.561194
	HIF1A6	All.Infected.rho	HALLMARK_INFLAMMATORY_RESPONSE	TRUE	0.139405	0.985152
	NAMPT2	All.Infected.rho	HALLMARK_INFLAMMATORY_RESPONSE	TRUE	0.0327138	0.690011
	CMKLR12	All.Infected.rho	HALLMARK_INFLAMMATORY_RESPONSE	TRUE	0.160595	0.998029
	RHOG2	All.Infected.rho	HALLMARK_INFLAMMATORY_RESPONSE	TRUE	0.0304833	0.679966
	CDKN1A2	All.Infected.rho	HALLMARK_INFLAMMATORY_RESPONSE	TRUE	0.0929368	0.906399
	LDLR6	All.Infected.rho	HALLMARK_INFLAMMATORY_RESPONSE	TRUE	0.0825279	0.87793
	LYN6	All.Infected.rho	HALLMARK_INFLAMMATORY_RESPONSE	TRUE	0.128253	0.972996
	IFNGR26	All.Infected.rho	HALLMARK_INFLAMMATORY_RESPONSE	TRUE	0.0159851	0.612491
	PTAFR2	All.Infected.rho	HALLMARK_INFLAMMATORY_RESPONSE	TRUE	0.103717	0.931485
	CXCL82	All.Infected.rho	HALLMARK_INFLAMMATORY_RESPONSE	TRUE	0.955019	0.136801
	CXCL96	All.Infected.rho	HALLMARK_INFLAMMATORY_RESPONSE	TRUE	0.892937	0.144084
	CD486	All.Infected.rho	HALLMARK_INFLAMMATORY_RESPONSE	TRUE	0.0230483	0.645763
	TNFSF152	All.Infected.rho	HALLMARK_INFLAMMATORY_RESPONSE	TRUE	0.89777	0.144253
	CD406	All.Infected.rho	HALLMARK_INFLAMMATORY_RESPONSE	TRUE	0.0420074	0.7307
	CXCL106	All.Infected.rho	HALLMARK_INFLAMMATORY_RESPONSE	TRUE	0.0275093	0.666438
	IL10RA6	All.Infected.rho	HALLMARK_INFLAMMATORY_RESPONSE	TRUE	0.20855	0.985829
	KLF66	All.Infected.rho	HALLMARK_INFLAMMATORY_RESPONSE	TRUE	0.222305	0.972739
	CCL27	All.Infected.rho	HALLMARK_INFLAMMATORY_RESPONSE	TRUE	0.0219331	0.640558
	IRF12	All.Infected.rho	HALLMARK_INFLAMMATORY_RESPONSE	TRUE	0.0453532	0.744863
	PTPRE2	All.Infected.rho	HALLMARK_INFLAMMATORY_RESPONSE	TRUE	0.00185874	0.544449
	CCL56	All.Infected.rho	HALLMARK_INFLAMMATORY_RESPONSE	TRUE	0.977323	0.126254
	TNFSF106	All.Infected.rho	HALLMARK_INFLAMMATORY_RESPONSE	TRUE	0.00111524	0.540842
	CXCR63	All.Bystander.rho	HALLMARK_INFLAMMATORY_RESPONSE	TRUE	0.374721	NA
	IL12B7	All.Bystander.rho	HALLMARK_INFLAMMATORY_RESPONSE	TRUE	0.705576	NA
	IL2RB11	All.Bystander.rho	HALLMARK_INFLAMMATORY_RESPONSE	TRUE	0.398513	NA
	GPC33	All.Bystander.rho	HALLMARK_INFLAMMATORY_RESPONSE	TRUE	0.430855	NA
	NDP3	All.Bystander.rho	HALLMARK_INFLAMMATORY_RESPONSE	TRUE	0.342379	NA
	CLEC5A3	All.Bystander.rho	HALLMARK_INFLAMMATORY_RESPONSE	TRUE	0.292193	NA
	SLC1A23	All.Bystander.rho	HALLMARK_INFLAMMATORY_RESPONSE	TRUE	0.34684	NA
	EDN13	All.Bystander.rho	HALLMARK_INFLAMMATORY_RESPONSE	TRUE	0.372491	NA
	CSF33	All.Bystander.rho	HALLMARK_INFLAMMATORY_RESPONSE	TRUE	0.681041	NA
	CCL77	All.Bystander.rho	HALLMARK_INFLAMMATORY_RESPONSE	TRUE	0.233829	NA
	NFKBIA3	All.Bystander.rho	HALLMARK_INFLAMMATORY_RESPONSE	TRUE	0.94052	NA
	CYBB3	All.Bystander.rho	HALLMARK_INFLAMMATORY_RESPONSE	TRUE	0.860223	NA
	CD823	All.Bystander.rho	HALLMARK_INFLAMMATORY_RESPONSE	TRUE	0.0665428	NA
	GP1BA3	All.Bystander.rho	HALLMARK_INFLAMMATORY_RESPONSE	TRUE	0.803346	NA
	IL187	All.Bystander.rho	HALLMARK_INFLAMMATORY_RESPONSE	TRUE	0.162825	NA
	HBEGF3	All.Bystander.rho	HALLMARK_INFLAMMATORY_RESPONSE	TRUE	0.166171	NA
	PTGIR3	All.Bystander.rho	HALLMARK_INFLAMMATORY_RESPONSE	TRUE	0.972119	NA
	CALCRL3	All.Bystander.rho	HALLMARK_INFLAMMATORY_RESPONSE	TRUE	0.449442	NA
	GPR1323	All.Bystander.rho	HALLMARK_INFLAMMATORY_RESPONSE	TRUE	0.894052	NA
	ICAM43	All.Bystander.rho	HALLMARK_INFLAMMATORY_RESPONSE	TRUE	0.828996	NA
	INHBA7	All.Bystander.rho	HALLMARK_INFLAMMATORY_RESPONSE	TRUE	0.165799	NA
	CD703	All.Bystander.rho	HALLMARK_INFLAMMATORY_RESPONSE	TRUE	0.815985	NA
	SERPINE13	All.Bystander.rho	HALLMARK_INFLAMMATORY_RESPONSE	TRUE	0.0988848	NA
	IL1A3	All.Bystander.rho	HALLMARK_INFLAMMATORY_RESPONSE	TRUE	0.334201	NA
	CCL244	All.Bystander.rho	HALLMARK_INFLAMMATORY_RESPONSE	TRUE	0.865056	NA
	ITGB83	All.Bystander.rho	HALLMARK_INFLAMMATORY_RESPONSE	TRUE	0.471004	NA
	EBI33	All.Bystander.rho	HALLMARK_INFLAMMATORY_RESPONSE	TRUE	0.837175	NA
	SELL7	All.Bystander.rho	HALLMARK_INFLAMMATORY_RESPONSE	TRUE	0.922677	NA
	AXL3	All.Bystander.rho	HALLMARK_INFLAMMATORY_RESPONSE	TRUE	0.840892	NA
	RGS167	All.Bystander.rho	HALLMARK_INFLAMMATORY_RESPONSE	TRUE	0.765428	NA
	SCN1B3	All.Bystander.rho	HALLMARK_INFLAMMATORY_RESPONSE	TRUE	0.553532	NA
	ADGRE13	All.Bystander.rho	HALLMARK_INFLAMMATORY_RESPONSE	TRUE	0.964312	NA
	RASGRP13	All.Bystander.rho	HALLMARK_INFLAMMATORY_RESPONSE	TRUE	0.256877	NA
	CCR73	All.Bystander.rho	HALLMARK_INFLAMMATORY_RESPONSE	TRUE	0.857993	NA
	GPR1833	All.Bystander.rho	HALLMARK_INFLAMMATORY_RESPONSE	TRUE	0.722677	NA
	CXCL113	All.Bystander.rho	HALLMARK_INFLAMMATORY_RESPONSE	TRUE	0.988104	NA
	IL1B7	All.Bystander.rho	HALLMARK_INFLAMMATORY_RESPONSE	TRUE	0.207063	NA
	OSM3	All.Bystander.rho	HALLMARK_INFLAMMATORY_RESPONSE	TRUE	0.655762	NA
	OLR13	All.Bystander.rho	HALLMARK_INFLAMMATORY_RESPONSE	TRUE	0.098513	NA
	IL18RAP7	All.Bystander.rho	HALLMARK_INFLAMMATORY_RESPONSE	TRUE	0.892193	NA
	RGS13	All.Bystander.rho	HALLMARK_INFLAMMATORY_RESPONSE	TRUE	0.828625	NA
	MXD17	All.Bystander.rho	HALLMARK_INFLAMMATORY_RESPONSE	TRUE	0.85948	NA
	EMP33	All.Bystander.rho	HALLMARK_INFLAMMATORY_RESPONSE	TRUE	0.910781	NA
	MSR13	All.Bystander.rho	HALLMARK_INFLAMMATORY_RESPONSE	TRUE	0.14684	NA
	AHR7	All.Bystander.rho	HALLMARK_INFLAMMATORY_RESPONSE	TRUE	0.839777	NA
	PDE4B3	All.Bystander.rho	HALLMARK_INFLAMMATORY_RESPONSE	TRUE	0.667286	NA
	HRH13	All.Bystander.rho	HALLMARK_INFLAMMATORY_RESPONSE	TRUE	0.936059	NA
	F33	All.Bystander.rho	HALLMARK_INFLAMMATORY_RESPONSE	TRUE	0.243494	NA
	SLC11A23	All.Bystander.rho	HALLMARK_INFLAMMATORY_RESPONSE	TRUE	0.820446	NA
	MMP143	All.Bystander.rho	HALLMARK_INFLAMMATORY_RESPONSE	TRUE	0.821933	NA
	P2RX47	All.Bystander.rho	HALLMARK_INFLAMMATORY_RESPONSE	TRUE	0.364312	NA
	NLRP37	All.Bystander.rho	HALLMARK_INFLAMMATORY_RESPONSE	TRUE	0.718959	NA
	BTG23	All.Bystander.rho	HALLMARK_INFLAMMATORY_RESPONSE	TRUE	0.84052	NA
	SPHK13	All.Bystander.rho	HALLMARK_INFLAMMATORY_RESPONSE	TRUE	0.0858736	NA
	CCL173	All.Bystander.rho	HALLMARK_INFLAMMATORY_RESPONSE	TRUE	0.147955	NA
	MARCO3	All.Bystander.rho	HALLMARK_INFLAMMATORY_RESPONSE	TRUE	0.132714	NA
	FFAR23	All.Bystander.rho	HALLMARK_INFLAMMATORY_RESPONSE	TRUE	0.772119	NA
	IL7R3	All.Bystander.rho	HALLMARK_INFLAMMATORY_RESPONSE	TRUE	0.294796	NA
	C5AR13	All.Bystander.rho	HALLMARK_INFLAMMATORY_RESPONSE	TRUE	0.120818	NA
	P2RX73	All.Bystander.rho	HALLMARK_INFLAMMATORY_RESPONSE	TRUE	0.579182	NA
	IRAK23	All.Bystander.rho	HALLMARK_INFLAMMATORY_RESPONSE	TRUE	0.919331	NA
	AQP93	All.Bystander.rho	HALLMARK_INFLAMMATORY_RESPONSE	TRUE	0.0312268	NA
	IL1011	All.Bystander.rho	HALLMARK_INFLAMMATORY_RESPONSE	TRUE	0.945353	NA
	ICAM17	All.Bystander.rho	HALLMARK_INFLAMMATORY_RESPONSE	TRUE	0.898885	NA
	TNFRSF97	All.Bystander.rho	HALLMARK_INFLAMMATORY_RESPONSE	TRUE	0.90632	NA
	KCNJ23	All.Bystander.rho	HALLMARK_INFLAMMATORY_RESPONSE	TRUE	0.986245	NA
	TNFSF93	All.Bystander.rho	HALLMARK_INFLAMMATORY_RESPONSE	TRUE	0.83829	NA
	ATP2B13	All.Bystander.rho	HALLMARK_INFLAMMATORY_RESPONSE	TRUE	0.348699	NA
	CSF111	All.Bystander.rho	HALLMARK_INFLAMMATORY_RESPONSE	TRUE	0.131599	NA
	SRI3	All.Bystander.rho	HALLMARK_INFLAMMATORY_RESPONSE	TRUE	0.343123	NA
	CCL203	All.Bystander.rho	HALLMARK_INFLAMMATORY_RESPONSE	TRUE	0.710781	NA
	IFITM13	All.Bystander.rho	HALLMARK_INFLAMMATORY_RESPONSE	TRUE	0.886617	NA
	CD143	All.Bystander.rho	HALLMARK_INFLAMMATORY_RESPONSE	TRUE	0.185502	NA
	ICOSLG7	All.Bystander.rho	HALLMARK_INFLAMMATORY_RESPONSE	TRUE	0.509665	NA
	LAMP33	All.Bystander.rho	HALLMARK_INFLAMMATORY_RESPONSE	TRUE	0.227138	NA
	CCL227	All.Bystander.rho	HALLMARK_INFLAMMATORY_RESPONSE	TRUE	0.0193309	NA
	LCP27	All.Bystander.rho	HALLMARK_INFLAMMATORY_RESPONSE	TRUE	0.982528	NA
	SLAMF13	All.Bystander.rho	HALLMARK_INFLAMMATORY_RESPONSE	TRUE	0.811152	NA
	PTGER43	All.Bystander.rho	HALLMARK_INFLAMMATORY_RESPONSE	TRUE	0.814498	NA
	ABCA13	All.Bystander.rho	HALLMARK_INFLAMMATORY_RESPONSE	TRUE	0.921561	NA
	LTA3	All.Bystander.rho	HALLMARK_INFLAMMATORY_RESPONSE	TRUE	0.960595	NA
	PTGER27	All.Bystander.rho	HALLMARK_INFLAMMATORY_RESPONSE	TRUE	0.330112	NA
	IL67	All.Bystander.rho	HALLMARK_INFLAMMATORY_RESPONSE	TRUE	0.980297	NA
	FPR13	All.Bystander.rho	HALLMARK_INFLAMMATORY_RESPONSE	TRUE	0.121561	NA
	PIK3R53	All.Bystander.rho	HALLMARK_INFLAMMATORY_RESPONSE	TRUE	0.569888	NA
	RIPK27	All.Bystander.rho	HALLMARK_INFLAMMATORY_RESPONSE	TRUE	0.10855	NA
	CCRL23	All.Bystander.rho	HALLMARK_INFLAMMATORY_RESPONSE	TRUE	0.155762	NA
	EREG7	All.Bystander.rho	HALLMARK_INFLAMMATORY_RESPONSE	TRUE	0.645725	NA
	ADM3	All.Bystander.rho	HALLMARK_INFLAMMATORY_RESPONSE	TRUE	0.210781	NA
	STAB17	All.Bystander.rho	HALLMARK_INFLAMMATORY_RESPONSE	TRUE	0.99777	NA
	TLR27	All.Bystander.rho	HALLMARK_INFLAMMATORY_RESPONSE	TRUE	0.766171	NA
	PLAUR7	All.Bystander.rho	HALLMARK_INFLAMMATORY_RESPONSE	TRUE	0.0933086	NA
	C3AR13	All.Bystander.rho	HALLMARK_INFLAMMATORY_RESPONSE	TRUE	0.873606	NA
	TIMP17	All.Bystander.rho	HALLMARK_INFLAMMATORY_RESPONSE	TRUE	0.695167	NA
	RNF144B3	All.Bystander.rho	HALLMARK_INFLAMMATORY_RESPONSE	TRUE	0.975836	NA
	NFKB13	All.Bystander.rho	HALLMARK_INFLAMMATORY_RESPONSE	TRUE	0.960223	NA
	CD693	All.Bystander.rho	HALLMARK_INFLAMMATORY_RESPONSE	TRUE	0.814126	NA
	GCH13	All.Bystander.rho	HALLMARK_INFLAMMATORY_RESPONSE	TRUE	0.94684	NA
	TNFAIP63	All.Bystander.rho	HALLMARK_INFLAMMATORY_RESPONSE	TRUE	0.739777	NA
	HIF1A7	All.Bystander.rho	HALLMARK_INFLAMMATORY_RESPONSE	TRUE	0.824164	NA
	NAMPT3	All.Bystander.rho	HALLMARK_INFLAMMATORY_RESPONSE	TRUE	0.913755	NA
	CMKLR13	All.Bystander.rho	HALLMARK_INFLAMMATORY_RESPONSE	TRUE	0.996283	NA
	RHOG3	All.Bystander.rho	HALLMARK_INFLAMMATORY_RESPONSE	TRUE	0.191822	NA
	CDKN1A3	All.Bystander.rho	HALLMARK_INFLAMMATORY_RESPONSE	TRUE	0.117472	NA
	LDLR7	All.Bystander.rho	HALLMARK_INFLAMMATORY_RESPONSE	TRUE	0.193309	NA
	LYN7	All.Bystander.rho	HALLMARK_INFLAMMATORY_RESPONSE	TRUE	0.908178	NA
	IFNGR27	All.Bystander.rho	HALLMARK_INFLAMMATORY_RESPONSE	TRUE	0.0546468	NA
	PTAFR3	All.Bystander.rho	HALLMARK_INFLAMMATORY_RESPONSE	TRUE	0.281413	NA
	CXCL83	All.Bystander.rho	HALLMARK_INFLAMMATORY_RESPONSE	TRUE	0.889591	NA
	CXCL97	All.Bystander.rho	HALLMARK_INFLAMMATORY_RESPONSE	TRUE	0.989219	NA
	CD487	All.Bystander.rho	HALLMARK_INFLAMMATORY_RESPONSE	TRUE	0.0475836	NA
	TNFSF153	All.Bystander.rho	HALLMARK_INFLAMMATORY_RESPONSE	TRUE	0.926766	NA
	CD407	All.Bystander.rho	HALLMARK_INFLAMMATORY_RESPONSE	TRUE	0.128996	NA
	CXCL107	All.Bystander.rho	HALLMARK_INFLAMMATORY_RESPONSE	TRUE	0.977323	NA
	IL10RA7	All.Bystander.rho	HALLMARK_INFLAMMATORY_RESPONSE	TRUE	0.186617	NA
	KLF67	All.Bystander.rho	HALLMARK_INFLAMMATORY_RESPONSE	TRUE	0.759108	NA
	CCL28	All.Bystander.rho	HALLMARK_INFLAMMATORY_RESPONSE	TRUE	0.828253	NA
	IRF13	All.Bystander.rho	HALLMARK_INFLAMMATORY_RESPONSE	TRUE	0.244238	NA
	PTPRE3	All.Bystander.rho	HALLMARK_INFLAMMATORY_RESPONSE	TRUE	0.0453532	NA
	CCL57	All.Bystander.rho	HALLMARK_INFLAMMATORY_RESPONSE	TRUE	0.954647	NA
	TNFSF107	All.Bystander.rho	HALLMARK_INFLAMMATORY_RESPONSE	TRUE	0.290335	NA
	SELL8	Untr.LFC	HALLMARK_INTERFERON_ALPHA_RESPONSE	TRUE	0.952788	0.888868
	CXCL114	Untr.LFC	HALLMARK_INTERFERON_ALPHA_RESPONSE	TRUE	0.998885	0.90651
	CD744	Untr.LFC	HALLMARK_INTERFERON_ALPHA_RESPONSE	TRUE	0.35316	0.0630467
	GBP44	Untr.LFC	HALLMARK_INTERFERON_ALPHA_RESPONSE	TRUE	0.994424	0.942608
	HERC6	Untr.LFC	HALLMARK_INTERFERON_ALPHA_RESPONSE	TRUE	0.973606	0.995831
	GBP24	Untr.LFC	HALLMARK_INTERFERON_ALPHA_RESPONSE	TRUE	0.905948	0.602317
	CSF112	Untr.LFC	HALLMARK_INTERFERON_ALPHA_RESPONSE	TRUE	0.854647	0.389807
	ISG20	Untr.LFC	HALLMARK_INTERFERON_ALPHA_RESPONSE	TRUE	0.993309	0.950174
	IFITM14	Untr.LFC	HALLMARK_INTERFERON_ALPHA_RESPONSE	TRUE	0.988848	0.975819
	LAMP34	Untr.LFC	HALLMARK_INTERFERON_ALPHA_RESPONSE	TRUE	0.942007	0.806831
	IFI27	Untr.LFC	HALLMARK_INTERFERON_ALPHA_RESPONSE	TRUE	0.988476	0.977562
	LGALS3BP	Untr.LFC	HALLMARK_INTERFERON_ALPHA_RESPONSE	TRUE	0.874349	0.495135
	ISG15	Untr.LFC	HALLMARK_INTERFERON_ALPHA_RESPONSE	TRUE	0.992937	0.952604
	RIPK28	Untr.LFC	HALLMARK_INTERFERON_ALPHA_RESPONSE	TRUE	0.872491	0.486954
	CCRL24	Untr.LFC	HALLMARK_INTERFERON_ALPHA_RESPONSE	TRUE	0.854275	0.387472
	IFI30	Untr.LFC	HALLMARK_INTERFERON_ALPHA_RESPONSE	TRUE	0.423048	0.0630543
	LPAR6	Untr.LFC	HALLMARK_INTERFERON_ALPHA_RESPONSE	TRUE	0.15948	0.0616843
	TRAFD1	Untr.LFC	HALLMARK_INTERFERON_ALPHA_RESPONSE	TRUE	0.882528	0.527305
	DDX60	Untr.LFC	HALLMARK_INTERFERON_ALPHA_RESPONSE	TRUE	0.979554	1
	PLSCR18	Untr.LFC	HALLMARK_INTERFERON_ALPHA_RESPONSE	TRUE	0.957993	0.92516
	IFITM34	Untr.LFC	HALLMARK_INTERFERON_ALPHA_RESPONSE	TRUE	0.96803	0.979114
	TRIM25	Untr.LFC	HALLMARK_INTERFERON_ALPHA_RESPONSE	TRUE	0.894424	0.565669
	IFI44L	Untr.LFC	HALLMARK_INTERFERON_ALPHA_RESPONSE	TRUE	0.990335	0.9682
	BATF21	Untr.LFC	HALLMARK_INTERFERON_ALPHA_RESPONSE	TRUE	0.960223	0.939255
	IFIT2	Untr.LFC	HALLMARK_INTERFERON_ALPHA_RESPONSE	TRUE	0.998513	0.909934
	IFITM2	Untr.LFC	HALLMARK_INTERFERON_ALPHA_RESPONSE	TRUE	0.873606	0.491929
	CXCL108	Untr.LFC	HALLMARK_INTERFERON_ALPHA_RESPONSE	TRUE	0.999628	0.899516
	RSAD2	Untr.LFC	HALLMARK_INTERFERON_ALPHA_RESPONSE	TRUE	0.995539	0.934319
	OASL	Untr.LFC	HALLMARK_INTERFERON_ALPHA_RESPONSE	TRUE	0.995911	0.931555
	NUB1	Untr.LFC	HALLMARK_INTERFERON_ALPHA_RESPONSE	TRUE	0.898141	0.577004
	IFIT3	Untr.LFC	HALLMARK_INTERFERON_ALPHA_RESPONSE	TRUE	0.99368	0.947744
	TXNIP	Untr.LFC	HALLMARK_INTERFERON_ALPHA_RESPONSE	TRUE	0.0866171	0.0616934
	SAMD9	Untr.LFC	HALLMARK_INTERFERON_ALPHA_RESPONSE	TRUE	0.957621	0.922682
	IRF14	Untr.LFC	HALLMARK_INTERFERON_ALPHA_RESPONSE	TRUE	0.926394	0.697622
	SELL9	All.LFC	HALLMARK_INTERFERON_ALPHA_RESPONSE	TRUE	0.345725	0.129921
	CXCL115	All.LFC	HALLMARK_INTERFERON_ALPHA_RESPONSE	TRUE	0.798885	0.0831933
	CD745	All.LFC	HALLMARK_INTERFERON_ALPHA_RESPONSE	TRUE	0.28513	0.278539
	GBP45	All.LFC	HALLMARK_INTERFERON_ALPHA_RESPONSE	TRUE	0.245725	0.417337
	HERC61	All.LFC	HALLMARK_INTERFERON_ALPHA_RESPONSE	TRUE	0.888104	0.14563
	GBP25	All.LFC	HALLMARK_INTERFERON_ALPHA_RESPONSE	TRUE	0.2171	0.513908
	CSF113	All.LFC	HALLMARK_INTERFERON_ALPHA_RESPONSE	TRUE	0.208178	0.539513
	ISG201	All.LFC	HALLMARK_INTERFERON_ALPHA_RESPONSE	TRUE	0.201859	0.556034
	IFITM15	All.LFC	HALLMARK_INTERFERON_ALPHA_RESPONSE	TRUE	0.19777	0.566061
	LAMP35	All.LFC	HALLMARK_INTERFERON_ALPHA_RESPONSE	TRUE	0.189963	0.583739
	IFI271	All.LFC	HALLMARK_INTERFERON_ALPHA_RESPONSE	TRUE	0.162825	0.636505
	LGALS3BP1	All.LFC	HALLMARK_INTERFERON_ALPHA_RESPONSE	TRUE	0.143866	0.676306
	ISG151	All.LFC	HALLMARK_INTERFERON_ALPHA_RESPONSE	TRUE	0.944981	0.190468
	RIPK29	All.LFC	HALLMARK_INTERFERON_ALPHA_RESPONSE	TRUE	0.134572	0.700344
	CCRL25	All.LFC	HALLMARK_INTERFERON_ALPHA_RESPONSE	TRUE	0.133829	0.702463
	IFI301	All.LFC	HALLMARK_INTERFERON_ALPHA_RESPONSE	TRUE	0.0936803	0.854204
	LPAR61	All.LFC	HALLMARK_INTERFERON_ALPHA_RESPONSE	TRUE	0.0907063	0.867269
	TRAFD11	All.LFC	HALLMARK_INTERFERON_ALPHA_RESPONSE	TRUE	0.066171	0.963521
	DDX601	All.LFC	HALLMARK_INTERFERON_ALPHA_RESPONSE	TRUE	0.985874	0.182186
	PLSCR19	All.LFC	HALLMARK_INTERFERON_ALPHA_RESPONSE	TRUE	0.0449814	1
	IFITM35	All.LFC	HALLMARK_INTERFERON_ALPHA_RESPONSE	TRUE	0.0423792	0.99976
	TRIM251	All.LFC	HALLMARK_INTERFERON_ALPHA_RESPONSE	TRUE	0.0401487	0.998483
	IFI44L1	All.LFC	HALLMARK_INTERFERON_ALPHA_RESPONSE	TRUE	0.0360595	0.994114
	BATF22	All.LFC	HALLMARK_INTERFERON_ALPHA_RESPONSE	TRUE	0.0356877	0.993535
	IFIT21	All.LFC	HALLMARK_INTERFERON_ALPHA_RESPONSE	TRUE	0.033829	0.990637
	IFITM21	All.LFC	HALLMARK_INTERFERON_ALPHA_RESPONSE	TRUE	0.0301115	0.982114
	CXCL109	All.LFC	HALLMARK_INTERFERON_ALPHA_RESPONSE	TRUE	0.029368	0.980141
	RSAD21	All.LFC	HALLMARK_INTERFERON_ALPHA_RESPONSE	TRUE	0.0215613	0.953552
	OASL1	All.LFC	HALLMARK_INTERFERON_ALPHA_RESPONSE	TRUE	0.994424	0.173833
	NUB11	All.LFC	HALLMARK_INTERFERON_ALPHA_RESPONSE	TRUE	0.0200743	0.947173
	IFIT31	All.LFC	HALLMARK_INTERFERON_ALPHA_RESPONSE	TRUE	0.0174721	0.935079
	TXNIP1	All.LFC	HALLMARK_INTERFERON_ALPHA_RESPONSE	TRUE	0.0130112	0.911911
	SAMD91	All.LFC	HALLMARK_INTERFERON_ALPHA_RESPONSE	TRUE	0.0111524	0.901042
	IRF15	All.LFC	HALLMARK_INTERFERON_ALPHA_RESPONSE	TRUE	0.00185874	0.839714
	SELL10	All.Infected.rho	HALLMARK_INTERFERON_ALPHA_RESPONSE	TRUE	0.388848	0.34575
	CXCL116	All.Infected.rho	HALLMARK_INTERFERON_ALPHA_RESPONSE	TRUE	0.22342	0.779197
	CD746	All.Infected.rho	HALLMARK_INTERFERON_ALPHA_RESPONSE	TRUE	0.276208	0.646155
	GBP46	All.Infected.rho	HALLMARK_INTERFERON_ALPHA_RESPONSE	TRUE	0.235688	0.751672
	HERC62	All.Infected.rho	HALLMARK_INTERFERON_ALPHA_RESPONSE	TRUE	0.454647	0.233239
	GBP26	All.Infected.rho	HALLMARK_INTERFERON_ALPHA_RESPONSE	TRUE	0.110781	0.978339
	CSF114	All.Infected.rho	HALLMARK_INTERFERON_ALPHA_RESPONSE	TRUE	0.197026	0.83221
	ISG202	All.Infected.rho	HALLMARK_INTERFERON_ALPHA_RESPONSE	TRUE	0.162454	0.894527
	IFITM16	All.Infected.rho	HALLMARK_INTERFERON_ALPHA_RESPONSE	TRUE	0.279926	0.635525
	LAMP36	All.Infected.rho	HALLMARK_INTERFERON_ALPHA_RESPONSE	TRUE	0.159851	0.899094
	IFI272	All.Infected.rho	HALLMARK_INTERFERON_ALPHA_RESPONSE	TRUE	0.327509	0.496085
	LGALS3BP2	All.Infected.rho	HALLMARK_INTERFERON_ALPHA_RESPONSE	TRUE	0.0754647	1
	ISG152	All.Infected.rho	HALLMARK_INTERFERON_ALPHA_RESPONSE	TRUE	0.384387	0.354836
	RIPK210	All.Infected.rho	HALLMARK_INTERFERON_ALPHA_RESPONSE	TRUE	0.0892193	0.998352
	CCRL26	All.Infected.rho	HALLMARK_INTERFERON_ALPHA_RESPONSE	TRUE	0.0594796	0.986919
	IFI302	All.Infected.rho	HALLMARK_INTERFERON_ALPHA_RESPONSE	TRUE	0.215242	0.79643
	LPAR62	All.Infected.rho	HALLMARK_INTERFERON_ALPHA_RESPONSE	TRUE	0.29145	0.601943
	TRAFD12	All.Infected.rho	HALLMARK_INTERFERON_ALPHA_RESPONSE	TRUE	0.166543	0.887333
	DDX602	All.Infected.rho	HALLMARK_INTERFERON_ALPHA_RESPONSE	TRUE	0.272119	0.657715
	PLSCR110	All.Infected.rho	HALLMARK_INTERFERON_ALPHA_RESPONSE	TRUE	0.00520446	0.793708
	IFITM36	All.Infected.rho	HALLMARK_INTERFERON_ALPHA_RESPONSE	TRUE	0.0174721	0.857163
	TRIM252	All.Infected.rho	HALLMARK_INTERFERON_ALPHA_RESPONSE	TRUE	0.13829	0.936324
	IFI44L2	All.Infected.rho	HALLMARK_INTERFERON_ALPHA_RESPONSE	TRUE	0.00148699	0.772626
	BATF23	All.Infected.rho	HALLMARK_INTERFERON_ALPHA_RESPONSE	TRUE	0.0472119	0.963899
	IFIT22	All.Infected.rho	HALLMARK_INTERFERON_ALPHA_RESPONSE	TRUE	0.493309	0.172458
	IFITM22	All.Infected.rho	HALLMARK_INTERFERON_ALPHA_RESPONSE	TRUE	0.105576	0.984629
	CXCL1010	All.Infected.rho	HALLMARK_INTERFERON_ALPHA_RESPONSE	TRUE	0.0275093	0.901074
	RSAD22	All.Infected.rho	HALLMARK_INTERFERON_ALPHA_RESPONSE	TRUE	0.03829	0.939481
	OASL2	All.Infected.rho	HALLMARK_INTERFERON_ALPHA_RESPONSE	TRUE	0.847955	0.0625223
	NUB12	All.Infected.rho	HALLMARK_INTERFERON_ALPHA_RESPONSE	TRUE	0.0118959	0.829516
	IFIT32	All.Infected.rho	HALLMARK_INTERFERON_ALPHA_RESPONSE	TRUE	0.183271	0.857545
	TXNIP2	All.Infected.rho	HALLMARK_INTERFERON_ALPHA_RESPONSE	TRUE	0.0628253	0.991231
	SAMD92	All.Infected.rho	HALLMARK_INTERFERON_ALPHA_RESPONSE	TRUE	0.00483271	0.791617
	IRF16	All.Infected.rho	HALLMARK_INTERFERON_ALPHA_RESPONSE	TRUE	0.0453532	0.959328
	SELL11	All.Bystander.rho	HALLMARK_INTERFERON_ALPHA_RESPONSE	TRUE	0.922677	NA
	CXCL117	All.Bystander.rho	HALLMARK_INTERFERON_ALPHA_RESPONSE	TRUE	0.988104	NA
	CD747	All.Bystander.rho	HALLMARK_INTERFERON_ALPHA_RESPONSE	TRUE	0.280669	NA
	GBP47	All.Bystander.rho	HALLMARK_INTERFERON_ALPHA_RESPONSE	TRUE	0.981413	NA
	HERC63	All.Bystander.rho	HALLMARK_INTERFERON_ALPHA_RESPONSE	TRUE	0.974721	NA
	GBP27	All.Bystander.rho	HALLMARK_INTERFERON_ALPHA_RESPONSE	TRUE	0.190706	NA
	CSF115	All.Bystander.rho	HALLMARK_INTERFERON_ALPHA_RESPONSE	TRUE	0.131599	NA
	ISG203	All.Bystander.rho	HALLMARK_INTERFERON_ALPHA_RESPONSE	TRUE	0.924535	NA
	IFITM17	All.Bystander.rho	HALLMARK_INTERFERON_ALPHA_RESPONSE	TRUE	0.886617	NA
	LAMP37	All.Bystander.rho	HALLMARK_INTERFERON_ALPHA_RESPONSE	TRUE	0.227138	NA
	IFI273	All.Bystander.rho	HALLMARK_INTERFERON_ALPHA_RESPONSE	TRUE	0.987732	NA
	LGALS3BP3	All.Bystander.rho	HALLMARK_INTERFERON_ALPHA_RESPONSE	TRUE	0.218959	NA
	ISG153	All.Bystander.rho	HALLMARK_INTERFERON_ALPHA_RESPONSE	TRUE	0.976952	NA
	RIPK211	All.Bystander.rho	HALLMARK_INTERFERON_ALPHA_RESPONSE	TRUE	0.10855	NA
	CCRL27	All.Bystander.rho	HALLMARK_INTERFERON_ALPHA_RESPONSE	TRUE	0.155762	NA
	IFI303	All.Bystander.rho	HALLMARK_INTERFERON_ALPHA_RESPONSE	TRUE	0.119331	NA
	LPAR63	All.Bystander.rho	HALLMARK_INTERFERON_ALPHA_RESPONSE	TRUE	0.841264	NA
	TRAFD13	All.Bystander.rho	HALLMARK_INTERFERON_ALPHA_RESPONSE	TRUE	0.868401	NA
	DDX603	All.Bystander.rho	HALLMARK_INTERFERON_ALPHA_RESPONSE	TRUE	0.910409	NA
	PLSCR111	All.Bystander.rho	HALLMARK_INTERFERON_ALPHA_RESPONSE	TRUE	0.283643	NA
	IFITM37	All.Bystander.rho	HALLMARK_INTERFERON_ALPHA_RESPONSE	TRUE	0.911152	NA
	TRIM253	All.Bystander.rho	HALLMARK_INTERFERON_ALPHA_RESPONSE	TRUE	0.818587	NA
	IFI44L3	All.Bystander.rho	HALLMARK_INTERFERON_ALPHA_RESPONSE	TRUE	0.985502	NA
	BATF24	All.Bystander.rho	HALLMARK_INTERFERON_ALPHA_RESPONSE	TRUE	0.736803	NA
	IFIT23	All.Bystander.rho	HALLMARK_INTERFERON_ALPHA_RESPONSE	TRUE	0.35316	NA
	IFITM23	All.Bystander.rho	HALLMARK_INTERFERON_ALPHA_RESPONSE	TRUE	0.337918	NA
	CXCL1011	All.Bystander.rho	HALLMARK_INTERFERON_ALPHA_RESPONSE	TRUE	0.977323	NA
	RSAD23	All.Bystander.rho	HALLMARK_INTERFERON_ALPHA_RESPONSE	TRUE	0.216729	NA
	OASL3	All.Bystander.rho	HALLMARK_INTERFERON_ALPHA_RESPONSE	TRUE	0.875836	NA
	NUB13	All.Bystander.rho	HALLMARK_INTERFERON_ALPHA_RESPONSE	TRUE	0.313383	NA
	IFIT33	All.Bystander.rho	HALLMARK_INTERFERON_ALPHA_RESPONSE	TRUE	0.19368	NA
	TXNIP3	All.Bystander.rho	HALLMARK_INTERFERON_ALPHA_RESPONSE	TRUE	0.843123	NA
	SAMD93	All.Bystander.rho	HALLMARK_INTERFERON_ALPHA_RESPONSE	TRUE	0.872119	NA
	IRF17	All.Bystander.rho	HALLMARK_INTERFERON_ALPHA_RESPONSE	TRUE	0.244238	NA
	GZMA4	Untr.LFC	HALLMARK_INTERFERON_GAMMA_RESPONSE	TRUE	0.657621	0.269268
	IL2RB12	Untr.LFC	HALLMARK_INTERFERON_GAMMA_RESPONSE	TRUE	0.604089	0.260581
	SOCS3	Untr.LFC	HALLMARK_INTERFERON_GAMMA_RESPONSE	TRUE	0.818216	0.645817
	XCL1	Untr.LFC	HALLMARK_INTERFERON_GAMMA_RESPONSE	TRUE	0.366171	0.197913
	SSPN	Untr.LFC	HALLMARK_INTERFERON_GAMMA_RESPONSE	TRUE	0.687732	0.291559
	CCL78	Untr.LFC	HALLMARK_INTERFERON_GAMMA_RESPONSE	TRUE	0.972491	0.964647
	ARID5B	Untr.LFC	HALLMARK_INTERFERON_GAMMA_RESPONSE	TRUE	0.110037	0.101112
	STAT44	Untr.LFC	HALLMARK_INTERFERON_GAMMA_RESPONSE	TRUE	0.841264	0.74036
	NFKBIA4	Untr.LFC	HALLMARK_INTERFERON_GAMMA_RESPONSE	TRUE	0.880669	0.889508
	TNFAIP2	Untr.LFC	HALLMARK_INTERFERON_GAMMA_RESPONSE	TRUE	0.784758	0.516689
	VCAM1	Untr.LFC	HALLMARK_INTERFERON_GAMMA_RESPONSE	TRUE	0.98513	0.930703
	CFH	Untr.LFC	HALLMARK_INTERFERON_GAMMA_RESPONSE	TRUE	0.811896	0.620273
	AUTS2	Untr.LFC	HALLMARK_INTERFERON_GAMMA_RESPONSE	TRUE	0.890706	0.920766
	CXCL118	Untr.LFC	HALLMARK_INTERFERON_GAMMA_RESPONSE	TRUE	0.998885	0.882111
	BANK1	Untr.LFC	HALLMARK_INTERFERON_GAMMA_RESPONSE	TRUE	0.597398	0.260881
	PDE4B4	Untr.LFC	HALLMARK_INTERFERON_GAMMA_RESPONSE	TRUE	0.959851	0.987421
	CD748	Untr.LFC	HALLMARK_INTERFERON_GAMMA_RESPONSE	TRUE	0.35316	0.187406
	HLA-DQA14	Untr.LFC	HALLMARK_INTERFERON_GAMMA_RESPONSE	TRUE	0.449442	0.247135
	PIM14	Untr.LFC	HALLMARK_INTERFERON_GAMMA_RESPONSE	TRUE	0.0505576	0.0959271
	PTGS2	Untr.LFC	HALLMARK_INTERFERON_GAMMA_RESPONSE	TRUE	0.964312	0.980655
	FCGR1A	Untr.LFC	HALLMARK_INTERFERON_GAMMA_RESPONSE	TRUE	0.949442	0.997513
	GBP48	Untr.LFC	HALLMARK_INTERFERON_GAMMA_RESPONSE	TRUE	0.994424	0.899109
	HLA-B	Untr.LFC	HALLMARK_INTERFERON_GAMMA_RESPONSE	TRUE	0.524907	0.263526
	ICAM18	Untr.LFC	HALLMARK_INTERFERON_GAMMA_RESPONSE	TRUE	0.835688	0.717497
	HERC64	Untr.LFC	HALLMARK_INTERFERON_GAMMA_RESPONSE	TRUE	0.973606	0.96205
	IRF88	Untr.LFC	HALLMARK_INTERFERON_GAMMA_RESPONSE	TRUE	0.866543	0.839832
	SRI4	Untr.LFC	HALLMARK_INTERFERON_GAMMA_RESPONSE	TRUE	0.468401	0.253644
	IRF48	Untr.LFC	HALLMARK_INTERFERON_GAMMA_RESPONSE	TRUE	0.149071	0.0953838
	ISG204	Untr.LFC	HALLMARK_INTERFERON_GAMMA_RESPONSE	TRUE	0.993309	0.903153
	P2RY14	Untr.LFC	HALLMARK_INTERFERON_GAMMA_RESPONSE	TRUE	0.769888	0.466012
	RIPK1	Untr.LFC	HALLMARK_INTERFERON_GAMMA_RESPONSE	TRUE	0.866914	0.841206
	CD868	Untr.LFC	HALLMARK_INTERFERON_GAMMA_RESPONSE	TRUE	0.556877	0.263559
	LCP28	Untr.LFC	HALLMARK_INTERFERON_GAMMA_RESPONSE	TRUE	0.776208	0.486924
	PFKP	Untr.LFC	HALLMARK_INTERFERON_GAMMA_RESPONSE	TRUE	0.491822	0.259426
	IL18BP	Untr.LFC	HALLMARK_INTERFERON_GAMMA_RESPONSE	TRUE	0.594796	0.261028
	IFI274	Untr.LFC	HALLMARK_INTERFERON_GAMMA_RESPONSE	TRUE	0.988476	0.920012
	IL68	Untr.LFC	HALLMARK_INTERFERON_GAMMA_RESPONSE	TRUE	0.968773	0.972499
	FPR14	Untr.LFC	HALLMARK_INTERFERON_GAMMA_RESPONSE	TRUE	0.831227	0.699146
	SERPING1	Untr.LFC	HALLMARK_INTERFERON_GAMMA_RESPONSE	TRUE	0.980297	0.944952
	LGALS3BP4	Untr.LFC	HALLMARK_INTERFERON_GAMMA_RESPONSE	TRUE	0.874349	0.867985
	ISG154	Untr.LFC	HALLMARK_INTERFERON_GAMMA_RESPONSE	TRUE	0.992937	0.90449
	TNFAIP3	Untr.LFC	HALLMARK_INTERFERON_GAMMA_RESPONSE	TRUE	0.915613	0.978568
	RIPK212	Untr.LFC	HALLMARK_INTERFERON_GAMMA_RESPONSE	TRUE	0.872491	0.861452
	CD38	Untr.LFC	HALLMARK_INTERFERON_GAMMA_RESPONSE	TRUE	0.971747	0.966274
	BTG1	Untr.LFC	HALLMARK_INTERFERON_GAMMA_RESPONSE	TRUE	0.558364	0.263488
	CASP4	Untr.LFC	HALLMARK_INTERFERON_GAMMA_RESPONSE	TRUE	0.833086	0.706797
	UPP1	Untr.LFC	HALLMARK_INTERFERON_GAMMA_RESPONSE	TRUE	0.376952	0.206141
	SLAMF7	Untr.LFC	HALLMARK_INTERFERON_GAMMA_RESPONSE	TRUE	0.971004	0.967901
	MTHFD2	Untr.LFC	HALLMARK_INTERFERON_GAMMA_RESPONSE	TRUE	0.50632	0.261785
	NFKB14	Untr.LFC	HALLMARK_INTERFERON_GAMMA_RESPONSE	TRUE	0.870632	0.8548
	IFI304	Untr.LFC	HALLMARK_INTERFERON_GAMMA_RESPONSE	TRUE	0.423048	0.235214
	CD694	Untr.LFC	HALLMARK_INTERFERON_GAMMA_RESPONSE	TRUE	0.951301	0.996394
	LYSMD2	Untr.LFC	HALLMARK_INTERFERON_GAMMA_RESPONSE	TRUE	0.895167	0.933337
	GCH14	Untr.LFC	HALLMARK_INTERFERON_GAMMA_RESPONSE	TRUE	0.994796	0.897721
	HLA-DRB1	Untr.LFC	HALLMARK_INTERFERON_GAMMA_RESPONSE	TRUE	0.33197	0.169337
	TNFAIP64	Untr.LFC	HALLMARK_INTERFERON_GAMMA_RESPONSE	TRUE	0.990706	0.912426
	CIITA	Untr.LFC	HALLMARK_INTERFERON_GAMMA_RESPONSE	TRUE	0.0171004	0.0827743
	PELI1	Untr.LFC	HALLMARK_INTERFERON_GAMMA_RESPONSE	TRUE	0.856506	0.8015
	PNP4	Untr.LFC	HALLMARK_INTERFERON_GAMMA_RESPONSE	TRUE	0.362825	0.195268
	ZBP1	Untr.LFC	HALLMARK_INTERFERON_GAMMA_RESPONSE	TRUE	0.986989	0.924812
	ST8SIA44	Untr.LFC	HALLMARK_INTERFERON_GAMMA_RESPONSE	TRUE	0.486989	0.258428
	HIF1A8	Untr.LFC	HALLMARK_INTERFERON_GAMMA_RESPONSE	TRUE	0.514498	0.262721
	NAMPT4	Untr.LFC	HALLMARK_INTERFERON_GAMMA_RESPONSE	TRUE	0.94461	0.999607
	TRAFD14	Untr.LFC	HALLMARK_INTERFERON_GAMMA_RESPONSE	TRUE	0.882528	0.895554
	CMKLR14	Untr.LFC	HALLMARK_INTERFERON_GAMMA_RESPONSE	TRUE	0.672119	0.277819
	CSF2RB	Untr.LFC	HALLMARK_INTERFERON_GAMMA_RESPONSE	TRUE	0.645353	0.264649
	CDKN1A4	Untr.LFC	HALLMARK_INTERFERON_GAMMA_RESPONSE	TRUE	0.283643	0.128694
	VAMP5	Untr.LFC	HALLMARK_INTERFERON_GAMMA_RESPONSE	TRUE	0.927509	0.993836
	PTPN64	Untr.LFC	HALLMARK_INTERFERON_GAMMA_RESPONSE	TRUE	0.0672862	0.0998021
	DDX604	Untr.LFC	HALLMARK_INTERFERON_GAMMA_RESPONSE	TRUE	0.979554	0.947043
	PLSCR112	Untr.LFC	HALLMARK_INTERFERON_GAMMA_RESPONSE	TRUE	0.957993	0.989767
	IFITM38	Untr.LFC	HALLMARK_INTERFERON_GAMMA_RESPONSE	TRUE	0.96803	0.973926
	TRIM254	Untr.LFC	HALLMARK_INTERFERON_GAMMA_RESPONSE	TRUE	0.894424	0.931292
	CXCL98	Untr.LFC	HALLMARK_INTERFERON_GAMMA_RESPONSE	TRUE	1	0.877717
	SECTM1	Untr.LFC	HALLMARK_INTERFERON_GAMMA_RESPONSE	TRUE	0.945725	0.999291
	IFI44L4	Untr.LFC	HALLMARK_INTERFERON_GAMMA_RESPONSE	TRUE	0.990335	0.913691
	BATF25	Untr.LFC	HALLMARK_INTERFERON_GAMMA_RESPONSE	TRUE	0.960223	0.986952
	IFIT24	Untr.LFC	HALLMARK_INTERFERON_GAMMA_RESPONSE	TRUE	0.998513	0.883576
	CD408	Untr.LFC	HALLMARK_INTERFERON_GAMMA_RESPONSE	TRUE	0.85948	0.813087
	IFITM24	Untr.LFC	HALLMARK_INTERFERON_GAMMA_RESPONSE	TRUE	0.873606	0.865372
	CXCL1012	Untr.LFC	HALLMARK_INTERFERON_GAMMA_RESPONSE	TRUE	0.999628	0.879182
	IL10RA8	Untr.LFC	HALLMARK_INTERFERON_GAMMA_RESPONSE	TRUE	0.634944	0.262236
	FGL24	Untr.LFC	HALLMARK_INTERFERON_GAMMA_RESPONSE	TRUE	0.388104	0.214129
	IDO1	Untr.LFC	HALLMARK_INTERFERON_GAMMA_RESPONSE	TRUE	0.997026	0.889392
	SOD2	Untr.LFC	HALLMARK_INTERFERON_GAMMA_RESPONSE	TRUE	0.937918	0.999678
	RSAD24	Untr.LFC	HALLMARK_INTERFERON_GAMMA_RESPONSE	TRUE	0.995539	0.894945
	OASL4	Untr.LFC	HALLMARK_INTERFERON_GAMMA_RESPONSE	TRUE	0.995911	0.893557
	DDX58	Untr.LFC	HALLMARK_INTERFERON_GAMMA_RESPONSE	TRUE	0.984387	0.932959
	IFIT34	Untr.LFC	HALLMARK_INTERFERON_GAMMA_RESPONSE	TRUE	0.99368	0.901816
	TXNIP4	Untr.LFC	HALLMARK_INTERFERON_GAMMA_RESPONSE	TRUE	0.0866171	0.10183
	ST3GAL5	Untr.LFC	HALLMARK_INTERFERON_GAMMA_RESPONSE	TRUE	0.811152	0.617296
	IFIT1	Untr.LFC	HALLMARK_INTERFERON_GAMMA_RESPONSE	TRUE	0.994052	0.900479
	CD274	Untr.LFC	HALLMARK_INTERFERON_GAMMA_RESPONSE	TRUE	0.863569	0.828687
	CCL29	Untr.LFC	HALLMARK_INTERFERON_GAMMA_RESPONSE	TRUE	0.981784	0.940769
	MT2A	Untr.LFC	HALLMARK_INTERFERON_GAMMA_RESPONSE	TRUE	0.96171	0.98479
	RNF213	Untr.LFC	HALLMARK_INTERFERON_GAMMA_RESPONSE	TRUE	0.939777	1
	IRF18	Untr.LFC	HALLMARK_INTERFERON_GAMMA_RESPONSE	TRUE	0.926394	0.992776
	SOCS18	Untr.LFC	HALLMARK_INTERFERON_GAMMA_RESPONSE	TRUE	0.771004	0.469642
	CCL58	Untr.LFC	HALLMARK_INTERFERON_GAMMA_RESPONSE	TRUE	0.971375	0.967087
	TNFSF108	Untr.LFC	HALLMARK_INTERFERON_GAMMA_RESPONSE	TRUE	0.988104	0.921276
	GZMA5	All.LFC	HALLMARK_INTERFERON_GAMMA_RESPONSE	TRUE	0.436803	0.220436
	IL2RB13	All.LFC	HALLMARK_INTERFERON_GAMMA_RESPONSE	TRUE	0.421933	0.239381
	SOCS31	All.LFC	HALLMARK_INTERFERON_GAMMA_RESPONSE	TRUE	0.415985	0.247176
	XCL11	All.LFC	HALLMARK_INTERFERON_GAMMA_RESPONSE	TRUE	0.560595	0.108247
	SSPN1	All.LFC	HALLMARK_INTERFERON_GAMMA_RESPONSE	TRUE	0.5829	0.0987794
	CCL79	All.LFC	HALLMARK_INTERFERON_GAMMA_RESPONSE	TRUE	0.393309	0.278092
	ARID5B1	All.LFC	HALLMARK_INTERFERON_GAMMA_RESPONSE	TRUE	0.392193	0.279662
	STAT45	All.LFC	HALLMARK_INTERFERON_GAMMA_RESPONSE	TRUE	0.39145	0.280716
	NFKBIA5	All.LFC	HALLMARK_INTERFERON_GAMMA_RESPONSE	TRUE	0.636431	0.0873599
	TNFAIP21	All.LFC	HALLMARK_INTERFERON_GAMMA_RESPONSE	TRUE	0.386245	0.288137
	VCAM11	All.LFC	HALLMARK_INTERFERON_GAMMA_RESPONSE	TRUE	0.373978	0.306177
	CFH1	All.LFC	HALLMARK_INTERFERON_GAMMA_RESPONSE	TRUE	0.728625	0.103797
	AUTS21	All.LFC	HALLMARK_INTERFERON_GAMMA_RESPONSE	TRUE	0.33197	0.375526
	CXCL119	All.LFC	HALLMARK_INTERFERON_GAMMA_RESPONSE	TRUE	0.798885	0.160373
	BANK11	All.LFC	HALLMARK_INTERFERON_GAMMA_RESPONSE	TRUE	0.805204	0.167656
	PDE4B5	All.LFC	HALLMARK_INTERFERON_GAMMA_RESPONSE	TRUE	0.295167	0.450539
	CD749	All.LFC	HALLMARK_INTERFERON_GAMMA_RESPONSE	TRUE	0.28513	0.473953
	HLA-DQA15	All.LFC	HALLMARK_INTERFERON_GAMMA_RESPONSE	TRUE	0.279182	0.488476
	PIM15	All.LFC	HALLMARK_INTERFERON_GAMMA_RESPONSE	TRUE	0.258736	0.542041
	PTGS21	All.LFC	HALLMARK_INTERFERON_GAMMA_RESPONSE	TRUE	0.877695	0.264584
	FCGR1A1	All.LFC	HALLMARK_INTERFERON_GAMMA_RESPONSE	TRUE	0.24684	0.575761
	GBP49	All.LFC	HALLMARK_INTERFERON_GAMMA_RESPONSE	TRUE	0.245725	0.578999
	HLA-B1	All.LFC	HALLMARK_INTERFERON_GAMMA_RESPONSE	TRUE	0.243494	0.585573
	ICAM19	All.LFC	HALLMARK_INTERFERON_GAMMA_RESPONSE	TRUE	0.242751	0.587767
	HERC65	All.LFC	HALLMARK_INTERFERON_GAMMA_RESPONSE	TRUE	0.888104	0.277837
	IRF89	All.LFC	HALLMARK_INTERFERON_GAMMA_RESPONSE	TRUE	0.232342	0.619191
	SRI5	All.LFC	HALLMARK_INTERFERON_GAMMA_RESPONSE	TRUE	0.205948	0.703356
	IRF49	All.LFC	HALLMARK_INTERFERON_GAMMA_RESPONSE	TRUE	0.203346	0.711896
	ISG205	All.LFC	HALLMARK_INTERFERON_GAMMA_RESPONSE	TRUE	0.201859	0.71678
	P2RY141	All.LFC	HALLMARK_INTERFERON_GAMMA_RESPONSE	TRUE	0.200372	0.721679
	RIPK11	All.LFC	HALLMARK_INTERFERON_GAMMA_RESPONSE	TRUE	0.913011	0.304493
	CD869	All.LFC	HALLMARK_INTERFERON_GAMMA_RESPONSE	TRUE	0.193309	0.744995
	LCP29	All.LFC	HALLMARK_INTERFERON_GAMMA_RESPONSE	TRUE	0.18513	0.771981
	PFKP1	All.LFC	HALLMARK_INTERFERON_GAMMA_RESPONSE	TRUE	0.174349	0.807192
	IL18BP1	All.LFC	HALLMARK_INTERFERON_GAMMA_RESPONSE	TRUE	0.927509	0.315276
	IFI275	All.LFC	HALLMARK_INTERFERON_GAMMA_RESPONSE	TRUE	0.162825	0.843788
	IL69	All.LFC	HALLMARK_INTERFERON_GAMMA_RESPONSE	TRUE	0.152045	0.876408
	FPR15	All.LFC	HALLMARK_INTERFERON_GAMMA_RESPONSE	TRUE	0.148327	0.88711
	SERPING11	All.LFC	HALLMARK_INTERFERON_GAMMA_RESPONSE	TRUE	0.147955	0.888162
	LGALS3BP5	All.LFC	HALLMARK_INTERFERON_GAMMA_RESPONSE	TRUE	0.143866	0.899615
	ISG155	All.LFC	HALLMARK_INTERFERON_GAMMA_RESPONSE	TRUE	0.944981	0.322422
	TNFAIP31	All.LFC	HALLMARK_INTERFERON_GAMMA_RESPONSE	TRUE	0.139777	0.910629
	RIPK213	All.LFC	HALLMARK_INTERFERON_GAMMA_RESPONSE	TRUE	0.134572	0.924017
	CD381	All.LFC	HALLMARK_INTERFERON_GAMMA_RESPONSE	TRUE	0.12974	0.935701
	BTG11	All.LFC	HALLMARK_INTERFERON_GAMMA_RESPONSE	TRUE	0.953903	0.323276
	CASP41	All.LFC	HALLMARK_INTERFERON_GAMMA_RESPONSE	TRUE	0.122677	0.951414
	UPP11	All.LFC	HALLMARK_INTERFERON_GAMMA_RESPONSE	TRUE	0.119331	0.958175
	SLAMF71	All.LFC	HALLMARK_INTERFERON_GAMMA_RESPONSE	TRUE	0.958364	0.322968
	MTHFD21	All.LFC	HALLMARK_INTERFERON_GAMMA_RESPONSE	TRUE	0.110037	0.974707
	NFKB15	All.LFC	HALLMARK_INTERFERON_GAMMA_RESPONSE	TRUE	0.967286	0.320842
	IFI305	All.LFC	HALLMARK_INTERFERON_GAMMA_RESPONSE	TRUE	0.0936803	0.994286
	CD695	All.LFC	HALLMARK_INTERFERON_GAMMA_RESPONSE	TRUE	0.0925651	0.995153
	LYSMD21	All.LFC	HALLMARK_INTERFERON_GAMMA_RESPONSE	TRUE	0.0899628	0.996853
	GCH15	All.LFC	HALLMARK_INTERFERON_GAMMA_RESPONSE	TRUE	0.0895911	0.997095
	HLA-DRB11	All.LFC	HALLMARK_INTERFERON_GAMMA_RESPONSE	TRUE	0.0877323	0.998053
	TNFAIP65	All.LFC	HALLMARK_INTERFERON_GAMMA_RESPONSE	TRUE	0.972862	0.318488
	CIITA1	All.LFC	HALLMARK_INTERFERON_GAMMA_RESPONSE	TRUE	0.0810409	0.999891
	PELI11	All.LFC	HALLMARK_INTERFERON_GAMMA_RESPONSE	TRUE	0.974349	0.317707
	PNP5	All.LFC	HALLMARK_INTERFERON_GAMMA_RESPONSE	TRUE	0.974721	0.317509
	ZBP11	All.LFC	HALLMARK_INTERFERON_GAMMA_RESPONSE	TRUE	0.0791822	1
	ST8SIA45	All.LFC	HALLMARK_INTERFERON_GAMMA_RESPONSE	TRUE	0.0784387	0.99998
	HIF1A9	All.LFC	HALLMARK_INTERFERON_GAMMA_RESPONSE	TRUE	0.0747212	0.999335
	NAMPT5	All.LFC	HALLMARK_INTERFERON_GAMMA_RESPONSE	TRUE	0.070632	0.997762
	TRAFD15	All.LFC	HALLMARK_INTERFERON_GAMMA_RESPONSE	TRUE	0.066171	0.994821
	CMKLR15	All.LFC	HALLMARK_INTERFERON_GAMMA_RESPONSE	TRUE	0.0650558	0.993888
	CSF2RB1	All.LFC	HALLMARK_INTERFERON_GAMMA_RESPONSE	TRUE	0.0628253	0.991791
	CDKN1A5	All.LFC	HALLMARK_INTERFERON_GAMMA_RESPONSE	TRUE	0.0587361	0.987353
	VAMP51	All.LFC	HALLMARK_INTERFERON_GAMMA_RESPONSE	TRUE	0.0486989	0.97186
	PTPN65	All.LFC	HALLMARK_INTERFERON_GAMMA_RESPONSE	TRUE	0.0460967	0.966707
	DDX605	All.LFC	HALLMARK_INTERFERON_GAMMA_RESPONSE	TRUE	0.985874	0.310008
	PLSCR113	All.LFC	HALLMARK_INTERFERON_GAMMA_RESPONSE	TRUE	0.0449814	0.964396
	IFITM39	All.LFC	HALLMARK_INTERFERON_GAMMA_RESPONSE	TRUE	0.0423792	0.958843
	TRIM255	All.LFC	HALLMARK_INTERFERON_GAMMA_RESPONSE	TRUE	0.0401487	0.953746
	CXCL99	All.LFC	HALLMARK_INTERFERON_GAMMA_RESPONSE	TRUE	0.987732	0.308474
	SECTM11	All.LFC	HALLMARK_INTERFERON_GAMMA_RESPONSE	TRUE	0.03829	0.949203
	IFI44L5	All.LFC	HALLMARK_INTERFERON_GAMMA_RESPONSE	TRUE	0.0360595	0.943503
	BATF26	All.LFC	HALLMARK_INTERFERON_GAMMA_RESPONSE	TRUE	0.0356877	0.942509
	IFIT25	All.LFC	HALLMARK_INTERFERON_GAMMA_RESPONSE	TRUE	0.033829	0.937538
	CD409	All.LFC	HALLMARK_INTERFERON_GAMMA_RESPONSE	TRUE	0.0319703	0.932374
	IFITM25	All.LFC	HALLMARK_INTERFERON_GAMMA_RESPONSE	TRUE	0.0301115	0.927114
	CXCL1013	All.LFC	HALLMARK_INTERFERON_GAMMA_RESPONSE	TRUE	0.029368	0.924835
	IL10RA9	All.LFC	HALLMARK_INTERFERON_GAMMA_RESPONSE	TRUE	0.0260223	0.914438
	FGL25	All.LFC	HALLMARK_INTERFERON_GAMMA_RESPONSE	TRUE	0.0249071	0.910871
	IDO11	All.LFC	HALLMARK_INTERFERON_GAMMA_RESPONSE	TRUE	0.992193	0.304412
	SOD21	All.LFC	HALLMARK_INTERFERON_GAMMA_RESPONSE	TRUE	0.992937	0.303685
	RSAD25	All.LFC	HALLMARK_INTERFERON_GAMMA_RESPONSE	TRUE	0.0215613	0.899838
	OASL5	All.LFC	HALLMARK_INTERFERON_GAMMA_RESPONSE	TRUE	0.994424	0.302229
	DDX581	All.LFC	HALLMARK_INTERFERON_GAMMA_RESPONSE	TRUE	0.0178439	0.886763
	IFIT35	All.LFC	HALLMARK_INTERFERON_GAMMA_RESPONSE	TRUE	0.0174721	0.885422
	TXNIP5	All.LFC	HALLMARK_INTERFERON_GAMMA_RESPONSE	TRUE	0.0130112	0.868798
	ST3GAL51	All.LFC	HALLMARK_INTERFERON_GAMMA_RESPONSE	TRUE	0.0107807	0.860174
	IFIT11	All.LFC	HALLMARK_INTERFERON_GAMMA_RESPONSE	TRUE	0.00892193	0.85271
	CD2741	All.LFC	HALLMARK_INTERFERON_GAMMA_RESPONSE	TRUE	0.0063197	0.842065
	CCL210	All.LFC	HALLMARK_INTERFERON_GAMMA_RESPONSE	TRUE	0.00594796	0.840534
	MT2A1	All.LFC	HALLMARK_INTERFERON_GAMMA_RESPONSE	TRUE	0.00557621	0.839003
	RNF2131	All.LFC	HALLMARK_INTERFERON_GAMMA_RESPONSE	TRUE	0.00446097	0.834336
	IRF19	All.LFC	HALLMARK_INTERFERON_GAMMA_RESPONSE	TRUE	0.00185874	0.823299
	SOCS19	All.LFC	HALLMARK_INTERFERON_GAMMA_RESPONSE	TRUE	0.00111524	0.820022
	CCL59	All.LFC	HALLMARK_INTERFERON_GAMMA_RESPONSE	TRUE	0.999628	0.296703
	TNFSF109	All.LFC	HALLMARK_INTERFERON_GAMMA_RESPONSE	TRUE	0.000371747	0.816746
	GZMA6	All.Infected.rho	HALLMARK_INTERFERON_GAMMA_RESPONSE	TRUE	0.645725	0.159051
	IL2RB14	All.Infected.rho	HALLMARK_INTERFERON_GAMMA_RESPONSE	TRUE	0.625836	0.176219
	SOCS32	All.Infected.rho	HALLMARK_INTERFERON_GAMMA_RESPONSE	TRUE	0.524164	0.22868
	XCL12	All.Infected.rho	HALLMARK_INTERFERON_GAMMA_RESPONSE	TRUE	0.52342	0.229019
	SSPN2	All.Infected.rho	HALLMARK_INTERFERON_GAMMA_RESPONSE	TRUE	0.39777	0.328152
	CCL710	All.Infected.rho	HALLMARK_INTERFERON_GAMMA_RESPONSE	TRUE	0.245725	0.718693
	ARID5B2	All.Infected.rho	HALLMARK_INTERFERON_GAMMA_RESPONSE	TRUE	0.328996	0.461223
	STAT46	All.Infected.rho	HALLMARK_INTERFERON_GAMMA_RESPONSE	TRUE	0.642751	0.161818
	NFKBIA6	All.Infected.rho	HALLMARK_INTERFERON_GAMMA_RESPONSE	TRUE	0.212639	0.818258
	TNFAIP22	All.Infected.rho	HALLMARK_INTERFERON_GAMMA_RESPONSE	TRUE	0.255019	0.688582
	VCAM12	All.Infected.rho	HALLMARK_INTERFERON_GAMMA_RESPONSE	TRUE	0.30223	0.536459
	CFH2	All.Infected.rho	HALLMARK_INTERFERON_GAMMA_RESPONSE	TRUE	0.492937	0.244216
	AUTS22	All.Infected.rho	HALLMARK_INTERFERON_GAMMA_RESPONSE	TRUE	0.840892	0.119346
	CXCL1110	All.Infected.rho	HALLMARK_INTERFERON_GAMMA_RESPONSE	TRUE	0.22342	0.78749
	BANK12	All.Infected.rho	HALLMARK_INTERFERON_GAMMA_RESPONSE	TRUE	0.596654	0.195619
	PDE4B6	All.Infected.rho	HALLMARK_INTERFERON_GAMMA_RESPONSE	TRUE	0.165428	0.9285
	CD7410	All.Infected.rho	HALLMARK_INTERFERON_GAMMA_RESPONSE	TRUE	0.276208	0.618953
	HLA-DQA16	All.Infected.rho	HALLMARK_INTERFERON_GAMMA_RESPONSE	TRUE	0.257249	0.681286
	PIM16	All.Infected.rho	HALLMARK_INTERFERON_GAMMA_RESPONSE	TRUE	0.122677	0.989719
	PTGS22	All.Infected.rho	HALLMARK_INTERFERON_GAMMA_RESPONSE	TRUE	0.667286	0.137599
	FCGR1A2	All.Infected.rho	HALLMARK_INTERFERON_GAMMA_RESPONSE	TRUE	0.202974	0.844141
	GBP410	All.Infected.rho	HALLMARK_INTERFERON_GAMMA_RESPONSE	TRUE	0.235688	0.750381
	HLA-B2	All.Infected.rho	HALLMARK_INTERFERON_GAMMA_RESPONSE	TRUE	0.128625	0.983901
	ICAM110	All.Infected.rho	HALLMARK_INTERFERON_GAMMA_RESPONSE	TRUE	0.0516729	0.936355
	HERC66	All.Infected.rho	HALLMARK_INTERFERON_GAMMA_RESPONSE	TRUE	0.454647	0.269083
	IRF810	All.Infected.rho	HALLMARK_INTERFERON_GAMMA_RESPONSE	TRUE	0.150929	0.95384
	SRI6	All.Infected.rho	HALLMARK_INTERFERON_GAMMA_RESPONSE	TRUE	0.0899628	0.998846
	IRF410	All.Infected.rho	HALLMARK_INTERFERON_GAMMA_RESPONSE	TRUE	0.531227	0.225514
	ISG206	All.Infected.rho	HALLMARK_INTERFERON_GAMMA_RESPONSE	TRUE	0.162454	0.934032
	P2RY142	All.Infected.rho	HALLMARK_INTERFERON_GAMMA_RESPONSE	TRUE	0.192193	0.871053
	RIPK12	All.Infected.rho	HALLMARK_INTERFERON_GAMMA_RESPONSE	TRUE	0.877695	0.120929
	CD8610	All.Infected.rho	HALLMARK_INTERFERON_GAMMA_RESPONSE	TRUE	0.314498	0.500453
	LCP210	All.Infected.rho	HALLMARK_INTERFERON_GAMMA_RESPONSE	TRUE	0.115985	0.994989
	PFKP2	All.Infected.rho	HALLMARK_INTERFERON_GAMMA_RESPONSE	TRUE	0.289219	0.57689
	IL18BP2	All.Infected.rho	HALLMARK_INTERFERON_GAMMA_RESPONSE	TRUE	0.386245	0.344831
	IFI276	All.Infected.rho	HALLMARK_INTERFERON_GAMMA_RESPONSE	TRUE	0.327509	0.465063
	IL610	All.Infected.rho	HALLMARK_INTERFERON_GAMMA_RESPONSE	TRUE	0.35539	0.400024
	FPR16	All.Infected.rho	HALLMARK_INTERFERON_GAMMA_RESPONSE	TRUE	0.0591078	0.956256
	SERPING12	All.Infected.rho	HALLMARK_INTERFERON_GAMMA_RESPONSE	TRUE	0.12342	0.98904
	LGALS3BP6	All.Infected.rho	HALLMARK_INTERFERON_GAMMA_RESPONSE	TRUE	0.0754647	0.986273
	ISG156	All.Infected.rho	HALLMARK_INTERFERON_GAMMA_RESPONSE	TRUE	0.384387	0.347709
	TNFAIP32	All.Infected.rho	HALLMARK_INTERFERON_GAMMA_RESPONSE	TRUE	0.126394	0.986208
	RIPK214	All.Infected.rho	HALLMARK_INTERFERON_GAMMA_RESPONSE	TRUE	0.0892193	0.998538
	CD382	All.Infected.rho	HALLMARK_INTERFERON_GAMMA_RESPONSE	TRUE	0.117844	0.993675
	BTG12	All.Infected.rho	HALLMARK_INTERFERON_GAMMA_RESPONSE	TRUE	0.333457	0.449937
	CASP42	All.Infected.rho	HALLMARK_INTERFERON_GAMMA_RESPONSE	TRUE	0.109665	0.99851
	UPP12	All.Infected.rho	HALLMARK_INTERFERON_GAMMA_RESPONSE	TRUE	0.139033	0.971364
	SLAMF72	All.Infected.rho	HALLMARK_INTERFERON_GAMMA_RESPONSE	TRUE	0.153903	0.949001
	MTHFD22	All.Infected.rho	HALLMARK_INTERFERON_GAMMA_RESPONSE	TRUE	0.149071	0.956789
	NFKB16	All.Infected.rho	HALLMARK_INTERFERON_GAMMA_RESPONSE	TRUE	0.427881	0.292697
	IFI306	All.Infected.rho	HALLMARK_INTERFERON_GAMMA_RESPONSE	TRUE	0.215242	0.810987
	CD696	All.Infected.rho	HALLMARK_INTERFERON_GAMMA_RESPONSE	TRUE	0.0698885	0.97812
	LYSMD22	All.Infected.rho	HALLMARK_INTERFERON_GAMMA_RESPONSE	TRUE	0.221561	0.792928
	GCH16	All.Infected.rho	HALLMARK_INTERFERON_GAMMA_RESPONSE	TRUE	0.203717	0.842207
	HLA-DRB12	All.Infected.rho	HALLMARK_INTERFERON_GAMMA_RESPONSE	TRUE	0.0832714	0.994518
	TNFAIP66	All.Infected.rho	HALLMARK_INTERFERON_GAMMA_RESPONSE	TRUE	0.385874	0.345394
	CIITA2	All.Infected.rho	HALLMARK_INTERFERON_GAMMA_RESPONSE	TRUE	0.0620818	0.963044
	PELI12	All.Infected.rho	HALLMARK_INTERFERON_GAMMA_RESPONSE	TRUE	0.828253	0.114235
	PNP6	All.Infected.rho	HALLMARK_INTERFERON_GAMMA_RESPONSE	TRUE	0.589591	0.199419
	ZBP12	All.Infected.rho	HALLMARK_INTERFERON_GAMMA_RESPONSE	TRUE	0.224164	0.785302
	ST8SIA46	All.Infected.rho	HALLMARK_INTERFERON_GAMMA_RESPONSE	TRUE	0.227509	0.77534
	HIF1A10	All.Infected.rho	HALLMARK_INTERFERON_GAMMA_RESPONSE	TRUE	0.139405	0.970857
	NAMPT6	All.Infected.rho	HALLMARK_INTERFERON_GAMMA_RESPONSE	TRUE	0.0327138	0.867494
	TRAFD16	All.Infected.rho	HALLMARK_INTERFERON_GAMMA_RESPONSE	TRUE	0.166543	0.926382
	CMKLR16	All.Infected.rho	HALLMARK_INTERFERON_GAMMA_RESPONSE	TRUE	0.160595	0.937412
	CSF2RB2	All.Infected.rho	HALLMARK_INTERFERON_GAMMA_RESPONSE	TRUE	0.0423792	0.905873
	CDKN1A6	All.Infected.rho	HALLMARK_INTERFERON_GAMMA_RESPONSE	TRUE	0.0929368	0.999916
	VAMP52	All.Infected.rho	HALLMARK_INTERFERON_GAMMA_RESPONSE	TRUE	0.0743494	0.984738
	PTPN66	All.Infected.rho	HALLMARK_INTERFERON_GAMMA_RESPONSE	TRUE	0.0252788	0.833495
	DDX606	All.Infected.rho	HALLMARK_INTERFERON_GAMMA_RESPONSE	TRUE	0.272119	0.632367
	PLSCR114	All.Infected.rho	HALLMARK_INTERFERON_GAMMA_RESPONSE	TRUE	0.00520446	0.725013
	IFITM310	All.Infected.rho	HALLMARK_INTERFERON_GAMMA_RESPONSE	TRUE	0.0174721	0.794006
	TRIM256	All.Infected.rho	HALLMARK_INTERFERON_GAMMA_RESPONSE	TRUE	0.13829	0.972353
	CXCL910	All.Infected.rho	HALLMARK_INTERFERON_GAMMA_RESPONSE	TRUE	0.892937	0.115462
	SECTM12	All.Infected.rho	HALLMARK_INTERFERON_GAMMA_RESPONSE	TRUE	0.188476	0.879827
	IFI44L6	All.Infected.rho	HALLMARK_INTERFERON_GAMMA_RESPONSE	TRUE	0.00148699	0.702733
	BATF27	All.Infected.rho	HALLMARK_INTERFERON_GAMMA_RESPONSE	TRUE	0.0472119	0.922432
	IFIT26	All.Infected.rho	HALLMARK_INTERFERON_GAMMA_RESPONSE	TRUE	0.493309	0.244013
	CD4010	All.Infected.rho	HALLMARK_INTERFERON_GAMMA_RESPONSE	TRUE	0.0420074	0.904497
	IFITM26	All.Infected.rho	HALLMARK_INTERFERON_GAMMA_RESPONSE	TRUE	0.105576	1
	CXCL1014	All.Infected.rho	HALLMARK_INTERFERON_GAMMA_RESPONSE	TRUE	0.0275093	0.844049
	IL10RA10	All.Infected.rho	HALLMARK_INTERFERON_GAMMA_RESPONSE	TRUE	0.20855	0.829383
	FGL26	All.Infected.rho	HALLMARK_INTERFERON_GAMMA_RESPONSE	TRUE	0.235316	0.751537
	IDO12	All.Infected.rho	HALLMARK_INTERFERON_GAMMA_RESPONSE	TRUE	0.438662	0.282415
	SOD22	All.Infected.rho	HALLMARK_INTERFERON_GAMMA_RESPONSE	TRUE	0.264684	0.656844
	RSAD26	All.Infected.rho	HALLMARK_INTERFERON_GAMMA_RESPONSE	TRUE	0.03829	0.890384
	OASL6	All.Infected.rho	HALLMARK_INTERFERON_GAMMA_RESPONSE	TRUE	0.847955	0.121276
	DDX582	All.Infected.rho	HALLMARK_INTERFERON_GAMMA_RESPONSE	TRUE	0.0156134	0.784076
	IFIT36	All.Infected.rho	HALLMARK_INTERFERON_GAMMA_RESPONSE	TRUE	0.183271	0.891701
	TXNIP6	All.Infected.rho	HALLMARK_INTERFERON_GAMMA_RESPONSE	TRUE	0.0628253	0.964601
	ST3GAL52	All.Infected.rho	HALLMARK_INTERFERON_GAMMA_RESPONSE	TRUE	0.0104089	0.755231
	IFIT12	All.Infected.rho	HALLMARK_INTERFERON_GAMMA_RESPONSE	TRUE	0.0234201	0.824527
	CD2742	All.Infected.rho	HALLMARK_INTERFERON_GAMMA_RESPONSE	TRUE	0.0200743	0.807617
	CCL211	All.Infected.rho	HALLMARK_INTERFERON_GAMMA_RESPONSE	TRUE	0.0219331	0.817061
	MT2A2	All.Infected.rho	HALLMARK_INTERFERON_GAMMA_RESPONSE	TRUE	0.0063197	0.731586
	RNF2132	All.Infected.rho	HALLMARK_INTERFERON_GAMMA_RESPONSE	TRUE	0.000371747	0.695891
	IRF110	All.Infected.rho	HALLMARK_INTERFERON_GAMMA_RESPONSE	TRUE	0.0453532	0.916274
	SOCS110	All.Infected.rho	HALLMARK_INTERFERON_GAMMA_RESPONSE	TRUE	0.00334572	0.713945
	CCL510	All.Infected.rho	HALLMARK_INTERFERON_GAMMA_RESPONSE	TRUE	0.977323	0.0569483
	TNFSF1010	All.Infected.rho	HALLMARK_INTERFERON_GAMMA_RESPONSE	TRUE	0.00111524	0.700457
	GZMA7	All.Bystander.rho	HALLMARK_INTERFERON_GAMMA_RESPONSE	TRUE	0.471747	NA
	IL2RB15	All.Bystander.rho	HALLMARK_INTERFERON_GAMMA_RESPONSE	TRUE	0.398513	NA
	SOCS33	All.Bystander.rho	HALLMARK_INTERFERON_GAMMA_RESPONSE	TRUE	0.295911	NA
	XCL13	All.Bystander.rho	HALLMARK_INTERFERON_GAMMA_RESPONSE	TRUE	0.551301	NA
	SSPN3	All.Bystander.rho	HALLMARK_INTERFERON_GAMMA_RESPONSE	TRUE	0.255019	NA
	CCL711	All.Bystander.rho	HALLMARK_INTERFERON_GAMMA_RESPONSE	TRUE	0.233829	NA
	ARID5B3	All.Bystander.rho	HALLMARK_INTERFERON_GAMMA_RESPONSE	TRUE	0.783271	NA
	STAT47	All.Bystander.rho	HALLMARK_INTERFERON_GAMMA_RESPONSE	TRUE	0.589963	NA
	NFKBIA7	All.Bystander.rho	HALLMARK_INTERFERON_GAMMA_RESPONSE	TRUE	0.94052	NA
	TNFAIP23	All.Bystander.rho	HALLMARK_INTERFERON_GAMMA_RESPONSE	TRUE	0.981784	NA
	VCAM13	All.Bystander.rho	HALLMARK_INTERFERON_GAMMA_RESPONSE	TRUE	0.821561	NA
	CFH3	All.Bystander.rho	HALLMARK_INTERFERON_GAMMA_RESPONSE	TRUE	0.959108	NA
	AUTS23	All.Bystander.rho	HALLMARK_INTERFERON_GAMMA_RESPONSE	TRUE	0.889963	NA
	CXCL1111	All.Bystander.rho	HALLMARK_INTERFERON_GAMMA_RESPONSE	TRUE	0.988104	NA
	BANK13	All.Bystander.rho	HALLMARK_INTERFERON_GAMMA_RESPONSE	TRUE	0.747584	NA
	PDE4B7	All.Bystander.rho	HALLMARK_INTERFERON_GAMMA_RESPONSE	TRUE	0.667286	NA
	CD7411	All.Bystander.rho	HALLMARK_INTERFERON_GAMMA_RESPONSE	TRUE	0.280669	NA
	HLA-DQA17	All.Bystander.rho	HALLMARK_INTERFERON_GAMMA_RESPONSE	TRUE	0.249071	NA
	PIM17	All.Bystander.rho	HALLMARK_INTERFERON_GAMMA_RESPONSE	TRUE	0.209665	NA
	PTGS23	All.Bystander.rho	HALLMARK_INTERFERON_GAMMA_RESPONSE	TRUE	0.890335	NA
	FCGR1A3	All.Bystander.rho	HALLMARK_INTERFERON_GAMMA_RESPONSE	TRUE	0.163569	NA
	GBP411	All.Bystander.rho	HALLMARK_INTERFERON_GAMMA_RESPONSE	TRUE	0.981413	NA
	HLA-B3	All.Bystander.rho	HALLMARK_INTERFERON_GAMMA_RESPONSE	TRUE	0.0249071	NA
	ICAM111	All.Bystander.rho	HALLMARK_INTERFERON_GAMMA_RESPONSE	TRUE	0.898885	NA
	HERC67	All.Bystander.rho	HALLMARK_INTERFERON_GAMMA_RESPONSE	TRUE	0.974721	NA
	IRF811	All.Bystander.rho	HALLMARK_INTERFERON_GAMMA_RESPONSE	TRUE	0.284387	NA
	SRI7	All.Bystander.rho	HALLMARK_INTERFERON_GAMMA_RESPONSE	TRUE	0.343123	NA
	IRF411	All.Bystander.rho	HALLMARK_INTERFERON_GAMMA_RESPONSE	TRUE	0.203346	NA
	ISG207	All.Bystander.rho	HALLMARK_INTERFERON_GAMMA_RESPONSE	TRUE	0.924535	NA
	P2RY143	All.Bystander.rho	HALLMARK_INTERFERON_GAMMA_RESPONSE	TRUE	0.394052	NA
	RIPK13	All.Bystander.rho	HALLMARK_INTERFERON_GAMMA_RESPONSE	TRUE	0.773606	NA
	CD8611	All.Bystander.rho	HALLMARK_INTERFERON_GAMMA_RESPONSE	TRUE	0.122305	NA
	LCP211	All.Bystander.rho	HALLMARK_INTERFERON_GAMMA_RESPONSE	TRUE	0.982528	NA
	PFKP3	All.Bystander.rho	HALLMARK_INTERFERON_GAMMA_RESPONSE	TRUE	0.110037	NA
	IL18BP3	All.Bystander.rho	HALLMARK_INTERFERON_GAMMA_RESPONSE	TRUE	0.915242	NA
	IFI277	All.Bystander.rho	HALLMARK_INTERFERON_GAMMA_RESPONSE	TRUE	0.987732	NA
	IL611	All.Bystander.rho	HALLMARK_INTERFERON_GAMMA_RESPONSE	TRUE	0.980297	NA
	FPR17	All.Bystander.rho	HALLMARK_INTERFERON_GAMMA_RESPONSE	TRUE	0.121561	NA
	SERPING13	All.Bystander.rho	HALLMARK_INTERFERON_GAMMA_RESPONSE	TRUE	0.730112	NA
	LGALS3BP7	All.Bystander.rho	HALLMARK_INTERFERON_GAMMA_RESPONSE	TRUE	0.218959	NA
	ISG157	All.Bystander.rho	HALLMARK_INTERFERON_GAMMA_RESPONSE	TRUE	0.976952	NA
	TNFAIP33	All.Bystander.rho	HALLMARK_INTERFERON_GAMMA_RESPONSE	TRUE	0.877695	NA
	RIPK215	All.Bystander.rho	HALLMARK_INTERFERON_GAMMA_RESPONSE	TRUE	0.10855	NA
	CD383	All.Bystander.rho	HALLMARK_INTERFERON_GAMMA_RESPONSE	TRUE	0.933457	NA
	BTG13	All.Bystander.rho	HALLMARK_INTERFERON_GAMMA_RESPONSE	TRUE	0.216357	NA
	CASP43	All.Bystander.rho	HALLMARK_INTERFERON_GAMMA_RESPONSE	TRUE	0.955019	NA
	UPP13	All.Bystander.rho	HALLMARK_INTERFERON_GAMMA_RESPONSE	TRUE	0.0539033	NA
	SLAMF73	All.Bystander.rho	HALLMARK_INTERFERON_GAMMA_RESPONSE	TRUE	0.630483	NA
	MTHFD23	All.Bystander.rho	HALLMARK_INTERFERON_GAMMA_RESPONSE	TRUE	0.0739777	NA
	NFKB17	All.Bystander.rho	HALLMARK_INTERFERON_GAMMA_RESPONSE	TRUE	0.960223	NA
	IFI307	All.Bystander.rho	HALLMARK_INTERFERON_GAMMA_RESPONSE	TRUE	0.119331	NA
	CD697	All.Bystander.rho	HALLMARK_INTERFERON_GAMMA_RESPONSE	TRUE	0.814126	NA
	LYSMD23	All.Bystander.rho	HALLMARK_INTERFERON_GAMMA_RESPONSE	TRUE	0.954275	NA
	GCH17	All.Bystander.rho	HALLMARK_INTERFERON_GAMMA_RESPONSE	TRUE	0.94684	NA
	HLA-DRB13	All.Bystander.rho	HALLMARK_INTERFERON_GAMMA_RESPONSE	TRUE	0.0237918	NA
	TNFAIP67	All.Bystander.rho	HALLMARK_INTERFERON_GAMMA_RESPONSE	TRUE	0.739777	NA
	CIITA3	All.Bystander.rho	HALLMARK_INTERFERON_GAMMA_RESPONSE	TRUE	0.237918	NA
	PELI13	All.Bystander.rho	HALLMARK_INTERFERON_GAMMA_RESPONSE	TRUE	0.966543	NA
	PNP7	All.Bystander.rho	HALLMARK_INTERFERON_GAMMA_RESPONSE	TRUE	0.128253	NA
	ZBP13	All.Bystander.rho	HALLMARK_INTERFERON_GAMMA_RESPONSE	TRUE	0.727881	NA
	ST8SIA47	All.Bystander.rho	HALLMARK_INTERFERON_GAMMA_RESPONSE	TRUE	0.906691	NA
	HIF1A11	All.Bystander.rho	HALLMARK_INTERFERON_GAMMA_RESPONSE	TRUE	0.824164	NA
	NAMPT7	All.Bystander.rho	HALLMARK_INTERFERON_GAMMA_RESPONSE	TRUE	0.913755	NA
	TRAFD17	All.Bystander.rho	HALLMARK_INTERFERON_GAMMA_RESPONSE	TRUE	0.868401	NA
	CMKLR17	All.Bystander.rho	HALLMARK_INTERFERON_GAMMA_RESPONSE	TRUE	0.996283	NA
	CSF2RB3	All.Bystander.rho	HALLMARK_INTERFERON_GAMMA_RESPONSE	TRUE	0.0825279	NA
	CDKN1A7	All.Bystander.rho	HALLMARK_INTERFERON_GAMMA_RESPONSE	TRUE	0.117472	NA
	VAMP53	All.Bystander.rho	HALLMARK_INTERFERON_GAMMA_RESPONSE	TRUE	0.894796	NA
	PTPN67	All.Bystander.rho	HALLMARK_INTERFERON_GAMMA_RESPONSE	TRUE	0.0267658	NA
	DDX607	All.Bystander.rho	HALLMARK_INTERFERON_GAMMA_RESPONSE	TRUE	0.910409	NA
	PLSCR115	All.Bystander.rho	HALLMARK_INTERFERON_GAMMA_RESPONSE	TRUE	0.283643	NA
	IFITM311	All.Bystander.rho	HALLMARK_INTERFERON_GAMMA_RESPONSE	TRUE	0.911152	NA
	TRIM257	All.Bystander.rho	HALLMARK_INTERFERON_GAMMA_RESPONSE	TRUE	0.818587	NA
	CXCL911	All.Bystander.rho	HALLMARK_INTERFERON_GAMMA_RESPONSE	TRUE	0.989219	NA
	SECTM13	All.Bystander.rho	HALLMARK_INTERFERON_GAMMA_RESPONSE	TRUE	0.96171	NA
	IFI44L7	All.Bystander.rho	HALLMARK_INTERFERON_GAMMA_RESPONSE	TRUE	0.985502	NA
	BATF28	All.Bystander.rho	HALLMARK_INTERFERON_GAMMA_RESPONSE	TRUE	0.736803	NA
	IFIT27	All.Bystander.rho	HALLMARK_INTERFERON_GAMMA_RESPONSE	TRUE	0.35316	NA
	CD4011	All.Bystander.rho	HALLMARK_INTERFERON_GAMMA_RESPONSE	TRUE	0.128996	NA
	IFITM27	All.Bystander.rho	HALLMARK_INTERFERON_GAMMA_RESPONSE	TRUE	0.337918	NA
	CXCL1015	All.Bystander.rho	HALLMARK_INTERFERON_GAMMA_RESPONSE	TRUE	0.977323	NA
	IL10RA11	All.Bystander.rho	HALLMARK_INTERFERON_GAMMA_RESPONSE	TRUE	0.186617	NA
	FGL27	All.Bystander.rho	HALLMARK_INTERFERON_GAMMA_RESPONSE	TRUE	0.518587	NA
	IDO13	All.Bystander.rho	HALLMARK_INTERFERON_GAMMA_RESPONSE	TRUE	0.961338	NA
	SOD23	All.Bystander.rho	HALLMARK_INTERFERON_GAMMA_RESPONSE	TRUE	0.913383	NA
	RSAD27	All.Bystander.rho	HALLMARK_INTERFERON_GAMMA_RESPONSE	TRUE	0.216729	NA
	OASL7	All.Bystander.rho	HALLMARK_INTERFERON_GAMMA_RESPONSE	TRUE	0.875836	NA
	DDX583	All.Bystander.rho	HALLMARK_INTERFERON_GAMMA_RESPONSE	TRUE	0.87881	NA
	IFIT37	All.Bystander.rho	HALLMARK_INTERFERON_GAMMA_RESPONSE	TRUE	0.19368	NA
	TXNIP7	All.Bystander.rho	HALLMARK_INTERFERON_GAMMA_RESPONSE	TRUE	0.843123	NA
	ST3GAL53	All.Bystander.rho	HALLMARK_INTERFERON_GAMMA_RESPONSE	TRUE	0.181041	NA
	IFIT13	All.Bystander.rho	HALLMARK_INTERFERON_GAMMA_RESPONSE	TRUE	0.199628	NA
	CD2743	All.Bystander.rho	HALLMARK_INTERFERON_GAMMA_RESPONSE	TRUE	0.187361	NA
	CCL212	All.Bystander.rho	HALLMARK_INTERFERON_GAMMA_RESPONSE	TRUE	0.828253	NA
	MT2A3	All.Bystander.rho	HALLMARK_INTERFERON_GAMMA_RESPONSE	TRUE	0.0851301	NA
	RNF2133	All.Bystander.rho	HALLMARK_INTERFERON_GAMMA_RESPONSE	TRUE	0.259108	NA
	IRF111	All.Bystander.rho	HALLMARK_INTERFERON_GAMMA_RESPONSE	TRUE	0.244238	NA
	SOCS111	All.Bystander.rho	HALLMARK_INTERFERON_GAMMA_RESPONSE	TRUE	0.103346	NA
	CCL511	All.Bystander.rho	HALLMARK_INTERFERON_GAMMA_RESPONSE	TRUE	0.954647	NA
	TNFSF1011	All.Bystander.rho	HALLMARK_INTERFERON_GAMMA_RESPONSE	TRUE	0.290335	NA
	PDK1	Untr.LFC	HALLMARK_MTORC1_SIGNALING	TRUE	0.369145	NA
	RRM2	Untr.LFC	HALLMARK_MTORC1_SIGNALING	TRUE	0.679926	NA
	PHGDH	Untr.LFC	HALLMARK_MTORC1_SIGNALING	TRUE	0.673978	NA
	TMEM974	Untr.LFC	HALLMARK_MTORC1_SIGNALING	TRUE	0.0884758	NA
	ELOVL6	Untr.LFC	HALLMARK_MTORC1_SIGNALING	TRUE	0.391078	NA
	SLC7A11	Untr.LFC	HALLMARK_MTORC1_SIGNALING	TRUE	0.182528	NA
	DDIT4	Untr.LFC	HALLMARK_MTORC1_SIGNALING	TRUE	0.324907	NA
	ASNS	Untr.LFC	HALLMARK_MTORC1_SIGNALING	TRUE	0.59368	NA
	TRIB34	Untr.LFC	HALLMARK_MTORC1_SIGNALING	TRUE	0.0297398	NA
	PLOD2	Untr.LFC	HALLMARK_MTORC1_SIGNALING	TRUE	0.910037	NA
	BCAT14	Untr.LFC	HALLMARK_MTORC1_SIGNALING	TRUE	0.495167	NA
	GLA	Untr.LFC	HALLMARK_MTORC1_SIGNALING	TRUE	0.327881	NA
	SCD4	Untr.LFC	HALLMARK_MTORC1_SIGNALING	TRUE	0.231599	NA
	HMGCS14	Untr.LFC	HALLMARK_MTORC1_SIGNALING	TRUE	0.374349	NA
	PSAT1	Untr.LFC	HALLMARK_MTORC1_SIGNALING	TRUE	0.521933	NA
	CORO1A	Untr.LFC	HALLMARK_MTORC1_SIGNALING	TRUE	0.0509294	NA
	EBP4	Untr.LFC	HALLMARK_MTORC1_SIGNALING	TRUE	0.149814	NA
	LTA4H	Untr.LFC	HALLMARK_MTORC1_SIGNALING	TRUE	0.127138	NA
	AK4	Untr.LFC	HALLMARK_MTORC1_SIGNALING	TRUE	0.503346	NA
	ADD3	Untr.LFC	HALLMARK_MTORC1_SIGNALING	TRUE	0.128253	NA
	SQLE4	Untr.LFC	HALLMARK_MTORC1_SIGNALING	TRUE	0.0962825	NA
	CXCR4	Untr.LFC	HALLMARK_MTORC1_SIGNALING	TRUE	0.0133829	NA
	SLC1A54	Untr.LFC	HALLMARK_MTORC1_SIGNALING	TRUE	0.0200743	NA
	ME1	Untr.LFC	HALLMARK_MTORC1_SIGNALING	TRUE	0.453903	NA
	DDIT3	Untr.LFC	HALLMARK_MTORC1_SIGNALING	TRUE	0.388476	NA
	BTG24	Untr.LFC	HALLMARK_MTORC1_SIGNALING	TRUE	0.142379	NA
	PPA1	Untr.LFC	HALLMARK_MTORC1_SIGNALING	TRUE	0.825279	NA
	FADS24	Untr.LFC	HALLMARK_MTORC1_SIGNALING	TRUE	0.188476	NA
	CFP4	Untr.LFC	HALLMARK_MTORC1_SIGNALING	TRUE	0.478439	NA
	G6PD	Untr.LFC	HALLMARK_MTORC1_SIGNALING	TRUE	0.232342	NA
	GCLC	Untr.LFC	HALLMARK_MTORC1_SIGNALING	TRUE	0.67658	NA
	FDXR	Untr.LFC	HALLMARK_MTORC1_SIGNALING	TRUE	0.205204	NA
	XBP14	Untr.LFC	HALLMARK_MTORC1_SIGNALING	TRUE	0.485874	NA
	NFIL38	Untr.LFC	HALLMARK_MTORC1_SIGNALING	TRUE	0.100743	NA
	EGLN3	Untr.LFC	HALLMARK_MTORC1_SIGNALING	TRUE	0.289963	NA
	FADS1	Untr.LFC	HALLMARK_MTORC1_SIGNALING	TRUE	0.0624535	NA
	INSIG1	Untr.LFC	HALLMARK_MTORC1_SIGNALING	TRUE	0.411524	NA
	TFRC	Untr.LFC	HALLMARK_MTORC1_SIGNALING	TRUE	0.254275	NA
	CD94	Untr.LFC	HALLMARK_MTORC1_SIGNALING	TRUE	0.281784	NA
	SDF2L1	Untr.LFC	HALLMARK_MTORC1_SIGNALING	TRUE	0.498513	NA
	LDHA	Untr.LFC	HALLMARK_MTORC1_SIGNALING	TRUE	0.481041	NA
	BHLHE404	Untr.LFC	HALLMARK_MTORC1_SIGNALING	TRUE	0.287361	NA
	HK24	Untr.LFC	HALLMARK_MTORC1_SIGNALING	TRUE	0.758736	NA
	PPP1R15A	Untr.LFC	HALLMARK_MTORC1_SIGNALING	TRUE	0.852416	NA
	MAP2K3	Untr.LFC	HALLMARK_MTORC1_SIGNALING	TRUE	0.618216	NA
	CALR	Untr.LFC	HALLMARK_MTORC1_SIGNALING	TRUE	0.360595	NA
	TXNRD1	Untr.LFC	HALLMARK_MTORC1_SIGNALING	TRUE	0.270632	NA
	ITGB24	Untr.LFC	HALLMARK_MTORC1_SIGNALING	TRUE	0.212639	NA
	HSP90B1	Untr.LFC	HALLMARK_MTORC1_SIGNALING	TRUE	0.434201	NA
	CTSC	Untr.LFC	HALLMARK_MTORC1_SIGNALING	TRUE	0.243494	NA
	MTHFD24	Untr.LFC	HALLMARK_MTORC1_SIGNALING	TRUE	0.50632	NA
	NUPR1	Untr.LFC	HALLMARK_MTORC1_SIGNALING	TRUE	0.982528	NA
	EDEM1	Untr.LFC	HALLMARK_MTORC1_SIGNALING	TRUE	0.65539	NA
	IFI308	Untr.LFC	HALLMARK_MTORC1_SIGNALING	TRUE	0.423048	NA
	PNP8	Untr.LFC	HALLMARK_MTORC1_SIGNALING	TRUE	0.362825	NA
	SQSTM1	Untr.LFC	HALLMARK_MTORC1_SIGNALING	TRUE	0.240149	NA
	DAPP1	Untr.LFC	HALLMARK_MTORC1_SIGNALING	TRUE	0.892565	NA
	SLC2A34	Untr.LFC	HALLMARK_MTORC1_SIGNALING	TRUE	0.242007	NA
	NAMPT8	Untr.LFC	HALLMARK_MTORC1_SIGNALING	TRUE	0.94461	NA
	CDKN1A8	Untr.LFC	HALLMARK_MTORC1_SIGNALING	TRUE	0.283643	NA
	LDLR8	Untr.LFC	HALLMARK_MTORC1_SIGNALING	TRUE	0.532714	NA
	HSPA5	Untr.LFC	HALLMARK_MTORC1_SIGNALING	TRUE	0.572862	NA
	SLA	Untr.LFC	HALLMARK_MTORC1_SIGNALING	TRUE	0.0223048	NA
	LGMN4	Untr.LFC	HALLMARK_MTORC1_SIGNALING	TRUE	0.842751	NA
	FGL28	Untr.LFC	HALLMARK_MTORC1_SIGNALING	TRUE	0.388104	NA
	GLRX	Untr.LFC	HALLMARK_MTORC1_SIGNALING	TRUE	0.690706	NA
	PDK11	All.LFC	HALLMARK_MTORC1_SIGNALING	TRUE	0.469517	NA
	RRM21	All.LFC	HALLMARK_MTORC1_SIGNALING	TRUE	0.492007	NA
	PHGDH1	All.LFC	HALLMARK_MTORC1_SIGNALING	TRUE	0.618587	NA
	TMEM975	All.LFC	HALLMARK_MTORC1_SIGNALING	TRUE	0.670632	NA
	ELOVL61	All.LFC	HALLMARK_MTORC1_SIGNALING	TRUE	0.677323	NA
[truncated: 1,129 more rows]
