# Supplementary material for: Human cytomegalovirus exploits STING signaling and counteracts IFN/ISG induction to facilitate infection of dendritic cells
Source: Nat Commun. 2024 Feb 26;15:1745. doi: 10.1038/s41467-024-45614-3 (PMC10897438; doi:10.1038/s41467-024-45614-3)
Supplement: Supplementary file 9 — Source data [file 41467_2024_45614_MOESM9_ESM.zip › data source excell/Source data_Figure 4.xlsx]

## Sheet: Figure 4a
		IFNL 8hpe	IFNL 16hpe	IFNL 24hpe	IFNB 8hpe	IFNB 16hpe	IFNB 24hpe	IFNa 8hpe	IFNa 16hpe	IFNa 24hpe
	#67	832	2634	714	186.738	1618.03	174.06	0	108	357
	#68	218	899	226	82.6996	502.234	67.5279	0	45	119
	#69	231	827	245	71.0942	340.285	54.3689	0	50	160
	#70	23	67	50	35.5133	71.6087	32.7083	0	0	28
	#71	565	610	310	139.822	187.452	81.0822	0	133	119
	#72	706	591	220	417.196	762.054	117.227	0	90	109

## Sheet: Figure 4e
		HCMV only	IFNa -24+HCMV	IFNa 0+HCMV	IFNb -24+HCMV	IFNb 0+HCMV	IFNL -24HCMV	IFNL 0+HCMV
	#67	10.1	9.94	15.7	2.35	18.9	16.7	20.2
	#68	44.6	17.2	18	5.83	23.7	48.2	17.3
	#70	23.9	5.38		3.3	10.5	13.1	28.8
	#71	13.6	0.34	12.7	0.74	32.7	7.88	20.2
	#72	4.42	2.03	8.71		6.09	17.4	7.49
	#73	30.75	9.92	27.5	2.53	26.5	25.3	34.2
	#74	9.51	2.85	7.35	0.97	5.8	9.34	9

## Sheet: Figure 4f
		HCMV only	ADU -24h+HCMV	ADU 0h+HCMV	TNF -24h+HCMV	TNF 0h+HCMV
	#67	10.1	20.8	26.3	17.8	15.5
	#68	44.6	3.52	40.5	27.6	29.3
	#70	23.9	5.25	28.5	24.3	36.2
	#71	13.6	0.67	32.4	24.4	22.8
	#72	4.42	0.02	11.3	8.67	36.6
	#73	30.75	1.54	38.7	20.2	31.7
	#74	9.51	0.1	6.39	5.05	11.8
	#77	39.7	39.2	27.9	30.4	51.1
	#78	31.8	44.7	53	47.9	49.2
	#79	32.6	30.8	31	30.7	35.5
	#85	5.59	1.77	17.6	8.94	13.7
	#86	7.02	9.86	25.5	28.2	34.8
	#87	4.86	0.02	13.1	1.28	13.5

## Sheet: Figure 4g
		HCMV	ADU+HCMV	TNF+HCMV
	TF103	15500.2	3777.81	3843.84
	TF104	386.235	3717.2	5124.99
	TF105	9152.82	5492.83	6577.54
	TF106	1389.16	11294.5	10834.4
