# Supplementary material for: Human cytomegalovirus exploits STING signaling and counteracts IFN/ISG induction to facilitate infection of dendritic cells
Source: Nat Commun. 2024 Feb 26;15:1745. doi: 10.1038/s41467-024-45614-3 (PMC10897438; doi:10.1038/s41467-024-45614-3)
Supplement: Supplementary file 9 — Source data [file 41467_2024_45614_MOESM9_ESM.zip › data source excell/Source data_Figure 5.xlsx]

## Sheet: Figure 5b
		cluster	log2.Unspliced.vs.spliced
	p19_ng4_AAACCCAAGATGAATC-1	#1-B1	-2.37414
	p19_ng4_AAACCCAAGGGAGGCA-1	#1-M1	-2.3347
	p19_ng4_AAACCCATCGCACGAC-1	#1-B3	-2.509
	p19_ng4_AAACCCATCTTCGGAA-1	#1-M1	-2.30845
	p19_ng4_AAACGAAGTACAGGTG-1	#1-B1	-2.05445
	p19_ng4_AAACGAAGTGTAGCAG-1	#1-B2	-1.84924
	p19_ng4_AAACGAATCACCTCTG-1	#1-B3	-2.17871
	p19_ng4_AAACGCTAGGCGCTTC-1	#1-B2	-1.93306
	p19_ng4_AAACGCTAGGGCAATC-1	#1-P	-3.21352
	p19_ng4_AAACGCTAGGTCTGGA-1	#1-B2	-2.46011
	p19_ng4_AAACGCTCATATGCGT-1	#1-M2	-2.58778
	p19_ng4_AAACGCTCATTATGCG-1	#1-B2	-1.99166
	p19_ng4_AAACGCTGTCATCAGT-1	#1-M1	-1.80967
	p19_ng4_AAACGCTGTGTCCAAT-1	#1-M3	-1.98908
	p19_ng4_AAACGCTTCATACAGC-1	#1-B1/2	-2.84154
	p19_ng4_AAACGCTTCTGCCTGT-1	#1-B1	-1.7472
	p19_ng4_AAAGAACAGGCTTTCA-1	#1-B1/2	-2.76068
	p19_ng4_AAAGAACAGGTATCTC-1	#1-B2	-1.82476
	p19_ng4_AAAGAACAGTTATGGA-1	#1-B3	-1.82184
	p19_ng4_AAAGAACGTTGCGAAG-1	#1-B2	-2.21678
	p19_ng4_AAAGAACTCCTCAGAA-1	#1-M3	-1.69542
	p19_ng4_AAAGGATAGTCGGGAT-1	#1-B2	-1.93549
	p19_ng4_AAAGGATCACAGCATT-1	#1-M2	-2.4953
	p19_ng4_AAAGGATGTACAAAGT-1	#1-B2	-2.20135
	p19_ng4_AAAGGATGTGAGACCA-1	#1-B1	-1.99826
	p19_ng4_AAAGGATTCTTCGTGC-1	#1-B1	-2.18648
	p19_ng4_AAAGGGCAGCGTCAAG-1	#1-M1	-2.22557
	p19_ng4_AAAGGGCAGTTAGAAC-1	#1-B2	-1.65294
	p19_ng4_AAAGGGCCAGCTGTCG-1	#1-B1	-2.2024
	p19_ng4_AAAGGGCCAGGCCTGT-1	#1-B1	-2.07552
	p19_ng4_AAAGGGCGTCCTACGG-1	#1-B1	-1.90737
	p19_ng4_AAAGGGCTCGGTGTAT-1	#1-B2	-1.58211
	p19_ng4_AAAGGTAAGAGCAACC-1	#1-B2	-2.12847
	p19_ng4_AAAGGTAAGCGGTATG-1	#1-B1	-2.23865
	p19_ng4_AAAGGTAAGGATCACG-1	#1-B1	-2.35276
	p19_ng4_AAAGGTATCGTTATCT-1	#1-B3	-2.11709
	p19_ng4_AAAGGTATCTAGTGTG-1	#1-M1	-2.48359
	p19_ng4_AAAGTCCAGGATTTAG-1	#1-B1	-2.36378
	p19_ng4_AAAGTCCAGGTCACAG-1	#1-B1	-2.17496
	p19_ng4_AAAGTCCAGTATGAAC-1	#1-M2	-2.65548
	p19_ng4_AAAGTCCCAGTCACGC-1	#1-M3	-1.72232
	p19_ng4_AAAGTCCCATTCTCTA-1	#1-B1	-2.34761
	p19_ng4_AAAGTCCGTGCCGGTT-1	#1-B1	-1.93655
	p19_ng4_AAAGTGACAATAACGA-1	#1-P	-3.43268
	p19_ng4_AAAGTGACATGTGACT-1	#1-B2	-1.85144
	p19_ng4_AAAGTGAGTAAGGAGA-1	#1-B3	-2.02981
	p19_ng4_AAAGTGAGTTATGTCG-1	#1-P	-3.00842
	p19_ng4_AAAGTGAGTTGAGAGC-1	#1-B2	-1.99581
	p19_ng4_AAAGTGATCACCATCC-1	#1-B1	-2.45663
	p19_ng4_AAAGTGATCCTCAGAA-1	#1-M2	-2.37646
	p19_ng4_AAATGGAAGAGTGGCT-1	#1-B2	-1.91846
	p19_ng4_AAATGGAAGCGATTCT-1	#1-B1	-1.98097
	p19_ng4_AAATGGAAGGCCATAG-1	#1-B1	-2.17942
	p19_ng4_AAATGGAAGGTAGGCT-1	#1-B2	-2.12405
	p19_ng4_AAATGGACAGCTATAC-1	#1-B2	-1.8982
	p19_ng4_AAATGGACATCTCATT-1	#1-M1	-2.13649
	p19_ng4_AAATGGAGTCGGAACA-1	#1-B3	-2.38439
	p19_ng4_AAATGGAGTCTGCAAT-1	#1-B3	-1.90393
	p19_ng4_AAATGGATCGAAGGAC-1	#1-M2	-2.41487
	p19_ng4_AAATGGATCGTTGTAG-1	#1-B1	-1.94592
	p19_ng4_AAATGGATCTCAACGA-1	#1-M2	-2.66624
	p19_ng4_AACAAAGAGGAACGTC-1	#1-B1	-1.63632
	p19_ng4_AACAAAGAGGTAAGGA-1	#1-B3	-1.8423
	p19_ng4_AACAAAGAGTCACACT-1	#1-B1	-1.81136
	p19_ng4_AACAAAGCAAGCCTGC-1	#1-B2	-1.73515
	p19_ng4_AACAAAGCAAGTATAG-1	#1-B1	-1.85237
	p19_ng4_AACAAAGTCTGCTCTG-1	#1-B1	-2.30893
	p19_ng4_AACAACCAGACTAGAT-1	#1-B3	-1.59587
	p19_ng4_AACAACCAGAGGGCGA-1	#1-B1	-2.13862
	p19_ng4_AACAACCAGAGTCTGG-1	#1-B4	-2.28952
	p19_ng4_AACAACCAGGTAGATT-1	#1-B4	-2.28863
	p19_ng4_AACAACCCAAATCAAG-1	#1-M2	-2.43728
	p19_ng4_AACAACCCAAATGCTC-1	#1-B1	-2.09002
	p19_ng4_AACAACCGTGGTCTAT-1	#1-B3	-2.3207
	p19_ng4_AACAACCGTTAAGGGC-1	#1-B1	-2.55099
	p19_ng4_AACAACCTCACCGGTG-1	#1-M3	-1.70735
	p19_ng4_AACAACCTCAGAGTTC-1	#1-B1	-2.33628
	p19_ng4_AACAACCTCTGTTCAT-1	#1-B2	-2.64656
	p19_ng4_AACAAGAAGAAAGCGA-1	#1-M2	-2.4103
	p19_ng4_AACAAGACATGGAAGC-1	#1-B2	-1.978
	p19_ng4_AACAAGAGTACACGTT-1	#1-B1/2	-2.66989
	p19_ng4_AACAAGAGTCTTACTT-1	#1-B1	-2.23583
	p19_ng4_AACAAGAGTGAGGAAA-1	#1-M3	-1.4433
	p19_ng4_AACACACAGATTCGAA-1	#1-B3	-2.62049
	p19_ng4_AACACACAGGGTCACA-1	#1-B1	-2.37402
	p19_ng4_AACACACCACCGCTGA-1	#1-B1	-2.20031
	p19_ng4_AACACACCACTCCGAG-1	#1-B2	-2.07579
	p19_ng4_AACACACGTAGGGAGG-1	#1-B2	-1.81605
	p19_ng4_AACAGGGAGACGACTG-1	#1-B1	-3.03675
	p19_ng4_AACAGGGCAAAGTGTA-1	#1-B3	-2.00693
	p19_ng4_AACAGGGGTTCTTGCC-1	#1-B3	-2.07138
	p19_ng4_AACAGGGTCACATACG-1	#1-B1	-2.1475
	p19_ng4_AACAGGGTCCGTAATG-1	#1-M3	-1.40488
	p19_ng4_AACCAACAGTACAGCG-1	#1-B2	-1.80918
	p19_ng4_AACCAACAGTTCATGC-1	#1-B1	-1.94952
	p19_ng4_AACCAACGTAGAGGAA-1	#1-B1/2	-2.49076
	p19_ng4_AACCAACGTCACCGCA-1	#1-B1	-1.78483
	p19_ng4_AACCAACGTCAGTCCG-1	#1-B4	-2.26211
	p19_ng4_AACCAACTCTGCATGA-1	#1-M2	-2.61642
	p19_ng4_AACCACAAGACTACCT-1	#1-P	-2.73049
	p19_ng4_AACCACAAGGGAGGAC-1	#1-B2	-1.95846
	p19_ng4_AACCACAAGTGCCGAA-1	#1-B2	-1.97794
	p19_ng4_AACCACATCAGCACCG-1	#1-B1/2	-2.61808
	p19_ng4_AACCACATCTTTCCAA-1	#1-B2	-2.25387
	p19_ng4_AACCATGAGCCTTTGA-1	#1-B2	-2.1893
	p19_ng4_AACCATGGTGGTATGG-1	#1-B1	-1.82404
	p19_ng4_AACCATGGTGTTCAGT-1	#1-B3	-1.74572
	p19_ng4_AACCATGTCCAAACCA-1	#1-M1	-2.12166
	p19_ng4_AACCCAAAGCAGTACG-1	#1-M1	-2.33958
	p19_ng4_AACCCAAAGTGGCGAT-1	#1-B1	-2.38273
	p19_ng4_AACCCAAGTGTTGACT-1	#1-B1	-2.76523
	p19_ng4_AACCCAATCGCATTAG-1	#1-P	-3.09546
	p19_ng4_AACCTGAAGAGCATTA-1	#1-M3	-2.11105
	p19_ng4_AACCTGACAATCGAAA-1	#1-B1	-1.97426
	p19_ng4_AACCTGAGTACTAGCT-1	#1-B3	-1.82188
	p19_ng4_AACCTGAGTGGTCCCA-1	#1-B3	-2.31043
	p19_ng4_AACCTGATCATGGATC-1	#1-B2	-1.69921
	p19_ng4_AACCTGATCGCCTCTA-1	#1-B3	-1.88199
	p19_ng4_AACCTTTGTCGATTCA-1	#1-B1	-1.78072
	p19_ng4_AACCTTTGTCTCACGG-1	#1-B2	-2.11488
	p19_ng4_AACGAAAAGATCCCAT-1	#1-B1	-2.39362
	p19_ng4_AACGAAACAGCATACT-1	#1-B1/2	-2.38484
	p19_ng4_AACGAAAGTGTAAATG-1	#1-B2	-1.98212
	p19_ng4_AACGAAAGTTACCCAA-1	#1-B1/2	-2.72409
	p19_ng4_AACGAAATCGGTTGTA-1	#1-B2	-2.12314
	p19_ng4_AACGAAATCTTGGATG-1	#1-B2	-1.68332
	p19_ng4_AACGGGAAGCCTCAGC-1	#1-B1	-1.56492
	p19_ng4_AACGGGAAGGTCGAGT-1	#1-M2	-2.60271
	p19_ng4_AACGGGACATTAAAGG-1	#1-M2	-2.47112
	p19_ng4_AACGGGAGTCGTGGAA-1	#1-M2	-2.44345
	p19_ng4_AACGGGAGTGAGCCAA-1	#1-B4	-2.2656
	p19_ng4_AACGGGATCAAGAGTA-1	#1-M3	-1.52113
	p19_ng4_AACGGGATCCTGTAAG-1	#1-B1	-1.85164
	p19_ng4_AACGTCACAATAGAGT-1	#1-B1/2	-2.48642
	p19_ng4_AACGTCACATGGGATG-1	#1-B2	-1.89623
	p19_ng4_AACGTCAGTCAGCGTC-1	#1-B2	-1.90541
	p19_ng4_AACGTCATCAGCTTGA-1	#1-B1	-1.83709
	p19_ng4_AACTTCTAGACTGAGC-1	#1-B3	-2.18738
	p19_ng4_AACTTCTAGCCATTGT-1	#1-B1	-2.06976
	p19_ng4_AACTTCTAGGGTCAAC-1	#1-B1	-2.40605
	p19_ng4_AACTTCTTCGGCTGAC-1	#1-B1	-2.05752
	p19_ng4_AAGAACACAAGTAGTA-1	#1-B2	-2.45943
	p19_ng4_AAGAACACACAGAGCA-1	#1-B1	-2.19252
	p19_ng4_AAGAACAGTACCGTGC-1	#1-B1	-2.4342
	p19_ng4_AAGAACAGTCAACCAT-1	#1-B2	-2.00839
	p19_ng4_AAGAACAGTCCGAAAG-1	#1-B2	-2.00546
	p19_ng4_AAGAACAGTTCTGAGT-1	#1-B1	-2.0223
	p19_ng4_AAGAACATCGCCTTGT-1	#1-M2	-2.40981
	p19_ng4_AAGAACATCGGACAAG-1	#1-B2	-1.97269
	p19_ng4_AAGACAAAGAGAGCGG-1	#1-B4	-2.55303
	p19_ng4_AAGACAAAGGGACTGT-1	#1-B1/2	-2.36076
	p19_ng4_AAGACAACACGGGCTT-1	#1-B2	-2.13189
	p19_ng4_AAGACAAGTACCGGCT-1	#1-B2	-1.98314
	p19_ng4_AAGACAATCCTCTAAT-1	#1-B1	-1.95581
	p19_ng4_AAGACTCAGACCATAA-1	#1-B2	-2.00221
	p19_ng4_AAGACTCAGACGCATG-1	#1-M2	-2.49236
	p19_ng4_AAGACTCAGTTGCTGT-1	#1-B2	-1.8449
	p19_ng4_AAGACTCCATTCTTCA-1	#1-B1	-2.33676
	p19_ng4_AAGACTCGTGGCACTC-1	#1-B1	-1.99772
	p19_ng4_AAGACTCTCAAGAGGC-1	#1-B3	-2.24573
	p19_ng4_AAGACTCTCGTTCCTG-1	#1-M1	-2.33802
	p19_ng4_AAGACTCTCTCACCCA-1	#1-B2	-1.89942
	p19_ng4_AAGATAGAGCGAGGAG-1	#1-M2	-2.62233
	p19_ng4_AAGATAGAGGTAGCCA-1	#1-B2	-1.94869
	p19_ng4_AAGATAGCAAAGGCAC-1	#1-B2	-2.18473
	p19_ng4_AAGATAGCAATGTTGC-1	#1-B1	-2.00576
	p19_ng4_AAGATAGGTCCGGTGT-1	#1-B3	-2.04587
	p19_ng4_AAGATAGGTGGCGCTT-1	#1-B2	-2.08639
	p19_ng4_AAGATAGTCGCCACTT-1	#1-B1	-2.36759
	p19_ng4_AAGCATCAGTGAGTGC-1	#1-B2	-1.78538
	p19_ng4_AAGCATCCAATAAGGT-1	#1-B2	-1.90447
	p19_ng4_AAGCATCCAATCTGCA-1	#1-B3	-1.55825
	p19_ng4_AAGCATCCACGCTGAC-1	#1-B1	-1.79441
	p19_ng4_AAGCATCGTCTTCGAA-1	#1-B1	-2.41978
	p19_ng4_AAGCATCTCTCTCCGA-1	#1-B3	-2.31298
	p19_ng4_AAGCCATAGCCGATTT-1	#1-B2	-1.91628
	p19_ng4_AAGCCATAGTATGAAC-1	#1-B2	-1.84831
	p19_ng4_AAGCCATGTAGGAGGG-1	#1-B2	-1.79831
	p19_ng4_AAGCCATGTAGTGCGA-1	#1-B2	-1.9427
	p19_ng4_AAGCCATGTCACCTTC-1	#1-B1	-1.85319
	p19_ng4_AAGCCATTCACTGTTT-1	#1-M2	-2.4053
	p19_ng4_AAGCGAGAGTAAACGT-1	#1-B1	-2.31474
	p19_ng4_AAGCGAGCAGGCGTTC-1	#1-B1	-2.06923
	p19_ng4_AAGCGAGCAGTGACCC-1	#1-B1	-2.37019
	p19_ng4_AAGCGAGGTAAGTCAA-1	#1-M2	-2.09536
	p19_ng4_AAGCGAGGTCAGACTT-1	#1-B1	-2.34452
	p19_ng4_AAGCGAGGTCCTGGTG-1	#1-B1	-2.28125
	p19_ng4_AAGCGAGTCATAGGCT-1	#1-B3	-2.20717
	p19_ng4_AAGCGAGTCCATCGTC-1	#1-B1/2	-2.94295
	p19_ng4_AAGCGTTAGACCTCAT-1	#1-M1	-2.43527
	p19_ng4_AAGCGTTAGGTCATCT-1	#1-B2	-1.582
	p19_ng4_AAGCGTTTCGCCCAGA-1	#1-M2	-2.23463
	p19_ng4_AAGGAATCAATAAGGT-1	#1-B2	-1.94518
	p19_ng4_AAGGAATCACCTGATA-1	#1-B4	-2.28371
	p19_ng4_AAGGAATGTACGAGCA-1	#1-B2	-1.58589
	p19_ng4_AAGGAATGTGAGAACC-1	#1-B2	-2.36649
	p19_ng4_AAGGAATTCACGACTA-1	#1-M3	-1.94942
	p19_ng4_AAGGAATTCCACGTCT-1	#1-B2	-1.98173
	p19_ng4_AAGGAATTCCGTCAAA-1	#1-B3	-1.46073
	p19_ng4_AAGGTAAAGAGTGTTA-1	#1-B1	-2.14142
	p19_ng4_AAGGTAACACCGTGAC-1	#1-B1	-2.35999
	p19_ng4_AAGGTAACAGAGCTAG-1	#1-M1	-2.52984
	p19_ng4_AAGGTAACAGAGGCAT-1	#1-B2	-2.38249
	p19_ng4_AAGGTAAGTTGCCGAC-1	#1-B1	-2.10197
	p19_ng4_AAGGTAATCAAAGAAC-1	#1-B2	-2.33969
	p19_ng4_AAGGTAATCGACATCA-1	#1-M3	-2.5074
	p19_ng4_AAGTACCAGAAGCCTG-1	#1-B3	-1.93469
	p19_ng4_AAGTACCCACGCTGTG-1	#1-M1	-2.48023
	p19_ng4_AAGTACCGTTGATGTC-1	#1-B3	-1.94728
	p19_ng4_AAGTACCTCGCCACTT-1	#1-B2	-2.12813
	p19_ng4_AAGTCGTCACGTGAGA-1	#1-B2	-1.58496
	p19_ng4_AAGTCGTGTATCGCAT-1	#1-M3	-1.71283
	p19_ng4_AAGTCGTGTCCTGGTG-1	#1-B2	-2.2288
	p19_ng4_AAGTCGTTCAAACGAA-1	#1-B3	-1.89243
	p19_ng4_AAGTCGTTCCAACCGG-1	#1-B1	-2.1439
	p19_ng4_AAGTCGTTCGGCATTA-1	#1-B1	-1.75941
	p19_ng4_AAGTGAACAGTCACGC-1	#1-B1/2	-2.26679
	p19_ng4_AAGTGAACATCTCATT-1	#1-B2	-1.51409
	p19_ng4_AAGTGAATCGAGAGCA-1	#1-M2	-2.22277
	p19_ng4_AAGTGAATCTTGATTC-1	#1-M2	-2.28912
	p19_ng4_AAGTTCGAGAGGTGCT-1	#1-B1	-1.9056
	p19_ng4_AAGTTCGCACCCTTGT-1	#1-B1	-1.76664
	p19_ng4_AAGTTCGCATGGCTAT-1	#1-B2	-1.70863
	p19_ng4_AATAGAGAGGTAAACT-1	#1-B2	-2.11655
	p19_ng4_AATAGAGCAGGTATGG-1	#1-B1	-2.41785
	p19_ng4_AATAGAGGTATGCGGA-1	#1-B2	-2.33906
	p19_ng4_AATAGAGGTCTACGTA-1	#1-B2	-1.73665
	p19_ng4_AATCACGCAGACAATA-1	#1-B3	-1.96084
	p19_ng4_AATCACGTCTAGCAAC-1	#1-B1	-2.27653
	p19_ng4_AATCGACCAGCCGTTG-1	#1-B3	-1.69424
	p19_ng4_AATCGACCAGCTATTG-1	#1-B3	-2.02873
	p19_ng4_AATCGACGTTCCGGTG-1	#1-B2	-2.07943
	p19_ng4_AATCGACTCGGTTCAA-1	#1-P	-2.6654
	p19_ng4_AATCGTGCAACCGGAA-1	#1-B2	-1.94599
	p19_ng4_AATCGTGCACATGAAA-1	#1-B2	-2.00476
	p19_ng4_AATCGTGGTGTCCATA-1	#1-B1	-2.39816
	p19_ng4_AATCGTGGTTCTCACC-1	#1-B1	-2.47874
	p19_ng4_AATGAAGAGATCGGTG-1	#1-B1	-1.89427
	p19_ng4_AATGAAGCAATCCTTT-1	#1-B1	-2.24743
	p19_ng4_AATGAAGCACCAGCTG-1	#1-B1	-2.02927
	p19_ng4_AATGAAGGTCCGAAAG-1	#1-B2	-2.02836
	p19_ng4_AATGAAGGTGGCTGAA-1	#1-B2	-1.72271
	p19_ng4_AATGAAGTCCATTCAT-1	#1-B1	-2.10113
	p19_ng4_AATGACCAGCTTTGTG-1	#1-B1	-2.23184
	p19_ng4_AATGACCCAAGTGCTT-1	#1-B2	-2.30211
	p19_ng4_AATGACCGTAACTTCG-1	#1-B1	-2.04336
	p19_ng4_AATGACCGTCTCTCTG-1	#1-B3	-1.96663
	p19_ng4_AATGACCTCCAATGCA-1	#1-P	-3.31763
	p19_ng4_AATGACCTCCATAAGC-1	#1-B2	-2.18477
	p19_ng4_AATGCCAAGACTAGAT-1	#1-M2	-2.6454
	p19_ng4_AATGCCACATCGCTGG-1	#1-B1	-1.98481
	p19_ng4_AATGCCACATTCACAG-1	#1-M1	-2.36653
	p19_ng4_AATGCCATCAACTGGT-1	#1-B4	-2.22927
	p19_ng4_AATGGAAAGGCCTTCG-1	#1-B2	-1.63853
	p19_ng4_AATGGAAAGGGCTAAC-1	#1-M1	-2.1835
	p19_ng4_AATGGAACAATTCACG-1	#1-B2	-2.22574
	p19_ng4_AATGGAACAGCAGTCC-1	#1-B2	-2.03963
	p19_ng4_AATGGAACATTAGGCT-1	#1-B1	-1.71778
	p19_ng4_AATGGAATCAGACCCG-1	#1-M1	-2.11705
	p19_ng4_AATGGAATCCCGAACG-1	#1-M2	-2.29897
	p19_ng4_AATGGAATCGCCATAA-1	#1-M2	-2.32908
	p19_ng4_AATGGCTCACCCTAAA-1	#1-B2	-2.0437
	p19_ng4_AATGGCTCAGACCAGA-1	#1-B1	-1.96478
	p19_ng4_AATGGCTGTACTCGAT-1	#1-B1	-1.75757
	p19_ng4_AATGGCTGTTGAATCC-1	#1-B1	-2.16597
	p19_ng4_AATGGCTTCATACAGC-1	#1-B1/2	-2.44711
	p19_ng4_AATTCCTAGATACCAA-1	#1-B1	-1.80019
	p19_ng4_AATTCCTGTTCGAACT-1	#1-B2	-2.0861
	p19_ng4_AATTTCCAGTATGTAG-1	#1-M2	-2.22509
	p19_ng4_AATTTCCCAAACTAGA-1	#1-B1	-2.24915
	p19_ng4_AATTTCCCATCATTTC-1	#1-B3	-1.58955
	p19_ng4_AATTTCCGTGTCTAAC-1	#1-M1	-2.30012
	p19_ng4_ACAAAGAAGTCAATCC-1	#1-B2	-2.26076
	p19_ng4_ACAAAGAGTAGAGACC-1	#1-B1	-2.45698
	p19_ng4_ACAAAGAGTTGTAAAG-1	#1-B3	-1.7039
	p19_ng4_ACAAAGATCAGGGATG-1	#1-B2	-2.42098
	p19_ng4_ACAACCAAGAAGCGGG-1	#1-B2	-1.74767
	p19_ng4_ACAACCAAGAGTTGCG-1	#1-B2	-1.73136
	p19_ng4_ACAACCAAGGCACTCC-1	#1-B1/2	-2.50555
	p19_ng4_ACAACCAAGGGATCAC-1	#1-B2	-1.89919
	p19_ng4_ACAACCAAGTAGAATC-1	#1-B1	-2.41782
	p19_ng4_ACAACCACAAGTTCCA-1	#1-B4	-2.22481
	p19_ng4_ACAACCACAGACCAGA-1	#1-B2	-1.76398
	p19_ng4_ACAACCACATCGATGT-1	#1-B2	-1.6225
	p19_ng4_ACAACCAGTAAGAACT-1	#1-B2	-2.26982
	p19_ng4_ACAACCAGTCGTATGT-1	#1-B3	-2.16333
	p19_ng4_ACAACCAGTGAGATTA-1	#1-M2	-2.15416
	p19_ng4_ACAACCAGTGTGGTCC-1	#1-P	-3.6748
	p19_ng4_ACAACCAGTGTTAACC-1	#1-B2	-1.78429
	p19_ng4_ACAACCAGTTTGGGTT-1	#1-B2	-1.59694
	p19_ng4_ACAACCATCTATGCCC-1	#1-M1	-2.47126
	p19_ng4_ACAAGCTGTGCTGCAC-1	#1-B1	-1.82586
	p19_ng4_ACAAGCTTCACACCGG-1	#1-B1	-2.10539
	p19_ng4_ACAAGCTTCTCACCCA-1	#1-B3	-2.18758
	p19_ng4_ACACAGTAGGCATCTT-1	#1-B1	-2.07901
	p19_ng4_ACACAGTCAGCCTACG-1	#1-B2	-1.80037
	p19_ng4_ACACAGTCATGTCTAG-1	#1-B1	-2.42128
	p19_ng4_ACACAGTCATGTGTCA-1	#1-B2	-2.07927
	p19_ng4_ACACAGTGTACCTAGT-1	#1-B2	-2.10753
	p19_ng4_ACACAGTGTCATTGCA-1	#1-B2	-2.39738
	p19_ng4_ACACCAAAGTCAAGCG-1	#1-B2	-2.19309
	p19_ng4_ACACCAAAGTCCCTAA-1	#1-B1	-2.15474
	p19_ng4_ACACCAAGTCATGCAT-1	#1-B3	-1.35817
	p19_ng4_ACACCAAGTGTCATGT-1	#1-B2	-2.48836
	p19_ng4_ACACCAATCATTTGCT-1	#1-B1	-1.85702
	p19_ng4_ACACGCGCAGCTTCGG-1	#1-B1	-2.0061
	p19_ng4_ACACGCGGTACCGTCG-1	#1-B1	-1.79778
	p19_ng4_ACACGCGGTACGGGAT-1	#1-B2	-1.95507
	p19_ng4_ACACGCGGTTCGTAAC-1	#1-B2	-2.18406
	p19_ng4_ACACGCGGTTGGTGTT-1	#1-B1/2	-2.37045
	p19_ng4_ACACGCGTCGACTCCT-1	#1-M3	-2.52215
	p19_ng4_ACACGCGTCTTTCCAA-1	#1-B2	-1.87299
	p19_ng4_ACACTGATCCCATTCG-1	#1-M2	-2.437
	p19_ng4_ACACTGATCGTGTGAT-1	#1-B2	-2.12762
	p19_ng4_ACAGAAAAGCCTATTG-1	#1-B1	-1.79206
	p19_ng4_ACAGAAAAGGGTTGCA-1	#1-B1	-1.98576
	p19_ng4_ACAGAAAAGTGGTTAA-1	#1-B1	-2.09814
	p19_ng4_ACAGAAACAAGGCGTA-1	#1-B2	-1.87231
	p19_ng4_ACAGAAACAGCGTGCT-1	#1-M2	-2.42194
	p19_ng4_ACAGAAAGTCCATAGT-1	#1-B2	-1.88396
	p19_ng4_ACAGCCGGTAGCTGTT-1	#1-B2	-2.11979
	p19_ng4_ACAGCCGGTATCGTGT-1	#1-B2	-1.93431
	p19_ng4_ACAGCCGGTCATCGGC-1	#1-B2	-1.9882
	p19_ng4_ACAGCCGTCCCTTGGT-1	#1-B2	-2.11635
	p19_ng4_ACAGGGAAGTCTCCTC-1	#1-B2	-2.32871
	p19_ng4_ACAGGGACAGAGCGTA-1	#1-B1	-2.29286
	p19_ng4_ACAGGGACAGCCTTCT-1	#1-B1	-2.3914
	p19_ng4_ACAGGGAGTGGTATGG-1	#1-B1	-2.18917
	p19_ng4_ACAGGGATCCTCTCTT-1	#1-B1	-1.92365
	p19_ng4_ACAGGGATCCTTATGT-1	#1-B3	-1.69773
	p19_ng4_ACATCCCAGACCAGAC-1	#1-B3	-2.14173
	p19_ng4_ACATCCCCAAGAAACT-1	#1-B1	-1.82947
	p19_ng4_ACATCCCCAAGACCTT-1	#1-B2	-2.3422
	p19_ng4_ACATCCCCACTGCACG-1	#1-B2	-1.97319
	p19_ng4_ACATCCCGTTGACTGT-1	#1-M2	-2.62851
	p19_ng4_ACATCCCTCGCTAATG-1	#1-B1	-2.05295
	p19_ng4_ACATCGAAGAGAATCT-1	#1-M1	-2.05959
	p19_ng4_ACATCGAAGCATACTC-1	#1-B2	-2.01237
	p19_ng4_ACATCGAAGTGGTCAG-1	#1-B2	-2.13509
	p19_ng4_ACATCGAGTATGCTTG-1	#1-M2	-2.22267
	p19_ng4_ACATCGATCAGCGCAC-1	#1-M1	-2.31816
	p19_ng4_ACATGCAAGAACGTGC-1	#1-B2	-1.61077
	p19_ng4_ACATGCAAGTTCGGTT-1	#1-M1	-2.17078
	p19_ng4_ACATGCAGTCCAACGC-1	#1-B2	-1.84397
	p19_ng4_ACATGCAGTCTGATCA-1	#1-B3	-2.23042
	p19_ng4_ACATGCATCAGATGCT-1	#1-B2	-2.07374
	p19_ng4_ACATGCATCGGAACTT-1	#1-B2	-2.08045
	p19_ng4_ACATTTCAGGACTAAT-1	#1-M1	-1.92007
	p19_ng4_ACATTTCCATTGACTG-1	#1-M2	-2.52962
	p19_ng4_ACATTTCCATTGCCGG-1	#1-B1	-1.62029
	p19_ng4_ACATTTCGTAGTGGCA-1	#1-M3	-1.73655
	p19_ng4_ACATTTCGTCGCACGT-1	#1-M1	-2.22025
	p19_ng4_ACATTTCTCCTATTGT-1	#1-B1	-2.02369
	p19_ng4_ACCAAACAGGTATCTC-1	#1-B1	-1.95271
	p19_ng4_ACCAAACCAGCATACT-1	#1-B2	-1.68253
	p19_ng4_ACCAAACCAGTCAGAG-1	#1-M1	-1.7536
	p19_ng4_ACCAAACGTCAGGTGA-1	#1-B3	-1.96442
	p19_ng4_ACCAAACTCAGTCAGT-1	#1-M3	-1.63998
	p19_ng4_ACCAACAAGAGCATTA-1	#1-B2	-2.1622
	p19_ng4_ACCAACAAGGCATGCA-1	#1-B2	-1.92775
	p19_ng4_ACCAACAAGGTGCAGT-1	#1-B3	-1.77048
	p19_ng4_ACCAACACAATGGCAG-1	#1-M3	-2.20174
	p19_ng4_ACCAACACACAGCGCT-1	#1-B3	-2.49926
	p19_ng4_ACCAACAGTAAGTTGA-1	#1-M1	-2.05009
	p19_ng4_ACCAACAGTCATGACT-1	#1-B2	-1.93067
	p19_ng4_ACCAACAGTGAAGCTG-1	#1-M2	-2.54156
	p19_ng4_ACCAACATCACGAACT-1	#1-B2	-2.07119
	p19_ng4_ACCACAAAGCACTCAT-1	#1-B1/2	-2.30934
	p19_ng4_ACCACAACAAGGTTGG-1	#1-M3	-1.54687
	p19_ng4_ACCACAACACTAAACC-1	#1-M3	-1.47848
	p19_ng4_ACCACAAGTCGCTTAA-1	#1-B1	-2.16771
	p19_ng4_ACCACAATCATTCTTG-1	#1-M1	-2.31905
	p19_ng4_ACCACAATCGCCTTGT-1	#1-P	-3.06141
	p19_ng4_ACCACAATCTCTTCAA-1	#1-B2	-1.90866
	p19_ng4_ACCACAATCTTGATTC-1	#1-M1	-2.1635
	p19_ng4_ACCATTTAGCGTTACT-1	#1-B1	-1.99244
	p19_ng4_ACCATTTAGGTGCTTT-1	#1-B2	-2.14372
	p19_ng4_ACCATTTAGGTTAAAC-1	#1-B3	-2.18953
	p19_ng4_ACCATTTAGTCCGCGT-1	#1-M3	-1.94258
	p19_ng4_ACCATTTCAGCCGTCA-1	#1-B2	-1.93433
	p19_ng4_ACCATTTGTGTAAACA-1	#1-B1	-2.25675
	p19_ng4_ACCATTTTCTCGGCTT-1	#1-B2	-1.70728
	p19_ng4_ACCCAAAAGTCCTGTA-1	#1-B2	-1.71879
	p19_ng4_ACCCAAACAGAGGAAA-1	#1-B2	-2.07992
	p19_ng4_ACCCAAAGTTAACAGA-1	#1-B1	-2.17062
	p19_ng4_ACCCAAATCAGACCCG-1	#1-B1	-2.05677
	p19_ng4_ACCCTCACAGGCATTT-1	#1-B1	-1.5357
	p19_ng4_ACCCTCACAGGGACTA-1	#1-M2	-2.58214
	p19_ng4_ACCCTCACATAGCTGT-1	#1-M2	-2.61709
	p19_ng4_ACCCTCACATGCACTA-1	#1-B2	-2.26532
	p19_ng4_ACCCTCAGTAAGGCCA-1	#1-M1	-2.11684
	p19_ng4_ACCGTTCAGATGTTGA-1	#1-B1	-2.06909
	p19_ng4_ACCGTTCCACACAGCC-1	#1-B3	-1.94834
	p19_ng4_ACCTACCAGACTCAAA-1	#1-B2	-1.75993
	p19_ng4_ACCTACCAGAGCACTG-1	#1-B1	-2.04136
	p19_ng4_ACCTACCGTTCCACAA-1	#1-B1	-1.97529
	p19_ng4_ACCTACCGTTCGGGTC-1	#1-M3	-2.29315
	p19_ng4_ACCTGAAAGAGAGCAA-1	#1-B2	-2.04294
	p19_ng4_ACCTGAAGTGTGAATA-1	#1-P	-2.88587
	p19_ng4_ACCTGAATCAAGAAAC-1	#1-B2	-2.31276
	p19_ng4_ACCTGTCAGAGGATCC-1	#1-P	-4.26111
	p19_ng4_ACCTGTCAGTGTAGAT-1	#1-B1	-2.30839
	p19_ng4_ACCTGTCCAAGACGAC-1	#1-B1/2	-2.64763
	p19_ng4_ACCTGTCCATCCGATA-1	#1-B3	-1.70458
	p19_ng4_ACCTGTCCATGTGCTA-1	#1-B1	-2.31077
	p19_ng4_ACCTGTCTCACACCCT-1	#1-B1	-1.89108
	p19_ng4_ACCTGTCTCAGCGTCG-1	#1-B4	-2.47023
	p19_ng4_ACGATCAAGCACCGTC-1	#1-B2	-1.79412
	p19_ng4_ACGATCACATATCTGG-1	#1-B2	-2.14408
	p19_ng4_ACGATCAGTGAGATTA-1	#1-B2	-2.0229
	p19_ng4_ACGATCAGTGTCTTAG-1	#1-B3	-2.09492
	p19_ng4_ACGATCATCATCCCGT-1	#1-B2	-2.29945
	p19_ng4_ACGATCATCGGATACT-1	#1-B1/2	-2.37804
	p19_ng4_ACGATCATCGGCATAT-1	#1-M1	-2.15609
	p19_ng4_ACGATGTCAACGAGGT-1	#1-M2	-2.57101
	p19_ng4_ACGATGTGTATGTGTC-1	#1-B2	-2.17145
	p19_ng4_ACGATGTGTTCTCCAC-1	#1-M3	-1.51623
	p19_ng4_ACGATGTTCACTCGAA-1	#1-B2	-1.81848
	p19_ng4_ACGATGTTCCAACTGA-1	#1-B1	-2.22442
	p19_ng4_ACGATGTTCCAGTGTA-1	#1-B1/2	-2.36366
	p19_ng4_ACGATGTTCGCTGTCT-1	#1-B1	-2.13224
	p19_ng4_ACGCACGAGCCGATAG-1	#1-M2	-2.53592
	p19_ng4_ACGCACGAGCTGACCC-1	#1-B2	-1.77404
	p19_ng4_ACGCACGAGGGTTTCT-1	#1-B2	-1.93906
	p19_ng4_ACGCACGAGTAACCTC-1	#1-B1	-2.17291
	p19_ng4_ACGCACGAGTAGGGTC-1	#1-B4	-2.42644
	p19_ng4_ACGCACGAGTATCTGC-1	#1-B2	-1.84919
	p19_ng4_ACGCACGCAGAGAAAG-1	#1-B2	-2.26773
	p19_ng4_ACGCACGTCCTTGAAG-1	#1-B2	-2.37016
	p19_ng4_ACGCACGTCGACCTAA-1	#1-M1	-2.21203
	p19_ng4_ACGGAAGAGAAACACT-1	#1-B1	-2.1666
	p19_ng4_ACGGAAGCAGAATGTA-1	#1-B2	-2.37269
	p19_ng4_ACGGAAGCATGTTACG-1	#1-B1	-2.01534
	p19_ng4_ACGGAAGGTTCCGCGA-1	#1-B2	-1.7296
	p19_ng4_ACGGAAGTCAAGATAG-1	#1-B4	-2.33461
	p19_ng4_ACGGAAGTCTAGTGTG-1	#1-P	-2.6769
	p19_ng4_ACGGGTCAGCCAAGTG-1	#1-B1	-2.03311
	p19_ng4_ACGGGTCCACGCAAAG-1	#1-B1	-2.38227
	p19_ng4_ACGGGTCCAGTGGCTC-1	#1-B1	-1.9147
	p19_ng4_ACGGGTCGTCCACAGC-1	#1-B2	-1.84711
	p19_ng4_ACGGTCGAGGTGCATG-1	#1-M3	-1.42932
	p19_ng4_ACGGTCGAGGTTTGAA-1	#1-B1	-2.07864
	p19_ng4_ACGGTCGAGTGCAACG-1	#1-P	-3.09443
	p19_ng4_ACGGTCGCAAGAAATC-1	#1-B2	-1.76155
	p19_ng4_ACGGTCGGTGCGCTCA-1	#1-B2	-2.15617
	p19_ng4_ACGGTTAAGCAAATCA-1	#1-B1	-1.92851
	p19_ng4_ACGGTTAAGTCAGGGT-1	#1-B1	-2.46053
	p19_ng4_ACGGTTAAGTGCGCTC-1	#1-B2	-2.01136
	p19_ng4_ACGGTTACAAACTAAG-1	#1-B2	-2.15329
	p19_ng4_ACGGTTAGTTGCAAGG-1	#1-B2	-1.88247
	p19_ng4_ACGTAACAGAGCGACT-1	#1-B1	-2.1614
	p19_ng4_ACGTAACAGTAATTGG-1	#1-M1	-2.08832
	p19_ng4_ACGTAACCACTACCGG-1	#1-B3	-2.20689
	p19_ng4_ACGTAACCAGGTGTGA-1	#1-B2	-2.12052
	p19_ng4_ACGTAACCAGTCTCTC-1	#1-B2	-1.92712
	p19_ng4_ACGTAACCAGTTACCA-1	#1-M3	-1.70481
	p19_ng4_ACGTAACCATCGGATT-1	#1-B3	-1.92011
	p19_ng4_ACGTAACCATTGGGAG-1	#1-B2	-1.99736
	p19_ng4_ACGTAACGTATAGGAT-1	#1-B2	-2.40655
	p19_ng4_ACGTAACGTGGCAACA-1	#1-B3	-1.80925
	p19_ng4_ACGTAACTCTGACCCT-1	#1-M1	-2.42887
	p19_ng4_ACGTAACTCTTGGGCG-1	#1-M2	-2.50211
	p19_ng4_ACGTACACATTAAAGG-1	#1-B1	-2.27939
	p19_ng4_ACGTACAGTATGCGGA-1	#1-M1	-2.26844
	p19_ng4_ACGTACAGTGACAACG-1	#1-B2	-1.97938
	p19_ng4_ACGTACAGTGGAACAC-1	#1-M1	-2.09954
	p19_ng4_ACGTACAGTTCGGCGT-1	#1-B2	-2.28276
	p19_ng4_ACGTAGTAGCCTTGAT-1	#1-B4	-2.23691
	p19_ng4_ACGTAGTAGGGCATGT-1	#1-M3	-1.73443
	p19_ng4_ACGTAGTCAATGTCTG-1	#1-B2	-2.74448
	p19_ng4_ACGTAGTCACTTGAAC-1	#1-B2	-1.94186
	p19_ng4_ACGTAGTCATGCCGCA-1	#1-B2	-2.14715
	p19_ng4_ACGTAGTGTCCTTAAG-1	#1-M2	-1.928
	p19_ng4_ACGTAGTGTCTTCAAG-1	#1-B1	-1.82885
	p19_ng4_ACGTAGTTCCCATTTA-1	#1-P	-3.04637
	p19_ng4_ACGTAGTTCCGTAATG-1	#1-B4	-2.29274
	p19_ng4_ACGTCCTAGATAGTCA-1	#1-M1	-2.50561
	p19_ng4_ACGTCCTAGTCCGTCG-1	#1-M3	-1.99404
	p19_ng4_ACGTCCTAGTCGAAGC-1	#1-M2	-2.4728
	p19_ng4_ACGTTCCAGACTCGAG-1	#1-B2	-1.79648
	p19_ng4_ACGTTCCAGATTAGTG-1	#1-B2	-2.27145
	p19_ng4_ACGTTCCCAGAGGCAT-1	#1-B3	-1.83866
	p19_ng4_ACGTTCCGTGTGAATA-1	#1-B1	-2.24206
	p19_ng4_ACGTTCCGTGTGTTTG-1	#1-M1	-2.26016
	p19_ng4_ACTACGAAGCTATCTG-1	#1-B2	-2.23245
	p19_ng4_ACTACGAAGTGCCGAA-1	#1-M1	-2.07247
	p19_ng4_ACTACGAAGTTTAGGA-1	#1-B2	-2.01396
	p19_ng4_ACTACGACAATGTCTG-1	#1-B1	-1.66437
	p19_ng4_ACTACGACAGCTACCG-1	#1-B2	-2.03897
	p19_ng4_ACTACGAGTTTCGATG-1	#1-M3	-2.28602
	p19_ng4_ACTATCTAGGTGCGAT-1	#1-B2	-2.03463
	p19_ng4_ACTATCTCAGTCGGTC-1	#1-B1	-1.62651
	p19_ng4_ACTATCTGTTGCATTG-1	#1-M1	-2.38302
	p19_ng4_ACTATGGAGGTTGGAC-1	#1-B2	-1.71797
	p19_ng4_ACTATGGAGTTTCAGC-1	#1-B2	-2.42659
	p19_ng4_ACTATGGCACCGTCGA-1	#1-M1	-2.43036
	p19_ng4_ACTATGGCAGGCTTGC-1	#1-B1	-2.20254
	p19_ng4_ACTATGGCAGTCTACA-1	#1-B2	-1.60965
	p19_ng4_ACTATGGCATTGCCTC-1	#1-P	-2.95571
	p19_ng4_ACTATTCAGCAGTCTT-1	#1-B1	-1.64296
	p19_ng4_ACTATTCAGGCCTAGA-1	#1-B2	-2.39575
	p19_ng4_ACTATTCGTGAACGGT-1	#1-M2	-2.60354
	p19_ng4_ACTATTCGTGGAGAAA-1	#1-P	-2.67337
	p19_ng4_ACTATTCGTGGTAATA-1	#1-B1	-1.61573
	p19_ng4_ACTATTCTCCAGCACG-1	#1-B1	-2.47916
	p19_ng4_ACTCCCAAGCCTCTGG-1	#1-B1	-2.31419
	p19_ng4_ACTCCCAAGGCCTTCG-1	#1-B3	-2.13543
	p19_ng4_ACTCCCACAATGAGCG-1	#1-M2	-2.22168
	p19_ng4_ACTCCCATCGCCTATC-1	#1-M2	-2.72671
	p19_ng4_ACTCTCGAGAAATTCG-1	#1-B1	-1.97908
	p19_ng4_ACTCTCGAGCTCCCTT-1	#1-B2	-2.06549
	p19_ng4_ACTCTCGAGGGACAGG-1	#1-B3	-2.18672
	p19_ng4_ACTCTCGCAGGTCAGA-1	#1-B2	-1.7861
	p19_ng4_ACTCTCGGTCTGATCA-1	#1-B1	-2.37004
	p19_ng4_ACTGATGAGTTCCAGT-1	#1-B1	-2.11044
	p19_ng4_ACTGATGCACATTACG-1	#1-B1	-2.18637
	p19_ng4_ACTGATGCAGTCAGCC-1	#1-B2	-1.99115
	p19_ng4_ACTGATGCATCAACCA-1	#1-B1	-2.2615
	p19_ng4_ACTGATGGTAGTCTTG-1	#1-B2	-1.90756
	p19_ng4_ACTGATGGTCGCATTA-1	#1-B3	-2.33632
	p19_ng4_ACTGCAAAGGTAAACT-1	#1-B1	-2.10171
	p19_ng4_ACTGCAACATTGGGAG-1	#1-B2	-2.4302
	p19_ng4_ACTGCAAGTAGTCTGT-1	#1-B1	-1.87539
	p19_ng4_ACTGCAATCCACCTGT-1	#1-M2	-2.53048
	p19_ng4_ACTGCAATCGATTTCT-1	#1-M3	-2.13402
	p19_ng4_ACTGTCCAGAAACCAT-1	#1-B1	-1.98484
	p19_ng4_ACTGTCCAGTATGAAC-1	#1-B2	-2.00368
	p19_ng4_ACTGTCCCAGGTGAGT-1	#1-B1	-2.0979
	p19_ng4_ACTGTCCGTATTGGCT-1	#1-B2	-1.91332
	p19_ng4_ACTGTCCTCGCTCTCA-1	#1-B4	-2.47235
	p19_ng4_ACTGTCCTCTCGGCTT-1	#1-B1	-2.31048
	p19_ng4_ACTGTCCTCTGGTTGA-1	#1-B2	-1.91131
	p19_ng4_ACTGTGAAGAATTTGG-1	#1-B2	-1.95248
	p19_ng4_ACTTAGGAGAAGCTGC-1	#1-B1	-2.34871
	p19_ng4_ACTTAGGAGTCTCGTA-1	#1-B1	-1.52231
	p19_ng4_ACTTAGGCAAGCTGTT-1	#1-M2	-2.53328
	p19_ng4_ACTTAGGCACCCATAA-1	#1-M1	-2.22765
	p19_ng4_ACTTAGGCACGCTGCA-1	#1-B1	-1.94421
	p19_ng4_ACTTAGGCAGTCACGC-1	#1-B2	-2.08732
	p19_ng4_ACTTAGGCAGTTCTAG-1	#1-M3	-2.28878
	p19_ng4_ACTTAGGCATCCGTGG-1	#1-B2	-1.98167
	p19_ng4_ACTTAGGGTTGCACGC-1	#1-M1	-2.42385
	p19_ng4_ACTTAGGTCCTACGGG-1	#1-B3	-1.84616
	p19_ng4_ACTTAGGTCCTCACCA-1	#1-B1	-2.24899
	p19_ng4_ACTTAGGTCGCAGTCG-1	#1-B1	-1.95372
	p19_ng4_ACTTATCAGCTTAAGA-1	#1-B1	-2.06402
	p19_ng4_ACTTATCAGGTTAAAC-1	#1-M3	-2.52205
	p19_ng4_ACTTATCAGGTTGCCC-1	#1-B2	-1.87745
	p19_ng4_ACTTATCAGTTTCTTC-1	#1-M2	-2.54566
	p19_ng4_ACTTATCCACCCTTAC-1	#1-B1	-1.77682
	p19_ng4_ACTTATCCAGTTTCAG-1	#1-B2	-1.99735
	p19_ng4_ACTTATCGTACTAGCT-1	#1-M1	-2.27861
	p19_ng4_ACTTATCGTCTGTTAG-1	#1-B1	-2.28589
	p19_ng4_ACTTATCTCTACCCAC-1	#1-B4	-2.80612
	p19_ng4_ACTTATCTCTGCTGAA-1	#1-B4	-2.05861
	p19_ng4_ACTTCCGAGATCACTC-1	#1-B2	-1.88018
	p19_ng4_ACTTCCGAGCAATTAG-1	#1-B2	-1.88574
	p19_ng4_ACTTCCGAGGTCGACA-1	#1-B1	-1.64021
	p19_ng4_ACTTCCGAGTTTCGAC-1	#1-M3	-2.23245
	p19_ng4_ACTTCCGCATGGAAGC-1	#1-B2	-2.06056
	p19_ng4_ACTTCCGGTCCAAAGG-1	#1-B3	-1.88713
	p19_ng4_ACTTCCGGTCGGCACT-1	#1-B1	-2.59882
	p19_ng4_ACTTCGCAGTTCATCG-1	#1-M2	-2.52318
	p19_ng4_ACTTCGCCAAAGCTAA-1	#1-B1	-2.13845
	p19_ng4_ACTTCGCGTACGCGTC-1	#1-B2	-1.56772
	p19_ng4_ACTTCGCGTATCGTGT-1	#1-B2	-2.5088
	p19_ng4_ACTTCGCTCCGAACGC-1	#1-B1	-1.72995
	p19_ng4_ACTTCGCTCGGCTCTT-1	#1-B2	-1.94118
	p19_ng4_ACTTTCAAGAGGTCGT-1	#1-B4	-2.52859
	p19_ng4_ACTTTCAAGTAGTGCG-1	#1-B2	-1.61864
	p19_ng4_ACTTTCACAAACGGCA-1	#1-B1	-2.01526
	p19_ng4_ACTTTCACAGGAGGAG-1	#1-B2	-2.41584
	p19_ng4_ACTTTCAGTACGTTCA-1	#1-B2	-1.67947
	p19_ng4_ACTTTCAGTTCAAGTC-1	#1-M2	-2.60187
	p19_ng4_ACTTTGTAGTACGTCT-1	#1-P	-3.11467
	p19_ng4_ACTTTGTCACGTAACT-1	#1-B1/2	-2.41572
	p19_ng4_ACTTTGTGTGGAACAC-1	#1-B2	-1.8972
	p19_ng4_ACTTTGTGTTCGTACA-1	#1-B1	-1.95727
	p19_ng4_AGAAATGAGAATACAC-1	#1-B3	-1.90727
	p19_ng4_AGAAATGAGCTTCATG-1	#1-B1	-1.78795
	p19_ng4_AGAAATGAGGAGAGTA-1	#1-B3	-2.18732
	p19_ng4_AGAAATGAGGCCTTCG-1	#1-B2	-1.89989
	p19_ng4_AGAAATGCAACGGCTC-1	#1-B4	-3.56231
	p19_ng4_AGAAATGCACGCTGAC-1	#1-B3	-1.96824
	p19_ng4_AGAAATGGTGTTACTG-1	#1-M1	-2.16935
	p19_ng4_AGAAATGTCGTAGCTA-1	#1-M2	-2.28155
	p19_ng4_AGAACAAAGCTTGTTG-1	#1-B2	-1.89722
	p19_ng4_AGAACAAAGTCTAACC-1	#1-P	-3.14917
	p19_ng4_AGAACAACATCGCTCT-1	#1-B1	-2.20954
	p19_ng4_AGAACAAGTAACAAGT-1	#1-B2	-1.80264
	p19_ng4_AGAACAATCGCATGAT-1	#1-M1	-2.44685
	p19_ng4_AGAACAATCTGGACTA-1	#1-B2	-2.60712
	p19_ng4_AGAACCTAGCAACAGC-1	#1-B2	-1.69369
	p19_ng4_AGAACCTAGCAAGGAA-1	#1-B1	-2.1401
	p19_ng4_AGAACCTCATACTGTG-1	#1-B2	-2.25017
	p19_ng4_AGAACCTGTAACACCT-1	#1-M1	-2.37807
	p19_ng4_AGAACCTGTCACTTCC-1	#1-B1	-1.861
	p19_ng4_AGAACCTGTTGTGTTG-1	#1-B2	-2.41057
	p19_ng4_AGAAGCGAGAGGACTC-1	#1-B2	-1.82109
	p19_ng4_AGAAGCGAGGTCCCTG-1	#1-B2	-2.18734
	p19_ng4_AGAAGCGCACATAGCT-1	#1-B2	-1.91134
	p19_ng4_AGAAGCGGTTATAGAG-1	#1-B2	-2.36518
	p19_ng4_AGAAGCGTCCCGTTGT-1	#1-M2	-2.29546
	p19_ng4_AGAAGTATCATTATCC-1	#1-B3	-2.68827
	p19_ng4_AGAAGTATCATTCATC-1	#1-B3	-2.13571
	p19_ng4_AGAAGTATCGCAATTG-1	#1-P	-3.35048
	p19_ng4_AGAAGTATCGGTGCAC-1	#1-B2	-1.8756
	p19_ng4_AGAAGTATCTTTGCAT-1	#1-P	-3.62754
	p19_ng4_AGACAAAAGGGAGTTC-1	#1-B1	-2.31368
	p19_ng4_AGACAAAAGGGTCAAC-1	#1-B1	-1.76081
	p19_ng4_AGACAAAAGGTTACCT-1	#1-B2	-2.15469
	p19_ng4_AGACAAAGTACCTGTA-1	#1-B2	-1.92972
	p19_ng4_AGACAAAGTCTGCCTT-1	#1-B2	-1.77306
	p19_ng4_AGACACTAGATGGCGT-1	#1-M2	-2.29655
	p19_ng4_AGACACTCAGCGAGTA-1	#1-B2	-2.29526
	p19_ng4_AGACACTGTACGATGG-1	#1-M1	-2.25884
	p19_ng4_AGACAGGAGGGATCGT-1	#1-B2	-2.05789
	p19_ng4_AGACAGGGTAACGGTG-1	#1-B1	-1.92094
	p19_ng4_AGACAGGGTAAGGTCG-1	#1-B1	-1.84788
	p19_ng4_AGACAGGGTAGATCGG-1	#1-M3	-2.10031
	p19_ng4_AGACCATAGGAAAGGT-1	#1-B3	-1.94895
	p19_ng4_AGACCATAGTCCCGAC-1	#1-B2	-1.89898
	p19_ng4_AGACCATCACACCGCA-1	#1-M1	-2.29734
	p19_ng4_AGACCATGTGCTAGCC-1	#1-B1	-1.76261
	p19_ng4_AGACCATTCCTATTGT-1	#1-B1	-1.8928
	p19_ng4_AGACCATTCGTAGAGG-1	#1-B2	-2.16799
	p19_ng4_AGACCCGAGTCTAACC-1	#1-B2	-2.40589
	p19_ng4_AGACCCGAGTGAGTGC-1	#1-P	-3.24879
	p19_ng4_AGACCCGAGTGCACAG-1	#1-B1	-2.22149
	p19_ng4_AGACCCGAGTTCAACC-1	#1-B1	-2.40354
	p19_ng4_AGACCCGCAACTCCAA-1	#1-M3	-2.14949
	p19_ng4_AGACCCGGTGTCCTAA-1	#1-B2	-2.30953
	p19_ng4_AGACCCGGTTCAGGTT-1	#1-B2	-1.97474
	p19_ng4_AGACTCAAGTGCGCTC-1	#1-B2	-2.13871
	p19_ng4_AGACTCACAATCAAGA-1	#1-M2	-2.56889
	p19_ng4_AGACTCACACGCTGAC-1	#1-P	-2.89125
	p19_ng4_AGACTCATCTGCAGCG-1	#1-M3	-1.43546
	p19_ng4_AGACTCATCTGTAACG-1	#1-B1	-1.84898
	p19_ng4_AGAGAATAGAATTGTG-1	#1-B1	-1.92193
	p19_ng4_AGAGAATAGAGTTGTA-1	#1-B2	-1.80872
	p19_ng4_AGAGAATAGGACAAGA-1	#1-M2	-1.82047
	p19_ng4_AGAGAATCAGACCGCT-1	#1-B2	-1.96379
	p19_ng4_AGAGAATCATCCAACA-1	#1-B1	-1.52241
	p19_ng4_AGAGAATGTCATAAAG-1	#1-M1	-2.42781
	p19_ng4_AGAGAATTCGAAGTGG-1	#1-B1	-2.10124
	p19_ng4_AGAGAGCCAGGGTTGA-1	#1-B1	-2.10599
	p19_ng4_AGAGAGCGTGAATGTA-1	#1-B4	-3.05566
	p19_ng4_AGAGAGCTCCGATCTC-1	#1-B2	-2.05697
	p19_ng4_AGAGAGCTCCGTAGTA-1	#1-B2	-1.96091
	p19_ng4_AGAGCAGGTTCGTGCG-1	#1-B4	-3.18896
	p19_ng4_AGAGCAGTCGACCCAG-1	#1-M3	-2.30447
	p19_ng4_AGAGCAGTCTCCAAGA-1	#1-B1/2	-2.32224
	p19_ng4_AGAGCCCAGCTACGTT-1	#1-B4	-2.1566
	p19_ng4_AGAGCCCAGTAAACTG-1	#1-B1	-2.17646
	p19_ng4_AGAGCCCTCCGTCACT-1	#1-B1	-2.13024
	p19_ng4_AGAGCCCTCCTTTAGT-1	#1-B3	-1.9038
	p19_ng4_AGAGCCCTCTGGGCAC-1	#1-B2	-2.36106
	p19_ng4_AGATAGAAGACTCCGC-1	#1-B2	-1.93413
	p19_ng4_AGATAGAAGGTATTGA-1	#1-B2	-1.96041
	p19_ng4_AGATAGAAGTTGAAAC-1	#1-B1	-1.78024
	p19_ng4_AGATAGACAATAGGAT-1	#1-B2	-1.95308
	p19_ng4_AGATAGACAGCTGTCG-1	#1-B1	-1.75413
	p19_ng4_AGATAGACATGCACTA-1	#1-M2	-2.55924
	p19_ng4_AGATAGACATGTTCAG-1	#1-B2	-2.01755
	p19_ng4_AGATAGATCTAGGCAT-1	#1-B3	-1.0973
	p19_ng4_AGATCCAAGACGTCGA-1	#1-B1	-1.99914
	p19_ng4_AGATCCATCAAACCCA-1	#1-B1	-1.79815
	p19_ng4_AGATCCATCTTTGATC-1	#1-P	-3.09851
	p19_ng4_AGATCGTAGTGAGCCA-1	#1-B3	-2.062
	p19_ng4_AGATCGTCATCGGAAG-1	#1-B3	-1.95447
	p19_ng4_AGATCGTGTCAAACGG-1	#1-B1	-2.38258
	p19_ng4_AGATGAACAATTGAGA-1	#1-B2	-1.87789
	p19_ng4_AGATGAACATGTTACG-1	#1-B3	-1.69534
	p19_ng4_AGATGAATCTTCCTAA-1	#1-M2	-2.47491
	p19_ng4_AGATGCTTCTAACGGT-1	#1-M3	-2.12509
	p19_ng4_AGCATCAAGACCGCCT-1	#1-M3	-1.62504
	p19_ng4_AGCATCAAGGGTTTCT-1	#1-B2	-2.06877
	p19_ng4_AGCATCAAGTAAACAC-1	#1-M1	-2.30978
	p19_ng4_AGCATCACAGCACAAG-1	#1-B2	-2.28271
	p19_ng4_AGCATCAGTGAGATAT-1	#1-B1	-1.87542
	p19_ng4_AGCATCATCGCCCAGA-1	#1-B2	-2.04567
	p19_ng4_AGCCAATCAAATGGTA-1	#1-B3	-1.77318
	p19_ng4_AGCCAATCACCTATCC-1	#1-M1	-2.20682
	p19_ng4_AGCCAATGTAGCGAGT-1	#1-B1	-2.4675
	p19_ng4_AGCCAATGTATTGGCT-1	#1-M1	-2.1193
	p19_ng4_AGCCAATGTCAGACTT-1	#1-M1	-2.19814
	p19_ng4_AGCCAATGTCCACATA-1	#1-B3	-1.57727
	p19_ng4_AGCCAATGTTCTAACG-1	#1-B2	-1.96689
	p19_ng4_AGCCAATTCAATCTTC-1	#1-B2	-2.21725
	p19_ng4_AGCCAATTCCACGTGG-1	#1-B2	-1.82409
	p19_ng4_AGCCAATTCCGTCAAA-1	#1-B1	-2.19166
	p19_ng4_AGCCACGAGCGTATAA-1	#1-B2	-1.89714
	p19_ng4_AGCCACGAGGTGCGAT-1	#1-B1	-1.66343
	p19_ng4_AGCCACGCAGAGTCTT-1	#1-B1	-2.06762
	p19_ng4_AGCCACGCAGGATCTT-1	#1-M2	-2.63882
	p19_ng4_AGCCACGGTTCTCAGA-1	#1-B1	-2.10975
	p19_ng4_AGCCACGTCAACGTGT-1	#1-B1	-2.34339
	p19_ng4_AGCCAGCCAGTAGAGC-1	#1-B1	-1.93597
	p19_ng4_AGCCAGCTCCACAAGT-1	#1-B1	-2.10754
	p19_ng4_AGCCAGCTCCGATTAG-1	#1-M3	-1.7088
	p19_ng4_AGCCAGCTCTTCTGTA-1	#1-M1	-2.4134
	p19_ng4_AGCGATTAGCGTGTCC-1	#1-B1	-2.04205
	p19_ng4_AGCGATTAGGACATCG-1	#1-B2	-1.8857
	p19_ng4_AGCGATTGTACAGAGC-1	#1-B3	-1.90889
	p19_ng4_AGCGATTTCCAGTGTA-1	#1-B1	-2.02157
	p19_ng4_AGCGATTTCCTTTGAT-1	#1-B3	-1.82314
	p19_ng4_AGCGCCAAGAGGCCAT-1	#1-B1	-2.11706
	p19_ng4_AGCGCCAAGCAGATAT-1	#1-B2	-1.96693
	p19_ng4_AGCGCCAAGTAGCATA-1	#1-M1	-2.36205
	p19_ng4_AGCGCCACATGTGTCA-1	#1-B2	-2.0989
	p19_ng4_AGCGCCAGTTAGAGTA-1	#1-B2	-2.22487
	p19_ng4_AGCGCCATCATGAGAA-1	#1-B1	-2.15876
	p19_ng4_AGCGCCATCCGCGATG-1	#1-B3	-1.90629
	p19_ng4_AGCGCTGAGGCCTTCG-1	#1-B2	-1.42482
	p19_ng4_AGCGCTGAGGTCCAGA-1	#1-M2	-2.6644
	p19_ng4_AGCGCTGCACTTTATC-1	#1-B1	-2.02419
	p19_ng4_AGCGCTGCAGGGACTA-1	#1-B1/2	-2.33043
	p19_ng4_AGCGCTGTCTCCACTG-1	#1-M2	-2.51375
	p19_ng4_AGCGTATAGATCACCT-1	#1-B2	-1.51266
	p19_ng4_AGCGTATCACAGTATC-1	#1-B3	-1.73672
	p19_ng4_AGCGTATGTAGCGTCC-1	#1-M2	-2.57789
	p19_ng4_AGCGTATGTCGTCAGC-1	#1-M3	-1.87803
	p19_ng4_AGCGTATTCACTTTGT-1	#1-B1	-1.9484
	p19_ng4_AGCTACAAGAAAGCGA-1	#1-M3	-2.08252
	p19_ng4_AGCTACAAGAGGCGGA-1	#1-B1	-2.78407
	p19_ng4_AGCTACAAGGCGCTCT-1	#1-B1	-1.77827
	p19_ng4_AGCTACAAGGGATGTC-1	#1-B1	-2.28724
	p19_ng4_AGCTACACAAGTCCCG-1	#1-B2	-2.19623
	p19_ng4_AGCTACACAGACCTGC-1	#1-B1	-1.52476
	p19_ng4_AGCTACAGTCTTGCTC-1	#1-B1	-2.17372
	p19_ng4_AGCTACAGTTAGGCCC-1	#1-M1	-2.58539
	p19_ng4_AGCTACATCTCGCAGG-1	#1-B1	-2.14752
	p19_ng4_AGCTCAAAGACGTCGA-1	#1-B1	-1.61231
	p19_ng4_AGCTCAAAGCTGCGAA-1	#1-M1	-2.22781
	p19_ng4_AGCTCAAAGGTAAAGG-1	#1-B1	-2.21358
	p19_ng4_AGCTCAACAAGCGATG-1	#1-B2	-2.17943
	p19_ng4_AGCTCAACACTTGTGA-1	#1-M1	-2.45887
	p19_ng4_AGCTCAAGTCACTTCC-1	#1-B2	-1.79173
	p19_ng4_AGCTCAAGTGCCCGTA-1	#1-M1	-2.03892
	p19_ng4_AGCTCAAGTTCCAAAC-1	#1-M2	-2.42512
	p19_ng4_AGCTTCCCAGCCGTCA-1	#1-B1	-1.77276
	p19_ng4_AGCTTCCCATCCGATA-1	#1-B2	-2.15389
	p19_ng4_AGCTTCCCATCGGTTA-1	#1-B1	-2.1761
	p19_ng4_AGCTTCCCATGAGAAT-1	#1-B3	-1.95435
	p19_ng4_AGCTTCCGTATCAGGG-1	#1-M3	-1.40514
	p19_ng4_AGCTTCCTCAGGAGAC-1	#1-B1	-2.08441
	p19_ng4_AGCTTCCTCCCGTTCA-1	#1-M1	-2.34414
	p19_ng4_AGCTTCCTCTTCACGC-1	#1-B2	-2.02604
	p19_ng4_AGGAAATAGCCTTTCC-1	#1-B2	-1.80873
	p19_ng4_AGGAAATGTACAATAG-1	#1-B3	-1.70916
	p19_ng4_AGGAAATGTACTGACT-1	#1-B3	-2.18138
	p19_ng4_AGGAAATGTAGTATAG-1	#1-B2	-1.69963
	p19_ng4_AGGAAATTCCACACAA-1	#1-B2	-2.03428
	p19_ng4_AGGAAATTCTATCGTT-1	#1-B2	-2.1316
	p19_ng4_AGGAATAAGGGATGTC-1	#1-B2	-1.67648
	p19_ng4_AGGAATAAGTCATGGG-1	#1-B2	-2.24387
	p19_ng4_AGGAATACAATAACGA-1	#1-B2	-1.71468
	p19_ng4_AGGAATACAGTCTACA-1	#1-B3	-1.85043
	p19_ng4_AGGAATACAGTTTCAG-1	#1-B2	-1.57959
	p19_ng4_AGGAATACATCCCGTT-1	#1-B2	-2.35219
	p19_ng4_AGGAATACATTGAAGA-1	#1-M2	-2.24665
	p19_ng4_AGGAATAGTAACAGGC-1	#1-M1	-2.33956
	p19_ng4_AGGAATAGTATGGGAC-1	#1-P	-2.84841
	p19_ng4_AGGAATATCTGATTCT-1	#1-M2	-2.50028
	p19_ng4_AGGACGAAGGTAGGCT-1	#1-M2	-2.46371
	p19_ng4_AGGACGACAAGGTCAG-1	#1-B4	-2.08214
	p19_ng4_AGGACGAGTCAAAGAT-1	#1-B3	-1.76439
	p19_ng4_AGGACGATCATTGTTC-1	#1-B1/2	-2.42874
	p19_ng4_AGGACTTAGCAATAAC-1	#1-B4	-2.32589
	p19_ng4_AGGACTTTCGAGAGAC-1	#1-M2	-2.4441
	p19_ng4_AGGAGGTCAGAACATA-1	#1-M3	-2.36237
	p19_ng4_AGGAGGTGTCTCGCGA-1	#1-M2	-2.44157
	p19_ng4_AGGAGGTTCACGGACC-1	#1-B3	-1.54898
	p19_ng4_AGGAGGTTCCCAGCGA-1	#1-B2	-1.87562
	p19_ng4_AGGAGGTTCTTCCAGC-1	#1-M2	-2.45995
	p19_ng4_AGGAGGTTCTTGGTGA-1	#1-B2	-2.20042
	p19_ng4_AGGATAAGTGTCATTG-1	#1-B2	-1.87907
	p19_ng4_AGGATCTAGAGCAGTC-1	#1-B1	-2.0567
	p19_ng4_AGGATCTAGCCTCTTC-1	#1-B1	-2.44186
	p19_ng4_AGGATCTAGCGATTCT-1	#1-B2	-1.82939
	p19_ng4_AGGATCTAGGCATTTC-1	#1-P	-2.71455
	p19_ng4_AGGATCTCAAATGCGG-1	#1-M2	-2.31168
	p19_ng4_AGGATCTTCACGGAGA-1	#1-B4	-2.22215
	p19_ng4_AGGATCTTCCCATACC-1	#1-M2	-2.59785
	p19_ng4_AGGCATTAGGATCATA-1	#1-B2	-1.84723
	p19_ng4_AGGCATTCAAGCTACT-1	#1-B1	-2.05454
	p19_ng4_AGGCATTGTCTGATCA-1	#1-B2	-1.76163
	p19_ng4_AGGCATTGTTGCAAGG-1	#1-B1	-1.91722
	p19_ng4_AGGCATTTCCACACAA-1	#1-B1	-2.39251
	p19_ng4_AGGCCACAGAAGATCT-1	#1-B2	-1.98815
	p19_ng4_AGGCCACAGCTACGTT-1	#1-B2	-2.14144
	p19_ng4_AGGCCACAGGTAGTAT-1	#1-B2	-2.15987
	p19_ng4_AGGCCACCATGGGATG-1	#1-B1	-1.61909
	p19_ng4_AGGCCACGTGCATCTA-1	#1-B2	-1.8193
	p19_ng4_AGGCCACGTGGGTTGA-1	#1-M2	-2.4073
	p19_ng4_AGGCCACGTTCAGGTT-1	#1-M3	-1.76247
	p19_ng4_AGGCTGCAGCATCTTG-1	#1-B1	-1.83847
	p19_ng4_AGGCTGCGTCCGGATC-1	#1-B2	-1.9518
	p19_ng4_AGGCTGCGTTTCGTTT-1	#1-M2	-2.63882
	p19_ng4_AGGCTGCTCGCGTGAC-1	#1-B2	-2.08344
	p19_ng4_AGGCTGCTCGGTGTAT-1	#1-B1	-2.31423
	p19_ng4_AGGGAGTAGGTAGTCG-1	#1-B1	-2.23458
	p19_ng4_AGGGAGTAGGTCATTC-1	#1-B1	-1.74098
	p19_ng4_AGGGAGTAGTGAGCCA-1	#1-B1	-2.23049
	p19_ng4_AGGGAGTGTTTCGTGA-1	#1-B4	-2.0487
	p19_ng4_AGGGAGTTCTGTCCCA-1	#1-P	-3.36401
	p19_ng4_AGGGCCTAGTGCACCC-1	#1-B1	-2.11543
	p19_ng4_AGGGCCTCAAATTGCC-1	#1-B2	-2.45512
	p19_ng4_AGGGCCTCATCCAATG-1	#1-B2	-1.57513
	p19_ng4_AGGGCCTCATTCGGGC-1	#1-B2	-2.39582
	p19_ng4_AGGGCCTGTTTCCCAC-1	#1-B3	-2.03229
	p19_ng4_AGGGCCTTCAGTGTTG-1	#1-B2	-2.09688
	p19_ng4_AGGGCCTTCATGGCCG-1	#1-M2	-2.55096
	p19_ng4_AGGGCTCAGCCTGTGC-1	#1-P	-2.66727
	p19_ng4_AGGGCTCAGGTTCCGC-1	#1-B1	-1.59159
	p19_ng4_AGGGCTCAGTAGAATC-1	#1-P	-2.92222
	p19_ng4_AGGGCTCAGTTACGTC-1	#1-M1	-2.49821
	p19_ng4_AGGGCTCCACTCACTC-1	#1-B3	-1.96129
	p19_ng4_AGGGCTCCATTACGGT-1	#1-M3	-2.33647
	p19_ng4_AGGGCTCCATTCACCC-1	#1-B1	-1.7338
	p19_ng4_AGGGCTCTCGTTGTTT-1	#1-B1	-1.44456
	p19_ng4_AGGGTCCAGCCATATC-1	#1-B2	-2.12822
	p19_ng4_AGGGTCCAGCCGATCC-1	#1-P	-2.75661
	p19_ng4_AGGGTCCAGGAGGTTC-1	#1-B2	-1.61645
	p19_ng4_AGGGTCCAGGCCTAGA-1	#1-B3	-2.30236
	p19_ng4_AGGGTCCCAATCTAGC-1	#1-B2	-2.18204
	p19_ng4_AGGGTCCGTCCTATAG-1	#1-P	-2.80539
	p19_ng4_AGGGTCCGTTACGATC-1	#1-B1/2	-2.76534
	p19_ng4_AGGGTGAAGCTCTGTA-1	#1-B1	-1.98945
	p19_ng4_AGGGTGACAATACCTG-1	#1-B2	-1.36205
	p19_ng4_AGGGTGACACTGGATT-1	#1-B1	-2.38302
	p19_ng4_AGGGTGACACTTTAGG-1	#1-B1	-1.99054
	p19_ng4_AGGGTGACAGACCAGA-1	#1-M2	-2.44277
	p19_ng4_AGGGTGAGTCTAGTGT-1	#1-B1/2	-2.46919
	p19_ng4_AGGGTGAGTTGCTTGA-1	#1-B1	-2.25414
	p19_ng4_AGGGTGATCACCTTAT-1	#1-B2	-2.21111
	p19_ng4_AGGGTGATCGCATTAG-1	#1-B3	-1.81029
	p19_ng4_AGGGTTTCACACGGAA-1	#1-B2	-2.36457
	p19_ng4_AGGGTTTCATATCTGG-1	#1-B3	-1.9795
	p19_ng4_AGGGTTTCATCTTCGC-1	#1-B2	-1.91108
	p19_ng4_AGGGTTTGTCCCTGAG-1	#1-B1	-1.84377
	p19_ng4_AGGGTTTGTTTCGCTC-1	#1-M2	-2.49358
	p19_ng4_AGGGTTTTCAATCGGT-1	#1-P	-2.76943
	p19_ng4_AGGGTTTTCCGGCAGT-1	#1-B2	-2.20483
	p19_ng4_AGGTAGGAGCTCGCAC-1	#1-B4	-2.55197
	p19_ng4_AGGTCATGTCTCGCGA-1	#1-B3	-1.95504
	p19_ng4_AGGTCATTCATGCTAG-1	#1-B1	-2.25726
	p19_ng4_AGGTCTAAGCTAGTTC-1	#1-B2	-1.90366
	p19_ng4_AGGTCTAAGGCATGCA-1	#1-B2	-1.98302
	p19_ng4_AGGTCTAAGGTAGGCT-1	#1-B1	-1.99137
	p19_ng4_AGGTCTAGTTTACGTG-1	#1-B3	-2.16724
	p19_ng4_AGGTCTATCAAGCGTT-1	#1-B1	-2.35906
	p19_ng4_AGGTCTATCAGACCTA-1	#1-B1	-1.97845
	p19_ng4_AGGTCTATCTCGTTTA-1	#1-M2	-2.38242
	p19_ng4_AGGTCTATCTGGTCAA-1	#1-B2	-1.6727
	p19_ng4_AGGTGTTAGATTGAGT-1	#1-P	-3.53334
	p19_ng4_AGGTGTTCAATCGCGC-1	#1-B1	-1.9169
	p19_ng4_AGGTGTTCAGCTGCCA-1	#1-B3	-2.27398
	p19_ng4_AGGTTACAGGGACAGG-1	#1-B2	-2.01788
	p19_ng4_AGGTTACCAGTGTATC-1	#1-B1	-2.1603
	p19_ng4_AGGTTACGTACAAGCG-1	#1-B2	-1.65391
	p19_ng4_AGGTTGTCACAGTGAG-1	#1-B3	-2.07687
	p19_ng4_AGGTTGTGTTTCGTAG-1	#1-B1	-2.06999
	p19_ng4_AGGTTGTTCGCAGTGC-1	#1-B1	-2.29246
	p19_ng4_AGGTTGTTCGCGCCAA-1	#1-B1	-2.35872
	p19_ng4_AGGTTGTTCGTGCACG-1	#1-B4	-2.19555
	p19_ng4_AGGTTGTTCTCTGCTG-1	#1-M2	-2.45888
	p19_ng4_AGTAACCAGTGAATAC-1	#1-B2	-1.63364
	p19_ng4_AGTAACCCATGAGTAA-1	#1-B1	-1.79891
	p19_ng4_AGTAACCGTACATTGC-1	#1-B3	-2.01996
	p19_ng4_AGTAACCTCATGGCCG-1	#1-B2	-2.09368
	p19_ng4_AGTACCAAGATAGTGT-1	#1-B1	-2.39804
	p19_ng4_AGTACTGAGGATGGCT-1	#1-B3	-1.9285
	p19_ng4_AGTACTGAGTGGAAGA-1	#1-M1	-2.1353
	p19_ng4_AGTACTGCACCTATCC-1	#1-B1	-1.7608
	p19_ng4_AGTACTGGTGGTTCTA-1	#1-B2	-1.8645
	p19_ng4_AGTACTGGTGTTCGTA-1	#1-M3	-1.85557
	p19_ng4_AGTACTGGTTCAAAGA-1	#1-M2	-2.50196
	p19_ng4_AGTACTGGTTGTTGCA-1	#1-B2	-1.97444
	p19_ng4_AGTACTGGTTTGTGGT-1	#1-M2	-2.10058
	p19_ng4_AGTAGCTAGCCTTTGA-1	#1-B1	-2.16933
	p19_ng4_AGTAGCTCATTGAAGA-1	#1-B2	-2.42469
	p19_ng4_AGTAGCTTCGTAGCTA-1	#1-B2	-2.22001
	p19_ng4_AGTAGCTTCGTCAGAT-1	#1-B2	-2.51977
	p19_ng4_AGTAGCTTCTATCGCC-1	#1-B1/2	-2.57951
	p19_ng4_AGTAGCTTCTATTGTC-1	#1-B1/2	-2.54475
	p19_ng4_AGTAGCTTCTCTCGAC-1	#1-B1	-2.56413
	p19_ng4_AGTAGTCAGCCGGATA-1	#1-M1	-2.14446
	p19_ng4_AGTAGTCAGTCCGCGT-1	#1-B1	-2.30805
	p19_ng4_AGTAGTCCACTAGGCC-1	#1-B1	-1.96849
	p19_ng4_AGTAGTCCATGAGATA-1	#1-B1	-1.89081
	p19_ng4_AGTAGTCGTAACCCTA-1	#1-B1	-2.04354
	p19_ng4_AGTAGTCGTCTTTCAT-1	#1-B3	-2.23492
	p19_ng4_AGTCAACAGAGTGAAG-1	#1-B1	-2.26955
	p19_ng4_AGTCAACAGATGTTAG-1	#1-M2	-2.52611
	p19_ng4_AGTCAACAGGGAGGCA-1	#1-M3	-1.75256
	p19_ng4_AGTCAACCACCGCTAG-1	#1-B1	-1.768
	p19_ng4_AGTCAACCACGGCGTT-1	#1-B1	-1.90485
	p19_ng4_AGTCAACGTAGATCCT-1	#1-B4	-2.3086
	p19_ng4_AGTCAACTCCCTGTTG-1	#1-B1	-2.41115
	p19_ng4_AGTCAACTCTACCAGA-1	#1-B3	-2.61403
	p19_ng4_AGTCACAAGCACCAGA-1	#1-B2	-2.53475
	p19_ng4_AGTCACACACGAGGTA-1	#1-B2	-1.89979
	p19_ng4_AGTCACACACTTGGCG-1	#1-B2	-2.2268
	p19_ng4_AGTCACATCAGACCCG-1	#1-B3	-1.86526
	p19_ng4_AGTCACATCATGACAC-1	#1-B4	-2.40276
	p19_ng4_AGTCACATCCCATACC-1	#1-B1	-1.60316
	p19_ng4_AGTCACATCTGGTGCG-1	#1-B4	-2.41858
	p19_ng4_AGTCATGAGAGAGAAC-1	#1-M2	-2.15464
	p19_ng4_AGTCATGTCACAACCA-1	#1-M2	-2.85841
	p19_ng4_AGTCATGTCCTAACAG-1	#1-M2	-2.71046
	p19_ng4_AGTCATGTCTACCCAC-1	#1-B1	-1.91
	p19_ng4_AGTCTCCCAAACTCGT-1	#1-B2	-2.14466
	p19_ng4_AGTCTCCCACGGCCAT-1	#1-B1	-2.30027
	p19_ng4_AGTCTCCGTACAAAGT-1	#1-M3	-1.51463
	p19_ng4_AGTCTCCGTACTGACT-1	#1-M1	-2.53551
	p19_ng4_AGTCTCCTCAGGGATG-1	#1-B2	-2.19295
	p19_ng4_AGTGACTAGCGTACAG-1	#1-B2	-1.95716
	p19_ng4_AGTGACTCACTATCCC-1	#1-B1	-2.21995
	p19_ng4_AGTGACTCAGAATGTA-1	#1-B2	-1.75112
	p19_ng4_AGTGACTCAGCGAGTA-1	#1-B1	-1.84223
	p19_ng4_AGTGACTCATAGAAAC-1	#1-B1	-2.03627
	p19_ng4_AGTGACTTCGACGCGT-1	#1-B4	-2.1817
	p19_ng4_AGTGACTTCTCCAAGA-1	#1-B1	-2.2078
	p19_ng4_AGTGATCAGGAACATT-1	#1-B4	-2.34035
	p19_ng4_AGTGATCAGGTGGTTG-1	#1-P	-3.6174
	p19_ng4_AGTGATCGTACAAGTA-1	#1-B1	-2.01073
	p19_ng4_AGTGATCGTCAATGGG-1	#1-M2	-2.59844
	p19_ng4_AGTGATCGTTGCAAGG-1	#1-B2	-1.89168
	p19_ng4_AGTGATCGTTTGGGTT-1	#1-B1	-2.42515
	p19_ng4_AGTGATCTCAAGATAG-1	#1-M2	-2.52071
	p19_ng4_AGTGATCTCTGAGGTT-1	#1-B2	-2.26054
	p19_ng4_AGTGCCGCAATTCACG-1	#1-B1	-1.79862
	p19_ng4_AGTGCCGGTGACGTCC-1	#1-B2	-1.86111
	p19_ng4_AGTGCCGGTGTCCACG-1	#1-B2	-1.89861
	p19_ng4_AGTGTTGGTTGTGGCC-1	#1-M3	-2.4103
	p19_ng4_AGTTAGCAGGAATTAC-1	#1-M1	-2.24286
	p19_ng4_AGTTAGCAGTAGTCAA-1	#1-B2	-2.0608
	p19_ng4_AGTTAGCAGTGAGCCA-1	#1-B1	-1.7346
	p19_ng4_AGTTAGCCAGAAACCG-1	#1-B2	-1.96104
	p19_ng4_AGTTAGCCAGCATGCC-1	#1-B3	-1.65772
	p19_ng4_AGTTAGCTCGGCCCAA-1	#1-B2	-2.28192
	p19_ng4_AGTTCCCAGCCGAACA-1	#1-B2	-1.94017
	p19_ng4_AGTTCCCAGGGTATAT-1	#1-B1	-1.73044
	p19_ng4_AGTTCCCCATCAGTCA-1	#1-B1	-1.75282
	p19_ng4_AGTTCCCGTCTACGTA-1	#1-P	-3.05072
	p19_ng4_AGTTCCCGTGTATACC-1	#1-B4	-2.57312
	p19_ng4_AGTTCCCTCCACGTGG-1	#1-B2	-1.97043
	p19_ng4_AGTTCCCTCTATCCAT-1	#1-M3	-1.93891
	p19_ng4_AGTTCGATCAGTCATG-1	#1-B1	-2.00323
	p19_ng4_AGTTCGATCATGGTAC-1	#1-B2	-1.75202
	p19_ng4_AGTTCGATCGTAGCCG-1	#1-B2	-2.12558
	p19_ng4_ATACCGACACGCCAGT-1	#1-B1	-1.98315
	p19_ng4_ATACCGACAGAGGTAC-1	#1-M1	-2.47369
	p19_ng4_ATACCGAGTCGAATTC-1	#1-B2	-2.2772
	p19_ng4_ATACCGAGTCTAGGTT-1	#1-B3	-1.90425
	p19_ng4_ATACCGATCCACATAG-1	#1-M3	-2.29564
	p19_ng4_ATACCGATCTCCCATG-1	#1-B2	-1.54183
	p19_ng4_ATACCTTAGTGTCATC-1	#1-B2	-2.11445
	p19_ng4_ATACCTTGTCGCTGCA-1	#1-B2	-2.3628
	p19_ng4_ATACCTTGTCTGTAGT-1	#1-B2	-2.02485
	p19_ng4_ATACCTTGTTAATCGC-1	#1-M3	-2.44363
	p19_ng4_ATACCTTTCAGGAACG-1	#1-B1	-2.3766
	p19_ng4_ATACCTTTCTGTGCAA-1	#1-B1	-1.88066
	p19_ng4_ATACTTCGTCCGAAAG-1	#1-B3	-1.86906
	p19_ng4_ATACTTCGTGCGGATA-1	#1-B3	-1.93781
	p19_ng4_ATACTTCGTGTCCATA-1	#1-B1	-2.07782
	p19_ng4_ATACTTCTCCGTGACG-1	#1-B1/2	-2.64343
	p19_ng4_ATACTTCTCTCATTAC-1	#1-M3	-1.86606
	p19_ng4_ATAGACCAGAGCATCG-1	#1-B1	-2.34415
	p19_ng4_ATAGACCAGGCTCCCA-1	#1-B3	-1.81144
	p19_ng4_ATAGACCCAACTGTGT-1	#1-B2	-1.63852
	p19_ng4_ATAGACCCATCGCTCT-1	#1-B1	-1.99173
	p19_ng4_ATAGACCGTCAACGCC-1	#1-M1	-2.17225
	p19_ng4_ATAGACCTCCGATCGG-1	#1-B3	-2.40471
	p19_ng4_ATAGACCTCGACATTG-1	#1-B2	-1.85819
	p19_ng4_ATAGAGAAGGAAAGTG-1	#1-M1	-2.19151
	p19_ng4_ATAGAGACACGGCACT-1	#1-M2	-2.47042
	p19_ng4_ATAGGCTAGGTACATA-1	#1-B1	-1.6943
	p19_ng4_ATAGGCTCAACCACGC-1	#1-B2	-1.72686
	p19_ng4_ATAGGCTGTATCGATC-1	#1-B3	-1.51865
	p19_ng4_ATAGGCTTCTGAATGC-1	#1-B1	-2.35152
	p19_ng4_ATATCCTCAAGGCAAC-1	#1-B1	-2.30699
	p19_ng4_ATATCCTCACACGGAA-1	#1-M2	-2.43077
	p19_ng4_ATATCCTCACGGGCTT-1	#1-M2	-2.52129
	p19_ng4_ATATCCTCATTCCTCG-1	#1-B2	-2.14662
	p19_ng4_ATATCCTGTCGCATTA-1	#1-B3	-1.58778
	p19_ng4_ATATCCTGTGCGTTTA-1	#1-B1	-2.47195
	p19_ng4_ATATCCTTCCGCACGA-1	#1-M2	-2.52268
	p19_ng4_ATATCCTTCGAAGGAC-1	#1-B4	-2.21973
	p19_ng4_ATCACAGAGCACGATG-1	#1-B2	-2.34741
	p19_ng4_ATCACAGAGGTGGGTT-1	#1-B3	-1.7425
	p19_ng4_ATCACAGAGTGTAGAT-1	#1-M1	-2.30931
	p19_ng4_ATCACAGCACAGAGAC-1	#1-P	-2.99776
	p19_ng4_ATCACAGGTATCCTTT-1	#1-M1	-2.40637
	p19_ng4_ATCACAGTCCAAGCCG-1	#1-B1	-1.71508
	p19_ng4_ATCACAGTCTCTAGGA-1	#1-M3	-1.83098
	p19_ng4_ATCACAGTCTTACGGA-1	#1-B1	-2.33617
	p19_ng4_ATCACGAAGATTCGAA-1	#1-B1	-1.97208
	p19_ng4_ATCACGAAGTGTTGAA-1	#1-B1	-1.98189
	p19_ng4_ATCACGAAGTTAGAAC-1	#1-M1	-2.31467
	p19_ng4_ATCACGACAAGCTGTT-1	#1-B2	-1.86717
	p19_ng4_ATCACGACAATCAGCT-1	#1-B2	-1.99618
	p19_ng4_ATCACGACACTGTGTA-1	#1-B1	-1.94782
	p19_ng4_ATCACGACAGATACTC-1	#1-B2	-1.77186
	p19_ng4_ATCACGACATCTCAAG-1	#1-B2	-1.88773
	p19_ng4_ATCACGAGTTGTACGT-1	#1-B1	-2.36706
	p19_ng4_ATCACTTAGGCGAACT-1	#1-B4	-2.1403
	p19_ng4_ATCACTTAGTAGCATA-1	#1-M1	-2.44231
	p19_ng4_ATCACTTAGTGCGCTC-1	#1-M2	-2.52926
	p19_ng4_ATCACTTAGTGGTCAG-1	#1-B2	-2.27639
	p19_ng4_ATCACTTCATAGCTGT-1	#1-B1	-2.44642
	p19_ng4_ATCACTTGTTCCTACC-1	#1-B1	-2.02359
	p19_ng4_ATCAGGTCACAGCATT-1	#1-B3	-1.44792
	p19_ng4_ATCAGGTCACTCATAG-1	#1-M2	-2.61202
	p19_ng4_ATCAGGTGTCTTGGTA-1	#1-M1	-2.10736
	p19_ng4_ATCAGGTGTTATGACC-1	#1-B3	-2.01844
	p19_ng4_ATCAGGTTCCGGCAAC-1	#1-B1	-2.10152
	p19_ng4_ATCAGGTTCGTGCACG-1	#1-B1	-2.20032
	p19_ng4_ATCATTCCAAACCACT-1	#1-B1	-1.79534
	p19_ng4_ATCATTCCAGGTGGAT-1	#1-B3	-2.50164
	p19_ng4_ATCATTCGTCAACCTA-1	#1-B1	-1.74767
	p19_ng4_ATCATTCTCCTAGAGT-1	#1-B1	-1.98511
	p19_ng4_ATCATTCTCTGGGCAC-1	#1-B2	-1.99074
	p19_ng4_ATCCACCGTATCATGC-1	#1-B2	-1.77761
	p19_ng4_ATCCACCGTTCAAAGA-1	#1-B1	-2.07716
	p19_ng4_ATCCACCTCGCTACGG-1	#1-M3	-1.79319
	p19_ng4_ATCCATTAGAGTCAAT-1	#1-B1	-1.99294
	p19_ng4_ATCCATTCAAGCACCC-1	#1-B2	-2.1602
	p19_ng4_ATCCATTGTACTGACT-1	#1-B3	-2.29145
	p19_ng4_ATCCATTTCGACGCGT-1	#1-B1	-1.72622
	p19_ng4_ATCCATTTCTGGTCAA-1	#1-M1	-2.1433
	p19_ng4_ATCCCTGAGGTGGTTG-1	#1-B1	-1.79721
	p19_ng4_ATCCCTGCAGGTCAGA-1	#1-B2	-2.47439
	p19_ng4_ATCCGTCAGACATACA-1	#1-B2	-1.99754
	p19_ng4_ATCCGTCAGCATTGTC-1	#1-B1	-2.0668
	p19_ng4_ATCCGTCCACATTGTG-1	#1-P	-3.27923
	p19_ng4_ATCCGTCGTCAGATTC-1	#1-B2	-1.96126
	p19_ng4_ATCCTATAGATTAGCA-1	#1-B2	-1.68962
	p19_ng4_ATCCTATCAGTGTATC-1	#1-B1	-2.19674
	p19_ng4_ATCCTATGTAAGACCG-1	#1-B3	-1.9621
	p19_ng4_ATCCTATGTGGAGAAA-1	#1-B3	-1.71649
	p19_ng4_ATCGATGGTTTCGGCG-1	#1-M1	-2.11318
	p19_ng4_ATCGATGTCCTGTAAG-1	#1-M1	-2.28466
	p19_ng4_ATCGCCTAGCCATCCG-1	#1-B1	-2.30143
	p19_ng4_ATCGCCTAGCCTGTGC-1	#1-B1	-2.28021
	p19_ng4_ATCGCCTGTATTGAGA-1	#1-B4	-2.13401
	p19_ng4_ATCGCCTTCAAGAGTA-1	#1-B2	-1.76973
	p19_ng4_ATCGCCTTCGAAGGAC-1	#1-B1	-2.04399
	p19_ng4_ATCGCCTTCGCAGTCG-1	#1-B1	-2.21137
	p19_ng4_ATCGCCTTCGCTACGG-1	#1-B2	-2.39615
	p19_ng4_ATCGGATAGAAGGCTC-1	#1-P	-2.91028
	p19_ng4_ATCGGATAGACATAGT-1	#1-M1	-2.21723
	p19_ng4_ATCGGATAGCAATTAG-1	#1-B1	-1.85661
	p19_ng4_ATCGGATCAAGCCATT-1	#1-B3	-1.69946
	p19_ng4_ATCGGATCACCAGTTA-1	#1-B1	-1.97552
	p19_ng4_ATCGGATGTACATTGC-1	#1-B1	-2.24846
	p19_ng4_ATCGGATGTGGTCCGT-1	#1-B1	-2.38969
	p19_ng4_ATCGGATTCAGTGTGT-1	#1-M2	-2.22975
	p19_ng4_ATCGGCGAGAGGTCAC-1	#1-B1	-2.14533
	p19_ng4_ATCGGCGCAACACAAA-1	#1-B1	-2.34392
	p19_ng4_ATCGGCGCAACCCGCA-1	#1-B2	-2.57894
	p19_ng4_ATCGGCGGTTATCTGG-1	#1-M2	-2.60779
	p19_ng4_ATCGGCGTCCTCACCA-1	#1-B2	-2.06303
	p19_ng4_ATCGGCGTCTCTTAAC-1	#1-B1	-2.14173
	p19_ng4_ATCGTAGAGAAGTCTA-1	#1-B2	-2.34113
	p19_ng4_ATCGTAGAGAATACAC-1	#1-B2	-1.92917
	p19_ng4_ATCGTAGCATGGAACG-1	#1-B1	-2.26815
	p19_ng4_ATCGTCCAGCGGGTAT-1	#1-M1	-2.39984
	p19_ng4_ATCGTCCCACCCTAGG-1	#1-B1	-2.47435
	p19_ng4_ATCGTCCCATTCTCCG-1	#1-B2	-1.96451
	p19_ng4_ATCGTCCCATTGGGAG-1	#1-B1	-2.40407
	p19_ng4_ATCGTCCGTACAGAGC-1	#1-B1	-2.13681
	p19_ng4_ATCGTCCTCGAGAACG-1	#1-B1/2	-2.85211
	p19_ng4_ATCGTCCTCGAGCTGC-1	#1-B2	-2.09134
	p19_ng4_ATCGTGAGTCGATTCA-1	#1-B2	-2.15983
	p19_ng4_ATCGTGAGTCTGTCCT-1	#1-B1	-1.84461
	p19_ng4_ATCTCTAAGACATGCG-1	#1-B1	-2.09357
	p19_ng4_ATCTCTACACAACGCC-1	#1-M2	-2.57054
	p19_ng4_ATCTCTACACCAATTG-1	#1-M3	-2.19085
	p19_ng4_ATCTCTACATGGCTGC-1	#1-M1	-2.30967
	p19_ng4_ATCTCTATCCATTCGC-1	#1-B1/2	-2.5417
	p19_ng4_ATCTTCAAGACATGCG-1	#1-B1	-1.94239
	p19_ng4_ATCTTCACAGACAAGC-1	#1-P	-2.41176
	p19_ng4_ATCTTCATCGAAGCAG-1	#1-M3	-1.82226
	p19_ng4_ATGAAAGAGAAGCTCG-1	#1-B2	-1.79645
	p19_ng4_ATGAAAGAGACAGCTG-1	#1-B2	-2.09891
	p19_ng4_ATGAAAGAGATGGCAC-1	#1-B1	-1.99914
	p19_ng4_ATGAAAGAGGTACAAT-1	#1-B4	-2.8672
	p19_ng4_ATGAAAGCACGAGGTA-1	#1-B3	-1.99126
	p19_ng4_ATGAAAGCATTACTCT-1	#1-M3	-1.53045
	p19_ng4_ATGACCAAGACCAAGC-1	#1-M1	-2.43391
	p19_ng4_ATGACCAAGGGATCTG-1	#1-B2	-1.88135
	p19_ng4_ATGACCACAAACCGGA-1	#1-M2	-2.602
	p19_ng4_ATGACCACAAGCCCAC-1	#1-B2	-1.77668
	p19_ng4_ATGACCAGTGTAGGAC-1	#1-M1	-2.39896
	p19_ng4_ATGACCATCCTGATAG-1	#1-B2	-1.74035
	p19_ng4_ATGACCATCGGTGTTA-1	#1-B1/2	-2.35643
	p19_ng4_ATGACCATCGTAGTGT-1	#1-B4	-2.61875
	p19_ng4_ATGACCATCGTGCAGC-1	#1-B1	-1.74947
	p19_ng4_ATGAGGGAGAACTCCT-1	#1-B1	-1.809
	p19_ng4_ATGAGGGCAATACGCT-1	#1-P	-2.69519
	p19_ng4_ATGAGGGCACGAAAGC-1	#1-B1/2	-2.55295
	p19_ng4_ATGAGGGCAGCAGAAC-1	#1-B1	-1.6895
	p19_ng4_ATGAGGGGTACACGCC-1	#1-B2	-1.6124
	p19_ng4_ATGAGGGGTAGCTCGC-1	#1-B1	-1.58819
	p19_ng4_ATGAGGGTCAAGCCGC-1	#1-B3	-2.27912
	p19_ng4_ATGAGGGTCGTCACCT-1	#1-B1	-1.58311
	p19_ng4_ATGAGGGTCTACGCGG-1	#1-B2	-2.19233
	p19_ng4_ATGAGGGTCTTACACT-1	#1-B3	-1.86487
	p19_ng4_ATGAGTCAGCCATATC-1	#1-M1	-2.34222
	p19_ng4_ATGAGTCCAACCAATC-1	#1-B1	-2.18473
	p19_ng4_ATGAGTCCAGCGAGTA-1	#1-M1	-2.21849
	p19_ng4_ATGAGTCGTTACGTAC-1	#1-B2	-1.92258
	p19_ng4_ATGAGTCGTTATCCAG-1	#1-B3	-2.17685
	p19_ng4_ATGATCGCAGGTGTTT-1	#1-P	-3.27989
	p19_ng4_ATGATCGGTAAGCGGT-1	#1-B1	-1.84791
	p19_ng4_ATGATCGGTATTCCGA-1	#1-B3	-2.05044
	p19_ng4_ATGATCGGTCCAAGAG-1	#1-B2	-2.09106
	p19_ng4_ATGATCGGTCCTCCTA-1	#1-B2	-2.05853
	p19_ng4_ATGATCGGTGAATTAG-1	#1-B2	-1.42387
	p19_ng4_ATGATCGGTTTGTTGG-1	#1-M3	-2.51829
	p19_ng4_ATGATCGTCCTGTACC-1	#1-B2	-2.34322
	p19_ng4_ATGATCGTCGGTCGAC-1	#1-B1	-1.95074
	p19_ng4_ATGCATGAGGCGAAGG-1	#1-B2	-2.24512
	p19_ng4_ATGCATGAGTCCGTCG-1	#1-M3	-2.25244
	p19_ng4_ATGCATGCAAGCTCTA-1	#1-B3	-1.81986
	p19_ng4_ATGCATGCACGACAAG-1	#1-M1	-2.09842
	p19_ng4_ATGCATGGTTCCCACT-1	#1-M3	-1.46961
	p19_ng4_ATGCCTCCAGATCCTA-1	#1-B1	-1.97081
	p19_ng4_ATGCCTCGTACGGCAA-1	#1-B3	-1.78799
	p19_ng4_ATGCCTCGTACGTGAG-1	#1-B3	-1.85207
	p19_ng4_ATGCCTCGTGTGATGG-1	#1-B3	-1.4414
	p19_ng4_ATGCCTCGTTTCTTAC-1	#1-M3	-1.9189
	p19_ng4_ATGCCTCTCACATTGG-1	#1-B1	-1.74378
	p19_ng4_ATGCCTCTCACGGGCT-1	#1-B1	-2.37976
	p19_ng4_ATGCCTCTCGCAGTGC-1	#1-B1	-1.93834
	p19_ng4_ATGCCTCTCTGCTCTG-1	#1-M3	-2.03052
	p19_ng4_ATGCGATAGGAACTCG-1	#1-B2	-1.78779
	p19_ng4_ATGCGATAGTTCATCG-1	#1-B2	-2.13114
	p19_ng4_ATGCGATCACTGGACC-1	#1-P	-3.61576
	p19_ng4_ATGCGATCATATGGCT-1	#1-B2	-2.34799
	p19_ng4_ATGCGATTCATGGAGG-1	#1-B3	-2.04873
	p19_ng4_ATGCGATTCCTTCTTC-1	#1-B1	-2.20769
	p19_ng4_ATGCGATTCGTCGATA-1	#1-B1	-2.11632
	p19_ng4_ATGGAGGAGAGAGCGG-1	#1-B1	-2.21504
	p19_ng4_ATGGAGGAGGATATAC-1	#1-B1	-2.05004
	p19_ng4_ATGGAGGCACTCCTGT-1	#1-M1	-2.22397
	p19_ng4_ATGGAGGTCGCTAAAC-1	#1-M1	-2.2136
	p19_ng4_ATGGATCAGACGCATG-1	#1-B1	-2.35431
	p19_ng4_ATGGATCGTAGGCAAC-1	#1-B3	-1.92699
	p19_ng4_ATGGATCGTATTAAGG-1	#1-B1	-2.33399
	p19_ng4_ATGGATCTCACCGGGT-1	#1-M3	-1.25099
	p19_ng4_ATGGGAGAGCGAGTAC-1	#1-B3	-1.94632
	p19_ng4_ATGGGAGAGTAAACGT-1	#1-M3	-2.1488
	p19_ng4_ATGGGAGCAATTAGGA-1	#1-B1	-2.2028
	p19_ng4_ATGGGAGTCAGCGTCG-1	#1-B2	-2.20037
	p19_ng4_ATGGGAGTCGCTGTCT-1	#1-B2	-1.95166
	p19_ng4_ATGGGAGTCTTCGTGC-1	#1-B2	-2.06699
	p19_ng4_ATGGGTTAGGCGATAC-1	#1-B3	-2.39652
	p19_ng4_ATGGGTTCACGAGGAT-1	#1-M3	-1.94981
	p19_ng4_ATGGGTTCAGTAGTGG-1	#1-M1	-2.16067
	p19_ng4_ATGGGTTCAGTTGCGC-1	#1-B2	-1.8837
	p19_ng4_ATGGGTTGTCTATGAC-1	#1-M1	-2.02855
	p19_ng4_ATGGGTTTCACACCGG-1	#1-B1	-1.45016
	p19_ng4_ATGGTTGCAGAGTAAT-1	#1-B3	-1.7641
	p19_ng4_ATGGTTGCATTACGGT-1	#1-B1	-2.4474
	p19_ng4_ATGGTTGGTTCCAAAC-1	#1-M2	-2.41034
	p19_ng4_ATGGTTGTCATTTGTC-1	#1-B1	-2.27478
	p19_ng4_ATGGTTGTCTCTCGCA-1	#1-P	-2.75726
	p19_ng4_ATGTCCCAGAGGATGA-1	#1-P	-2.86171
	p19_ng4_ATGTCCCAGCCTGGAA-1	#1-B1	-2.32031
	p19_ng4_ATGTCCCAGGGTCTTT-1	#1-M1	-2.05765
	p19_ng4_ATGTCCCCAAGACGAC-1	#1-B1	-1.96935
	p19_ng4_ATGTCCCCAAGAGATT-1	#1-B1/2	-2.52158
	p19_ng4_ATGTCCCCATCGGAAG-1	#1-B2	-1.81183
	p19_ng4_ATGTCCCTCAATGCAC-1	#1-M2	-2.56045
	p19_ng4_ATGTCTTAGTCTGGTT-1	#1-M1	-2.2979
	p19_ng4_ATGTCTTGTTGCAAGG-1	#1-B1	-2.11056
	p19_ng4_ATGTCTTTCGGTATGT-1	#1-B3	-1.54408
	p19_ng4_ATTACCTAGGTCCCTG-1	#1-B1/2	-2.61721
	p19_ng4_ATTACCTGTATCGATC-1	#1-B2	-2.0967
	p19_ng4_ATTACCTGTTGGGTAG-1	#1-B2	-2.17477
	p19_ng4_ATTACCTTCATGCCAA-1	#1-B1/2	-2.54216
	p19_ng4_ATTACTCAGACTTCGT-1	#1-B2	-1.82334
	p19_ng4_ATTACTCAGTCTAGCT-1	#1-B1	-1.85237
	p19_ng4_ATTACTCCAGGTTCCG-1	#1-B3	-1.78416
	p19_ng4_ATTACTCCATCGCCTT-1	#1-M1	-2.31368
	p19_ng4_ATTACTCTCGATAACC-1	#1-B1	-1.66314
	p19_ng4_ATTATCCGTACTCGTA-1	#1-B2	-2.06417
	p19_ng4_ATTATCCGTTCCCACT-1	#1-M1	-2.10337
	p19_ng4_ATTATCCTCAAGTCTG-1	#1-B1	-2.17357
	p19_ng4_ATTATCCTCGCCCAGA-1	#1-B3	-1.85337
	p19_ng4_ATTCACTAGACGACTG-1	#1-B1	-2.04111
	p19_ng4_ATTCACTAGCGCCGTT-1	#1-M3	-1.41772
	p19_ng4_ATTCACTAGGATATAC-1	#1-P	-3.05205
	p19_ng4_ATTCACTCAGCAGAAC-1	#1-B2	-1.71151
	p19_ng4_ATTCAGGAGAGTGTTA-1	#1-B2	-2.35484
	p19_ng4_ATTCAGGAGCGTTCCG-1	#1-M2	-2.78582
	p19_ng4_ATTCAGGCACACGGTC-1	#1-B2	-2.21994
	p19_ng4_ATTCAGGGTCTGTTAG-1	#1-B4	-2.33355
	p19_ng4_ATTCAGGGTGCTGCAC-1	#1-B1/2	-2.28166
	p19_ng4_ATTCAGGTCCAACTAG-1	#1-B1	-2.37971
	p19_ng4_ATTCAGGTCCTCTAAT-1	#1-M2	-2.63584
	p19_ng4_ATTCATCAGACCAAAT-1	#1-B2	-1.7397
	p19_ng4_ATTCATCCACGACGCT-1	#1-M1	-2.38102
	p19_ng4_ATTCATCCAGTTAAAG-1	#1-B1	-2.35585
	p19_ng4_ATTCATCCATGAGATA-1	#1-P	-3.3488
	p19_ng4_ATTCATCCATGTGGCC-1	#1-B1	-2.3683
	p19_ng4_ATTCATCGTAGTCGTT-1	#1-B2	-2.41421
	p19_ng4_ATTCATCGTGGGAGAG-1	#1-B2	-1.8768
	p19_ng4_ATTCATCTCGCCTTTG-1	#1-B1	-1.98514
	p19_ng4_ATTCCATAGTAGACAT-1	#1-B1	-2.3355
	p19_ng4_ATTCCATCAGAACGCA-1	#1-B1/2	-2.75319
	p19_ng4_ATTCCATGTAACGGTG-1	#1-B2	-1.98282
	p19_ng4_ATTCCATGTGAGTAGC-1	#1-B2	-1.8105
	p19_ng4_ATTCCATTCAATCTCT-1	#1-B1	-2.04689
	p19_ng4_ATTCCATTCACACCCT-1	#1-B3	-2.46478
	p19_ng4_ATTCCATTCAGGTAAA-1	#1-B3	-2.02822
	p19_ng4_ATTCCATTCCACGTAA-1	#1-M1	-2.01023
	p19_ng4_ATTCCCGAGAAGATCT-1	#1-B2	-1.87286
	p19_ng4_ATTCCCGCATGACTTG-1	#1-M3	-2.13863
	p19_ng4_ATTCCCGGTCGAGCTC-1	#1-B2	-2.08866
	p19_ng4_ATTCCCGGTCTGCAAT-1	#1-B1	-1.92872
	p19_ng4_ATTCCCGGTTCTTGCC-1	#1-M3	-1.93013
	p19_ng4_ATTCCCGTCACAGAGG-1	#1-B2	-1.70942
	p19_ng4_ATTCCTAAGGCAGGGA-1	#1-M1	-2.44875
	p19_ng4_ATTCCTACATCCGAAT-1	#1-M2	-2.46983
	p19_ng4_ATTCCTAGTATCAAGA-1	#1-B2	-2.60969
	p19_ng4_ATTCCTAGTCCTTAAG-1	#1-B1	-1.86285
	p19_ng4_ATTCCTATCATCGCAA-1	#1-B1	-1.74808
	p19_ng4_ATTCCTATCGAGTCCG-1	#1-M1	-2.29196
	p19_ng4_ATTCGTTAGGGTACGT-1	#1-B1	-2.15569
	p19_ng4_ATTCGTTCAACTCATG-1	#1-M2	-2.63517
	p19_ng4_ATTCGTTTCCGCACTT-1	#1-M3	-2.00651
	p19_ng4_ATTCTACAGCTAATCC-1	#1-B1	-2.17939
	p19_ng4_ATTCTACCAGAGTCAG-1	#1-B1	-2.24239
	p19_ng4_ATTCTACGTCCAGCCA-1	#1-B1	-2.04628
	p19_ng4_ATTCTACGTTGCATCA-1	#1-M3	-2.07957
	p19_ng4_ATTCTACTCAGACCTA-1	#1-B1/2	-2.68058
	p19_ng4_ATTCTTGAGAACCCGA-1	#1-M2	-2.38374
	p19_ng4_ATTCTTGAGTAAACAC-1	#1-B2	-2.07855
	p19_ng4_ATTCTTGCAATTGCGT-1	#1-B1	-2.11365
	p19_ng4_ATTCTTGGTCGTGCCA-1	#1-B2	-1.63486
	p19_ng4_ATTCTTGTCCGATGCG-1	#1-B1	-2.08237
	p19_ng4_ATTGGGTAGCTCGGCT-1	#1-P	-3.20789
	p19_ng4_ATTGGGTCAGACGCTC-1	#1-M2	-2.53795
	p19_ng4_ATTGGGTTCAAGGCTT-1	#1-B1	-2.04325
	p19_ng4_ATTGTTCAGATGTTCC-1	#1-B1	-2.13984
	p19_ng4_ATTGTTCAGGCGCTTC-1	#1-B2	-1.87166
	p19_ng4_ATTGTTCAGTTTCAGC-1	#1-B1	-1.96362
	p19_ng4_ATTGTTCCACAATCTG-1	#1-B2	-1.9692
	p19_ng4_ATTGTTCCATCTCAAG-1	#1-B4	-2.14501
	p19_ng4_ATTTACCAGGCATCTT-1	#1-M2	-2.61686
	p19_ng4_ATTTACCAGGTGCCTC-1	#1-B1/2	-2.7323
	p19_ng4_ATTTACCCATCGAACT-1	#1-B2	-1.92701
	p19_ng4_ATTTCACCAATCCAGT-1	#1-B2	-2.20661
	p19_ng4_ATTTCACCATGACAAA-1	#1-B3	-1.99639
	p19_ng4_ATTTCACGTAAGCTCT-1	#1-B3	-2.07524
	p19_ng4_ATTTCACTCTAGGAAA-1	#1-B1	-2.50276
	p19_ng4_ATTTCTGCAATACCCA-1	#1-B2	-1.82533
	p19_ng4_ATTTCTGGTTTACTGG-1	#1-B2	-1.82055
	p19_ng4_CAAAGAAAGAGTGACC-1	#1-B2	-2.2938
	p19_ng4_CAAAGAAAGCCAAGCA-1	#1-B1	-1.99045
	p19_ng4_CAAAGAAAGCGTGTCC-1	#1-B1	-2.02683
	p19_ng4_CAAAGAAAGGAGTATT-1	#1-B4	-2.26027
	p19_ng4_CAAAGAAAGGTGCAGT-1	#1-B1	-2.1631
	p19_ng4_CAAAGAAAGTAGTCCT-1	#1-B2	-1.90249
	p19_ng4_CAAAGAACAAGTGGGT-1	#1-B2	-2.14047
	p19_ng4_CAAAGAACAGCAGTCC-1	#1-B2	-1.50305
	p19_ng4_CAAAGAACATAACTCG-1	#1-B1	-1.97797
	p19_ng4_CAAAGAATCTGAGATC-1	#1-B2	-2.25299
	p19_ng4_CAACAACAGAGTGACC-1	#1-B2	-1.83989
	p19_ng4_CAACAACAGCTCCCTT-1	#1-M3	-1.92239
	p19_ng4_CAACAACAGTTACTCG-1	#1-B2	-1.91676
	p19_ng4_CAACAACCAATACCCA-1	#1-B2	-1.98867
	p19_ng4_CAACAACTCTCCGATC-1	#1-B1	-2.41095
	p19_ng4_CAACAGTAGTGCACTT-1	#1-B1	-1.86437
	p19_ng4_CAACAGTCAAATCGTC-1	#1-B2	-2.31004
	p19_ng4_CAACAGTGTATCAAGA-1	#1-B3	-1.80715
	p19_ng4_CAACAGTTCATAGAGA-1	#1-P	-3.49756
	p19_ng4_CAACAGTTCCAACTAG-1	#1-B1	-2.0334
	p19_ng4_CAACCAAAGGCTAACG-1	#1-B1	-2.08214
	p19_ng4_CAACCAAAGGTCGCCT-1	#1-B2	-2.38033
	p19_ng4_CAACCAACACCGTACG-1	#1-B2	-1.87878
	p19_ng4_CAACCAACAGAGGACT-1	#1-B2	-1.90963
	p19_ng4_CAACCAACATTGACTG-1	#1-B1	-2.11702
	p19_ng4_CAACCAAGTCCAGCGT-1	#1-M1	-2.37173
	p19_ng4_CAACCAATCGCGGACT-1	#1-M1	-2.48316
	p19_ng4_CAACCTCCAAGCTGCC-1	#1-M3	-1.93395
	p19_ng4_CAACCTCCAGGAGGTT-1	#1-B1	-2.21043
	p19_ng4_CAACCTCGTTGTTGTG-1	#1-B1	-2.11924
	p19_ng4_CAACGATAGCATAGGC-1	#1-B2	-1.71728
	p19_ng4_CAACGATAGGCGTCCT-1	#1-M3	-2.03901
	p19_ng4_CAACGATAGGTAAGTT-1	#1-B3	-2.44717
	p19_ng4_CAACGATAGTTGTACC-1	#1-B2	-1.87788
	p19_ng4_CAACGATCAGCGTATT-1	#1-B2	-1.81533
	p19_ng4_CAACGATGTCTTCATT-1	#1-B1	-1.38374
	p19_ng4_CAACGATGTGGTGATG-1	#1-B3	-2.04341
	p19_ng4_CAACGATGTTCGGTTA-1	#1-B1	-2.14693
	p19_ng4_CAACGATTCCCATACC-1	#1-B2	-2.00855
	p19_ng4_CAACGATTCCGTGGTG-1	#1-B1	-2.16471
	p19_ng4_CAACGATTCGGTCTAA-1	#1-B1	-2.01123
	p19_ng4_CAACGATTCGTTCCTG-1	#1-B3	-1.75015
	p19_ng4_CAACGATTCTTGATTC-1	#1-B2	-2.03752
	p19_ng4_CAACGGCCAACGGGTA-1	#1-M3	-1.45316
	p19_ng4_CAACGGCCAAGATTGA-1	#1-B2	-1.64695
	p19_ng4_CAACGGCCACTGCATA-1	#1-B2	-1.99391
	p19_ng4_CAACGGCCATCGGTTA-1	#1-B1	-2.15472
	p19_ng4_CAAGACTAGGCCTGAA-1	#1-B2	-2.358
	p19_ng4_CAAGACTAGTCACTAC-1	#1-M1	-2.12868
	p19_ng4_CAAGACTAGTCGAAGC-1	#1-B1	-1.76078
	p19_ng4_CAAGACTCACGCGCTA-1	#1-B2	-1.83143
	p19_ng4_CAAGACTCATGAAAGT-1	#1-M3	-2.05874
	p19_ng4_CAAGACTGTACGGTTT-1	#1-B3	-2.19616
	p19_ng4_CAAGACTGTCATAACC-1	#1-B2	-1.80629
	p19_ng4_CAAGACTGTCGACTGC-1	#1-M1	-2.44252
	p19_ng4_CAAGACTGTCTTGCTC-1	#1-B2	-2.60716
	p19_ng4_CAAGACTTCGCTGATA-1	#1-B1	-1.79675
	p19_ng4_CAAGACTTCGTTTACT-1	#1-B1	-2.15584
	p19_ng4_CAAGAGGCAATGAACA-1	#1-B1	-1.91308
	p19_ng4_CAAGAGGCACATACGT-1	#1-M2	-2.50869
	p19_ng4_CAAGAGGCACGGATCC-1	#1-M1	-2.39667
	p19_ng4_CAAGAGGGTCTGCGCA-1	#1-B2	-2.30448
	p19_ng4_CAAGCTATCGTGCAGC-1	#1-M2	-2.57638
	p19_ng4_CAAGGGAAGCAGCACA-1	#1-B2	-2.49951
	p19_ng4_CAAGGGACATGACGAG-1	#1-B3	-2.00849
	p19_ng4_CAAGGGAGTGCATTAC-1	#1-B2	-2.36177
	p19_ng4_CAAGGGATCTAAGAAG-1	#1-M3	-1.76317
	p19_ng4_CAATACGGTAGTGTGG-1	#1-B2	-1.90465
	p19_ng4_CAATACGGTATCGAGG-1	#1-M1	-2.37952
	p19_ng4_CAATACGGTTCCATTT-1	#1-B2	-1.43483
	p19_ng4_CAATACGGTTGACTAC-1	#1-B2	-1.65214
	p19_ng4_CAATACGTCGGCACTG-1	#1-B2	-1.97694
	p19_ng4_CAATCGAAGAAACACT-1	#1-M3	-2.37441
	p19_ng4_CAATCGAAGAGCACTG-1	#1-B2	-2.22097
	p19_ng4_CAATCGAAGGTGTGAC-1	#1-B1/2	-2.35386
	p19_ng4_CAATCGAAGTGACACG-1	#1-B3	-1.91805
	p19_ng4_CAATCGAGTACTGGGA-1	#1-B3	-1.8598
	p19_ng4_CAATCGATCAGACCTA-1	#1-M1	-2.08163
	p19_ng4_CAATCGATCTTGCGCT-1	#1-M1	-2.05864
	p19_ng4_CAATGACAGCGCTTCG-1	#1-B2	-2.21567
	p19_ng4_CAATGACAGCGTGTCC-1	#1-B2	-2.16621
	p19_ng4_CAATGACAGGTCTGGA-1	#1-M2	-2.332
	p19_ng4_CAATGACCAGACACCC-1	#1-B3	-1.95939
	p19_ng4_CAATGACGTACGACTT-1	#1-M2	-2.12842
	p19_ng4_CAATGACTCGAGCTGC-1	#1-B2	-1.98905
	p19_ng4_CAATGACTCTCGGCTT-1	#1-B2	-2.08701
	p19_ng4_CAATTTCAGAGGTCGT-1	#1-B2	-1.89481
	p19_ng4_CAATTTCCATTGGGAG-1	#1-B2	-1.67269
	p19_ng4_CAATTTCGTCACCGAC-1	#1-M2	-2.56199
	p19_ng4_CAATTTCGTTCAAGTC-1	#1-B1	-2.20903
	p19_ng4_CAATTTCGTTCATCTT-1	#1-M1	-1.9938
	p19_ng4_CAATTTCTCTCGTCGT-1	#1-B2	-2.34439
	p19_ng4_CACAACAAGAGCAACC-1	#1-M3	-1.55513
	p19_ng4_CACAACAAGTCGAGGT-1	#1-B2	-1.85778
	p19_ng4_CACAACAAGTGAGTTA-1	#1-B1	-1.99266
	p19_ng4_CACAACAAGTTCCGTA-1	#1-B2	-2.06115
	p19_ng4_CACAACAGTGGCTACC-1	#1-B1/2	-2.72615
	p19_ng4_CACAACATCTGGTGGC-1	#1-B1	-2.17996
	p19_ng4_CACAACATCTTCGACC-1	#1-M3	-1.28208
	p19_ng4_CACACAACAATACGCT-1	#1-B4	-2.6704
	p19_ng4_CACACAACACGACCTG-1	#1-M2	-2.52726
	p19_ng4_CACACAAGTGTGGACA-1	#1-B2	-1.87018
	p19_ng4_CACACAATCCATTCAT-1	#1-B4	-2.86715
	p19_ng4_CACACAATCTGCGAGC-1	#1-P	-2.77424
	p19_ng4_CACAGATAGACTCCGC-1	#1-B1	-2.22787
	p19_ng4_CACAGATAGACTTCAC-1	#1-B1	-1.91286
	p19_ng4_CACAGATAGTCGAAAT-1	#1-B1	-2.40226
	p19_ng4_CACAGATGTATGTCCA-1	#1-B2	-1.98244
	p19_ng4_CACAGATGTTAAGCAA-1	#1-B1	-2.45786
	p19_ng4_CACAGGCAGTATAGAC-1	#1-B2	-2.08378
	p19_ng4_CACAGGCCAATGAAAC-1	#1-B2	-2.1529
	p19_ng4_CACAGGCCACTCCCTA-1	#1-M1	-2.20328
	p19_ng4_CACAGGCCATAAGATG-1	#1-B2	-1.99232
	p19_ng4_CACAGGCCATTGCAAC-1	#1-B1	-2.0462
	p19_ng4_CACAGGCGTCACCGCA-1	#1-B1	-2.35773
	p19_ng4_CACAGGCGTTCAAGTC-1	#1-B2	-2.0628
	p19_ng4_CACAGGCTCCGCCTAT-1	#1-B4	-3.37027
	p19_ng4_CACATGAAGGCTTCCG-1	#1-B4	-2.39686
	p19_ng4_CACATGACAAGGTCTT-1	#1-B2	-2.14311
	p19_ng4_CACATGAGTAGACGGT-1	#1-B1	-1.94856
	p19_ng4_CACATGATCCGCATAA-1	#1-M1	-2.23619
	p19_ng4_CACATGATCTACGCGG-1	#1-B1	-2.30581
	p19_ng4_CACCAAATCCTCGATC-1	#1-B1	-1.98193
	p19_ng4_CACCAAATCTAGGAAA-1	#1-M1	-2.61434
	p19_ng4_CACCGTTAGCGGGTAT-1	#1-B1	-2.43255
	p19_ng4_CACCGTTAGTCTGCGC-1	#1-B2	-2.06072
	p19_ng4_CACCGTTAGTGCCAGA-1	#1-B1	-2.14036
	p19_ng4_CACCGTTGTTCAGGTT-1	#1-B1	-1.88808
	p19_ng4_CACCGTTGTTCCGCTT-1	#1-B3	-1.89089
	p19_ng4_CACGAATAGACCTCCG-1	#1-M1	-2.23361
	p19_ng4_CACGAATAGAGCAGCT-1	#1-B2	-2.3486
	p19_ng4_CACGAATCAGAATGTA-1	#1-B2	-1.91937
	p19_ng4_CACGAATGTCCCTAAA-1	#1-B1/2	-2.38014
	p19_ng4_CACGAATTCCGTATGA-1	#1-B2	-1.87024
	p19_ng4_CACGAATTCGAGGCAA-1	#1-B1	-1.80016
	p19_ng4_CACGGGTAGAGCTTTC-1	#1-B3	-2.24195
	p19_ng4_CACGGGTCAATCCTAG-1	#1-P	-3.39051
	p19_ng4_CACGGGTCACGCTTAA-1	#1-B2	-1.84853
	p19_ng4_CACGTGGAGAGGCGTT-1	#1-B2	-1.91311
	p19_ng4_CACGTGGCATTAAGCC-1	#1-B1/2	-2.64574
	p19_ng4_CACGTGGGTACTTGTG-1	#1-B1	-2.00358
	p19_ng4_CACGTGGGTGAGTAGC-1	#1-B2	-2.42141
	p19_ng4_CACGTGGGTTCGGTAT-1	#1-B1	-2.00533
	p19_ng4_CACGTGGTCGGAGATG-1	#1-B2	-1.87363
	p19_ng4_CACGTTCAGAAACTGT-1	#1-B2	-2.13506
	p19_ng4_CACGTTCAGGTTGACG-1	#1-B1	-2.08262
	p19_ng4_CACGTTCCAAAGTGTA-1	#1-M2	-2.68221
	p19_ng4_CACGTTCCAGGGACTA-1	#1-B1	-1.80285
	p19_ng4_CACGTTCCATGTGTCA-1	#1-B4	-2.67469
	p19_ng4_CACTAAGAGGCTGTAG-1	#1-B2	-1.65861
	p19_ng4_CACTAAGCACAAAGCG-1	#1-B2	-1.93005
	p19_ng4_CACTAAGGTCAACCAT-1	#1-B2	-2.2509
	p19_ng4_CACTAAGTCACCTCTG-1	#1-B2	-1.69393
	p19_ng4_CACTGAAAGCTAGATA-1	#1-B1	-1.72071
	p19_ng4_CACTGAACAGCGTTGC-1	#1-B1	-2.05934
	p19_ng4_CACTGAAGTACAGTCT-1	#1-B1/2	-2.60151
	p19_ng4_CACTGAAGTATCACGT-1	#1-B3	-1.77643
	p19_ng4_CACTGAAGTGTCGCTG-1	#1-B1	-1.80017
	p19_ng4_CACTGAATCAACTACG-1	#1-B1	-2.44663
	p19_ng4_CACTGGGAGCGTTCAT-1	#1-B1	-2.30489
	p19_ng4_CACTGGGAGGAGTCTG-1	#1-B4	-2.34945
	p19_ng4_CACTGGGGTTGCAAGG-1	#1-B3	-1.96906
	p19_ng4_CACTGGGTCACGAACT-1	#1-B2	-1.94651
	p19_ng4_CACTGTCAGAAGCTCG-1	#1-M2	-2.34726
	p19_ng4_CACTGTCCAATGAGCG-1	#1-M2	-2.6048
	p19_ng4_CACTGTCGTAACCCGC-1	#1-M1	-2.69322
	p19_ng4_CACTGTCGTAGGCTCC-1	#1-M3	-2.20898
	p19_ng4_CACTGTCGTTGGTACT-1	#1-B2	-2.02897
	p19_ng4_CACTGTCTCAGTGGGA-1	#1-B1	-2.12016
	p19_ng4_CACTGTCTCTTCGGTC-1	#1-B1	-2.41672
	p19_ng4_CACTTCGAGGCCTTCG-1	#1-M3	-1.97415
	p19_ng4_CACTTCGCATGTGGCC-1	#1-B2	-1.72711
	p19_ng4_CACTTCGGTCAACACT-1	#1-B1	-2.30475
	p19_ng4_CACTTCGTCGTTCAGA-1	#1-B1	-1.9995
	p19_ng4_CACTTCGTCTTTGCTA-1	#1-B2	-1.92084
	p19_ng4_CAGAGCCAGAGTCAAT-1	#1-B1	-2.58595
	p19_ng4_CAGAGCCCATTGGGAG-1	#1-M2	-2.10233
	p19_ng4_CAGAGCCGTGCGTTTA-1	#1-M1	-2.62406
	p19_ng4_CAGAGCCTCACTGGGC-1	#1-M2	-2.15491
	p19_ng4_CAGAGCCTCAGAACCT-1	#1-B1	-2.58161
	p19_ng4_CAGAGCCTCTGCTGAA-1	#1-B1	-2.14926
	p19_ng4_CAGAGCCTCTTCTTCC-1	#1-M1	-2.26468
	p19_ng4_CAGATACAGGAGGCAG-1	#1-B2	-1.92093
	p19_ng4_CAGATACAGTCTTCGA-1	#1-B1	-2.23206
	p19_ng4_CAGATACAGTGGTTCT-1	#1-M3	-1.89668
	p19_ng4_CAGATACCAGCCGGTT-1	#1-B1	-1.99079
	p19_ng4_CAGATACGTAACGGTG-1	#1-B1	-2.09526
	p19_ng4_CAGATACGTAAGTTGA-1	#1-M1	-2.37479
	p19_ng4_CAGATACTCCAAATGC-1	#1-M1	-2.49005
	p19_ng4_CAGATACTCCATCAGA-1	#1-B2	-2.25692
	p19_ng4_CAGATACTCTCAGAAC-1	#1-B1	-1.6549
	p19_ng4_CAGATCACATAGATGA-1	#1-B2	-2.23176
	p19_ng4_CAGATCAGTACCGCGT-1	#1-B1	-2.25751
	p19_ng4_CAGATCAGTAGCCCTG-1	#1-B1	-2.22871
	p19_ng4_CAGATCAGTTAAGCAA-1	#1-M1	-2.28851
	p19_ng4_CAGATCATCAAAGGAT-1	#1-B2	-2.01347
	p19_ng4_CAGATCATCGCCTTTG-1	#1-B2	-1.70169
	p19_ng4_CAGATTGAGGTCATTC-1	#1-B1/2	-2.59629
	p19_ng4_CAGATTGAGTAAACAC-1	#1-B1/2	-2.2094
	p19_ng4_CAGATTGCAACAAAGT-1	#1-B1	-1.90522
	p19_ng4_CAGATTGCAAGTGGTG-1	#1-M2	-2.52339
	p19_ng4_CAGATTGCAGTCGCTG-1	#1-B1/2	-2.45669
	p19_ng4_CAGATTGGTACACTCA-1	#1-B3	-2.48915
	p19_ng4_CAGATTGGTGTTAACC-1	#1-B1	-2.23142
	p19_ng4_CAGATTGGTTGGGAAC-1	#1-B1	-1.75442
	p19_ng4_CAGATTGTCGTTGTTT-1	#1-B1/2	-2.49121
	p19_ng4_CAGATTGTCTGACCCT-1	#1-B1	-1.68746
	p19_ng4_CAGCAATAGGTTGAGC-1	#1-B1	-1.87828
	p19_ng4_CAGCAATCAAGTGCAG-1	#1-P	-3.40357
	p19_ng4_CAGCAATCATCTCAAG-1	#1-B1	-1.76181
	p19_ng4_CAGCAATGTTGCTCGG-1	#1-B2	-1.96842
	p19_ng4_CAGCACGAGACAACTA-1	#1-B1	-2.01492
	p19_ng4_CAGCACGAGAGGCGGA-1	#1-B2	-2.10106
	p19_ng4_CAGCACGAGGGTGGGA-1	#1-B1	-1.8145
	p19_ng4_CAGCACGCACAAAGCG-1	#1-B3	-1.67554
	p19_ng4_CAGCACGCACATACTG-1	#1-B2	-1.98224
	p19_ng4_CAGCACGCATAGATCC-1	#1-B1	-1.66997
	p19_ng4_CAGCACGTCATTGTGG-1	#1-B3	-1.56573
	p19_ng4_CAGCACGTCGAACTCA-1	#1-B2	-2.09043
	p19_ng4_CAGCAGCAGGAACTAT-1	#1-B1	-1.75013
	p19_ng4_CAGCAGCCAAGCCATT-1	#1-B2	-1.9304
	p19_ng4_CAGCAGCGTCTGCAAT-1	#1-M2	-2.50731
	p19_ng4_CAGCAGCGTTGCGTAT-1	#1-B2	-2.23982
	p19_ng4_CAGCAGCTCCCGTTGT-1	#1-B3	-1.83216
	p19_ng4_CAGCCAGAGAAGCGGG-1	#1-B3	-1.87207
	p19_ng4_CAGCCAGCAGCATACT-1	#1-B1	-2.30989
	p19_ng4_CAGCCAGGTACGAAAT-1	#1-M3	-2.4671
	p19_ng4_CAGCCAGGTCATGGCC-1	#1-B1	-1.92032
	p19_ng4_CAGCCAGGTGCAGGAT-1	#1-B1	-1.70528
	p19_ng4_CAGCCAGTCACTACGA-1	#1-B1/2	-2.45754
	p19_ng4_CAGCCAGTCGTGGGTC-1	#1-M3	-1.80591
	p19_ng4_CAGCGTGAGCACTCTA-1	#1-B2	-1.59513
	p19_ng4_CAGCGTGAGCTCTGTA-1	#1-B1	-2.48433
	p19_ng4_CAGCGTGAGGGATCGT-1	#1-B3	-1.96379
	p19_ng4_CAGCGTGCACATGGTT-1	#1-B2	-2.1292
	p19_ng4_CAGCGTGCACCCTAAA-1	#1-B2	-2.04496
	p19_ng4_CAGCGTGGTACGTGAG-1	#1-B3	-1.58255
	p19_ng4_CAGCGTGGTTACACAC-1	#1-B2	-1.87773
	p19_ng4_CAGCGTGGTTGCGGCT-1	#1-B2	-1.73384
	p19_ng4_CAGCGTGTCAAACCTG-1	#1-B1	-2.32313
	p19_ng4_CAGCGTGTCAGTGATC-1	#1-B1	-2.18133
	p19_ng4_CAGCGTGTCCAAGCTA-1	#1-B1	-2.5588
	p19_ng4_CAGCGTGTCCTGTTAT-1	#1-B1	-2.13077
	p19_ng4_CAGCGTGTCTTAATCC-1	#1-B2	-1.78781
	p19_ng4_CAGGCCAAGCCTAGGA-1	#1-B1	-1.77492
	p19_ng4_CAGGCCAAGGAATGTT-1	#1-B1	-2.40605
	p19_ng4_CAGGCCACAAGCACCC-1	#1-B1	-1.93979
	p19_ng4_CAGGCCACACGGGCTT-1	#1-M2	-2.4211
	p19_ng4_CAGGCCAGTAGGCTGA-1	#1-B3	-1.97987
	p19_ng4_CAGGCCAGTCCGGATC-1	#1-B1	-2.4367
	p19_ng4_CAGGCCAGTGCCGGTT-1	#1-B2	-2.17563
	p19_ng4_CAGGCCATCCCAGCGA-1	#1-B1	-2.18451
	p19_ng4_CAGGCCATCCCGTAAA-1	#1-B2	-2.05303
	p19_ng4_CAGGCCATCTGACGCG-1	#1-M1	-2.43359
	p19_ng4_CAGGGCTCAACGGCTC-1	#1-M2	-2.60866
	p19_ng4_CAGGGCTTCAATCCGA-1	#1-M2	-2.54149
	p19_ng4_CAGGGCTTCATATGGC-1	#1-B2	-2.29761
	p19_ng4_CAGGGCTTCATCAGTG-1	#1-B2	-1.4619
	p19_ng4_CAGGGCTTCTTACGGA-1	#1-P	-2.98499
	p19_ng4_CAGGTATGTATGTCTG-1	#1-B1	-2.35868
	p19_ng4_CAGGTATTCGAAGGAC-1	#1-B1	-2.18439
	p19_ng4_CAGTGCGAGACCATAA-1	#1-B1	-2.01753
	p19_ng4_CAGTGCGCACGAGGTA-1	#1-B3	-1.95751
	p19_ng4_CAGTGCGCAGGACGAT-1	#1-B2	-2.24297
	p19_ng4_CAGTGCGCATGGGTCC-1	#1-B3	-1.7882
	p19_ng4_CAGTGCGTCCACGTGG-1	#1-M1	-2.19536
	p19_ng4_CAGTTAGCAACTAGAA-1	#1-B2	-2.30518
	p19_ng4_CAGTTAGCAAGCTGCC-1	#1-B2	-2.28932
	p19_ng4_CAGTTAGGTACAACGG-1	#1-B1	-2.48527
	p19_ng4_CAGTTAGGTGGATCGA-1	#1-B2	-2.30178
	p19_ng4_CAGTTAGTCCTAAGTG-1	#1-M2	-2.62113
	p19_ng4_CAGTTAGTCTGCCTCA-1	#1-P	-3.328
	p19_ng4_CAGTTCCAGGCTCAAG-1	#1-B1	-2.34556
	p19_ng4_CAGTTCCAGGCTTAGG-1	#1-B1	-2.5074
	p19_ng4_CAGTTCCAGGGTGAGG-1	#1-B3	-1.91384
	p19_ng4_CAGTTCCCAGTCTGGC-1	#1-B1	-1.69428
	p19_ng4_CAGTTCCGTCAGGCAA-1	#1-B2	-1.39918
	p19_ng4_CAGTTCCGTGGTCTGC-1	#1-M2	-2.3165
	p19_ng4_CAGTTCCTCGGCATTA-1	#1-B1	-2.1758
	p19_ng4_CATAAGCAGGAGTACC-1	#1-B1	-2.18448
	p19_ng4_CATAAGCGTCGTAATC-1	#1-M2	-2.54852
	p19_ng4_CATAAGCTCAAACCTG-1	#1-B1	-2.30717
	p19_ng4_CATACAGCAATAGAGT-1	#1-B2	-2.23698
	p19_ng4_CATACAGCAGTAACGG-1	#1-B2	-1.81284
	p19_ng4_CATACAGCATCATGAC-1	#1-B1	-2.38934
	p19_ng4_CATACAGCATGGCTAT-1	#1-M2	-2.39314
	p19_ng4_CATACAGTCAGGACGA-1	#1-P	-3.58625
	p19_ng4_CATACAGTCGCCTAGG-1	#1-M3	-1.74414
	p19_ng4_CATACAGTCTGCATAG-1	#1-M3	-2.30497
	p19_ng4_CATACCCAGCTCACTA-1	#1-B1	-2.37103
	p19_ng4_CATACCCAGGATGAGA-1	#1-B1	-2.43337
	p19_ng4_CATACCCAGGGAGGAC-1	#1-M2	-2.49515
	p19_ng4_CATACCCCACAAGCCC-1	#1-B2	-1.72324
	p19_ng4_CATACCCCATGTGTCA-1	#1-B2	-1.55764
	p19_ng4_CATACCCGTAAGACCG-1	#1-M1	-2.33258
	p19_ng4_CATACCCGTCTTACTT-1	#1-M2	-2.41558
	p19_ng4_CATACCCGTTACAGCT-1	#1-P	-3.44184
	p19_ng4_CATACCCTCGACATAC-1	#1-B2	-1.79956
	p19_ng4_CATACCCTCTCGCAGG-1	#1-B4	-2.33574
	p19_ng4_CATACTTAGTATTAGG-1	#1-M3	-1.33823
	p19_ng4_CATACTTGTACACGCC-1	#1-B1	-2.04103
	p19_ng4_CATACTTGTACGATCT-1	#1-B2	-1.65492
	p19_ng4_CATACTTGTCATACCA-1	#1-B1	-2.3332
	p19_ng4_CATACTTTCCTAACAG-1	#1-B1	-1.6466
	p19_ng4_CATACTTTCGATCCCT-1	#1-B3	-1.88325
	p19_ng4_CATAGACAGAAGGGAT-1	#1-B1	-2.26642
	p19_ng4_CATAGACAGAAGTATC-1	#1-P	-3.52504
	p19_ng4_CATAGACGTAAGACCG-1	#1-M2	-2.22476
	p19_ng4_CATAGACGTGATCGTT-1	#1-B1	-2.43595
	p19_ng4_CATAGACTCACAGTGT-1	#1-B1	-1.67211
	p19_ng4_CATAGACTCCATCTCG-1	#1-M2	-2.37913
	p19_ng4_CATCAAGAGAGTCAAT-1	#1-P	-3.1851
	p19_ng4_CATCAAGAGGAGAGTA-1	#1-B1	-1.56887
	p19_ng4_CATCAAGAGTCAACAA-1	#1-B4	-2.68825
	p19_ng4_CATCAAGCACAATCTG-1	#1-B2	-1.7714
	p19_ng4_CATCAAGTCACAATGC-1	#1-B1	-2.16491
	p19_ng4_CATCAAGTCCTGGCTT-1	#1-P	-3.14299
	p19_ng4_CATCCACAGAAGATCT-1	#1-P	-2.90835
	p19_ng4_CATCCACAGATCCAAA-1	#1-B3	-1.95942
	p19_ng4_CATCCACAGCACACCC-1	#1-P	-4.07278
	p19_ng4_CATCCACGTCGCACAC-1	#1-B2	-1.59468
	p19_ng4_CATCCCAAGAGCATCG-1	#1-B2	-1.87005
	p19_ng4_CATCCCACAAGTGCTT-1	#1-B3	-1.56169
	p19_ng4_CATCCCACACCGTGGT-1	#1-M2	-2.42073
	p19_ng4_CATCCCACAGGACAGT-1	#1-M2	-2.72955
	p19_ng4_CATCCCACATCAGCAT-1	#1-B1	-1.60549
	p19_ng4_CATCCCATCGCTTAAG-1	#1-B3	-1.97459
	p19_ng4_CATCCGTAGCAGCCTC-1	#1-B2	-2.02465
	p19_ng4_CATCCGTCACCCTGTT-1	#1-P	-3.07524
	p19_ng4_CATCCGTCAGATTAAG-1	#1-M1	-2.15319
	p19_ng4_CATCCGTGTGCAATGG-1	#1-M3	-2.31955
	p19_ng4_CATCCGTGTTGCCAAT-1	#1-M1	-2.58395
	p19_ng4_CATCCGTTCGACATAC-1	#1-B1	-2.05489
	p19_ng4_CATCGCTAGAAGCGCT-1	#1-B1	-2.10812
	p19_ng4_CATCGCTAGAGAGCCT-1	#1-M3	-1.88696
	p19_ng4_CATCGCTTCCGTATGA-1	#1-B2	-1.6311
	p19_ng4_CATCGGGAGGACAACC-1	#1-B1	-1.94484
	p19_ng4_CATCGGGGTCAAGTTC-1	#1-B2	-2.27369
	p19_ng4_CATCGGGGTCACAGTT-1	#1-B3	-1.8794
	p19_ng4_CATCGTCAGCGTTCCG-1	#1-B3	-1.73991
	p19_ng4_CATCGTCCATCGTGCG-1	#1-B1	-2.4092
	p19_ng4_CATCGTCGTACCCACG-1	#1-B2	-1.91633
	p19_ng4_CATCGTCTCCAATCTT-1	#1-B1	-1.99472
	p19_ng4_CATCGTCTCGAGTCCG-1	#1-B1	-2.22339
	p19_ng4_CATCGTCTCTGCACCT-1	#1-B2	-2.01847
	p19_ng4_CATGAGTAGACCACGA-1	#1-B4	-2.21592
	p19_ng4_CATGAGTAGGCTGGAT-1	#1-B2	-1.38998
	p19_ng4_CATGAGTAGTCAATCC-1	#1-B1	-2.27258
	p19_ng4_CATGAGTCAATGCTCA-1	#1-B1	-2.03565
	p19_ng4_CATGAGTGTATCGCTA-1	#1-B1	-2.16915
	p19_ng4_CATGAGTTCGTGACTA-1	#1-B2	-1.56562
	p19_ng4_CATGAGTTCTGACCCT-1	#1-B4	-2.37055
	p19_ng4_CATGCAACAAAGGCGT-1	#1-B1	-1.74438
	p19_ng4_CATGCAACAAGCCATT-1	#1-M2	-2.46787
	p19_ng4_CATGCAAGTAATCAAG-1	#1-P	-3.17887
	p19_ng4_CATGCAAGTCGCGTCA-1	#1-M1	-2.45552
	p19_ng4_CATGCAAGTGGACCAA-1	#1-B1	-2.29596
	p19_ng4_CATGCCTAGCTGACAG-1	#1-B1	-1.59093
	p19_ng4_CATGCCTAGGTAAGTT-1	#1-B3	-2.668
	p19_ng4_CATGCCTAGGTAGCAC-1	#1-B2	-1.93116
	p19_ng4_CATGCCTAGTCTTGGT-1	#1-B2	-1.95646
	p19_ng4_CATGCCTCAGGCTACC-1	#1-B1	-2.04216
	p19_ng4_CATGCCTCATGAGGGT-1	#1-B2	-1.9906
	p19_ng4_CATGCCTGTCAGGTGA-1	#1-B4	-2.48585
	p19_ng4_CATGCCTGTTAGGGAC-1	#1-M3	-1.79309
	p19_ng4_CATGCCTTCGCACGGT-1	#1-B1	-2.58009
	p19_ng4_CATGCGGCAAAGGATT-1	#1-M1	-2.16092
	p19_ng4_CATGCGGCAAATGAGT-1	#1-B1	-1.9475
	p19_ng4_CATGCGGCACAGTCCG-1	#1-B2	-2.39027
	p19_ng4_CATGCGGCATGTTCGA-1	#1-B1	-1.98302
	p19_ng4_CATGCGGGTAGTAAGT-1	#1-B1	-2.28886
	p19_ng4_CATGCTCCAACAACAA-1	#1-B2	-2.25962
	p19_ng4_CATGCTCCATAATCCG-1	#1-M1	-2.02891
	p19_ng4_CATGCTCGTAGACAGC-1	#1-M3	-1.81833
	p19_ng4_CATGCTCTCCACTTTA-1	#1-B1	-1.87212
	p19_ng4_CATGGATAGTTGGACG-1	#1-B1	-1.88623
	p19_ng4_CATGGATCAAACCGGA-1	#1-M1	-2.19775
	p19_ng4_CATGGATGTAACGGTG-1	#1-B3	-1.66307
	p19_ng4_CATGGATGTTGCTTGA-1	#1-M1	-2.64171
	p19_ng4_CATGGATGTTGGCCTG-1	#1-B3	-1.78217
	p19_ng4_CATGGATTCCCAACTC-1	#1-P	-2.62233
	p19_ng4_CATGGTAAGATTGGGC-1	#1-B3	-1.81804
	p19_ng4_CATGGTAAGCTCCACG-1	#1-B1	-1.98935
	p19_ng4_CATGGTAAGGGTCTTT-1	#1-B2	-2.0159
	p19_ng4_CATGGTAAGGTTCTTG-1	#1-B2	-1.97662
	p19_ng4_CATGGTACAAATCCCA-1	#1-P	-2.80756
	p19_ng4_CATGGTACAATCTAGC-1	#1-M2	-2.18997
	p19_ng4_CATGGTACAGCTACCG-1	#1-B4	-2.90735
	p19_ng4_CATGGTACAGTCAACT-1	#1-P	-2.77608
	p19_ng4_CATGGTATCCCGAACG-1	#1-B1	-2.22805
	p19_ng4_CATTCATCACTACAGT-1	#1-M1	-2.41504
	p19_ng4_CATTCATGTCTGCAAT-1	#1-B1	-2.38726
	p19_ng4_CATTCCGAGCTTGTGT-1	#1-M1	-2.16001
	p19_ng4_CATTCCGCAACGGCTC-1	#1-M1	-2.28581
	p19_ng4_CATTCCGCATCGATGT-1	#1-B3	-1.87789
	p19_ng4_CATTCCGGTCATAACC-1	#1-B2	-1.761
	p19_ng4_CATTCCGGTTTGACAC-1	#1-M3	-1.66534
	p19_ng4_CATTCTAAGAGCCGAT-1	#1-M1	-1.31599
	p19_ng4_CATTCTATCTGGTCAA-1	#1-P	-2.64861
	p19_ng4_CATTGAGCAGTCGCTG-1	#1-M2	-2.20492
	p19_ng4_CATTGAGTCAGAGCAG-1	#1-B2	-1.91137
	p19_ng4_CATTGAGTCGCTCTAC-1	#1-B2	-1.90714
	p19_ng4_CATTGCCAGCGCATCC-1	#1-M1	-2.30443
	p19_ng4_CATTGCCCAAGCCATT-1	#1-B1	-2.37269
	p19_ng4_CATTGCCGTCGCCTAG-1	#1-B1	-2.33084
	p19_ng4_CATTGCCGTGAAGCGT-1	#1-M3	-2.18221
	p19_ng4_CATTGCCGTTGTTTGG-1	#1-M1	-2.08972
	p19_ng4_CATTGTTCAACTGGTT-1	#1-B2	-2.53629
	p19_ng4_CATTGTTCAAGTGGCA-1	#1-B1	-2.41416
	p19_ng4_CATTGTTCACTTTATC-1	#1-B2	-2.11788
	p19_ng4_CATTGTTGTACCAATC-1	#1-M1	-1.92713
	p19_ng4_CATTGTTGTACGTGTT-1	#1-B2	-1.97019
	p19_ng4_CATTGTTGTGTGAGCA-1	#1-B1	-2.29644
	p19_ng4_CATTGTTTCTGGTTGA-1	#1-B2	-2.2464
	p19_ng4_CATTTCACACTCACTC-1	#1-B1	-2.03252
	p19_ng4_CATTTCACACTTGAGT-1	#1-B1	-1.87366
	p19_ng4_CATTTCACAGAGTGTG-1	#1-B1	-2.4358
	p19_ng4_CATTTCACAGTCAACT-1	#1-B2	-2.31039
	p19_ng4_CATTTCATCCCGTAAA-1	#1-B1/2	-2.64049
	p19_ng4_CATTTCATCCTTCTAA-1	#1-B2	-2.02766
	p19_ng4_CCAAGCGAGGAGTATT-1	#1-P	-3.41176
	p19_ng4_CCAAGCGAGGTCACCC-1	#1-B4	-2.10311
	p19_ng4_CCAAGCGCATGAGGGT-1	#1-M2	-2.56447
	p19_ng4_CCAAGCGGTACGATCT-1	#1-B1	-1.78395
	p19_ng4_CCAAGCGGTAGAAACT-1	#1-B3	-1.61841
	p19_ng4_CCAAGCGGTAGGACCA-1	#1-B3	-1.77724
	p19_ng4_CCAATGAAGAATCCCT-1	#1-B1	-1.86681
	p19_ng4_CCAATGAAGCTTCTAG-1	#1-B2	-1.93017
	p19_ng4_CCAATGACAGTAACAA-1	#1-B2	-2.34073
	p19_ng4_CCAATTTAGCACTCAT-1	#1-B2	-2.10853
	p19_ng4_CCAATTTAGCATTGTC-1	#1-B2	-2.00531
	p19_ng4_CCAATTTAGTGATAAC-1	#1-B1/2	-2.66709
	p19_ng4_CCAATTTCAAATGATG-1	#1-M1	-2.50136
	p19_ng4_CCAATTTCACCCAATA-1	#1-B2	-1.54014
	p19_ng4_CCAATTTCAGTCGAGA-1	#1-B2	-1.61797
	p19_ng4_CCAATTTCATTGAAAG-1	#1-B1	-2.32272
	p19_ng4_CCACAAAGTAACTAAG-1	#1-B1/2	-2.25277
	p19_ng4_CCACAAATCAATGCAC-1	#1-M3	-1.6069
	p19_ng4_CCACAAATCATGTCTT-1	#1-B1	-1.71747
	p19_ng4_CCACAAATCATTCGTT-1	#1-M2	-2.39109
	p19_ng4_CCACACTAGTGTTGTC-1	#1-B1	-2.30343
	p19_ng4_CCACACTCAAGAATGT-1	#1-B3	-1.83526
	p19_ng4_CCACACTCACCAAAGG-1	#1-B2	-2.33247
	p19_ng4_CCACACTCACTTCAGA-1	#1-B1	-1.89719
	p19_ng4_CCACACTGTATCGTTG-1	#1-B2	-2.13899
	p19_ng4_CCACACTGTCCGTACG-1	#1-B2	-2.02066
	p19_ng4_CCACACTTCGGTTCAA-1	#1-M1	-2.52047
	p19_ng4_CCACCATCAAGGATGC-1	#1-B1/2	-2.3135
	p19_ng4_CCACCATCACCATAAC-1	#1-B2	-1.91981
	p19_ng4_CCACCATGTCAGGCAA-1	#1-M1	-2.28174
	p19_ng4_CCACCATGTCGACTGC-1	#1-M2	-2.4605
	p19_ng4_CCACCATTCATAAGGA-1	#1-M2	-2.53167
	p19_ng4_CCACCATTCTCAACCC-1	#1-B1	-1.65624
	p19_ng4_CCACGAGAGCATCCTA-1	#1-M2	-2.62886
	p19_ng4_CCACGAGAGTTTGTCG-1	#1-B2	-2.55227
	p19_ng4_CCACGAGCAAATACAG-1	#1-B2	-2.38368
	p19_ng4_CCACGAGCAATCAAGA-1	#1-B4	-2.56435
	p19_ng4_CCACGAGCACACACGC-1	#1-B1	-2.19644
	p19_ng4_CCACGAGGTTCCACAA-1	#1-M2	-2.49738
	p19_ng4_CCACGAGTCAAGCCCG-1	#1-B1/2	-2.68221
	p19_ng4_CCACGAGTCATGAGGG-1	#1-B1	-2.06324
	p19_ng4_CCACGAGTCTGAGAAA-1	#1-B3	-1.79592
	p19_ng4_CCACGTTAGAGATCGC-1	#1-M2	-2.21542
	p19_ng4_CCACGTTAGCGTCTCG-1	#1-B2	-2.01202
	p19_ng4_CCACGTTAGGATGCGT-1	#1-M2	-2.56893
	p19_ng4_CCACGTTAGGTAAAGG-1	#1-B3	-1.74846
	p19_ng4_CCACGTTGTGTGTGTT-1	#1-B2	-1.8261
	p19_ng4_CCACGTTTCATAAGGA-1	#1-B4	-2.34548
	p19_ng4_CCACGTTTCCATAAGC-1	#1-B1	-2.31213
	p19_ng4_CCACTTGCATCCAATG-1	#1-B2	-2.0665
	p19_ng4_CCACTTGGTAGAATAC-1	#1-B1/2	-2.70586
	p19_ng4_CCACTTGGTTCGGCTG-1	#1-B1	-1.62084
	p19_ng4_CCACTTGTCTCGCTTG-1	#1-M1	-2.2274
	p19_ng4_CCATAAGGTATGAGAT-1	#1-M1	-2.57141
	p19_ng4_CCATAAGGTCGTCTCT-1	#1-M2	-2.42575
	p19_ng4_CCATAAGTCCTATTTG-1	#1-B1	-2.29165
	p19_ng4_CCATAAGTCTACGGTA-1	#1-B2	-1.97691
	p19_ng4_CCATCACAGCGGTAAC-1	#1-B1	-1.92053
	p19_ng4_CCATCACCAAATGCGG-1	#1-B3	-1.74201
	p19_ng4_CCATCACGTCGACTGC-1	#1-B2	-1.98993
	p19_ng4_CCATCACGTGTTCGAT-1	#1-B1	-2.29799
	p19_ng4_CCCAACTAGCTCATAC-1	#1-B1	-2.04166
	p19_ng4_CCCAACTAGGGCCAAT-1	#1-M3	-1.93836
	p19_ng4_CCCAACTCAAAGTATG-1	#1-B1	-2.29434
	p19_ng4_CCCAACTCACGTTGGC-1	#1-B4	-2.63044
	p19_ng4_CCCAACTCAGGTAGTG-1	#1-B1	-1.88508
	p19_ng4_CCCAACTGTGCCTTCT-1	#1-B1/2	-2.58349
	p19_ng4_CCCAACTGTTCCTAGA-1	#1-M3	-2.29089
	p19_ng4_CCCAACTTCTTACCAT-1	#1-B1	-1.55472
	p19_ng4_CCCATTGAGCCTCTCT-1	#1-B1	-2.32381
	p19_ng4_CCCATTGCAACCCTAA-1	#1-B2	-1.59554
	p19_ng4_CCCATTGCAAGCTGCC-1	#1-B2	-2.17239
	p19_ng4_CCCATTGCAGATCCTA-1	#1-B1	-2.02657
	p19_ng4_CCCATTGCATATGGCT-1	#1-B2	-2.30199
	p19_ng4_CCCATTGGTGTCATGT-1	#1-B1	-2.1328
	p19_ng4_CCCATTGGTTACGGAG-1	#1-B1	-2.01655
	p19_ng4_CCCATTGTCCGATAAC-1	#1-B1	-2.05064
	p19_ng4_CCCGAAGAGCTCTATG-1	#1-B2	-2.10276
	p19_ng4_CCCGAAGAGTTACGTC-1	#1-M2	-2.379
	p19_ng4_CCCGAAGCAGAGTCAG-1	#1-B2	-2.13889
	p19_ng4_CCCGGAAAGGATGCGT-1	#1-B2	-1.77519
	p19_ng4_CCCGGAAGTATCTCGA-1	#1-B2	-2.03337
	p19_ng4_CCCGGAATCAGGGATG-1	#1-B1	-2.32581
	p19_ng4_CCCTAACGTATGAGAT-1	#1-B1	-2.01137
	p19_ng4_CCCTAACGTGACAACG-1	#1-B3	-2.22249
	p19_ng4_CCCTAACGTTTCCAAG-1	#1-B3	-1.54355
	p19_ng4_CCCTAACTCTCGTCGT-1	#1-B2	-1.75385
	p19_ng4_CCCTCAAAGAGAGGGC-1	#1-B3	-2.21364
	p19_ng4_CCCTCAACAGTAACCT-1	#1-B2	-2.32153
	p19_ng4_CCCTCAAGTCATGCAT-1	#1-B2	-1.8417
	p19_ng4_CCCTCAAGTTGGATCT-1	#1-M2	-2.5603
	p19_ng4_CCCTCAAGTTGGTGTT-1	#1-B1	-2.19451
	p19_ng4_CCCTCAATCATTTGCT-1	#1-B1	-2.02109
	p19_ng4_CCCTCTCAGGACACTG-1	#1-B2	-2.19524
	p19_ng4_CCCTCTCCAATAGTAG-1	#1-B4	-2.52095
	p19_ng4_CCCTCTCCAGCAGTCC-1	#1-B1	-1.99491
	p19_ng4_CCCTCTCCAGGTTTAC-1	#1-B1	-1.50362
	p19_ng4_CCCTCTCGTGCGTTTA-1	#1-B4	-2.34219
	p19_ng4_CCCTCTCGTTGCTCCT-1	#1-B1	-1.8136
	p19_ng4_CCCTCTCTCAAACGTC-1	#1-B1	-1.91845
	p19_ng4_CCCTCTCTCTTGTTAC-1	#1-B4	-2.12977
	p19_ng4_CCCTGATAGCCGATAG-1	#1-B3	-1.89593
	p19_ng4_CCCTGATTCACGGGAA-1	#1-B1	-2.23383
	p19_ng4_CCCTGATTCCTATTGT-1	#1-B4	-2.52342
	p19_ng4_CCCTTAGAGAGCATTA-1	#1-B1/2	-2.5329
	p19_ng4_CCCTTAGCAAGTTGGG-1	#1-B3	-1.57231
	p19_ng4_CCCTTAGGTCGATTCA-1	#1-B2	-2.44265
	p19_ng4_CCCTTAGGTGCGTCGT-1	#1-B2	-2.34536
	p19_ng4_CCCTTAGGTTGTCAGT-1	#1-B1	-2.23873
	p19_ng4_CCCTTAGTCGATGCTA-1	#1-B1	-1.80454
	p19_ng4_CCGAACGAGACGGTCA-1	#1-B2	-1.87151
	p19_ng4_CCGAACGAGCTCCGAC-1	#1-B2	-1.81024
	p19_ng4_CCGAACGAGGTATAGT-1	#1-B1	-1.95196
	p19_ng4_CCGAACGCAACCACAT-1	#1-B1	-1.86673
	p19_ng4_CCGAACGCAAGTGTCT-1	#1-B1	-1.67964
	p19_ng4_CCGAACGTCCCAACTC-1	#1-M2	-2.51251
	p19_ng4_CCGATCTAGCCAACCC-1	#1-M2	-2.3226
	p19_ng4_CCGATCTAGTCCCAGC-1	#1-B2	-2.02907
	p19_ng4_CCGATCTAGTGGCGAT-1	#1-B2	-1.93008
	p19_ng4_CCGATCTCACTAGAGG-1	#1-B1	-2.00757
	p19_ng4_CCGATCTCATACGCAT-1	#1-M1	-2.34691
	p19_ng4_CCGATCTGTACGCTAT-1	#1-B2	-2.01535
	p19_ng4_CCGATCTGTGATACAA-1	#1-B1	-1.86336
	p19_ng4_CCGATCTGTGATGAAT-1	#1-B2	-1.80572
	p19_ng4_CCGATCTGTGCAGTGA-1	#1-M1	-2.40153
	p19_ng4_CCGATCTTCACCGACG-1	#1-B1/2	-2.53742
	p19_ng4_CCGATGGAGCATTTCG-1	#1-M3	-2.08057
	p19_ng4_CCGATGGCACTATGTG-1	#1-B1	-1.79287
	p19_ng4_CCGATGGCATAGTCAC-1	#1-B1	-2
	p19_ng4_CCGATGGCATCCAATG-1	#1-B1	-2.20406
	p19_ng4_CCGATGGTCCTTTGAT-1	#1-B1	-1.81743
	p19_ng4_CCGCAAGAGAGTGGCT-1	#1-M2	-2.25377
	p19_ng4_CCGCAAGAGGCCTAGA-1	#1-B2	-2.00194
	p19_ng4_CCGCAAGGTTCGGACC-1	#1-B4	-2.78694
	p19_ng4_CCGGACAAGGTAGGCT-1	#1-M2	-2.50818
	p19_ng4_CCGGACACAATCGAAA-1	#1-B2	-2.19739
	p19_ng4_CCGGACACACTTGAGT-1	#1-B1	-2.01278
	p19_ng4_CCGGACACAGGAAGTC-1	#1-B1	-2.27966
	p19_ng4_CCGGACACATGCGTGC-1	#1-M1	-2.32409
	p19_ng4_CCGGACAGTCCTGAAT-1	#1-B2	-2.20321
	p19_ng4_CCGGACATCCGCACTT-1	#1-B1	-2.42368
	p19_ng4_CCGGACATCTATCGCC-1	#1-B1	-2.12517
	p19_ng4_CCGGGTAAGTGTGTTC-1	#1-B2	-2.24523
	p19_ng4_CCGGGTAGTCGCGGTT-1	#1-B2	-1.55721
	p19_ng4_CCGGGTAGTCGGAACA-1	#1-B2	-2.55314
	p19_ng4_CCGGGTAGTTGTGTAC-1	#1-B3	-1.63047
	p19_ng4_CCGGGTATCTCCCTAG-1	#1-B2	-2.04336
	p19_ng4_CCGGGTATCTTGCAGA-1	#1-M1	-2.29708
	p19_ng4_CCGGTAGAGTAACGAT-1	#1-B2	-1.94301
	p19_ng4_CCGGTAGAGTCTAGAA-1	#1-B3	-1.85339
	p19_ng4_CCGGTAGCATCATCCC-1	#1-B2	-1.85917
	p19_ng4_CCGGTAGGTCTGCAAT-1	#1-M2	-2.51414
	p19_ng4_CCGGTAGGTGAATTAG-1	#1-B1	-2.21613
	p19_ng4_CCGGTAGTCAGCAATC-1	#1-M3	-2.59078
	p19_ng4_CCGGTGAGTCCAGCAC-1	#1-M3	-2.31033
	p19_ng4_CCGGTGAGTTTACCAG-1	#1-B3	-1.81696
	p19_ng4_CCGTAGGAGGACAGCT-1	#1-B3	-2.18055
	p19_ng4_CCGTAGGCAAGACGAC-1	#1-B2	-2.1057
	p19_ng4_CCGTAGGCAGTAACGG-1	#1-B1	-2.03901
	p19_ng4_CCGTAGGCATAAGATG-1	#1-B2	-2.09093
	p19_ng4_CCGTAGGGTCACTAGT-1	#1-M2	-2.6333
	p19_ng4_CCGTAGGGTCATCTAG-1	#1-B2	-2.16222
	p19_ng4_CCGTAGGTCACGATCA-1	#1-B2	-2.34921
	p19_ng4_CCGTGAGAGCCGGAAT-1	#1-B1	-1.93708
	p19_ng4_CCGTGAGGTGAAAGTT-1	#1-B3	-1.78759
	p19_ng4_CCGTGAGGTTCGAGCC-1	#1-M2	-2.53927
	p19_ng4_CCGTTCAAGACCAGAC-1	#1-B1	-2.26634
	p19_ng4_CCGTTCAAGTCCTACA-1	#1-M2	-2.52269
	p19_ng4_CCGTTCACACTATCGA-1	#1-B1	-1.89161
	p19_ng4_CCTAACCCAAATTGCC-1	#1-B1	-2.07935
	p19_ng4_CCTAACCCAATAGTCC-1	#1-B2	-1.64348
	p19_ng4_CCTAACCCAGATAAAC-1	#1-B1/2	-2.29934
	p19_ng4_CCTAACCGTACTGAGG-1	#1-M2	-2.6819
	p19_ng4_CCTAACCGTAGGGAGG-1	#1-B1	-1.97704
	p19_ng4_CCTAACCTCTCATTGT-1	#1-B1	-2.16795
	p19_ng4_CCTAAGAAGGATACAT-1	#1-B2	-2.14022
	p19_ng4_CCTAAGAAGTCTACCA-1	#1-B2	-2.02942
	p19_ng4_CCTAAGACATGAATCC-1	#1-B4	-2.37203
	p19_ng4_CCTAAGAGTCAACACT-1	#1-B1	-2.0811
	p19_ng4_CCTAAGAGTGATACTC-1	#1-B2	-1.96226
	p19_ng4_CCTAAGATCACGGGAA-1	#1-B1	-1.85586
	p19_ng4_CCTAAGATCATGGTAC-1	#1-B2	-2.2161
	p19_ng4_CCTAAGATCGGTAAGG-1	#1-B2	-1.66579
	p19_ng4_CCTACGTAGATACGAT-1	#1-B2	-2.15022
	p19_ng4_CCTACGTAGATTCGAA-1	#1-B1	-2.44349
	p19_ng4_CCTACGTCAGCTCTGG-1	#1-B1	-2.33205
	p19_ng4_CCTACGTGTCACCGCA-1	#1-B2	-1.71303
	p19_ng4_CCTATCGAGGCGCTCT-1	#1-B2	-2.35963
	p19_ng4_CCTATCGAGTGCTACT-1	#1-B1/2	-2.60895
	p19_ng4_CCTATCGCACGATAGG-1	#1-B2	-2.08641
	p19_ng4_CCTATCGCACTTTAGG-1	#1-M2	-2.11877
	p19_ng4_CCTATCGCATGCCGCA-1	#1-B2	-1.39486
	p19_ng4_CCTATCGGTATGTCTG-1	#1-B2	-2.049
	p19_ng4_CCTATCGGTTCGTAAC-1	#1-M2	-2.36835
	p19_ng4_CCTCAACAGCACCGTC-1	#1-B1	-1.72813
	p19_ng4_CCTCAACCATACCATG-1	#1-B2	-2.47595
	p19_ng4_CCTCAACGTGCGGTAA-1	#1-B2	-2.11537
	p19_ng4_CCTCACAAGACCAACG-1	#1-B1	-1.93958
	p19_ng4_CCTCACACAGTTGCGC-1	#1-B1	-1.6884
	p19_ng4_CCTCACAGTACGACAG-1	#1-B2	-1.60803
	p19_ng4_CCTCACATCGGCCCAA-1	#1-B2	-1.89725
	p19_ng4_CCTCAGTCAAGTGTCT-1	#1-B2	-2.34803
	p19_ng4_CCTCAGTCAGTATTCG-1	#1-B3	-2.23509
	p19_ng4_CCTCAGTGTAGGAGGG-1	#1-B3	-1.61312
	p19_ng4_CCTCAGTGTTCGGTTA-1	#1-B1	-1.75569
	p19_ng4_CCTCAGTTCCTTATCA-1	#1-B1	-1.5586
	p19_ng4_CCTCATGAGGAGGTTC-1	#1-B2	-2.08502
	p19_ng4_CCTCATGAGGCATCTT-1	#1-B2	-1.874
	p19_ng4_CCTCATGCAGCGACCT-1	#1-B3	-2.23433
	p19_ng4_CCTCATGGTGAATTAG-1	#1-B1	-2.11635
	p19_ng4_CCTCCAAAGGCCTAGA-1	#1-B1	-1.92028
	p19_ng4_CCTCCAAAGTGCCTCG-1	#1-B2	-1.9885
	p19_ng4_CCTCCAATCAGCCTTC-1	#1-B3	-2.1566
	p19_ng4_CCTCCAATCCGTATAG-1	#1-P	-3.21566
	p19_ng4_CCTCCTCAGGTCGTCC-1	#1-B2	-2.28706
	p19_ng4_CCTCCTCTCAAGTAAG-1	#1-B2	-1.71688
	p19_ng4_CCTCCTCTCACCATCC-1	#1-B1	-2.19366
	p19_ng4_CCTCCTCTCAGAGCGA-1	#1-P	-3.99576
	p19_ng4_CCTCCTCTCCCATTCG-1	#1-B2	-1.87332
	p19_ng4_CCTCTAGAGGAACGCT-1	#1-M1	-1.93998
	p19_ng4_CCTCTAGAGTAATACG-1	#1-B1	-2.21201
	p19_ng4_CCTCTAGCAACCTATG-1	#1-B1	-2.15677
	p19_ng4_CCTCTAGGTCTCAGGC-1	#1-B1	-1.63476
	p19_ng4_CCTCTCCAGGCACTCC-1	#1-B2	-1.81542
	p19_ng4_CCTCTCCAGTTGAAGT-1	#1-M2	-2.33927
	p19_ng4_CCTCTCCCAATAGTAG-1	#1-B1	-2.12889
	p19_ng4_CCTCTCCGTCGTCAGC-1	#1-B1	-2.30172
	p19_ng4_CCTCTCCGTCTGTCCT-1	#1-M1	-2.45834
	p19_ng4_CCTCTCCGTTTCGTAG-1	#1-M3	-2.12092
	p19_ng4_CCTGCATAGAGTGGCT-1	#1-B2	-2.17087
	p19_ng4_CCTGCATCAGAGTCAG-1	#1-B2	-2.21653
	p19_ng4_CCTGCATCAGGTGGAT-1	#1-B2	-2.03036
	p19_ng4_CCTGCATTCGCTCATC-1	#1-P	-3.37797
	p19_ng4_CCTGTTGAGATGTTAG-1	#1-B2	-2.07403
	p19_ng4_CCTGTTGCAAAGGCTG-1	#1-B2	-2.09214
	p19_ng4_CCTGTTGCAAGTACCT-1	#1-B1	-1.97696
	p19_ng4_CCTGTTGCAATCTCGA-1	#1-B1/2	-2.48576
	p19_ng4_CCTGTTGGTAACAGTA-1	#1-B3	-1.9608
	p19_ng4_CCTGTTGGTCTTGGTA-1	#1-B3	-2.10841
	p19_ng4_CCTGTTGTCATTGCTT-1	#1-B3	-1.92466
	p19_ng4_CCTTCAGAGTTAACGA-1	#1-B2	-2.2211
	p19_ng4_CCTTCAGCACTATCGA-1	#1-B1	-1.92584
	p19_ng4_CCTTCAGCATTCCTCG-1	#1-M3	-2.49589
	p19_ng4_CCTTCAGGTCTTCATT-1	#1-B3	-1.99815
	p19_ng4_CCTTCAGGTTACCCTC-1	#1-B1	-1.97713
	p19_ng4_CCTTGTGAGCACTCTA-1	#1-B2	-2.23246
	p19_ng4_CCTTGTGAGGCTCACC-1	#1-B2	-1.96953
	p19_ng4_CCTTGTGCACATCATG-1	#1-B1	-2.04461
	p19_ng4_CCTTGTGGTCCTCCTA-1	#1-B2	-1.88791
	p19_ng4_CCTTGTGTCACGAGGA-1	#1-B1	-1.81269
	p19_ng4_CCTTGTGTCGCGGTAC-1	#1-B3	-1.89928
	p19_ng4_CCTTTGGAGGAACTAT-1	#1-M3	-1.86169
	p19_ng4_CCTTTGGGTACGCTTA-1	#1-B1	-2.31364
	p19_ng4_CCTTTGGGTGTTGCCG-1	#1-B1	-2.34733
	p19_ng4_CGAAGGAAGTGGTTCT-1	#1-B1	-2.35487
	p19_ng4_CGAAGGACAAGAGTTA-1	#1-B1	-2.09248
	p19_ng4_CGAAGGAGTAGACAGC-1	#1-B2	-1.9302
	p19_ng4_CGAAGGAGTCGGTGTC-1	#1-B1	-1.67544
	p19_ng4_CGAAGGAGTGGGCTCT-1	#1-B1	-1.89505
	p19_ng4_CGAAGGATCTCAGTCC-1	#1-B1	-1.79617
	p19_ng4_CGAAGTTAGGTAGCCA-1	#1-M2	-2.41002
	p19_ng4_CGAAGTTAGTTTGCTG-1	#1-B4	-2.21622
	p19_ng4_CGAAGTTCAATCCAGT-1	#1-B1/2	-2.57262
	p19_ng4_CGAAGTTCACTTGAGT-1	#1-B2	-2.50177
	p19_ng4_CGAAGTTCATGAAAGT-1	#1-B2	-2.38224
	p19_ng4_CGAAGTTGTCTGTCAA-1	#1-B2	-1.74243
	p19_ng4_CGAAGTTTCGCTTGAA-1	#1-B2	-1.76825
	p19_ng4_CGAATTGAGCAGCACA-1	#1-B1	-2.33749
	p19_ng4_CGAATTGCAAACACGG-1	#1-B2	-1.93539
	p19_ng4_CGAATTGCAGATTAAG-1	#1-B1	-1.99014
	p19_ng4_CGAATTGGTCCTCATC-1	#1-B3	-2.08501
	p19_ng4_CGACAGCAGCTTAGTC-1	#1-M2	-2.50457
	p19_ng4_CGACAGCCAATGTCAC-1	#1-B2	-1.97649
	p19_ng4_CGACAGCGTCATCGCG-1	#1-M1	-2.29039
	p19_ng4_CGACAGCGTCCCTGAG-1	#1-M2	-2.48983
	p19_ng4_CGAGAAGAGGCGCTCT-1	#1-B3	-1.95422
	p19_ng4_CGAGAAGGTGTTGAGG-1	#1-B1	-2.39102
	p19_ng4_CGAGAAGTCAAAGACA-1	#1-B2	-2.03687
	p19_ng4_CGAGAAGTCTCTCTAA-1	#1-M2	-2.72733
	p19_ng4_CGAGGAACAATGCAAA-1	#1-B1	-1.65361
	p19_ng4_CGAGGAACAGAGGCTA-1	#1-B1	-1.53818
	p19_ng4_CGAGGAAGTACCTATG-1	#1-B1	-2.03859
	p19_ng4_CGAGGAATCAAGTGTC-1	#1-B2	-2.11194
	p19_ng4_CGAGGAATCCAAGCCG-1	#1-B1	-2.25041
	p19_ng4_CGAGGAATCGCCGTGA-1	#1-B2	-2.33599
	p19_ng4_CGAGGCTGTAACTTCG-1	#1-B3	-1.82156
	p19_ng4_CGAGGCTGTCGTTATG-1	#1-B1	-2.129
	p19_ng4_CGAGTGCCAAATACAG-1	#1-B2	-2.13414
	p19_ng4_CGAGTGCCAACTGATC-1	#1-B2	-2.0839
	p19_ng4_CGAGTGCCAATCGCAT-1	#1-M2	-2.58536
	p19_ng4_CGAGTGCCACGGGTAA-1	#1-B1	-2.06523
	p19_ng4_CGAGTGCGTAGCTGTT-1	#1-B1	-2.19845
	p19_ng4_CGAGTGCGTGAGCGAT-1	#1-M1	-2.33465
	p19_ng4_CGAGTGCTCCCTCTAG-1	#1-B2	-2.00335
	p19_ng4_CGAGTGCTCGTGTGAT-1	#1-B2	-1.60517
	p19_ng4_CGAGTGCTCTGGTTGA-1	#1-B3	-1.37898
	p19_ng4_CGAGTTAAGGTCACAG-1	#1-B3	-1.60897
	p19_ng4_CGAGTTACAGAATCGG-1	#1-B2	-2.19893
	p19_ng4_CGAGTTAGTAGCGTTT-1	#1-B2	-2.05097
	p19_ng4_CGAGTTATCTACGGGC-1	#1-B2	-2.16391
	p19_ng4_CGATCGGCATAAGATG-1	#1-B2	-1.78966
	p19_ng4_CGATCGGGTAGTGTGG-1	#1-B2	-1.8732
	p19_ng4_CGATCGGGTTCTAAGC-1	#1-B2	-2.4244
	p19_ng4_CGATCGGTCTGGGCCA-1	#1-B2	-1.89475
	p19_ng4_CGATGCGAGACTAAGT-1	#1-B2	-1.90421
	p19_ng4_CGATGCGAGCTCCACG-1	#1-M1	-2.32595
	p19_ng4_CGATGCGCACAGCTTA-1	#1-M2	-2.49282
	p19_ng4_CGATGCGCACTTGGGC-1	#1-B3	-1.7644
	p19_ng4_CGATGCGCAGAACTAA-1	#1-B1	-2.32446
	p19_ng4_CGATGCGCAGCAAGAC-1	#1-B2	-2.0874
	p19_ng4_CGATGCGCATAACCCA-1	#1-B2	-1.95328
	p19_ng4_CGATGCGCATGGGCAA-1	#1-B1	-1.99351
	p19_ng4_CGATGGCAGAATCTAG-1	#1-B1	-1.61003
	p19_ng4_CGATGGCAGGTAAAGG-1	#1-B1	-2.46432
	p19_ng4_CGATGGCCAAACTAGA-1	#1-M2	-2.18587
	p19_ng4_CGATGGCCAGATTTCG-1	#1-B2	-1.96638
	p19_ng4_CGATGGCGTCTGCATA-1	#1-M3	-1.79996
[truncated: 16,025 more rows]

## Sheet: Figure 5c
		x	y	Type
	p19_ng4_AAACCCAAGATGAATC-1	22593	4358	B
	p19_ng4_AAACCCAAGGGAGGCA-1	1816	360	U
	p19_ng4_AAACCCATCGCACGAC-1	6455	1134	B
	p19_ng4_AAACCCATCTTCGGAA-1	3517	710	U
	p19_ng4_AAACGAAGTACAGGTG-1	11826	2847	B
	p19_ng4_AAACGAAGTGTAGCAG-1	16041	4452	B
	p19_ng4_AAACGAATCACCTCTG-1	12360	2730	B
	p19_ng4_AAACGCTAGGCGCTTC-1	20571	5387	B
	p19_ng4_AAACGCTAGGGCAATC-1	32151	3466	I
	p19_ng4_AAACGCTAGGTCTGGA-1	33896	6160	B
	p19_ng4_AAACGCTCATATGCGT-1	1539	256	U
	p19_ng4_AAACGCTCATTATGCG-1	24319	6115	B
	p19_ng4_AAACGCTGTCATCAGT-1	312	89	U
	p19_ng4_AAACGCTGTGTCCAAT-1	6447	1624	U
	p19_ng4_AAACGCTTCATACAGC-1	36685	5118	B
	p19_ng4_AAACGCTTCTGCCTGT-1	35652	10620	B
	p19_ng4_AAAGAACAGGCTTTCA-1	20284	2993	B
	p19_ng4_AAAGAACAGGTATCTC-1	18350	5180	B
	p19_ng4_AAAGAACAGTTATGGA-1	7806	2208	B
	p19_ng4_AAAGAACGTTGCGAAG-1	13253	2851	B
	p19_ng4_AAAGAACTCCTCAGAA-1	7462	2304	U
	p19_ng4_AAAGGATAGTCGGGAT-1	19768	5168	B
	p19_ng4_AAAGGATCACAGCATT-1	9997	1773	U
	p19_ng4_AAAGGATGTACAAAGT-1	6057	1317	B
	p19_ng4_AAAGGATGTGAGACCA-1	32257	8074	B
	p19_ng4_AAAGGATTCTTCGTGC-1	35355	7767	B
	p19_ng4_AAAGGGCAGCGTCAAG-1	2273	486	U
	p19_ng4_AAAGGGCAGTTAGAAC-1	14557	4629	B
	p19_ng4_AAAGGGCCAGCTGTCG-1	19137	4158	B
	p19_ng4_AAAGGGCCAGGCCTGT-1	8902	2112	B
	p19_ng4_AAAGGGCGTCCTACGG-1	9727	2593	B
	p19_ng4_AAAGGGCTCGGTGTAT-1	20749	6930	B
	p19_ng4_AAAGGTAAGAGCAACC-1	8216	1879	B
	p19_ng4_AAAGGTAAGCGGTATG-1	16155	3423	B
	p19_ng4_AAAGGTAAGGATCACG-1	30413	5954	B
	p19_ng4_AAAGGTATCGTTATCT-1	44358	10225	B
	p19_ng4_AAAGGTATCTAGTGTG-1	783	140	U
	p19_ng4_AAAGTCCAGGATTTAG-1	36545	7100	B
	p19_ng4_AAAGTCCAGGTCACAG-1	10770	2385	B
	p19_ng4_AAAGTCCAGTATGAAC-1	4549	722	U
	p19_ng4_AAAGTCCCAGTCACGC-1	6111	1852	U
	p19_ng4_AAAGTCCCATTCTCTA-1	27490	5401	B
	p19_ng4_AAAGTCCGTGCCGGTT-1	14056	3672	B
	p19_ng4_AAAGTGACAATAACGA-1	13249	1227	I
	p19_ng4_AAAGTGACATGTGACT-1	23160	6418	B
	p19_ng4_AAAGTGAGTAAGGAGA-1	4157	1018	B
	p19_ng4_AAAGTGAGTTATGTCG-1	23883	2968	I
	p19_ng4_AAAGTGAGTTGAGAGC-1	6186	1551	B
	p19_ng4_AAAGTGATCACCATCC-1	52659	9593	B
	p19_ng4_AAAGTGATCCTCAGAA-1	2534	488	U
	p19_ng4_AAATGGAAGAGTGGCT-1	23887	6319	B
	p19_ng4_AAATGGAAGCGATTCT-1	28399	7194	B
	p19_ng4_AAATGGAAGGCCATAG-1	35599	7859	B
	p19_ng4_AAATGGAAGGTAGGCT-1	18910	4338	B
	p19_ng4_AAATGGACAGCTATAC-1	6907	1853	B
	p19_ng4_AAATGGACATCTCATT-1	3689	839	U
	p19_ng4_AAATGGAGTCGGAACA-1	23245	4452	B
	p19_ng4_AAATGGAGTCTGCAAT-1	12765	3411	B
	p19_ng4_AAATGGATCGAAGGAC-1	11156	2092	U
	p19_ng4_AAATGGATCGTTGTAG-1	8796	2283	B
	p19_ng4_AAATGGATCTCAACGA-1	6316	995	U
	p19_ng4_AACAAAGAGGAACGTC-1	14726	4737	B
	p19_ng4_AACAAAGAGGTAAGGA-1	35729	9964	B
	p19_ng4_AACAAAGAGTCACACT-1	39716	11316	B
	p19_ng4_AACAAAGCAAGCCTGC-1	11116	3339	B
	p19_ng4_AACAAAGCAAGTATAG-1	16325	4521	B
	p19_ng4_AACAAAGTCTGCTCTG-1	23755	4794	B
	p19_ng4_AACAACCAGACTAGAT-1	14739	4876	B
	p19_ng4_AACAACCAGAGGGCGA-1	29177	6626	B
	p19_ng4_AACAACCAGAGTCTGG-1	62021	12686	E
	p19_ng4_AACAACCAGGTAGATT-1	21454	4391	E
	p19_ng4_AACAACCCAAATCAAG-1	7561	1396	U
	p19_ng4_AACAACCCAAATGCTC-1	25558	6003	B
	p19_ng4_AACAACCGTGGTCTAT-1	32857	6577	B
	p19_ng4_AACAACCGTTAAGGGC-1	30972	5285	B
	p19_ng4_AACAACCTCACCGGTG-1	4869	1491	U
	p19_ng4_AACAACCTCAGAGTTC-1	22225	4401	B
	p19_ng4_AACAACCTCTGTTCAT-1	21509	3435	B
	p19_ng4_AACAAGAAGAAAGCGA-1	6278	1181	U
	p19_ng4_AACAAGACATGGAAGC-1	29223	7418	B
	p19_ng4_AACAAGAGTACACGTT-1	44534	6998	B
	p19_ng4_AACAAGAGTCTTACTT-1	13919	2955	B
	p19_ng4_AACAAGAGTGAGGAAA-1	2869	1055	U
	p19_ng4_AACACACAGATTCGAA-1	36344	5910	B
	p19_ng4_AACACACAGGGTCACA-1	17625	3400	B
	p19_ng4_AACACACCACCGCTGA-1	37543	8169	B
	p19_ng4_AACACACCACTCCGAG-1	30678	7277	B
	p19_ng4_AACACACGTAGGGAGG-1	14148	4018	B
	p19_ng4_AACAGGGAGACGACTG-1	11768	1434	B
	p19_ng4_AACAGGGCAAAGTGTA-1	34630	8616	B
	p19_ng4_AACAGGGGTTCTTGCC-1	30597	7280	B
	p19_ng4_AACAGGGTCACATACG-1	16309	3681	B
	p19_ng4_AACAGGGTCCGTAATG-1	7642	2886	U
	p19_ng4_AACCAACAGTACAGCG-1	31596	9016	B
	p19_ng4_AACCAACAGTTCATGC-1	25388	6573	B
	p19_ng4_AACCAACGTAGAGGAA-1	13827	2460	B
	p19_ng4_AACCAACGTCACCGCA-1	11278	3273	B
	p19_ng4_AACCAACGTCAGTCCG-1	33353	6953	E
	p19_ng4_AACCAACTCTGCATGA-1	5053	824	U
	p19_ng4_AACCACAAGACTACCT-1	16519	2489	I
	p19_ng4_AACCACAAGGGAGGAC-1	7874	2026	B
	p19_ng4_AACCACAAGTGCCGAA-1	34847	8846	B
	p19_ng4_AACCACATCAGCACCG-1	12733	2074	B
	p19_ng4_AACCACATCTTTCCAA-1	10102	2118	B
	p19_ng4_AACCATGAGCCTTTGA-1	20688	4536	B
	p19_ng4_AACCATGGTGGTATGG-1	19867	5611	B
	p19_ng4_AACCATGGTGTTCAGT-1	22040	6572	B
	p19_ng4_AACCATGTCCAAACCA-1	1558	358	U
	p19_ng4_AACCCAAAGCAGTACG-1	7567	1495	U
	p19_ng4_AACCCAAAGTGGCGAT-1	7197	1380	B
	p19_ng4_AACCCAAGTGTTGACT-1	13468	1981	B
	p19_ng4_AACCCAATCGCATTAG-1	11308	1323	I
	p19_ng4_AACCTGAAGAGCATTA-1	7707	1784	U
	p19_ng4_AACCTGACAATCGAAA-1	14774	3760	B
	p19_ng4_AACCTGAGTACTAGCT-1	5791	1638	B
	p19_ng4_AACCTGAGTGGTCCCA-1	1250	252	B
	p19_ng4_AACCTGATCATGGATC-1	31443	9683	B
	p19_ng4_AACCTGATCGCCTCTA-1	31138	8448	B
	p19_ng4_AACCTTTGTCGATTCA-1	17228	5014	B
	p19_ng4_AACCTTTGTCTCACGG-1	14528	3354	B
	p19_ng4_AACGAAAAGATCCCAT-1	30840	5869	B
	p19_ng4_AACGAAACAGCATACT-1	23576	4514	B
	p19_ng4_AACGAAAGTGTAAATG-1	26067	6598	B
	p19_ng4_AACGAAAGTTACCCAA-1	21930	3319	B
	p19_ng4_AACGAAATCGGTTGTA-1	14594	3350	B
	p19_ng4_AACGAAATCTTGGATG-1	26448	8235	B
	p19_ng4_AACGGGAAGCCTCAGC-1	6148	2078	B
	p19_ng4_AACGGGAAGGTCGAGT-1	4908	808	U
	p19_ng4_AACGGGACATTAAAGG-1	7807	1408	U
	p19_ng4_AACGGGAGTCGTGGAA-1	718	132	U
	p19_ng4_AACGGGAGTGAGCCAA-1	22052	4586	E
	p19_ng4_AACGGGATCAAGAGTA-1	4001	1394	U
	p19_ng4_AACGGGATCCTGTAAG-1	33644	9322	B
	p19_ng4_AACGTCACAATAGAGT-1	43469	7757	B
	p19_ng4_AACGTCACATGGGATG-1	32504	8732	B
	p19_ng4_AACGTCAGTCAGCGTC-1	5357	1430	B
	p19_ng4_AACGTCATCAGCTTGA-1	25171	7045	B
	p19_ng4_AACTTCTAGACTGAGC-1	43234	9492	B
	p19_ng4_AACTTCTAGCCATTGT-1	19576	4663	B
	p19_ng4_AACTTCTAGGGTCAAC-1	48041	9064	B
	p19_ng4_AACTTCTTCGGCTGAC-1	16272	3909	B
	p19_ng4_AAGAACACAAGTAGTA-1	26796	4872	B
	p19_ng4_AAGAACACACAGAGCA-1	46053	10075	B
	p19_ng4_AAGAACAGTACCGTGC-1	31293	5790	B
	p19_ng4_AAGAACAGTCAACCAT-1	17417	4329	B
	p19_ng4_AAGAACAGTCCGAAAG-1	19044	4743	B
	p19_ng4_AAGAACAGTTCTGAGT-1	12845	3162	B
	p19_ng4_AAGAACATCGCCTTGT-1	4044	761	U
	p19_ng4_AAGAACATCGGACAAG-1	25905	6600	B
	p19_ng4_AAGACAAAGAGAGCGG-1	82924	14130	E
	p19_ng4_AAGACAAAGGGACTGT-1	8059	1569	B
	p19_ng4_AAGACAACACGGGCTT-1	27906	6367	B
	p19_ng4_AAGACAAGTACCGGCT-1	14719	3723	B
	p19_ng4_AAGACAATCCTCTAAT-1	17713	4566	B
	p19_ng4_AAGACTCAGACCATAA-1	10448	2608	B
	p19_ng4_AAGACTCAGACGCATG-1	12897	2292	U
	p19_ng4_AAGACTCAGTTGCTGT-1	32794	9129	B
	p19_ng4_AAGACTCCATTCTTCA-1	32174	6369	B
	p19_ng4_AAGACTCGTGGCACTC-1	17053	4270	B
	p19_ng4_AAGACTCTCAAGAGGC-1	28357	5979	B
	p19_ng4_AAGACTCTCGTTCCTG-1	2164	428	U
	p19_ng4_AAGACTCTCTCACCCA-1	22063	5914	B
	p19_ng4_AAGATAGAGCGAGGAG-1	7549	1226	U
	p19_ng4_AAGATAGAGGTAGCCA-1	19722	5109	B
	p19_ng4_AAGATAGCAAAGGCAC-1	28947	6367	B
	p19_ng4_AAGATAGCAATGTTGC-1	6273	1562	B
	p19_ng4_AAGATAGGTCCGGTGT-1	32084	7770	B
	p19_ng4_AAGATAGGTGGCGCTT-1	10443	2459	B
	p19_ng4_AAGATAGTCGCCACTT-1	53631	10392	B
	p19_ng4_AAGCATCAGTGAGTGC-1	12251	3554	B
	p19_ng4_AAGCATCCAATAAGGT-1	32544	8693	B
	p19_ng4_AAGCATCCAATCTGCA-1	18032	6123	B
	p19_ng4_AAGCATCCACGCTGAC-1	25627	7388	B
	p19_ng4_AAGCATCGTCTTCGAA-1	3248	607	B
	p19_ng4_AAGCATCTCTCTCCGA-1	47728	9605	B
	p19_ng4_AAGCCATAGCCGATTT-1	19884	5268	B
	p19_ng4_AAGCCATAGTATGAAC-1	24633	6841	B
	p19_ng4_AAGCCATGTAGGAGGG-1	18448	5304	B
	p19_ng4_AAGCCATGTAGTGCGA-1	31615	8224	B
	p19_ng4_AAGCCATGTCACCTTC-1	33337	9227	B
	p19_ng4_AAGCCATTCACTGTTT-1	5022	948	U
	p19_ng4_AAGCGAGAGTAAACGT-1	27423	5512	B
	p19_ng4_AAGCGAGCAGGCGTTC-1	30266	7212	B
	p19_ng4_AAGCGAGCAGTGACCC-1	55832	10799	B
	p19_ng4_AAGCGAGGTAAGTCAA-1	4581	1072	U
	p19_ng4_AAGCGAGGTCAGACTT-1	9975	1964	B
	p19_ng4_AAGCGAGGTCCTGGTG-1	62002	12755	B
	p19_ng4_AAGCGAGTCATAGGCT-1	41887	9071	B
	p19_ng4_AAGCGAGTCCATCGTC-1	18717	2434	B
	p19_ng4_AAGCGTTAGACCTCAT-1	4116	761	U
	p19_ng4_AAGCGTTAGGTCATCT-1	22400	7482	B
	p19_ng4_AAGCGTTTCGCCCAGA-1	513	109	U
	p19_ng4_AAGGAATCAATAAGGT-1	4209	1093	B
	p19_ng4_AAGGAATCACCTGATA-1	48060	9870	E
	p19_ng4_AAGGAATGTACGAGCA-1	21776	7254	B
	p19_ng4_AAGGAATGTGAGAACC-1	7431	1441	B
	p19_ng4_AAGGAATTCACGACTA-1	6025	1560	U
	p19_ng4_AAGGAATTCCACGTCT-1	29346	7430	B
	p19_ng4_AAGGAATTCCGTCAAA-1	11954	4343	B
	p19_ng4_AAGGTAAAGAGTGTTA-1	3909	886	B
	p19_ng4_AAGGTAACACCGTGAC-1	18856	3673	B
	p19_ng4_AAGGTAACAGAGCTAG-1	3569	618	U
	p19_ng4_AAGGTAACAGAGGCAT-1	30551	5859	B
	p19_ng4_AAGGTAAGTTGCCGAC-1	11943	2782	B
	p19_ng4_AAGGTAATCAAAGAAC-1	8008	1582	B
	p19_ng4_AAGGTAATCGACATCA-1	7676	1350	U
	p19_ng4_AAGTACCAGAAGCCTG-1	56232	14709	B
	p19_ng4_AAGTACCCACGCTGTG-1	5485	983	U
	p19_ng4_AAGTACCGTTGATGTC-1	22302	5783	B
	p19_ng4_AAGTACCTCGCCACTT-1	21263	4864	B
	p19_ng4_AAGTCGTCACGTGAGA-1	6594	2198	B
	p19_ng4_AAGTCGTGTATCGCAT-1	3714	1133	U
	p19_ng4_AAGTCGTGTCCTGGTG-1	18506	3948	B
	p19_ng4_AAGTCGTTCAAACGAA-1	14249	3838	B
	p19_ng4_AAGTCGTTCCAACCGG-1	6373	1442	B
	p19_ng4_AAGTCGTTCGGCATTA-1	17490	5166	B
	p19_ng4_AAGTGAACAGTCACGC-1	25410	5280	B
	p19_ng4_AAGTGAACATCTCATT-1	11022	3859	B
	p19_ng4_AAGTGAATCGAGAGCA-1	3781	810	U
	p19_ng4_AAGTGAATCTTGATTC-1	7131	1459	U
	p19_ng4_AAGTTCGAGAGGTGCT-1	21015	5609	B
	p19_ng4_AAGTTCGCACCCTTGT-1	8088	2377	B
	p19_ng4_AAGTTCGCATGGCTAT-1	14182	4339	B
	p19_ng4_AATAGAGAGGTAAACT-1	11197	2582	B
	p19_ng4_AATAGAGCAGGTATGG-1	13541	2534	B
	p19_ng4_AATAGAGGTATGCGGA-1	32357	6395	B
	p19_ng4_AATAGAGGTCTACGTA-1	18056	5418	B
	p19_ng4_AATCACGCAGACAATA-1	29839	7665	B
	p19_ng4_AATCACGTCTAGCAAC-1	34095	7037	B
	p19_ng4_AATCGACCAGCCGTTG-1	21138	6532	B
	p19_ng4_AATCGACCAGCTATTG-1	51067	12515	B
	p19_ng4_AATCGACGTTCCGGTG-1	18537	4386	B
	p19_ng4_AATCGACTCGGTTCAA-1	13462	2122	I
	p19_ng4_AATCGTGCAACCGGAA-1	22386	5810	B
	p19_ng4_AATCGTGCACATGAAA-1	34008	8474	B
	p19_ng4_AATCGTGGTGTCCATA-1	46224	8769	B
	p19_ng4_AATCGTGGTTCTCACC-1	26098	4682	B
	p19_ng4_AATGAAGAGATCGGTG-1	13769	3704	B
	p19_ng4_AATGAAGCAATCCTTT-1	52702	11099	B
	p19_ng4_AATGAAGCACCAGCTG-1	18471	4525	B
	p19_ng4_AATGAAGGTCCGAAAG-1	5650	1385	B
	p19_ng4_AATGAAGGTGGCTGAA-1	15747	4771	B
	p19_ng4_AATGAAGTCCATTCAT-1	24640	5743	B
	p19_ng4_AATGACCAGCTTTGTG-1	31876	6786	B
	p19_ng4_AATGACCCAAGTGCTT-1	12221	2478	B
	p19_ng4_AATGACCGTAACTTCG-1	9085	2204	B
	p19_ng4_AATGACCGTCTCTCTG-1	16369	4188	B
	p19_ng4_AATGACCTCCAATGCA-1	18764	1882	I
	p19_ng4_AATGACCTCCATAAGC-1	15390	3385	B
	p19_ng4_AATGCCAAGACTAGAT-1	4217	674	U
	p19_ng4_AATGCCACATCGCTGG-1	20313	5132	B
	p19_ng4_AATGCCACATTCACAG-1	6307	1223	U
	p19_ng4_AATGCCATCAACTGGT-1	48526	10349	E
	p19_ng4_AATGGAAAGGCCTTCG-1	24005	7710	B
	p19_ng4_AATGGAAAGGGCTAAC-1	5978	1316	U
	p19_ng4_AATGGAACAATTCACG-1	22611	4834	B
	p19_ng4_AATGGAACAGCAGTCC-1	12104	2944	B
	p19_ng4_AATGGAACATTAGGCT-1	8266	2513	B
	p19_ng4_AATGGAATCAGACCCG-1	1527	352	U
	p19_ng4_AATGGAATCCCGAACG-1	561	114	U
	p19_ng4_AATGGAATCGCCATAA-1	2427	483	U
	p19_ng4_AATGGCTCACCCTAAA-1	19572	4747	B
	p19_ng4_AATGGCTCAGACCAGA-1	27762	7112	B
	p19_ng4_AATGGCTGTACTCGAT-1	10908	3226	B
	p19_ng4_AATGGCTGTTGAATCC-1	44805	9984	B
	p19_ng4_AATGGCTTCATACAGC-1	23029	4223	B
	p19_ng4_AATTCCTAGATACCAA-1	26228	7531	B
	p19_ng4_AATTCCTGTTCGAACT-1	37959	8940	B
	p19_ng4_AATTTCCAGTATGTAG-1	3572	764	U
	p19_ng4_AATTTCCCAAACTAGA-1	28220	5936	B
	p19_ng4_AATTTCCCATCATTTC-1	5354	1779	B
	p19_ng4_AATTTCCGTGTCTAAC-1	5516	1120	U
	p19_ng4_ACAAAGAAGTCAATCC-1	20042	4182	B
	p19_ng4_ACAAAGAGTAGAGACC-1	23264	4237	B
	p19_ng4_ACAAAGAGTTGTAAAG-1	6470	1986	B
	p19_ng4_ACAAAGATCAGGGATG-1	29840	5572	B
	p19_ng4_ACAACCAAGAAGCGGG-1	11139	3317	B
	p19_ng4_ACAACCAAGAGTTGCG-1	6767	2038	B
	p19_ng4_ACAACCAAGGCACTCC-1	20358	3585	B
	p19_ng4_ACAACCAAGGGATCAC-1	25935	6953	B
	p19_ng4_ACAACCAAGTAGAATC-1	27883	5218	B
	p19_ng4_ACAACCACAAGTTCCA-1	49671	10626	E
	p19_ng4_ACAACCACAGACCAGA-1	18938	5576	B
	p19_ng4_ACAACCACATCGATGT-1	30837	10015	B
	p19_ng4_ACAACCAGTAAGAACT-1	12616	2616	B
	p19_ng4_ACAACCAGTCGTATGT-1	15929	3556	B
	p19_ng4_ACAACCAGTGAGATTA-1	1411	317	U
	p19_ng4_ACAACCAGTGTGGTCC-1	30561	2393	I
	p19_ng4_ACAACCAGTGTTAACC-1	9927	2882	B
	p19_ng4_ACAACCAGTTTGGGTT-1	20803	6877	B
	p19_ng4_ACAACCATCTATGCCC-1	9305	1678	U
	p19_ng4_ACAAGCTGTGCTGCAC-1	18715	5279	B
	p19_ng4_ACAAGCTTCACACCGG-1	13542	3147	B
	p19_ng4_ACAAGCTTCTCACCCA-1	50351	11053	B
	p19_ng4_ACACAGTAGGCATCTT-1	19495	4614	B
	p19_ng4_ACACAGTCAGCCTACG-1	20606	5916	B
	p19_ng4_ACACAGTCATGTCTAG-1	31421	5866	B
	p19_ng4_ACACAGTCATGTGTCA-1	32451	7679	B
	p19_ng4_ACACAGTGTACCTAGT-1	26439	6135	B
	p19_ng4_ACACAGTGTCATTGCA-1	45472	8631	B
	p19_ng4_ACACCAAAGTCAAGCG-1	66073	14449	B
	p19_ng4_ACACCAAAGTCCCTAA-1	23008	5167	B
	p19_ng4_ACACCAAGTCATGCAT-1	5845	2280	B
	p19_ng4_ACACCAAGTGTCATGT-1	38932	6938	B
	p19_ng4_ACACCAATCATTTGCT-1	4329	1195	B
	p19_ng4_ACACGCGCAGCTTCGG-1	21089	5250	B
	p19_ng4_ACACGCGGTACCGTCG-1	9683	2785	B
	p19_ng4_ACACGCGGTACGGGAT-1	32213	8308	B
	p19_ng4_ACACGCGGTTCGTAAC-1	30006	6603	B
	p19_ng4_ACACGCGGTTGGTGTT-1	33534	6485	B
	p19_ng4_ACACGCGTCGACTCCT-1	3573	622	U
	p19_ng4_ACACGCGTCTTTCCAA-1	25285	6903	B
	p19_ng4_ACACTGATCCCATTCG-1	8805	1626	U
	p19_ng4_ACACTGATCGTGTGAT-1	7158	1638	B
	p19_ng4_ACAGAAAAGCCTATTG-1	16654	4809	B
	p19_ng4_ACAGAAAAGGGTTGCA-1	17241	4353	B
	p19_ng4_ACAGAAAAGTGGTTAA-1	18385	4294	B
	p19_ng4_ACAGAAACAAGGCGTA-1	22205	6065	B
	p19_ng4_ACAGAAACAGCGTGCT-1	3912	730	U
	p19_ng4_ACAGAAAGTCCATAGT-1	48258	13075	B
	p19_ng4_ACAGCCGGTAGCTGTT-1	27912	6422	B
	p19_ng4_ACAGCCGGTATCGTGT-1	7105	1859	B
	p19_ng4_ACAGCCGGTCATCGGC-1	28252	7121	B
	p19_ng4_ACAGCCGTCCCTTGGT-1	31596	7287	B
	p19_ng4_ACAGGGAAGTCTCCTC-1	31779	6326	B
	p19_ng4_ACAGGGACAGAGCGTA-1	7027	1434	B
	p19_ng4_ACAGGGACAGCCTTCT-1	21291	4058	B
	p19_ng4_ACAGGGAGTGGTATGG-1	12491	2739	B
	p19_ng4_ACAGGGATCCTCTCTT-1	30673	8085	B
	p19_ng4_ACAGGGATCCTTATGT-1	20482	6314	B
	p19_ng4_ACATCCCAGACCAGAC-1	10335	2342	B
	p19_ng4_ACATCCCCAAGAAACT-1	18012	5068	B
	p19_ng4_ACATCCCCAAGACCTT-1	19061	3759	B
	p19_ng4_ACATCCCCACTGCACG-1	25380	6464	B
	p19_ng4_ACATCCCGTTGACTGT-1	7668	1240	U
	p19_ng4_ACATCCCTCGCTAATG-1	18424	4440	B
	p19_ng4_ACATCGAAGAGAATCT-1	346	83	U
	p19_ng4_ACATCGAAGCATACTC-1	13475	3340	B
	p19_ng4_ACATCGAAGTGGTCAG-1	34983	7964	B
	p19_ng4_ACATCGAGTATGCTTG-1	1727	370	U
	p19_ng4_ACATCGATCAGCGCAC-1	8787	1762	U
	p19_ng4_ACATGCAAGAACGTGC-1	10323	3380	B
	p19_ng4_ACATGCAAGTTCGGTT-1	842	187	U
	p19_ng4_ACATGCAGTCCAACGC-1	20872	5814	B
	p19_ng4_ACATGCAGTCTGATCA-1	28006	5968	B
	p19_ng4_ACATGCATCAGATGCT-1	19567	4648	B
	p19_ng4_ACATGCATCGGAACTT-1	10823	2559	B
	p19_ng4_ACATTTCAGGACTAAT-1	825	218	U
	p19_ng4_ACATTTCCATTGACTG-1	4833	837	U
	p19_ng4_ACATTTCCATTGCCGG-1	16454	5352	B
	p19_ng4_ACATTTCGTAGTGGCA-1	6998	2100	U
	p19_ng4_ACATTTCGTCGCACGT-1	6738	1446	U
	p19_ng4_ACATTTCTCCTATTGT-1	13939	3428	B
	p19_ng4_ACCAAACAGGTATCTC-1	13444	3473	B
	p19_ng4_ACCAAACCAGCATACT-1	23580	7346	B
	p19_ng4_ACCAAACCAGTCAGAG-1	698	207	U
	p19_ng4_ACCAAACGTCAGGTGA-1	34198	8763	B
	p19_ng4_ACCAAACTCAGTCAGT-1	5532	1775	U
	p19_ng4_ACCAACAAGAGCATTA-1	20943	4679	B
	p19_ng4_ACCAACAAGGCATGCA-1	26990	7094	B
	p19_ng4_ACCAACAAGGTGCAGT-1	22036	6459	B
	p19_ng4_ACCAACACAATGGCAG-1	5663	1231	U
	p19_ng4_ACCAACACACAGCGCT-1	24052	4254	B
	p19_ng4_ACCAACAGTAAGTTGA-1	4630	1118	U
	p19_ng4_ACCAACAGTCATGACT-1	21696	5691	B
	p19_ng4_ACCAACAGTGAAGCTG-1	3307	568	U
	p19_ng4_ACCAACATCACGAACT-1	21684	5160	B
	p19_ng4_ACCACAAAGCACTCAT-1	21333	4304	B
	p19_ng4_ACCACAACAAGGTTGG-1	5420	1855	U
	p19_ng4_ACCACAACACTAAACC-1	4269	1532	U
	p19_ng4_ACCACAAGTCGCTTAA-1	11089	2468	B
	p19_ng4_ACCACAATCATTCTTG-1	2500	501	U
	p19_ng4_ACCACAATCGCCTTGT-1	41873	5016	I
	p19_ng4_ACCACAATCTCTTCAA-1	13479	3590	B
	p19_ng4_ACCACAATCTTGATTC-1	1568	350	U
	p19_ng4_ACCATTTAGCGTTACT-1	57514	14454	B
	p19_ng4_ACCATTTAGGTGCTTT-1	14459	3272	B
	p19_ng4_ACCATTTAGGTTAAAC-1	38536	8448	B
	p19_ng4_ACCATTTAGTCCGCGT-1	3990	1038	U
	p19_ng4_ACCATTTCAGCCGTCA-1	28990	7585	B
	p19_ng4_ACCATTTGTGTAAACA-1	3116	652	B
	p19_ng4_ACCATTTTCTCGGCTT-1	17911	5485	B
	p19_ng4_ACCCAAAAGTCCTGTA-1	24562	7462	B
	p19_ng4_ACCCAAACAGAGGAAA-1	25646	6066	B
	p19_ng4_ACCCAAAGTTAACAGA-1	22772	5058	B
	p19_ng4_ACCCAAATCAGACCCG-1	39446	9481	B
	p19_ng4_ACCCTCACAGGCATTT-1	8550	2949	B
	p19_ng4_ACCCTCACAGGGACTA-1	6126	1023	U
	p19_ng4_ACCCTCACATAGCTGT-1	6221	1014	U
	p19_ng4_ACCCTCACATGCACTA-1	10096	2100	B
	p19_ng4_ACCCTCAGTAAGGCCA-1	4936	1138	U
	p19_ng4_ACCGTTCAGATGTTGA-1	31522	7512	B
	p19_ng4_ACCGTTCCACACAGCC-1	33850	8771	B
	p19_ng4_ACCTACCAGACTCAAA-1	31389	9268	B
	p19_ng4_ACCTACCAGAGCACTG-1	43275	10513	B
	p19_ng4_ACCTACCGTTCCACAA-1	15921	4049	B
	p19_ng4_ACCTACCGTTCGGGTC-1	2333	476	U
	p19_ng4_ACCTGAAAGAGAGCAA-1	23699	5751	B
	p19_ng4_ACCTGAAGTGTGAATA-1	20674	2797	I
	p19_ng4_ACCTGAATCAAGAAAC-1	40318	8115	B
	p19_ng4_ACCTGTCAGAGGATCC-1	21111	1101	I
	p19_ng4_ACCTGTCAGTGTAGAT-1	21527	4346	B
	p19_ng4_ACCTGTCCAAGACGAC-1	52387	8360	B
	p19_ng4_ACCTGTCCATCCGATA-1	9074	2784	B
	p19_ng4_ACCTGTCCATGTGCTA-1	18164	3661	B
	p19_ng4_ACCTGTCTCACACCCT-1	21958	5920	B
	p19_ng4_ACCTGTCTCAGCGTCG-1	24476	4417	E
	p19_ng4_ACGATCAAGCACCGTC-1	22355	6446	B
	p19_ng4_ACGATCACATATCTGG-1	24421	5525	B
	p19_ng4_ACGATCAGTGAGATTA-1	18162	4469	B
	p19_ng4_ACGATCAGTGTCTTAG-1	23039	5393	B
	p19_ng4_ACGATCATCATCCCGT-1	10062	2044	B
	p19_ng4_ACGATCATCGGATACT-1	15964	3071	B
	p19_ng4_ACGATCATCGGCATAT-1	2750	617	U
	p19_ng4_ACGATGTCAACGAGGT-1	16573	2789	U
	p19_ng4_ACGATGTGTATGTGTC-1	17956	3986	B
	p19_ng4_ACGATGTGTTCTCCAC-1	2992	1046	U
	p19_ng4_ACGATGTTCACTCGAA-1	11001	3119	B
	p19_ng4_ACGATGTTCCAACTGA-1	14744	3155	B
	p19_ng4_ACGATGTTCCAGTGTA-1	32306	6277	B
	p19_ng4_ACGATGTTCGCTGTCT-1	26808	6115	B
	p19_ng4_ACGCACGAGCCGATAG-1	6739	1162	U
	p19_ng4_ACGCACGAGCTGACCC-1	12480	3649	B
	p19_ng4_ACGCACGAGGGTTTCT-1	27141	7078	B
	p19_ng4_ACGCACGAGTAACCTC-1	16211	3595	B
	p19_ng4_ACGCACGAGTAGGGTC-1	33759	6280	E
	p19_ng4_ACGCACGAGTATCTGC-1	11634	3229	B
	p19_ng4_ACGCACGCAGAGAAAG-1	17033	3537	B
	p19_ng4_ACGCACGTCCTTGAAG-1	18126	3506	B
	p19_ng4_ACGCACGTCGACCTAA-1	6102	1317	U
	p19_ng4_ACGGAAGAGAAACACT-1	11049	2461	B
	p19_ng4_ACGGAAGCAGAATGTA-1	26434	5104	B
	p19_ng4_ACGGAAGCATGTTACG-1	16078	3977	B
	p19_ng4_ACGGAAGGTTCCGCGA-1	5860	1767	B
	p19_ng4_ACGGAAGTCAAGATAG-1	21715	4305	E
	p19_ng4_ACGGAAGTCTAGTGTG-1	14222	2224	I
	p19_ng4_ACGGGTCAGCCAAGTG-1	16658	4070	B
	p19_ng4_ACGGGTCCACGCAAAG-1	40207	7712	B
	p19_ng4_ACGGGTCCAGTGGCTC-1	24300	6445	B
	p19_ng4_ACGGGTCGTCCACAGC-1	12693	3528	B
	p19_ng4_ACGGTCGAGGTGCATG-1	2809	1043	U
	p19_ng4_ACGGTCGAGGTTTGAA-1	23600	5587	B
	p19_ng4_ACGGTCGAGTGCAACG-1	21370	2502	I
	p19_ng4_ACGGTCGCAAGAAATC-1	17299	5102	B
	p19_ng4_ACGGTCGGTGCGCTCA-1	21609	4848	B
	p19_ng4_ACGGTTAAGCAAATCA-1	27324	7178	B
	p19_ng4_ACGGTTAAGTCAGGGT-1	28787	5230	B
	p19_ng4_ACGGTTAAGTGCGCTC-1	6628	1644	B
	p19_ng4_ACGGTTACAAACTAAG-1	37131	8347	B
	p19_ng4_ACGGTTAGTTGCAAGG-1	17001	4611	B
	p19_ng4_ACGTAACAGAGCGACT-1	10213	2283	B
	p19_ng4_ACGTAACAGTAATTGG-1	1684	396	U
	p19_ng4_ACGTAACCACTACCGG-1	65337	14152	B
	p19_ng4_ACGTAACCAGGTGTGA-1	28461	6545	B
	p19_ng4_ACGTAACCAGTCTCTC-1	29199	7678	B
	p19_ng4_ACGTAACCAGTTACCA-1	2973	912	U
	p19_ng4_ACGTAACCATCGGATT-1	19055	5035	B
	p19_ng4_ACGTAACCATTGGGAG-1	10928	2737	B
	p19_ng4_ACGTAACGTATAGGAT-1	9549	1801	B
	p19_ng4_ACGTAACGTGGCAACA-1	32309	9219	B
	p19_ng4_ACGTAACTCTGACCCT-1	4017	746	U
	p19_ng4_ACGTAACTCTTGGGCG-1	8696	1535	U
	p19_ng4_ACGTACACATTAAAGG-1	59184	12191	B
	p19_ng4_ACGTACAGTATGCGGA-1	2515	522	U
	p19_ng4_ACGTACAGTGACAACG-1	28620	7258	B
	p19_ng4_ACGTACAGTGGAACAC-1	570	133	U
	p19_ng4_ACGTACAGTTCGGCGT-1	20968	4309	B
	p19_ng4_ACGTAGTAGCCTTGAT-1	18205	3862	E
	p19_ng4_ACGTAGTAGGGCATGT-1	9663	2904	U
	p19_ng4_ACGTAGTCAATGTCTG-1	8149	1216	B
	p19_ng4_ACGTAGTCACTTGAAC-1	20063	5222	B
	p19_ng4_ACGTAGTCATGCCGCA-1	21151	4775	B
	p19_ng4_ACGTAGTGTCCTTAAG-1	1446	380	U
	p19_ng4_ACGTAGTGTCTTCAAG-1	17681	4977	B
	p19_ng4_ACGTAGTTCCCATTTA-1	13152	1592	I
	p19_ng4_ACGTAGTTCCGTAATG-1	27160	5543	E
	p19_ng4_ACGTCCTAGATAGTCA-1	8984	1582	U
	p19_ng4_ACGTCCTAGTCCGTCG-1	11357	2851	U
	p19_ng4_ACGTCCTAGTCGAAGC-1	3253	586	U
	p19_ng4_ACGTTCCAGACTCGAG-1	18105	5212	B
	p19_ng4_ACGTTCCAGATTAGTG-1	7667	1588	B
	p19_ng4_ACGTTCCCAGAGGCAT-1	50039	13990	B
	p19_ng4_ACGTTCCGTGTGAATA-1	16250	3435	B
	p19_ng4_ACGTTCCGTGTGTTTG-1	2309	482	U
	p19_ng4_ACTACGAAGCTATCTG-1	24662	5248	B
	p19_ng4_ACTACGAAGTGCCGAA-1	4021	956	U
	p19_ng4_ACTACGAAGTTTAGGA-1	3635	900	B
	p19_ng4_ACTACGACAATGTCTG-1	19532	6162	B
	p19_ng4_ACTACGACAGCTACCG-1	20301	4940	B
	p19_ng4_ACTACGAGTTTCGATG-1	3214	659	U
	p19_ng4_ACTATCTAGGTGCGAT-1	19687	4805	B
	p19_ng4_ACTATCTCAGTCGGTC-1	7151	2316	B
	p19_ng4_ACTATCTGTTGCATTG-1	5837	1119	U
	p19_ng4_ACTATGGAGGTTGGAC-1	8073	2454	B
	p19_ng4_ACTATGGAGTTTCAGC-1	16005	2977	B
	p19_ng4_ACTATGGCACCGTCGA-1	3218	597	U
	p19_ng4_ACTATGGCAGGCTTGC-1	30020	6522	B
	p19_ng4_ACTATGGCAGTCTACA-1	20746	6798	B
	p19_ng4_ACTATGGCATTGCCTC-1	9302	1199	I
	p19_ng4_ACTATTCAGCAGTCTT-1	16624	5323	B
	p19_ng4_ACTATTCAGGCCTAGA-1	20808	3954	B
	p19_ng4_ACTATTCGTGAACGGT-1	7190	1183	U
	p19_ng4_ACTATTCGTGGAGAAA-1	11642	1825	I
	p19_ng4_ACTATTCGTGGTAATA-1	18198	5938	B
	p19_ng4_ACTATTCTCCAGCACG-1	38913	6979	B
	p19_ng4_ACTCCCAAGCCTCTGG-1	39214	7885	B
	p19_ng4_ACTCCCAAGGCCTTCG-1	45558	10369	B
	p19_ng4_ACTCCCACAATGAGCG-1	2696	578	U
	p19_ng4_ACTCCCATCGCCTATC-1	7288	1101	U
	p19_ng4_ACTCTCGAGAAATTCG-1	26970	6841	B
	p19_ng4_ACTCTCGAGCTCCCTT-1	25667	6132	B
	p19_ng4_ACTCTCGAGGGACAGG-1	16722	3673	B
	p19_ng4_ACTCTCGCAGGTCAGA-1	7008	2032	B
	p19_ng4_ACTCTCGGTCTGATCA-1	30216	5845	B
	p19_ng4_ACTGATGAGTTCCAGT-1	5808	1345	B
	p19_ng4_ACTGATGCACATTACG-1	11643	2558	B
	p19_ng4_ACTGATGCAGTCAGCC-1	27145	6828	B
	p19_ng4_ACTGATGCATCAACCA-1	19755	4120	B
	p19_ng4_ACTGATGGTAGTCTTG-1	19479	5192	B
	p19_ng4_ACTGATGGTCGCATTA-1	12893	2553	B
	p19_ng4_ACTGCAAAGGTAAACT-1	32054	7468	B
	p19_ng4_ACTGCAACATTGGGAG-1	17565	3259	B
	p19_ng4_ACTGCAAGTAGTCTGT-1	34375	9369	B
	p19_ng4_ACTGCAATCCACCTGT-1	5067	877	U
	p19_ng4_ACTGCAATCGATTTCT-1	8928	2034	U
	p19_ng4_ACTGTCCAGAAACCAT-1	28685	7247	B
	p19_ng4_ACTGTCCAGTATGAAC-1	26724	6664	B
	p19_ng4_ACTGTCCCAGGTGAGT-1	26841	6270	B
	p19_ng4_ACTGTCCGTATTGGCT-1	10562	2804	B
	p19_ng4_ACTGTCCTCGCTCTCA-1	28330	5105	E
	p19_ng4_ACTGTCCTCTCGGCTT-1	29128	5872	B
	p19_ng4_ACTGTCCTCTGGTTGA-1	21719	5774	B
	p19_ng4_ACTGTGAAGAATTTGG-1	17707	4575	B
	p19_ng4_ACTTAGGAGAAGCTGC-1	24521	4814	B
	p19_ng4_ACTTAGGAGTCTCGTA-1	19737	6871	B
	p19_ng4_ACTTAGGCAAGCTGTT-1	3948	682	U
	p19_ng4_ACTTAGGCACCCATAA-1	3939	841	U
	p19_ng4_ACTTAGGCACGCTGCA-1	19961	5187	B
	p19_ng4_ACTTAGGCAGTCACGC-1	10267	2416	B
	p19_ng4_ACTTAGGCAGTTCTAG-1	7012	1435	U
	p19_ng4_ACTTAGGCATCCGTGG-1	21114	5346	B
	p19_ng4_ACTTAGGGTTGCACGC-1	1862	347	U
	p19_ng4_ACTTAGGTCCTACGGG-1	19160	5329	B
	p19_ng4_ACTTAGGTCCTCACCA-1	30622	6442	B
	p19_ng4_ACTTAGGTCGCAGTCG-1	24757	6391	B
	p19_ng4_ACTTATCAGCTTAAGA-1	20067	4799	B
	p19_ng4_ACTTATCAGGTTAAAC-1	3814	664	U
	p19_ng4_ACTTATCAGGTTGCCC-1	19683	5357	B
	p19_ng4_ACTTATCAGTTTCTTC-1	5033	862	U
	p19_ng4_ACTTATCCACCCTTAC-1	23699	6916	B
	p19_ng4_ACTTATCCAGTTTCAG-1	31510	7892	B
	p19_ng4_ACTTATCGTACTAGCT-1	3445	710	U
	p19_ng4_ACTTATCGTCTGTTAG-1	26729	5481	B
	p19_ng4_ACTTATCTCTACCCAC-1	19905	2846	E
	p19_ng4_ACTTATCTCTGCTGAA-1	28336	6802	E
	p19_ng4_ACTTCCGAGATCACTC-1	27252	7403	B
	p19_ng4_ACTTCCGAGCAATTAG-1	20432	5529	B
	p19_ng4_ACTTCCGAGGTCGACA-1	7453	2391	B
	p19_ng4_ACTTCCGAGTTTCGAC-1	7002	1490	U
	p19_ng4_ACTTCCGCATGGAAGC-1	13111	3143	B
	p19_ng4_ACTTCCGGTCCAAAGG-1	38451	10395	B
	p19_ng4_ACTTCCGGTCGGCACT-1	54303	8964	B
	p19_ng4_ACTTCGCAGTTCATCG-1	3771	656	U
	p19_ng4_ACTTCGCCAAAGCTAA-1	9180	2085	B
	p19_ng4_ACTTCGCGTACGCGTC-1	17887	6034	B
	p19_ng4_ACTTCGCGTATCGTGT-1	8190	1439	B
	p19_ng4_ACTTCGCTCCGAACGC-1	17634	5316	B
	p19_ng4_ACTTCGCTCGGCTCTT-1	22565	5876	B
	p19_ng4_ACTTTCAAGAGGTCGT-1	26150	4532	E
	p19_ng4_ACTTTCAAGTAGTGCG-1	16469	5363	B
	p19_ng4_ACTTTCACAAACGGCA-1	41711	10318	B
	p19_ng4_ACTTTCACAGGAGGAG-1	13837	2593	B
	p19_ng4_ACTTTCAGTACGTTCA-1	18357	5731	B
	p19_ng4_ACTTTCAGTTCAAGTC-1	6781	1117	U
	p19_ng4_ACTTTGTAGTACGTCT-1	27276	3149	I
	p19_ng4_ACTTTGTCACGTAACT-1	36444	6830	B
	p19_ng4_ACTTTGTGTGGAACAC-1	27147	7288	B
	p19_ng4_ACTTTGTGTTCGTACA-1	19063	4909	B
	p19_ng4_AGAAATGAGAATACAC-1	23845	6357	B
	p19_ng4_AGAAATGAGCTTCATG-1	33189	9611	B
	p19_ng4_AGAAATGAGGAGAGTA-1	39748	8727	B
	p19_ng4_AGAAATGAGGCCTTCG-1	26108	6996	B
	p19_ng4_AGAAATGCAACGGCTC-1	57069	4831	E
	p19_ng4_AGAAATGCACGCTGAC-1	38237	9772	B
	p19_ng4_AGAAATGGTGTTACTG-1	4984	1108	U
	p19_ng4_AGAAATGTCGTAGCTA-1	4157	855	U
	p19_ng4_AGAACAAAGCTTGTTG-1	30876	8289	B
	p19_ng4_AGAACAAAGTCTAACC-1	9386	1058	I
	p19_ng4_AGAACAACATCGCTCT-1	23501	5081	B
	p19_ng4_AGAACAAGTAACAAGT-1	17558	5033	B
	p19_ng4_AGAACAATCGCATGAT-1	856	157	U
	p19_ng4_AGAACAATCTGGACTA-1	18242	2994	B
	p19_ng4_AGAACCTAGCAACAGC-1	23087	7137	B
	p19_ng4_AGAACCTAGCAAGGAA-1	14264	3236	B
	p19_ng4_AGAACCTCATACTGTG-1	24334	5115	B
	p19_ng4_AGAACCTGTAACACCT-1	3275	630	U
	p19_ng4_AGAACCTGTCACTTCC-1	26042	7169	B
	p19_ng4_AGAACCTGTTGTGTTG-1	54115	10178	B
	p19_ng4_AGAAGCGAGAGGACTC-1	35197	9961	B
	p19_ng4_AGAAGCGAGGTCCCTG-1	19872	4363	B
	p19_ng4_AGAAGCGCACATAGCT-1	28810	7659	B
	p19_ng4_AGAAGCGGTTATAGAG-1	18249	3542	B
	p19_ng4_AGAAGCGTCCCGTTGT-1	1080	220	U
	p19_ng4_AGAAGTATCATTATCC-1	13935	2162	B
	p19_ng4_AGAAGTATCATTCATC-1	52308	11903	B
	p19_ng4_AGAAGTATCGCAATTG-1	13576	1331	I
	p19_ng4_AGAAGTATCGGTGCAC-1	31349	8543	B
	p19_ng4_AGAAGTATCTTTGCAT-1	16092	1302	I
	p19_ng4_AGACAAAAGGGAGTTC-1	22163	4458	B
	p19_ng4_AGACAAAAGGGTCAAC-1	20540	6061	B
	p19_ng4_AGACAAAAGGTTACCT-1	27451	6165	B
	p19_ng4_AGACAAAGTACCTGTA-1	22257	5842	B
	p19_ng4_AGACAAAGTCTGCCTT-1	18251	5340	B
	p19_ng4_AGACACTAGATGGCGT-1	3493	711	U
	p19_ng4_AGACACTCAGCGAGTA-1	18922	3855	B
	p19_ng4_AGACACTGTACGATGG-1	2953	617	U
	p19_ng4_AGACAGGAGGGATCGT-1	20848	5007	B
	p19_ng4_AGACAGGGTAACGGTG-1	26219	6924	B
	p19_ng4_AGACAGGGTAAGGTCG-1	14766	4102	B
	p19_ng4_AGACAGGGTAGATCGG-1	1325	309	U
	p19_ng4_AGACCATAGGAAAGGT-1	15382	3984	B
	p19_ng4_AGACCATAGTCCCGAC-1	32663	8758	B
	p19_ng4_AGACCATCACACCGCA-1	4188	852	U
	p19_ng4_AGACCATGTGCTAGCC-1	16667	4912	B
	p19_ng4_AGACCATTCCTATTGT-1	37507	10100	B
	p19_ng4_AGACCATTCGTAGAGG-1	37583	8363	B
	p19_ng4_AGACCCGAGTCTAACC-1	29360	5540	B
	p19_ng4_AGACCCGAGTGAGTGC-1	5865	617	I
	p19_ng4_AGACCCGAGTGCACAG-1	13842	2968	B
	p19_ng4_AGACCCGAGTTCAACC-1	42693	8069	B
	p19_ng4_AGACCCGCAACTCCAA-1	6065	1367	U
	p19_ng4_AGACCCGGTGTCCTAA-1	25480	5140	B
	p19_ng4_AGACCCGGTTCAGGTT-1	39467	10041	B
	p19_ng4_AGACTCAAGTGCGCTC-1	24458	5554	B
	p19_ng4_AGACTCACAATCAAGA-1	7767	1309	U
	p19_ng4_AGACTCACACGCTGAC-1	14586	1966	I
	p19_ng4_AGACTCATCTGCAGCG-1	1328	491	U
	p19_ng4_AGACTCATCTGTAACG-1	21784	6047	B
	p19_ng4_AGAGAATAGAATTGTG-1	21599	5700	B
	p19_ng4_AGAGAATAGAGTTGTA-1	23297	6650	B
	p19_ng4_AGAGAATAGGACAAGA-1	1713	485	U
	p19_ng4_AGAGAATCAGACCGCT-1	9483	2431	B
	p19_ng4_AGAGAATCATCCAACA-1	18233	6347	B
	p19_ng4_AGAGAATGTCATAAAG-1	6430	1195	U
	p19_ng4_AGAGAATTCGAAGTGG-1	55660	12972	B
	p19_ng4_AGAGAGCCAGGGTTGA-1	9148	2125	B
	p19_ng4_AGAGAGCGTGAATGTA-1	65237	7846	E
	p19_ng4_AGAGAGCTCCGATCTC-1	30476	7324	B
	p19_ng4_AGAGAGCTCCGTAGTA-1	13326	3423	B
	p19_ng4_AGAGCAGGTTCGTGCG-1	30815	3379	E
	p19_ng4_AGAGCAGTCGACCCAG-1	2628	532	U
	p19_ng4_AGAGCAGTCTCCAAGA-1	13758	2751	B
	p19_ng4_AGAGCCCAGCTACGTT-1	29039	6513	E
	p19_ng4_AGAGCCCAGTAAACTG-1	30106	6660	B
	p19_ng4_AGAGCCCTCCGTCACT-1	25532	5832	B
	p19_ng4_AGAGCCCTCCTTTAGT-1	22407	5988	B
	p19_ng4_AGAGCCCTCTGGGCAC-1	29258	5695	B
	p19_ng4_AGATAGAAGACTCCGC-1	35704	9343	B
	p19_ng4_AGATAGAAGGTATTGA-1	35831	9207	B
	p19_ng4_AGATAGAAGTTGAAAC-1	19321	5625	B
	p19_ng4_AGATAGACAATAGGAT-1	29346	7579	B
	p19_ng4_AGATAGACAGCTGTCG-1	958	284	B
	p19_ng4_AGATAGACATGCACTA-1	6059	1028	U
	p19_ng4_AGATAGACATGTTCAG-1	53600	13238	B
	p19_ng4_AGATAGATCTAGGCAT-1	2576	1204	B
	p19_ng4_AGATCCAAGACGTCGA-1	18433	4611	B
	p19_ng4_AGATCCATCAAACCCA-1	24379	7010	B
	p19_ng4_AGATCCATCTTTGATC-1	7863	918	I
	p19_ng4_AGATCGTAGTGAGCCA-1	11792	2824	B
	p19_ng4_AGATCGTCATCGGAAG-1	12693	3275	B
	p19_ng4_AGATCGTGTCAAACGG-1	48116	9227	B
	p19_ng4_AGATGAACAATTGAGA-1	11265	3065	B
	p19_ng4_AGATGAACATGTTACG-1	3598	1111	B
	p19_ng4_AGATGAATCTTCCTAA-1	3936	708	U
	p19_ng4_AGATGCTTCTAACGGT-1	6478	1485	U
	p19_ng4_AGCATCAAGACCGCCT-1	3504	1136	U
	p19_ng4_AGCATCAAGGGTTTCT-1	10870	2591	B
	p19_ng4_AGCATCAAGTAAACAC-1	5087	1026	U
	p19_ng4_AGCATCACAGCACAAG-1	19342	3975	B
	p19_ng4_AGCATCAGTGAGATAT-1	22697	6186	B
	p19_ng4_AGCATCATCGCCCAGA-1	31415	7609	B
	p19_ng4_AGCCAATCAAATGGTA-1	7383	2160	B
	p19_ng4_AGCCAATCACCTATCC-1	4792	1038	U
	p19_ng4_AGCCAATGTAGCGAGT-1	13180	2383	B
	p19_ng4_AGCCAATGTATTGGCT-1	2520	580	U
	p19_ng4_AGCCAATGTCAGACTT-1	3873	844	U
	p19_ng4_AGCCAATGTCCACATA-1	8230	2758	B
	p19_ng4_AGCCAATGTTCTAACG-1	7236	1851	B
	p19_ng4_AGCCAATTCAATCTTC-1	9607	2066	B
	p19_ng4_AGCCAATTCCACGTGG-1	21330	6024	B
	p19_ng4_AGCCAATTCCGTCAAA-1	52243	11436	B
	p19_ng4_AGCCACGAGCGTATAA-1	20825	5591	B
	p19_ng4_AGCCACGAGGTGCGAT-1	8236	2600	B
	p19_ng4_AGCCACGCAGAGTCTT-1	21731	5184	B
	p19_ng4_AGCCACGCAGGATCTT-1	3930	631	U
	p19_ng4_AGCCACGGTTCTCAGA-1	21132	4896	B
	p19_ng4_AGCCACGTCAACGTGT-1	23705	4671	B
	p19_ng4_AGCCAGCCAGTAGAGC-1	19170	5010	B
	p19_ng4_AGCCAGCTCCACAAGT-1	8882	2061	B
	p19_ng4_AGCCAGCTCCGATTAG-1	7914	2421	U
	p19_ng4_AGCCAGCTCTTCTGTA-1	4118	773	U
	p19_ng4_AGCGATTAGCGTGTCC-1	31608	7675	B
	p19_ng4_AGCGATTAGGACATCG-1	31839	8616	B
	p19_ng4_AGCGATTGTACAGAGC-1	26399	7030	B
	p19_ng4_AGCGATTTCCAGTGTA-1	7613	1875	B
	p19_ng4_AGCGATTTCCTTTGAT-1	38927	11001	B
	p19_ng4_AGCGCCAAGAGGCCAT-1	32926	7590	B
	p19_ng4_AGCGCCAAGCAGATAT-1	25790	6597	B
	p19_ng4_AGCGCCAAGTAGCATA-1	5943	1156	U
	p19_ng4_AGCGCCACATGTGTCA-1	32013	7473	B
	p19_ng4_AGCGCCAGTTAGAGTA-1	35121	7513	B
	p19_ng4_AGCGCCATCATGAGAA-1	18348	4109	B
	p19_ng4_AGCGCCATCCGCGATG-1	30786	8213	B
	p19_ng4_AGCGCTGAGGCCTTCG-1	10009	3728	B
	p19_ng4_AGCGCTGAGGTCCAGA-1	7056	1113	U
	p19_ng4_AGCGCTGCACTTTATC-1	20151	4954	B
	p19_ng4_AGCGCTGCAGGGACTA-1	15325	3047	B
	p19_ng4_AGCGCTGTCTCCACTG-1	7727	1353	U
	p19_ng4_AGCGTATAGATCACCT-1	7316	2564	B
	p19_ng4_AGCGTATCACAGTATC-1	7792	2338	B
	p19_ng4_AGCGTATGTAGCGTCC-1	9153	1533	U
	p19_ng4_AGCGTATGTCGTCAGC-1	8660	2356	U
	p19_ng4_AGCGTATTCACTTTGT-1	21779	5643	B
	p19_ng4_AGCTACAAGAAAGCGA-1	4659	1100	U
	p19_ng4_AGCTACAAGAGGCGGA-1	12047	1749	B
	p19_ng4_AGCTACAAGGCGCTCT-1	16770	4889	B
	p19_ng4_AGCTACAAGGGATGTC-1	29707	6086	B
	p19_ng4_AGCTACACAAGTCCCG-1	53857	11752	B
	p19_ng4_AGCTACACAGACCTGC-1	17506	6084	B
	p19_ng4_AGCTACAGTCTTGCTC-1	41270	9147	B
	p19_ng4_AGCTACAGTTAGGCCC-1	3337	556	U
	p19_ng4_AGCTACATCTCGCAGG-1	28015	6323	B
	p19_ng4_AGCTCAAAGACGTCGA-1	7295	2386	B
	p19_ng4_AGCTCAAAGCTGCGAA-1	4539	969	U
	p19_ng4_AGCTCAAAGGTAAAGG-1	12245	2640	B
	p19_ng4_AGCTCAACAAGCGATG-1	35640	7868	B
	p19_ng4_AGCTCAACACTTGTGA-1	10237	1862	U
	p19_ng4_AGCTCAAGTCACTTCC-1	17173	4960	B
	p19_ng4_AGCTCAAGTGCCCGTA-1	4245	1033	U
	p19_ng4_AGCTCAAGTTCCAAAC-1	7997	1489	U
	p19_ng4_AGCTTCCCAGCCGTCA-1	29134	8526	B
	p19_ng4_AGCTTCCCATCCGATA-1	19332	4344	B
	p19_ng4_AGCTTCCCATCGGTTA-1	42251	9349	B
	p19_ng4_AGCTTCCCATGAGAAT-1	9363	2416	B
	p19_ng4_AGCTTCCGTATCAGGG-1	5183	1957	U
	p19_ng4_AGCTTCCTCAGGAGAC-1	11226	2647	B
	p19_ng4_AGCTTCCTCCCGTTCA-1	8510	1676	U
	p19_ng4_AGCTTCCTCTTCACGC-1	13978	3432	B
	p19_ng4_AGGAAATAGCCTTTCC-1	22057	6296	B
	p19_ng4_AGGAAATGTACAATAG-1	22149	6774	B
	p19_ng4_AGGAAATGTACTGACT-1	12079	2663	B
	p19_ng4_AGGAAATGTAGTATAG-1	19044	5863	B
	p19_ng4_AGGAAATTCCACACAA-1	23426	5719	B
	p19_ng4_AGGAAATTCTATCGTT-1	34903	7965	B
	p19_ng4_AGGAATAAGGGATGTC-1	15001	4693	B
	p19_ng4_AGGAATAAGTCATGGG-1	35705	7538	B
	p19_ng4_AGGAATACAATAACGA-1	6338	1931	B
	p19_ng4_AGGAATACAGTCTACA-1	11608	3219	B
	p19_ng4_AGGAATACAGTTTCAG-1	11803	3949	B
	p19_ng4_AGGAATACATCCCGTT-1	18402	3604	B
	p19_ng4_AGGAATACATTGAAGA-1	4779	1007	U
	p19_ng4_AGGAATAGTAACAGGC-1	4611	911	U
	p19_ng4_AGGAATAGTATGGGAC-1	12438	1727	I
	p19_ng4_AGGAATATCTGATTCT-1	1952	345	U
	p19_ng4_AGGACGAAGGTAGGCT-1	5737	1040	U
	p19_ng4_AGGACGACAAGGTCAG-1	26452	6247	E
	p19_ng4_AGGACGAGTCAAAGAT-1	15631	4601	B
	p19_ng4_AGGACGATCATTGTTC-1	16605	3084	B
	p19_ng4_AGGACTTAGCAATAAC-1	21875	4363	E
	p19_ng4_AGGACTTTCGAGAGAC-1	7956	1462	U
	p19_ng4_AGGAGGTCAGAACATA-1	7055	1372	U
	p19_ng4_AGGAGGTGTCTCGCGA-1	6383	1175	U
	p19_ng4_AGGAGGTTCACGGACC-1	22730	7768	B
	p19_ng4_AGGAGGTTCCCAGCGA-1	25023	6819	B
	p19_ng4_AGGAGGTTCTTCCAGC-1	4176	759	U
	p19_ng4_AGGAGGTTCTTGGTGA-1	23045	5014	B
	p19_ng4_AGGATAAGTGTCATTG-1	27003	7341	B
	p19_ng4_AGGATCTAGAGCAGTC-1	11183	2688	B
	p19_ng4_AGGATCTAGCCTCTTC-1	36969	6804	B
	p19_ng4_AGGATCTAGCGATTCT-1	17222	4846	B
	p19_ng4_AGGATCTAGGCATTTC-1	1490	227	I
	p19_ng4_AGGATCTCAAATGCGG-1	4349	876	U
	p19_ng4_AGGATCTTCACGGAGA-1	50149	10748	E
	p19_ng4_AGGATCTTCCCATACC-1	13270	2192	U
	p19_ng4_AGGCATTAGGATCATA-1	28263	7855	B
	p19_ng4_AGGCATTCAAGCTACT-1	32859	7910	B
	p19_ng4_AGGCATTGTCTGATCA-1	11444	3375	B
	p19_ng4_AGGCATTGTTGCAAGG-1	14968	3963	B
	p19_ng4_AGGCATTTCCACACAA-1	9467	1803	B
	p19_ng4_AGGCCACAGAAGATCT-1	12608	3178	B
	p19_ng4_AGGCCACAGCTACGTT-1	14842	3364	B
	p19_ng4_AGGCCACAGGTAGTAT-1	42730	9562	B
	p19_ng4_AGGCCACCATGGGATG-1	9326	3036	B
	p19_ng4_AGGCCACGTGCATCTA-1	9038	2561	B
	p19_ng4_AGGCCACGTGGGTTGA-1	6196	1168	U
	p19_ng4_AGGCCACGTTCAGGTT-1	3291	970	U
	p19_ng4_AGGCTGCAGCATCTTG-1	34143	9547	B
	p19_ng4_AGGCTGCGTCCGGATC-1	13776	3561	B
	p19_ng4_AGGCTGCGTTTCGTTT-1	5786	929	U
	p19_ng4_AGGCTGCTCGCGTGAC-1	16817	3968	B
	p19_ng4_AGGCTGCTCGGTGTAT-1	15885	3194	B
	p19_ng4_AGGGAGTAGGTAGTCG-1	55082	11704	B
	p19_ng4_AGGGAGTAGGTCATTC-1	8527	2551	B
	p19_ng4_AGGGAGTAGTGAGCCA-1	11615	2475	B
	p19_ng4_AGGGAGTGTTTCGTGA-1	24435	5906	E
	p19_ng4_AGGGAGTTCTGTCCCA-1	6610	642	I
	p19_ng4_AGGGCCTAGTGCACCC-1	32603	7524	B
	p19_ng4_AGGGCCTCAAATTGCC-1	9854	1797	B
	p19_ng4_AGGGCCTCATCCAATG-1	16224	5445	B
	p19_ng4_AGGGCCTCATTCGGGC-1	27940	5309	B
	p19_ng4_AGGGCCTGTTTCCCAC-1	24400	5965	B
	p19_ng4_AGGGCCTTCAGTGTTG-1	16568	3873	B
	p19_ng4_AGGGCCTTCATGGCCG-1	2432	415	U
	p19_ng4_AGGGCTCAGCCTGTGC-1	20829	3279	I
	p19_ng4_AGGGCTCAGGTTCCGC-1	12872	4271	B
	p19_ng4_AGGGCTCAGTAGAATC-1	7239	955	I
	p19_ng4_AGGGCTCAGTTACGTC-1	13537	2396	U
	p19_ng4_AGGGCTCCACTCACTC-1	22504	5779	B
	p19_ng4_AGGGCTCCATTACGGT-1	4187	829	U
	p19_ng4_AGGGCTCCATTCACCC-1	18496	5561	B
	p19_ng4_AGGGCTCTCGTTGTTT-1	11173	4105	B
	p19_ng4_AGGGTCCAGCCATATC-1	26034	5955	B
	p19_ng4_AGGGTCCAGCCGATCC-1	19747	2922	I
	p19_ng4_AGGGTCCAGGAGGTTC-1	22512	7342	B
	p19_ng4_AGGGTCCAGGCCTAGA-1	8129	1648	B
	p19_ng4_AGGGTCCCAATCTAGC-1	26969	5943	B
	p19_ng4_AGGGTCCGTCCTATAG-1	18308	2619	I
	p19_ng4_AGGGTCCGTTACGATC-1	16685	2454	B
	p19_ng4_AGGGTGAAGCTCTGTA-1	29301	7379	B
	p19_ng4_AGGGTGACAATACCTG-1	2771	1078	B
	p19_ng4_AGGGTGACACTGGATT-1	60926	11680	B
	p19_ng4_AGGGTGACACTTTAGG-1	15053	3788	B
	p19_ng4_AGGGTGACAGACCAGA-1	4779	879	U
	p19_ng4_AGGGTGAGTCTAGTGT-1	37028	6687	B
	p19_ng4_AGGGTGAGTTGCTTGA-1	32344	6780	B
	p19_ng4_AGGGTGATCACCTTAT-1	40668	8783	B
	p19_ng4_AGGGTGATCGCATTAG-1	7614	2171	B
	p19_ng4_AGGGTTTCACACGGAA-1	11330	2200	B
	p19_ng4_AGGGTTTCATATCTGG-1	9993	2534	B
	p19_ng4_AGGGTTTCATCTTCGC-1	29651	7884	B
	p19_ng4_AGGGTTTGTCCCTGAG-1	23450	6533	B
	p19_ng4_AGGGTTTGTTTCGCTC-1	3869	687	U
	p19_ng4_AGGGTTTTCAATCGGT-1	22412	3287	I
	p19_ng4_AGGGTTTTCCGGCAGT-1	18994	4120	B
	p19_ng4_AGGTAGGAGCTCGCAC-1	30043	5123	E
	p19_ng4_AGGTCATGTCTCGCGA-1	11752	3031	B
	p19_ng4_AGGTCATTCATGCTAG-1	31171	6520	B
	p19_ng4_AGGTCTAAGCTAGTTC-1	10600	2833	B
	p19_ng4_AGGTCTAAGGCATGCA-1	34630	8760	B
	p19_ng4_AGGTCTAAGGTAGGCT-1	8672	2181	B
	p19_ng4_AGGTCTAGTTTACGTG-1	34626	7709	B
	p19_ng4_AGGTCTATCAAGCGTT-1	21686	4227	B
	p19_ng4_AGGTCTATCAGACCTA-1	7842	1990	B
	p19_ng4_AGGTCTATCTCGTTTA-1	3921	752	U
	p19_ng4_AGGTCTATCTGGTCAA-1	7881	2472	B
	p19_ng4_AGGTGTTAGATTGAGT-1	22728	1963	I
	p19_ng4_AGGTGTTCAATCGCGC-1	19564	5181	B
	p19_ng4_AGGTGTTCAGCTGCCA-1	48032	9931	B
	p19_ng4_AGGTTACAGGGACAGG-1	23376	5772	B
	p19_ng4_AGGTTACCAGTGTATC-1	24876	5565	B
	p19_ng4_AGGTTACGTACAAGCG-1	13415	4263	B
	p19_ng4_AGGTTGTCACAGTGAG-1	22145	5249	B
	p19_ng4_AGGTTGTGTTTCGTAG-1	23799	5668	B
	p19_ng4_AGGTTGTTCGCAGTGC-1	15216	3106	B
	p19_ng4_AGGTTGTTCGCGCCAA-1	20850	4065	B
	p19_ng4_AGGTTGTTCGTGCACG-1	21190	4626	E
	p19_ng4_AGGTTGTTCTCTGCTG-1	5223	950	U
	p19_ng4_AGTAACCAGTGAATAC-1	15974	5148	B
	p19_ng4_AGTAACCCATGAGTAA-1	20599	5920	B
	p19_ng4_AGTAACCGTACATTGC-1	16738	4127	B
	p19_ng4_AGTAACCTCATGGCCG-1	8366	1960	B
	p19_ng4_AGTACCAAGATAGTGT-1	54290	10300	B
	p19_ng4_AGTACTGAGGATGGCT-1	19250	5057	B
	p19_ng4_AGTACTGAGTGGAAGA-1	2223	506	U
	p19_ng4_AGTACTGCACCTATCC-1	24332	7180	B
	p19_ng4_AGTACTGGTGGTTCTA-1	9089	2496	B
	p19_ng4_AGTACTGGTGTTCGTA-1	3894	1076	U
	p19_ng4_AGTACTGGTTCAAAGA-1	4458	787	U
	p19_ng4_AGTACTGGTTGTTGCA-1	13483	3431	B
	p19_ng4_AGTACTGGTTTGTGGT-1	3148	734	U
	p19_ng4_AGTAGCTAGCCTTTGA-1	16895	3756	B
	p19_ng4_AGTAGCTCATTGAAGA-1	23882	4448	B
	p19_ng4_AGTAGCTTCGTAGCTA-1	19167	4114	B
	p19_ng4_AGTAGCTTCGTCAGAT-1	20921	3648	B
	p19_ng4_AGTAGCTTCTATCGCC-1	82661	13829	B
	p19_ng4_AGTAGCTTCTATTGTC-1	31667	5427	B
	p19_ng4_AGTAGCTTCTCTCGAC-1	13200	2232	B
	p19_ng4_AGTAGTCAGCCGGATA-1	2246	508	U
	p19_ng4_AGTAGTCAGTCCGCGT-1	38592	7793	B
	p19_ng4_AGTAGTCCACTAGGCC-1	7428	1898	B
	p19_ng4_AGTAGTCCATGAGATA-1	26660	7189	B
	p19_ng4_AGTAGTCGTAACCCTA-1	19273	4675	B
	p19_ng4_AGTAGTCGTCTTTCAT-1	31125	6612	B
	p19_ng4_AGTCAACAGAGTGAAG-1	10656	2210	B
	p19_ng4_AGTCAACAGATGTTAG-1	2690	467	U
	p19_ng4_AGTCAACAGGGAGGCA-1	6355	1886	U
	p19_ng4_AGTCAACCACCGCTAG-1	10667	3132	B
	p19_ng4_AGTCAACCACGGCGTT-1	8654	2311	B
	p19_ng4_AGTCAACGTAGATCCT-1	70877	14307	E
	p19_ng4_AGTCAACTCCCTGTTG-1	37701	7088	B
	p19_ng4_AGTCAACTCTACCAGA-1	12532	2047	B
	p19_ng4_AGTCACAAGCACCAGA-1	13044	2251	B
	p19_ng4_AGTCACACACGAGGTA-1	30405	8148	B
	p19_ng4_AGTCACACACTTGGCG-1	28095	6002	B
	p19_ng4_AGTCACATCAGACCCG-1	19051	5229	B
	p19_ng4_AGTCACATCATGACAC-1	36229	6851	E
	p19_ng4_AGTCACATCCCATACC-1	24411	8035	B
	p19_ng4_AGTCACATCTGGTGCG-1	11420	2136	E
	p19_ng4_AGTCATGAGAGAGAAC-1	2253	506	U
	p19_ng4_AGTCATGTCACAACCA-1	4170	575	U
	p19_ng4_AGTCATGTCCTAACAG-1	8090	1236	U
	p19_ng4_AGTCATGTCTACCCAC-1	18471	4915	B
	p19_ng4_AGTCTCCCAAACTCGT-1	31559	7137	B
	p19_ng4_AGTCTCCCACGGCCAT-1	11570	2349	B
	p19_ng4_AGTCTCCGTACAAAGT-1	3803	1331	U
	p19_ng4_AGTCTCCGTACTGACT-1	4244	732	U
	p19_ng4_AGTCTCCTCAGGGATG-1	32272	7058	B
	p19_ng4_AGTGACTAGCGTACAG-1	10352	2666	B
	p19_ng4_AGTGACTCACTATCCC-1	20042	4302	B
	p19_ng4_AGTGACTCAGAATGTA-1	10479	3113	B
	p19_ng4_AGTGACTCAGCGAGTA-1	15888	4431	B
	p19_ng4_AGTGACTCATAGAAAC-1	20058	4890	B
	p19_ng4_AGTGACTTCGACGCGT-1	28478	6277	E
	p19_ng4_AGTGACTTCTCCAAGA-1	3049	660	B
	p19_ng4_AGTGATCAGGAACATT-1	47695	9418	E
	p19_ng4_AGTGATCAGGTGGTTG-1	31713	2584	I
	p19_ng4_AGTGATCGTACAAGTA-1	10123	2512	B
	p19_ng4_AGTGATCGTCAATGGG-1	6777	1119	U
	p19_ng4_AGTGATCGTTGCAAGG-1	15006	4044	B
	p19_ng4_AGTGATCGTTTGGGTT-1	25286	4708	B
	p19_ng4_AGTGATCTCAAGATAG-1	9486	1653	U
	p19_ng4_AGTGATCTCTGAGGTT-1	19277	4023	B
	p19_ng4_AGTGCCGCAATTCACG-1	24947	7171	B
	p19_ng4_AGTGCCGGTGACGTCC-1	15734	4331	B
	p19_ng4_AGTGCCGGTGTCCACG-1	11730	3146	B
	p19_ng4_AGTGTTGGTTGTGGCC-1	4763	896	U
	p19_ng4_AGTTAGCAGGAATTAC-1	2627	555	U
	p19_ng4_AGTTAGCAGTAGTCAA-1	16163	3874	B
	p19_ng4_AGTTAGCAGTGAGCCA-1	25618	7698	B
	p19_ng4_AGTTAGCCAGAAACCG-1	4676	1201	B
	p19_ng4_AGTTAGCCAGCATGCC-1	17609	5581	B
	p19_ng4_AGTTAGCTCGGCCCAA-1	35239	7246	B
	p19_ng4_AGTTCCCAGCCGAACA-1	41046	10696	B
	p19_ng4_AGTTCCCAGGGTATAT-1	11468	3456	B
	p19_ng4_AGTTCCCCATCAGTCA-1	12628	3747	B
	p19_ng4_AGTTCCCGTCTACGTA-1	29093	3511	I
	p19_ng4_AGTTCCCGTGTATACC-1	44281	7441	E
	p19_ng4_AGTTCCCTCCACGTGG-1	33032	8429	B
	p19_ng4_AGTTCCCTCTATCCAT-1	6867	1791	U
	p19_ng4_AGTTCGATCAGTCATG-1	14304	3568	B
	p19_ng4_AGTTCGATCATGGTAC-1	17596	5224	B
	p19_ng4_AGTTCGATCGTAGCCG-1	27566	6317	B
	p19_ng4_ATACCGACACGCCAGT-1	30565	7731	B
	p19_ng4_ATACCGACAGAGGTAC-1	2694	485	U
	p19_ng4_ATACCGAGTCGAATTC-1	30965	6388	B
	p19_ng4_ATACCGAGTCTAGGTT-1	23507	6280	B
	p19_ng4_ATACCGATCCACATAG-1	5003	1019	U
	p19_ng4_ATACCGATCTCCCATG-1	6426	2207	B
	p19_ng4_ATACCTTAGTGTCATC-1	34027	7858	B
	p19_ng4_ATACCTTGTCGCTGCA-1	10740	2088	B
	p19_ng4_ATACCTTGTCTGTAGT-1	6206	1525	B
	p19_ng4_ATACCTTGTTAATCGC-1	4450	818	U
	p19_ng4_ATACCTTTCAGGAACG-1	24792	4774	B
	p19_ng4_ATACCTTTCTGTGCAA-1	9114	2475	B
	p19_ng4_ATACTTCGTCCGAAAG-1	50754	13894	B
	p19_ng4_ATACTTCGTGCGGATA-1	38278	9991	B
	p19_ng4_ATACTTCGTGTCCATA-1	22185	5255	B
	p19_ng4_ATACTTCTCCGTGACG-1	32403	5186	B
	p19_ng4_ATACTTCTCTCATTAC-1	2282	626	U
	p19_ng4_ATAGACCAGAGCATCG-1	35325	6957	B
	p19_ng4_ATAGACCAGGCTCCCA-1	29915	8523	B
	p19_ng4_ATAGACCCAACTGTGT-1	9412	3023	B
	p19_ng4_ATAGACCCATCGCTCT-1	70590	17749	B
	p19_ng4_ATAGACCGTCAACGCC-1	622	138	U
	p19_ng4_ATAGACCTCCGATCGG-1	15547	2936	B
	p19_ng4_ATAGACCTCGACATTG-1	27137	7485	B
	p19_ng4_ATAGAGAAGGAAAGTG-1	3636	796	U
	p19_ng4_ATAGAGACACGGCACT-1	6390	1153	U
	p19_ng4_ATAGGCTAGGTACATA-1	30731	9496	B
	p19_ng4_ATAGGCTCAACCACGC-1	20390	6160	B
	p19_ng4_ATAGGCTGTATCGATC-1	6123	2137	B
	p19_ng4_ATAGGCTTCTGAATGC-1	21971	4305	B
	p19_ng4_ATATCCTCAAGGCAAC-1	18354	3709	B
	p19_ng4_ATATCCTCACACGGAA-1	4734	878	U
	p19_ng4_ATATCCTCACGGGCTT-1	2061	359	U
	p19_ng4_ATATCCTCATTCCTCG-1	12832	2898	B
	p19_ng4_ATATCCTGTCGCATTA-1	10764	3581	B
	p19_ng4_ATATCCTGTGCGTTTA-1	34153	6156	B
	p19_ng4_ATATCCTTCCGCACGA-1	6551	1140	U
	p19_ng4_ATATCCTTCGAAGGAC-1	48728	10461	E
	p19_ng4_ATCACAGAGCACGATG-1	31588	6207	B
	p19_ng4_ATCACAGAGGTGGGTT-1	9145	2733	B
	p19_ng4_ATCACAGAGTGTAGAT-1	4099	827	U
	p19_ng4_ATCACAGCACAGAGAC-1	22477	2814	I
	p19_ng4_ATCACAGGTATCCTTT-1	4925	929	U
	p19_ng4_ATCACAGTCCAAGCCG-1	24384	7427	B
	p19_ng4_ATCACAGTCTCTAGGA-1	2494	701	U
	p19_ng4_ATCACAGTCTTACGGA-1	13543	2682	B
	p19_ng4_ATCACGAAGATTCGAA-1	7317	1865	B
	p19_ng4_ATCACGAAGTGTTGAA-1	27319	6916	B
	p19_ng4_ATCACGAAGTTAGAAC-1	9915	1993	U
	p19_ng4_ATCACGACAAGCTGTT-1	16767	4596	B
	p19_ng4_ATCACGACAATCAGCT-1	15822	3966	B
	p19_ng4_ATCACGACACTGTGTA-1	12056	3125	B
	p19_ng4_ATCACGACAGATACTC-1	40665	11908	B
	p19_ng4_ATCACGACATCTCAAG-1	28087	7590	B
	p19_ng4_ATCACGAGTTGTACGT-1	6526	1265	B
	p19_ng4_ATCACTTAGGCGAACT-1	38610	8758	E
	p19_ng4_ATCACTTAGTAGCATA-1	4859	894	U
	p19_ng4_ATCACTTAGTGCGCTC-1	8053	1395	U
	p19_ng4_ATCACTTAGTGGTCAG-1	4428	914	B
	p19_ng4_ATCACTTCATAGCTGT-1	8721	1600	B
	p19_ng4_ATCACTTGTTCCTACC-1	11836	2911	B
	p19_ng4_ATCAGGTCACAGCATT-1	14080	5161	B
	p19_ng4_ATCAGGTCACTCATAG-1	8828	1444	U
	p19_ng4_ATCAGGTGTCTTGGTA-1	4727	1097	U
	p19_ng4_ATCAGGTGTTATGACC-1	33457	8258	B
	p19_ng4_ATCAGGTTCCGGCAAC-1	17557	4091	B
	p19_ng4_ATCAGGTTCGTGCACG-1	12712	2766	B
	p19_ng4_ATCATTCCAAACCACT-1	36591	10542	B
	p19_ng4_ATCATTCCAGGTGGAT-1	21764	3843	B
	p19_ng4_ATCATTCGTCAACCTA-1	10773	3208	B
	p19_ng4_ATCATTCTCCTAGAGT-1	16295	4116	B
	p19_ng4_ATCATTCTCTGGGCAC-1	11645	2930	B
	p19_ng4_ATCCACCGTATCATGC-1	11520	3360	B
	p19_ng4_ATCCACCGTTCAAAGA-1	11444	2712	B
	p19_ng4_ATCCACCTCGCTACGG-1	5372	1550	U
	p19_ng4_ATCCATTAGAGTCAAT-1	7547	1896	B
	p19_ng4_ATCCATTCAAGCACCC-1	48488	10848	B
	p19_ng4_ATCCATTGTACTGACT-1	35365	7224	B
	p19_ng4_ATCCATTTCGACGCGT-1	10743	3247	B
	p19_ng4_ATCCATTTCTGGTCAA-1	1396	316	U
	p19_ng4_ATCCCTGAGGTGGTTG-1	11688	3363	B
	p19_ng4_ATCCCTGCAGGTCAGA-1	23652	4256	B
	p19_ng4_ATCCGTCAGACATACA-1	17015	4261	B
	p19_ng4_ATCCGTCAGCATTGTC-1	29658	7079	B
	p19_ng4_ATCCGTCCACATTGTG-1	11718	1207	I
	p19_ng4_ATCCGTCGTCAGATTC-1	21643	5558	B
	p19_ng4_ATCCTATAGATTAGCA-1	20793	6446	B
	p19_ng4_ATCCTATCAGTGTATC-1	10480	2286	B
	p19_ng4_ATCCTATGTAAGACCG-1	14163	3635	B
	p19_ng4_ATCCTATGTGGAGAAA-1	27234	8287	B
	p19_ng4_ATCGATGGTTTCGGCG-1	2929	677	U
	p19_ng4_ATCGATGTCCTGTAAG-1	5121	1051	U
	p19_ng4_ATCGCCTAGCCATCCG-1	43266	8777	B
	p19_ng4_ATCGCCTAGCCTGTGC-1	22495	4631	B
	p19_ng4_ATCGCCTGTATTGAGA-1	23426	5337	E
	p19_ng4_ATCGCCTTCAAGAGTA-1	8269	2425	B
	p19_ng4_ATCGCCTTCGAAGGAC-1	11287	2737	B
	p19_ng4_ATCGCCTTCGCAGTCG-1	17478	3774	B
	p19_ng4_ATCGCCTTCGCTACGG-1	35258	6698	B
	p19_ng4_ATCGGATAGAAGGCTC-1	18937	2519	I
	p19_ng4_ATCGGATAGACATAGT-1	1488	320	U
	p19_ng4_ATCGGATAGCAATTAG-1	6048	1670	B
	p19_ng4_ATCGGATCAAGCCATT-1	13592	4185	B
	p19_ng4_ATCGGATCACCAGTTA-1	14201	3611	B
	p19_ng4_ATCGGATGTACATTGC-1	40485	8520	B
	p19_ng4_ATCGGATGTGGTCCGT-1	27612	5269	B
	p19_ng4_ATCGGATTCAGTGTGT-1	2622	559	U
	p19_ng4_ATCGGCGAGAGGTCAC-1	22425	5069	B
	p19_ng4_ATCGGCGCAACACAAA-1	22942	4519	B
	p19_ng4_ATCGGCGCAACCCGCA-1	11962	2002	B
	p19_ng4_ATCGGCGGTTATCTGG-1	4651	763	U
	p19_ng4_ATCGGCGTCCTCACCA-1	44678	10692	B
	p19_ng4_ATCGGCGTCTCTTAAC-1	14920	3381	B
	p19_ng4_ATCGTAGAGAAGTCTA-1	27377	5403	B
	p19_ng4_ATCGTAGAGAATACAC-1	24046	6314	B
	p19_ng4_ATCGTAGCATGGAACG-1	36865	7653	B
	p19_ng4_ATCGTCCAGCGGGTAT-1	5288	1002	U
	p19_ng4_ATCGTCCCACCCTAGG-1	39945	7188	B
	p19_ng4_ATCGTCCCATTCTCCG-1	28791	7377	B
	p19_ng4_ATCGTCCCATTGGGAG-1	54803	10354	B
	p19_ng4_ATCGTCCGTACAGAGC-1	40997	9322	B
	p19_ng4_ATCGTCCTCGAGAACG-1	20918	2897	B
	p19_ng4_ATCGTCCTCGAGCTGC-1	8297	1947	B
	p19_ng4_ATCGTGAGTCGATTCA-1	40812	9133	B
	p19_ng4_ATCGTGAGTCTGTCCT-1	23047	6417	B
	p19_ng4_ATCTCTAAGACATGCG-1	7277	1705	B
	p19_ng4_ATCTCTACACAACGCC-1	5673	955	U
	p19_ng4_ATCTCTACACCAATTG-1	8853	1939	U
	p19_ng4_ATCTCTACATGGCTGC-1	5741	1158	U
	p19_ng4_ATCTCTATCCATTCGC-1	49575	8514	B
	p19_ng4_ATCTTCAAGACATGCG-1	13156	3423	B
	p19_ng4_ATCTTCACAGACAAGC-1	11430	2148	I
	p19_ng4_ATCTTCATCGAAGCAG-1	3989	1128	U
	p19_ng4_ATGAAAGAGAAGCTCG-1	14235	4098	B
	p19_ng4_ATGAAAGAGACAGCTG-1	20404	4763	B
	p19_ng4_ATGAAAGAGATGGCAC-1	36918	9235	B
	p19_ng4_ATGAAAGAGGTACAAT-1	10828	1484	E
	p19_ng4_ATGAAAGCACGAGGTA-1	25521	6419	B
	p19_ng4_ATGAAAGCATTACTCT-1	4856	1681	U
	p19_ng4_ATGACCAAGACCAAGC-1	9105	1685	U
	p19_ng4_ATGACCAAGGGATCTG-1	27112	7359	B
	p19_ng4_ATGACCACAAACCGGA-1	7923	1305	U
	p19_ng4_ATGACCACAAGCCCAC-1	3094	903	B
	p19_ng4_ATGACCAGTGTAGGAC-1	6097	1156	U
	p19_ng4_ATGACCATCCTGATAG-1	10959	3280	B
	p19_ng4_ATGACCATCGGTGTTA-1	20310	3966	B
	p19_ng4_ATGACCATCGTAGTGT-1	31669	5156	E
	p19_ng4_ATGACCATCGTGCAGC-1	16842	5009	B
	p19_ng4_ATGAGGGAGAACTCCT-1	21879	6244	B
	p19_ng4_ATGAGGGCAATACGCT-1	15349	2370	I
	p19_ng4_ATGAGGGCACGAAAGC-1	12347	2104	B
	p19_ng4_ATGAGGGCAGCAGAAC-1	29400	9115	B
	p19_ng4_ATGAGGGGTACACGCC-1	7537	2465	B
	p19_ng4_ATGAGGGGTAGCTCGC-1	11624	3866	B
	p19_ng4_ATGAGGGTCAAGCCGC-1	53756	11075	B
	p19_ng4_ATGAGGGTCGTCACCT-1	13980	4666	B
	p19_ng4_ATGAGGGTCTACGCGG-1	14502	3173	B
	p19_ng4_ATGAGGGTCTTACACT-1	20532	5637	B
	p19_ng4_ATGAGTCAGCCATATC-1	3078	607	U
	p19_ng4_ATGAGTCCAACCAATC-1	16108	3543	B
	p19_ng4_ATGAGTCCAGCGAGTA-1	3202	688	U
	p19_ng4_ATGAGTCGTTACGTAC-1	43297	11421	B
	p19_ng4_ATGAGTCGTTATCCAG-1	35834	7925	B
	p19_ng4_ATGATCGCAGGTGTTT-1	18163	1870	I
	p19_ng4_ATGATCGGTAAGCGGT-1	6458	1794	B
	p19_ng4_ATGATCGGTATTCCGA-1	27592	6661	B
	p19_ng4_ATGATCGGTCCAAGAG-1	24916	5848	B
	p19_ng4_ATGATCGGTCCTCCTA-1	16625	3991	B
	p19_ng4_ATGATCGGTGAATTAG-1	8245	3073	B
	p19_ng4_ATGATCGGTTTGTTGG-1	10593	1849	U
	p19_ng4_ATGATCGTCCTGTACC-1	22530	4440	B
	p19_ng4_ATGATCGTCGGTCGAC-1	12235	3165	B
	p19_ng4_ATGCATGAGGCGAAGG-1	12051	2542	B
	p19_ng4_ATGCATGAGTCCGTCG-1	1682	353	U
	p19_ng4_ATGCATGCAAGCTCTA-1	18309	5186	B
	p19_ng4_ATGCATGCACGACAAG-1	4064	949	U
	p19_ng4_ATGCATGGTTCCCACT-1	3664	1323	U
	p19_ng4_ATGCCTCCAGATCCTA-1	21281	5429	B
	p19_ng4_ATGCCTCGTACGGCAA-1	19829	5742	B
	p19_ng4_ATGCCTCGTACGTGAG-1	23033	6380	B
	p19_ng4_ATGCCTCGTGTGATGG-1	14470	5328	B
	p19_ng4_ATGCCTCGTTTCTTAC-1	7540	1994	U
	p19_ng4_ATGCCTCTCACATTGG-1	11819	3529	B
	p19_ng4_ATGCCTCTCACGGGCT-1	13667	2626	B
	p19_ng4_ATGCCTCTCGCAGTGC-1	5473	1428	B
	p19_ng4_ATGCCTCTCTGCTCTG-1	5111	1251	U
	p19_ng4_ATGCGATAGGAACTCG-1	20952	6068	B
	p19_ng4_ATGCGATAGTTCATCG-1	22442	5123	B
	p19_ng4_ATGCGATCACTGGACC-1	20546	1676	I
	p19_ng4_ATGCGATCATATGGCT-1	50158	9852	B
	p19_ng4_ATGCGATTCATGGAGG-1	17944	4337	B
	p19_ng4_ATGCGATTCCTTCTTC-1	44184	9565	B
	p19_ng4_ATGCGATTCGTCGATA-1	19351	4463	B
	p19_ng4_ATGGAGGAGAGAGCGG-1	8478	1826	B
	p19_ng4_ATGGAGGAGGATATAC-1	15927	3846	B
	p19_ng4_ATGGAGGCACTCCTGT-1	4868	1042	U
	p19_ng4_ATGGAGGTCGCTAAAC-1	5181	1117	U
	p19_ng4_ATGGATCAGACGCATG-1	24417	4775	B
	p19_ng4_ATGGATCGTAGGCAAC-1	5818	1530	B
	p19_ng4_ATGGATCGTATTAAGG-1	32430	6432	B
	p19_ng4_ATGGATCTCACCGGGT-1	1121	471	U
	p19_ng4_ATGGGAGAGCGAGTAC-1	15589	4045	B
	p19_ng4_ATGGGAGAGTAAACGT-1	3898	879	U
	p19_ng4_ATGGGAGCAATTAGGA-1	33865	7356	B
	p19_ng4_ATGGGAGTCAGCGTCG-1	37016	8054	B
	p19_ng4_ATGGGAGTCGCTGTCT-1	14556	3763	B
	p19_ng4_ATGGGAGTCTTCGTGC-1	49062	11709	B
	p19_ng4_ATGGGTTAGGCGATAC-1	1806	343	B
	p19_ng4_ATGGGTTCACGAGGAT-1	3446	892	U
	p19_ng4_ATGGGTTCAGTAGTGG-1	5048	1129	U
	p19_ng4_ATGGGTTCAGTTGCGC-1	14377	3896	B
	p19_ng4_ATGGGTTGTCTATGAC-1	2807	688	U
	p19_ng4_ATGGGTTTCACACCGG-1	8842	3236	B
	p19_ng4_ATGGTTGCAGAGTAAT-1	10482	3086	B
	p19_ng4_ATGGTTGCATTACGGT-1	33615	6163	B
	p19_ng4_ATGGTTGGTTCCAAAC-1	3987	750	U
	p19_ng4_ATGGTTGTCATTTGTC-1	36212	7483	B
	p19_ng4_ATGGTTGTCTCTCGCA-1	18113	2679	I
	p19_ng4_ATGTCCCAGAGGATGA-1	25637	3527	I
	p19_ng4_ATGTCCCAGCCTGGAA-1	13330	2669	B
	p19_ng4_ATGTCCCAGGGTCTTT-1	3855	926	U
	p19_ng4_ATGTCCCCAAGACGAC-1	21189	5411	B
	p19_ng4_ATGTCCCCAAGAGATT-1	8728	1520	B
	p19_ng4_ATGTCCCCATCGGAAG-1	42285	12044	B
	p19_ng4_ATGTCCCTCAATGCAC-1	9627	1632	U
	p19_ng4_ATGTCTTAGTCTGGTT-1	2739	557	U
	p19_ng4_ATGTCTTGTTGCAAGG-1	41126	9523	B
	p19_ng4_ATGTCTTTCGGTATGT-1	5949	2040	B
	p19_ng4_ATTACCTAGGTCCCTG-1	10633	1733	B
	p19_ng4_ATTACCTGTATCGATC-1	38376	8972	B
	p19_ng4_ATTACCTGTTGGGTAG-1	15496	3432	B
	p19_ng4_ATTACCTTCATGCCAA-1	10461	1796	B
	p19_ng4_ATTACTCAGACTTCGT-1	42712	12069	B
	p19_ng4_ATTACTCAGTCTAGCT-1	19777	5477	B
	p19_ng4_ATTACTCCAGGTTCCG-1	32761	9512	B
	p19_ng4_ATTACTCCATCGCCTT-1	2093	421	U
	p19_ng4_ATTACTCTCGATAACC-1	24874	7854	B
	p19_ng4_ATTATCCGTACTCGTA-1	15791	3776	B
	p19_ng4_ATTATCCGTTCCCACT-1	1345	313	U
	p19_ng4_ATTATCCTCAAGTCTG-1	5549	1230	B
	p19_ng4_ATTATCCTCGCCCAGA-1	34277	9486	B
	p19_ng4_ATTCACTAGACGACTG-1	23990	5829	B
	p19_ng4_ATTCACTAGCGCCGTT-1	3946	1477	U
	p19_ng4_ATTCACTAGGATATAC-1	4910	592	I
	p19_ng4_ATTCACTCAGCAGAAC-1	23803	7268	B
	p19_ng4_ATTCAGGAGAGTGTTA-1	26467	5174	B
	p19_ng4_ATTCAGGAGCGTTCCG-1	6117	887	U
	p19_ng4_ATTCAGGCACACGGTC-1	28628	6145	B
	p19_ng4_ATTCAGGGTCTGTTAG-1	22440	4452	E
	p19_ng4_ATTCAGGGTGCTGCAC-1	20529	4222	B
	p19_ng4_ATTCAGGTCCAACTAG-1	55067	10581	B
	p19_ng4_ATTCAGGTCCTCTAAT-1	2020	325	U
	p19_ng4_ATTCATCAGACCAAAT-1	7738	2317	B
	p19_ng4_ATTCATCCACGACGCT-1	7600	1459	U
	p19_ng4_ATTCATCCAGTTAAAG-1	12091	2362	B
	p19_ng4_ATTCATCCATGAGATA-1	4768	468	I
	p19_ng4_ATTCATCCATGTGGCC-1	40527	7849	B
	p19_ng4_ATTCATCGTAGTCGTT-1	29679	5568	B
	p19_ng4_ATTCATCGTGGGAGAG-1	18789	5116	B
	p19_ng4_ATTCATCTCGCCTTTG-1	16129	4074	B
	p19_ng4_ATTCCATAGTAGACAT-1	26801	5310	B
	p19_ng4_ATTCCATCAGAACGCA-1	23604	3501	B
	p19_ng4_ATTCCATGTAACGGTG-1	8431	2133	B
	p19_ng4_ATTCCATGTGAGTAGC-1	21151	6030	B
	p19_ng4_ATTCCATTCAATCTCT-1	12008	2906	B
	p19_ng4_ATTCCATTCACACCCT-1	35259	6387	B
	p19_ng4_ATTCCATTCAGGTAAA-1	5111	1253	B
	p19_ng4_ATTCCATTCCACGTAA-1	2405	597	U
	p19_ng4_ATTCCCGAGAAGATCT-1	36124	9863	B
	p19_ng4_ATTCCCGCATGACTTG-1	2827	642	U
	p19_ng4_ATTCCCGGTCGAGCTC-1	30553	7183	B
	p19_ng4_ATTCCCGGTCTGCAAT-1	9240	2427	B
	p19_ng4_ATTCCCGGTTCTTGCC-1	4615	1211	U
	p19_ng4_ATTCCCGTCACAGAGG-1	7695	2353	B
	p19_ng4_ATTCCTAAGGCAGGGA-1	3363	616	U
	p19_ng4_ATTCCTACATCCGAAT-1	9052	1634	U
	p19_ng4_ATTCCTAGTATCAAGA-1	13709	2246	B
	p19_ng4_ATTCCTAGTCCTTAAG-1	12865	3537	B
	p19_ng4_ATTCCTATCATCGCAA-1	20944	6235	B
	p19_ng4_ATTCCTATCGAGTCCG-1	3002	613	U
	p19_ng4_ATTCGTTAGGGTACGT-1	18808	4221	B
	p19_ng4_ATTCGTTCAACTCATG-1	11139	1793	U
	p19_ng4_ATTCGTTTCCGCACTT-1	5778	1438	U
	p19_ng4_ATTCTACAGCTAATCC-1	28591	6312	B
	p19_ng4_ATTCTACCAGAGTCAG-1	17820	3766	B
	p19_ng4_ATTCTACGTCCAGCCA-1	12639	3060	B
	p19_ng4_ATTCTACGTTGCATCA-1	2460	582	U
	p19_ng4_ATTCTACTCAGACCTA-1	64342	10036	B
	p19_ng4_ATTCTTGAGAACCCGA-1	6795	1302	U
	p19_ng4_ATTCTTGAGTAAACAC-1	10323	2444	B
	p19_ng4_ATTCTTGCAATTGCGT-1	16831	3889	B
	p19_ng4_ATTCTTGGTCGTGCCA-1	14472	4660	B
	p19_ng4_ATTCTTGTCCGATGCG-1	33266	7855	B
	p19_ng4_ATTGGGTAGCTCGGCT-1	29143	3154	I
	p19_ng4_ATTGGGTCAGACGCTC-1	4257	733	U
	p19_ng4_ATTGGGTTCAAGGCTT-1	21433	5200	B
	p19_ng4_ATTGTTCAGATGTTCC-1	8898	2019	B
	p19_ng4_ATTGTTCAGGCGCTTC-1	35534	9710	B
	p19_ng4_ATTGTTCAGTTTCAGC-1	9829	2520	B
	p19_ng4_ATTGTTCCACAATCTG-1	7694	1965	B
	p19_ng4_ATTGTTCCATCTCAAG-1	17767	4017	E
	p19_ng4_ATTTACCAGGCATCTT-1	5717	932	U
	p19_ng4_ATTTACCAGGTGCCTC-1	20354	3063	B
	p19_ng4_ATTTACCCATCGAACT-1	24858	6537	B
	p19_ng4_ATTTCACCAATCCAGT-1	12209	2645	B
	p19_ng4_ATTTCACCATGACAAA-1	28728	7200	B
	p19_ng4_ATTTCACGTAAGCTCT-1	48155	11427	B
	p19_ng4_ATTTCACTCTAGGAAA-1	20721	3656	B
	p19_ng4_ATTTCTGCAATACCCA-1	23503	6632	B
	p19_ng4_ATTTCTGGTTTACTGG-1	22295	6312	B
	p19_ng4_CAAAGAAAGAGTGACC-1	18285	3729	B
	p19_ng4_CAAAGAAAGCCAAGCA-1	7224	1818	B
	p19_ng4_CAAAGAAAGCGTGTCC-1	25779	6326	B
	p19_ng4_CAAAGAAAGGAGTATT-1	12389	2586	E
	p19_ng4_CAAAGAAAGGTGCAGT-1	3480	777	B
	p19_ng4_CAAAGAAAGTAGTCCT-1	28817	7708	B
	p19_ng4_CAAAGAACAAGTGGGT-1	38544	8742	B
	p19_ng4_CAAAGAACAGCAGTCC-1	12188	4300	B
	p19_ng4_CAAAGAACATAACTCG-1	40544	10292	B
	p19_ng4_CAAAGAATCTGAGATC-1	20902	4385	B
	p19_ng4_CAACAACAGAGTGACC-1	25091	7009	B
	p19_ng4_CAACAACAGCTCCCTT-1	1755	463	U
	p19_ng4_CAACAACAGTTACTCG-1	10708	2836	B
	p19_ng4_CAACAACCAATACCCA-1	25737	6485	B
	p19_ng4_CAACAACTCTCCGATC-1	20555	3865	B
	p19_ng4_CAACAGTAGTGCACTT-1	11200	3076	B
	p19_ng4_CAACAGTCAAATCGTC-1	28390	5725	B
	p19_ng4_CAACAGTGTATCAAGA-1	27849	7958	B
	p19_ng4_CAACAGTTCATAGAGA-1	21392	1894	I
	p19_ng4_CAACAGTTCCAACTAG-1	24292	5934	B
	p19_ng4_CAACCAAAGGCTAACG-1	9341	2206	B
	p19_ng4_CAACCAAAGGTCGCCT-1	29896	5742	B
	p19_ng4_CAACCAACACCGTACG-1	7826	2128	B
	p19_ng4_CAACCAACAGAGGACT-1	20916	5567	B
	p19_ng4_CAACCAACATTGACTG-1	46746	10776	B
	p19_ng4_CAACCAAGTCCAGCGT-1	4539	877	U
	p19_ng4_CAACCAATCGCGGACT-1	2667	477	U
	p19_ng4_CAACCTCCAAGCTGCC-1	3928	1028	U
	p19_ng4_CAACCTCCAGGAGGTT-1	40885	8834	B
	p19_ng4_CAACCTCGTTGTTGTG-1	15480	3563	B
	p19_ng4_CAACGATAGCATAGGC-1	12472	3793	B
	p19_ng4_CAACGATAGGCGTCCT-1	5248	1277	U
	p19_ng4_CAACGATAGGTAAGTT-1	32448	5950	B
	p19_ng4_CAACGATAGTTGTACC-1	19924	5421	B
	p19_ng4_CAACGATCAGCGTATT-1	14141	4018	B
	p19_ng4_CAACGATGTCTTCATT-1	3541	1357	B
	p19_ng4_CAACGATGTGGTGATG-1	44198	10722	B
	p19_ng4_CAACGATGTTCGGTTA-1	30249	6830	B
	p19_ng4_CAACGATTCCCATACC-1	17946	4460	B
	p19_ng4_CAACGATTCCGTGGTG-1	14635	3264	B
	p19_ng4_CAACGATTCGGTCTAA-1	11352	2816	B
	p19_ng4_CAACGATTCGTTCCTG-1	18616	5534	B
	p19_ng4_CAACGATTCTTGATTC-1	20293	4943	B
	p19_ng4_CAACGGCCAACGGGTA-1	3962	1447	U
	p19_ng4_CAACGGCCAAGATTGA-1	14932	4768	B
	p19_ng4_CAACGGCCACTGCATA-1	30515	7661	B
	p19_ng4_CAACGGCCATCGGTTA-1	30622	6877	B
	p19_ng4_CAAGACTAGGCCTGAA-1	23285	4542	B
	p19_ng4_CAAGACTAGTCACTAC-1	5637	1289	U
	p19_ng4_CAAGACTAGTCGAAGC-1	23969	7073	B
	p19_ng4_CAAGACTCACGCGCTA-1	24115	6776	B
	p19_ng4_CAAGACTCATGAAAGT-1	3133	752	U
	p19_ng4_CAAGACTGTACGGTTT-1	32321	7053	B
	p19_ng4_CAAGACTGTCATAACC-1	28308	8094	B
	p19_ng4_CAAGACTGTCGACTGC-1	3180	585	U
	p19_ng4_CAAGACTGTCTTGCTC-1	28229	4633	B
	p19_ng4_CAAGACTTCGCTGATA-1	45834	13192	B
	p19_ng4_CAAGACTTCGTTTACT-1	27308	6128	B
	p19_ng4_CAAGAGGCAATGAACA-1	14123	3750	B
	p19_ng4_CAAGAGGCACATACGT-1	6539	1149	U
	p19_ng4_CAAGAGGCACGGATCC-1	7725	1467	U
	p19_ng4_CAAGAGGGTCTGCGCA-1	28360	5741	B
	p19_ng4_CAAGCTATCGTGCAGC-1	8040	1348	U
	p19_ng4_CAAGGGAAGCAGCACA-1	25204	4457	B
	p19_ng4_CAAGGGACATGACGAG-1	37814	9398	B
	p19_ng4_CAAGGGAGTGCATTAC-1	11272	2193	B
	p19_ng4_CAAGGGATCTAAGAAG-1	8408	2477	U
	p19_ng4_CAATACGGTAGTGTGG-1	47405	12661	B
	p19_ng4_CAATACGGTATCGAGG-1	1431	275	U
	p19_ng4_CAATACGGTTCCATTT-1	5626	2081	B
	p19_ng4_CAATACGGTTGACTAC-1	22375	7119	B
	p19_ng4_CAATACGTCGGCACTG-1	17002	4319	B
	p19_ng4_CAATCGAAGAAACACT-1	8229	1587	U
	p19_ng4_CAATCGAAGAGCACTG-1	27301	5856	B
	p19_ng4_CAATCGAAGGTGTGAC-1	39566	7740	B
	p19_ng4_CAATCGAAGTGACACG-1	47254	12504	B
	p19_ng4_CAATCGAGTACTGGGA-1	16177	4457	B
	p19_ng4_CAATCGATCAGACCTA-1	3890	919	U
	p19_ng4_CAATCGATCTTGCGCT-1	3866	928	U
	p19_ng4_CAATGACAGCGCTTCG-1	27828	5991	B
	p19_ng4_CAATGACAGCGTGTCC-1	11055	2463	B
	p19_ng4_CAATGACAGGTCTGGA-1	4169	828	U
	p19_ng4_CAATGACCAGACACCC-1	19756	5080	B
	p19_ng4_CAATGACGTACGACTT-1	1679	384	U
	p19_ng4_CAATGACTCGAGCTGC-1	13914	3505	B
	p19_ng4_CAATGACTCTCGGCTT-1	16880	3973	B
	p19_ng4_CAATTTCAGAGGTCGT-1	31613	8501	B
	p19_ng4_CAATTTCCATTGGGAG-1	32984	10346	B
	p19_ng4_CAATTTCGTCACCGAC-1	4736	802	U
	p19_ng4_CAATTTCGTTCAAGTC-1	8845	1913	B
	p19_ng4_CAATTTCGTTCATCTT-1	2553	641	U
	p19_ng4_CAATTTCTCTCGTCGT-1	24463	4817	B
	p19_ng4_CACAACAAGAGCAACC-1	3303	1124	U
	p19_ng4_CACAACAAGTCGAGGT-1	27017	7454	B
	p19_ng4_CACAACAAGTGAGTTA-1	5297	1331	B
	p19_ng4_CACAACAAGTTCCGTA-1	14940	3580	B
	p19_ng4_CACAACAGTGGCTACC-1	32899	4972	B
	p19_ng4_CACAACATCTGGTGGC-1	37307	8233	B
	p19_ng4_CACAACATCTTCGACC-1	2714	1116	U
	p19_ng4_CACACAACAATACGCT-1	28851	4532	E
	p19_ng4_CACACAACACGACCTG-1	9581	1662	U
	p19_ng4_CACACAAGTGTGGACA-1	16696	4567	B
	p19_ng4_CACACAATCCATTCAT-1	14410	1975	E
	p19_ng4_CACACAATCTGCGAGC-1	18909	2764	I
	p19_ng4_CACAGATAGACTCCGC-1	3518	751	B
	p19_ng4_CACAGATAGACTTCAC-1	30147	8006	B
	p19_ng4_CACAGATAGTCGAAAT-1	38257	7237	B
	p19_ng4_CACAGATGTATGTCCA-1	17802	4505	B
	p19_ng4_CACAGATGTTAAGCAA-1	18317	3334	B
	p19_ng4_CACAGGCAGTATAGAC-1	20437	4821	B
	p19_ng4_CACAGGCCAATGAAAC-1	46260	10402	B
	p19_ng4_CACAGGCCACTCCCTA-1	2975	646	U
	p19_ng4_CACAGGCCATAAGATG-1	5061	1272	B
	p19_ng4_CACAGGCCATTGCAAC-1	8091	1959	B
	p19_ng4_CACAGGCGTCACCGCA-1	27781	5420	B
	p19_ng4_CACAGGCGTTCAAGTC-1	18287	4377	B
	p19_ng4_CACAGGCTCCGCCTAT-1	57929	5602	E
	p19_ng4_CACATGAAGGCTTCCG-1	29498	5601	E
	p19_ng4_CACATGACAAGGTCTT-1	32678	7398	B
	p19_ng4_CACATGAGTAGACGGT-1	36279	9399	B
	p19_ng4_CACATGATCCGCATAA-1	3887	825	U
	p19_ng4_CACATGATCTACGCGG-1	38458	7778	B
	p19_ng4_CACCAAATCCTCGATC-1	24519	6207	B
	p19_ng4_CACCAAATCTAGGAAA-1	5309	867	U
	p19_ng4_CACCGTTAGCGGGTAT-1	16989	3147	B
	p19_ng4_CACCGTTAGTCTGCGC-1	12883	3088	B
	p19_ng4_CACCGTTAGTGCCAGA-1	2125	482	B
	p19_ng4_CACCGTTGTTCAGGTT-1	57361	15497	B
	p19_ng4_CACCGTTGTTCCGCTT-1	16522	4455	B
	p19_ng4_CACGAATAGACCTCCG-1	5940	1263	U
	p19_ng4_CACGAATAGAGCAGCT-1	14684	2883	B
	p19_ng4_CACGAATCAGAATGTA-1	6472	1711	B
	p19_ng4_CACGAATGTCCCTAAA-1	3363	646	B
	p19_ng4_CACGAATTCCGTATGA-1	15216	4162	B
	p19_ng4_CACGAATTCGAGGCAA-1	16490	4735	B
	p19_ng4_CACGGGTAGAGCTTTC-1	43510	9198	B
	p19_ng4_CACGGGTCAATCCTAG-1	18698	1783	I
	p19_ng4_CACGGGTCACGCTTAA-1	27968	7766	B
	p19_ng4_CACGTGGAGAGGCGTT-1	5751	1527	B
	p19_ng4_CACGTGGCATTAAGCC-1	16847	2692	B
	p19_ng4_CACGTGGGTACTTGTG-1	24196	6034	B
	p19_ng4_CACGTGGGTGAGTAGC-1	28306	5284	B
	p19_ng4_CACGTGGGTTCGGTAT-1	20897	5205	B
	p19_ng4_CACGTGGTCGGAGATG-1	44799	12225	B
	p19_ng4_CACGTTCAGAAACTGT-1	7788	1773	B
	p19_ng4_CACGTTCAGGTTGACG-1	22064	5209	B
	p19_ng4_CACGTTCCAAAGTGTA-1	8652	1348	U
	p19_ng4_CACGTTCCAGGGACTA-1	9595	2750	B
	p19_ng4_CACGTTCCATGTGTCA-1	33017	5171	E
	p19_ng4_CACTAAGAGGCTGTAG-1	33434	10590	B
	p19_ng4_CACTAAGCACAAAGCG-1	22624	5937	B
	p19_ng4_CACTAAGGTCAACCAT-1	40306	8468	B
	p19_ng4_CACTAAGTCACCTCTG-1	22887	7074	B
	p19_ng4_CACTGAAAGCTAGATA-1	23273	7061	B
	p19_ng4_CACTGAACAGCGTTGC-1	16626	3989	B
	p19_ng4_CACTGAAGTACAGTCT-1	28665	4723	B
	p19_ng4_CACTGAAGTATCACGT-1	22593	6595	B
	p19_ng4_CACTGAAGTGTCGCTG-1	15731	4517	B
	p19_ng4_CACTGAATCAACTACG-1	52023	9543	B
	p19_ng4_CACTGGGAGCGTTCAT-1	15995	3237	B
	p19_ng4_CACTGGGAGGAGTCTG-1	16879	3312	E
	p19_ng4_CACTGGGGTTGCAAGG-1	27351	6986	B
	p19_ng4_CACTGGGTCACGAACT-1	28407	7370	B
	p19_ng4_CACTGTCAGAAGCTCG-1	3160	621	U
	p19_ng4_CACTGTCCAATGAGCG-1	5931	975	U
	p19_ng4_CACTGTCGTAACCCGC-1	498	77	U
	p19_ng4_CACTGTCGTAGGCTCC-1	3070	664	U
	p19_ng4_CACTGTCGTTGGTACT-1	1710	419	B
	p19_ng4_CACTGTCTCAGTGGGA-1	13990	3218	B
	p19_ng4_CACTGTCTCTTCGGTC-1	31829	5961	B
	p19_ng4_CACTTCGAGGCCTTCG-1	2876	732	U
	p19_ng4_CACTTCGCATGTGGCC-1	28849	8714	B
	p19_ng4_CACTTCGGTCAACACT-1	10267	2078	B
	p19_ng4_CACTTCGTCGTTCAGA-1	34688	8675	B
	p19_ng4_CACTTCGTCTTTGCTA-1	33525	8854	B
	p19_ng4_CAGAGCCAGAGTCAAT-1	7271	1211	B
	p19_ng4_CAGAGCCCATTGGGAG-1	2731	636	U
	p19_ng4_CAGAGCCGTGCGTTTA-1	4488	728	U
	p19_ng4_CAGAGCCTCACTGGGC-1	1768	397	U
	p19_ng4_CAGAGCCTCAGAACCT-1	25788	4308	B
	p19_ng4_CAGAGCCTCTGCTGAA-1	13929	3140	B
	p19_ng4_CAGAGCCTCTTCTTCC-1	4373	910	U
	p19_ng4_CAGATACAGGAGGCAG-1	27620	7294	B
	p19_ng4_CAGATACAGTCTTCGA-1	31289	6660	B
	p19_ng4_CAGATACAGTGGTTCT-1	11018	2959	U
	p19_ng4_CAGATACCAGCCGGTT-1	11713	2947	B
	p19_ng4_CAGATACGTAACGGTG-1	34321	8032	B
	p19_ng4_CAGATACGTAAGTTGA-1	2557	493	U
	p19_ng4_CAGATACTCCAAATGC-1	2500	445	U
	p19_ng4_CAGATACTCCATCAGA-1	31092	6505	B
	p19_ng4_CAGATACTCTCAGAAC-1	2409	765	B
	p19_ng4_CAGATCACATAGATGA-1	22776	4849	B
	p19_ng4_CAGATCAGTACCGCGT-1	21833	4566	B
	p19_ng4_CAGATCAGTAGCCCTG-1	5723	1221	B
	p19_ng4_CAGATCAGTTAAGCAA-1	5804	1188	U
	p19_ng4_CAGATCATCAAAGGAT-1	28416	7038	B
	p19_ng4_CAGATCATCGCCTTTG-1	25707	7903	B
	p19_ng4_CAGATTGAGGTCATTC-1	52037	8605	B
	p19_ng4_CAGATTGAGTAAACAC-1	20266	4382	B
	p19_ng4_CAGATTGCAACAAAGT-1	14271	3810	B
	p19_ng4_CAGATTGCAAGTGGTG-1	8509	1480	U
	p19_ng4_CAGATTGCAGTCGCTG-1	22304	4063	B
	p19_ng4_CAGATTGGTACACTCA-1	38998	6946	B
	p19_ng4_CAGATTGGTGTTAACC-1	48899	10413	B
	p19_ng4_CAGATTGGTTGGGAAC-1	16883	5004	B
	p19_ng4_CAGATTGTCGTTGTTT-1	19735	3510	B
	p19_ng4_CAGATTGTCTGACCCT-1	20443	6347	B
	p19_ng4_CAGCAATAGGTTGAGC-1	17301	4706	B
	p19_ng4_CAGCAATCAAGTGCAG-1	13831	1307	I
	p19_ng4_CAGCAATCATCTCAAG-1	21999	6487	B
	p19_ng4_CAGCAATGTTGCTCGG-1	43059	11003	B
	p19_ng4_CAGCACGAGACAACTA-1	8944	2213	B
	p19_ng4_CAGCACGAGAGGCGGA-1	16629	3876	B
	p19_ng4_CAGCACGAGGGTGGGA-1	18934	5383	B
	p19_ng4_CAGCACGCACAAAGCG-1	11388	3565	B
	p19_ng4_CAGCACGCACATACTG-1	17357	4393	B
	p19_ng4_CAGCACGCATAGATCC-1	14908	4685	B
	p19_ng4_CAGCACGTCATTGTGG-1	9461	3196	B
	p19_ng4_CAGCACGTCGAACTCA-1	29939	7030	B
	p19_ng4_CAGCAGCAGGAACTAT-1	15336	4559	B
	p19_ng4_CAGCAGCCAAGCCATT-1	21326	5595	B
	p19_ng4_CAGCAGCGTCTGCAAT-1	5208	916	U
	p19_ng4_CAGCAGCGTTGCGTAT-1	12961	2744	B
	p19_ng4_CAGCAGCTCCCGTTGT-1	6160	1730	B
	p19_ng4_CAGCCAGAGAAGCGGG-1	22853	6243	B
	p19_ng4_CAGCCAGCAGCATACT-1	25065	5055	B
	p19_ng4_CAGCCAGGTACGAAAT-1	2831	512	U
	p19_ng4_CAGCCAGGTCATGGCC-1	20640	5453	B
	p19_ng4_CAGCCAGGTGCAGGAT-1	6424	1970	B
	p19_ng4_CAGCCAGTCACTACGA-1	34330	6250	B
	p19_ng4_CAGCCAGTCGTGGGTC-1	10000	2860	U
	p19_ng4_CAGCGTGAGCACTCTA-1	24212	8014	B
	p19_ng4_CAGCGTGAGCTCTGTA-1	35796	6397	B
	p19_ng4_CAGCGTGAGGGATCGT-1	16290	4176	B
	p19_ng4_CAGCGTGCACATGGTT-1	27189	6215	B
	p19_ng4_CAGCGTGCACCCTAAA-1	5410	1311	B
	p19_ng4_CAGCGTGGTACGTGAG-1	10737	3585	B
	p19_ng4_CAGCGTGGTTACACAC-1	38646	10516	B
	p19_ng4_CAGCGTGGTTGCGGCT-1	19358	5820	B
	p19_ng4_CAGCGTGTCAAACCTG-1	18085	3614	B
	p19_ng4_CAGCGTGTCAGTGATC-1	7366	1624	B
	p19_ng4_CAGCGTGTCCAAGCTA-1	23828	4044	B
	p19_ng4_CAGCGTGTCCTGTTAT-1	9451	2158	B
	p19_ng4_CAGCGTGTCTTAATCC-1	15210	4405	B
	p19_ng4_CAGGCCAAGCCTAGGA-1	28459	8316	B
	p19_ng4_CAGGCCAAGGAATGTT-1	7839	1479	B
	p19_ng4_CAGGCCACAAGCACCC-1	8682	2263	B
	p19_ng4_CAGGCCACACGGGCTT-1	2860	534	U
	p19_ng4_CAGGCCAGTAGGCTGA-1	6193	1570	B
	p19_ng4_CAGGCCAGTCCGGATC-1	14607	2698	B
	p19_ng4_CAGGCCAGTGCCGGTT-1	19499	4316	B
	p19_ng4_CAGGCCATCCCAGCGA-1	19192	4222	B
	p19_ng4_CAGGCCATCCCGTAAA-1	25546	6156	B
	p19_ng4_CAGGCCATCTGACGCG-1	1826	338	U
	p19_ng4_CAGGGCTCAACGGCTC-1	8716	1429	U
	p19_ng4_CAGGGCTTCAATCCGA-1	11050	1898	U
	p19_ng4_CAGGGCTTCATATGGC-1	14410	2931	B
	p19_ng4_CAGGGCTTCATCAGTG-1	11096	4028	B
	p19_ng4_CAGGGCTTCTTACGGA-1	20268	2560	I
	p19_ng4_CAGGTATGTATGTCTG-1	31923	6224	B
	p19_ng4_CAGGTATTCGAAGGAC-1	18845	4146	B
	p19_ng4_CAGTGCGAGACCATAA-1	15564	3844	B
	p19_ng4_CAGTGCGCACGAGGTA-1	18367	4729	B
	p19_ng4_CAGTGCGCAGGACGAT-1	42717	9024	B
	p19_ng4_CAGTGCGCATGGGTCC-1	20609	5967	B
	p19_ng4_CAGTGCGTCCACGTGG-1	4635	1012	U
	p19_ng4_CAGTTAGCAACTAGAA-1	4710	953	B
	p19_ng4_CAGTTAGCAAGCTGCC-1	21958	4492	B
	p19_ng4_CAGTTAGGTACAACGG-1	23187	4141	B
	p19_ng4_CAGTTAGGTGGATCGA-1	6898	1399	B
	p19_ng4_CAGTTAGTCCTAAGTG-1	11874	1930	U
	p19_ng4_CAGTTAGTCTGCCTCA-1	15947	1588	I
	p19_ng4_CAGTTCCAGGCTCAAG-1	27517	5414	B
	p19_ng4_CAGTTCCAGGCTTAGG-1	16512	2904	B
	p19_ng4_CAGTTCCAGGGTGAGG-1	14722	3907	B
	p19_ng4_CAGTTCCCAGTCTGGC-1	26119	8071	B
	p19_ng4_CAGTTCCGTCAGGCAA-1	6636	2516	B
	p19_ng4_CAGTTCCGTGGTCTGC-1	3980	799	U
	p19_ng4_CAGTTCCTCGGCATTA-1	3940	872	B
	p19_ng4_CATAAGCAGGAGTACC-1	15387	3385	B
	p19_ng4_CATAAGCGTCGTAATC-1	1720	294	U
	p19_ng4_CATAAGCTCAAACCTG-1	17995	3636	B
	p19_ng4_CATACAGCAATAGAGT-1	17296	3669	B
	p19_ng4_CATACAGCAGTAACGG-1	23831	6783	B
	p19_ng4_CATACAGCATCATGAC-1	14895	2843	B
	p19_ng4_CATACAGCATGGCTAT-1	5689	1083	U
	p19_ng4_CATACAGTCAGGACGA-1	6714	559	I
	p19_ng4_CATACAGTCGCCTAGG-1	3092	923	U
	p19_ng4_CATACAGTCTGCATAG-1	6004	1215	U
	p19_ng4_CATACCCAGCTCACTA-1	15271	2952	B
	p19_ng4_CATACCCAGGATGAGA-1	10452	1935	B
	p19_ng4_CATACCCAGGGAGGAC-1	9466	1679	U
	p19_ng4_CATACCCCACAAGCCC-1	12758	3864	B
	p19_ng4_CATACCCCATGTGTCA-1	5702	1937	B
	p19_ng4_CATACCCGTAAGACCG-1	4216	837	U
	p19_ng4_CATACCCGTCTTACTT-1	5282	990	U
	p19_ng4_CATACCCGTTACAGCT-1	19810	1823	I
	p19_ng4_CATACCCTCGACATAC-1	16438	4722	B
	p19_ng4_CATACCCTCTCGCAGG-1	34110	6757	E
	p19_ng4_CATACTTAGTATTAGG-1	890	352	U
	p19_ng4_CATACTTGTACACGCC-1	11984	2912	B
	p19_ng4_CATACTTGTACGATCT-1	19395	6159	B
	p19_ng4_CATACTTGTCATACCA-1	46910	9309	B
	p19_ng4_CATACTTTCCTAACAG-1	25154	8034	B
	p19_ng4_CATACTTTCGATCCCT-1	5327	1444	B
	p19_ng4_CATAGACAGAAGGGAT-1	25288	5256	B
	p19_ng4_CATAGACAGAAGTATC-1	40464	3515	I
	p19_ng4_CATAGACGTAAGACCG-1	2239	479	U
	p19_ng4_CATAGACGTGATCGTT-1	9843	1819	B
	p19_ng4_CATAGACTCACAGTGT-1	16463	5166	B
	p19_ng4_CATAGACTCCATCTCG-1	6508	1251	U
	p19_ng4_CATCAAGAGAGTCAAT-1	10414	1145	I
	p19_ng4_CATCAAGAGGAGAGTA-1	8203	2765	B
	p19_ng4_CATCAAGAGTCAACAA-1	24286	3768	E
	p19_ng4_CATCAAGCACAATCTG-1	52966	15515	B
	p19_ng4_CATCAAGTCACAATGC-1	15063	3359	B
	p19_ng4_CATCAAGTCCTGGCTT-1	23082	2613	I
	p19_ng4_CATCCACAGAAGATCT-1	14790	1970	I
	p19_ng4_CATCCACAGATCCAAA-1	13285	3416	B
	p19_ng4_CATCCACAGCACACCC-1	20042	1191	I
	p19_ng4_CATCCACGTCGCACAC-1	17134	5673	B
	p19_ng4_CATCCCAAGAGCATCG-1	20774	5683	B
	p19_ng4_CATCCCACAAGTGCTT-1	7749	2625	B
	p19_ng4_CATCCCACACCGTGGT-1	2795	522	U
	p19_ng4_CATCCCACAGGACAGT-1	5883	887	U
	p19_ng4_CATCCCACATCAGCAT-1	7997	2628	B
	p19_ng4_CATCCCATCGCTTAAG-1	36523	9293	B
	p19_ng4_CATCCGTAGCAGCCTC-1	26448	6500	B
	p19_ng4_CATCCGTCACCCTGTT-1	11749	1394	I
	p19_ng4_CATCCGTCAGATTAAG-1	5271	1185	U
	p19_ng4_CATCCGTGTGCAATGG-1	7867	1576	U
	p19_ng4_CATCCGTGTTGCCAAT-1	4275	713	U
	p19_ng4_CATCCGTTCGACATAC-1	33349	8026	B
	p19_ng4_CATCGCTAGAAGCGCT-1	15193	3524	B
	p19_ng4_CATCGCTAGAGAGCCT-1	5607	1516	U
	p19_ng4_CATCGCTTCCGTATGA-1	12232	3949	B
	p19_ng4_CATCGGGAGGACAACC-1	40871	10616	B
	p19_ng4_CATCGGGGTCAAGTTC-1	2500	517	B
	p19_ng4_CATCGGGGTCACAGTT-1	28455	7734	B
	p19_ng4_CATCGTCAGCGTTCCG-1	13090	3919	B
	p19_ng4_CATCGTCCATCGTGCG-1	27701	5215	B
	p19_ng4_CATCGTCGTACCCACG-1	22508	5963	B
	p19_ng4_CATCGTCTCCAATCTT-1	53962	13540	B
	p19_ng4_CATCGTCTCGAGTCCG-1	33782	7234	B
	p19_ng4_CATCGTCTCTGCACCT-1	36719	9063	B
	p19_ng4_CATGAGTAGACCACGA-1	57343	12343	E
	p19_ng4_CATGAGTAGGCTGGAT-1	5079	1938	B
	p19_ng4_CATGAGTAGTCAATCC-1	9799	2028	B
	p19_ng4_CATGAGTCAATGCTCA-1	5367	1309	B
	p19_ng4_CATGAGTGTATCGCTA-1	21341	4745	B
	p19_ng4_CATGAGTTCGTGACTA-1	14821	5007	B
	p19_ng4_CATGAGTTCTGACCCT-1	27548	5327	E
	p19_ng4_CATGCAACAAAGGCGT-1	3317	990	B
	p19_ng4_CATGCAACAAGCCATT-1	8149	1473	U
	p19_ng4_CATGCAAGTAATCAAG-1	12778	1411	I
	p19_ng4_CATGCAAGTCGCGTCA-1	7915	1443	U
	p19_ng4_CATGCAAGTGGACCAA-1	24613	5012	B
	p19_ng4_CATGCCTAGCTGACAG-1	12354	4101	B
	p19_ng4_CATGCCTAGGTAAGTT-1	8796	1384	B
	p19_ng4_CATGCCTAGGTAGCAC-1	27908	7318	B
	p19_ng4_CATGCCTAGTCTTGGT-1	3264	841	B
	p19_ng4_CATGCCTCAGGCTACC-1	15659	3802	B
	p19_ng4_CATGCCTCATGAGGGT-1	40225	10122	B
	p19_ng4_CATGCCTGTCAGGTGA-1	60901	10872	E
	p19_ng4_CATGCCTGTTAGGGAC-1	5687	1641	U
	p19_ng4_CATGCCTTCGCACGGT-1	18322	3064	B
	p19_ng4_CATGCGGCAAAGGATT-1	2236	500	U
	p19_ng4_CATGCGGCAAATGAGT-1	11845	3071	B
	p19_ng4_CATGCGGCACAGTCCG-1	26910	5133	B
	p19_ng4_CATGCGGCATGTTCGA-1	28380	7179	B
	p19_ng4_CATGCGGGTAGTAAGT-1	42309	8658	B
	p19_ng4_CATGCTCCAACAACAA-1	7001	1462	B
	p19_ng4_CATGCTCCATAATCCG-1	3881	951	U
	p19_ng4_CATGCTCGTAGACAGC-1	8838	2506	U
	p19_ng4_CATGCTCTCCACTTTA-1	8782	2399	B
	p19_ng4_CATGGATAGTTGGACG-1	12809	3465	B
	p19_ng4_CATGGATCAAACCGGA-1	1780	388	U
	p19_ng4_CATGGATGTAACGGTG-1	9469	2990	B
	p19_ng4_CATGGATGTTGCTTGA-1	2852	457	U
	p19_ng4_CATGGATGTTGGCCTG-1	38243	11119	B
	p19_ng4_CATGGATTCCCAACTC-1	8017	1302	I
	p19_ng4_CATGGTAAGATTGGGC-1	22094	6266	B
	p19_ng4_CATGGTAAGCTCCACG-1	18360	4624	B
	p19_ng4_CATGGTAAGGGTCTTT-1	18337	4534	B
	p19_ng4_CATGGTAAGGTTCTTG-1	40703	10342	B
	p19_ng4_CATGGTACAAATCCCA-1	20744	2963	I
	p19_ng4_CATGGTACAATCTAGC-1	3696	810	U
	p19_ng4_CATGGTACAGCTACCG-1	50626	6748	E
	p19_ng4_CATGGTACAGTCAACT-1	16015	2338	I
	p19_ng4_CATGGTATCCCGAACG-1	50987	10883	B
	p19_ng4_CATTCATCACTACAGT-1	2960	555	U
	p19_ng4_CATTCATGTCTGCAAT-1	24620	4706	B
	p19_ng4_CATTCCGAGCTTGTGT-1	4715	1055	U
	p19_ng4_CATTCCGCAACGGCTC-1	5325	1092	U
	p19_ng4_CATTCCGCATCGATGT-1	7450	2027	B
	p19_ng4_CATTCCGGTCATAACC-1	12571	3709	B
	p19_ng4_CATTCCGGTTTGACAC-1	5665	1786	U
	p19_ng4_CATTCTAAGAGCCGAT-1	1576	633	U
	p19_ng4_CATTCTATCTGGTCAA-1	14529	2317	I
	p19_ng4_CATTGAGCAGTCGCTG-1	3338	724	U
	p19_ng4_CATTGAGTCAGAGCAG-1	11443	3042	B
	p19_ng4_CATTGAGTCGCTCTAC-1	29015	7736	B
	p19_ng4_CATTGCCAGCGCATCC-1	8442	1709	U
	p19_ng4_CATTGCCCAAGCCATT-1	41360	7986	B
	p19_ng4_CATTGCCGTCGCCTAG-1	19656	3907	B
	p19_ng4_CATTGCCGTGAAGCGT-1	9785	2156	U
	p19_ng4_CATTGCCGTTGTTTGG-1	1277	300	U
	p19_ng4_CATTGTTCAACTGGTT-1	40920	7054	B
	p19_ng4_CATTGTTCAAGTGGCA-1	37220	6983	B
	p19_ng4_CATTGTTCACTTTATC-1	20036	4616	B
	p19_ng4_CATTGTTGTACCAATC-1	1023	269	U
	p19_ng4_CATTGTTGTACGTGTT-1	10587	2702	B
	p19_ng4_CATTGTTGTGTGAGCA-1	32373	6590	B
	p19_ng4_CATTGTTTCTGGTTGA-1	38814	8180	B
	p19_ng4_CATTTCACACTCACTC-1	33106	8092	B
	p19_ng4_CATTTCACACTTGAGT-1	20826	5683	B
	p19_ng4_CATTTCACAGAGTGTG-1	12623	2333	B
	p19_ng4_CATTTCACAGTCAACT-1	12455	2511	B
	p19_ng4_CATTTCATCCCGTAAA-1	66850	10721	B
	p19_ng4_CATTTCATCCTTCTAA-1	26540	6509	B
	p19_ng4_CCAAGCGAGGAGTATT-1	26638	2503	I
	p19_ng4_CCAAGCGAGGTCACCC-1	32459	7555	E
	p19_ng4_CCAAGCGCATGAGGGT-1	1887	319	U
	p19_ng4_CCAAGCGGTACGATCT-1	24116	7003	B
	p19_ng4_CCAAGCGGTAGAAACT-1	28364	9238	B
	p19_ng4_CCAAGCGGTAGGACCA-1	27833	8120	B
	p19_ng4_CCAATGAAGAATCCCT-1	34525	9466	B
	p19_ng4_CCAATGAAGCTTCTAG-1	1593	418	B
	p19_ng4_CCAATGACAGTAACAA-1	22086	4360	B
	p19_ng4_CCAATTTAGCACTCAT-1	25776	5977	B
	p19_ng4_CCAATTTAGCATTGTC-1	16067	4002	B
	p19_ng4_CCAATTTAGTGATAAC-1	34552	5440	B
	p19_ng4_CCAATTTCAAATGATG-1	3369	595	U
	p19_ng4_CCAATTTCACCCAATA-1	22943	7889	B
	p19_ng4_CCAATTTCAGTCGAGA-1	10786	3514	B
	p19_ng4_CCAATTTCATTGAAAG-1	47136	9422	B
	p19_ng4_CCACAAAGTAACTAAG-1	11853	2487	B
	p19_ng4_CCACAAATCAATGCAC-1	2452	805	U
	p19_ng4_CCACAAATCATGTCTT-1	8478	2578	B
	p19_ng4_CCACAAATCATTCGTT-1	7370	1405	U
	p19_ng4_CCACACTAGTGTTGTC-1	11156	2260	B
	p19_ng4_CCACACTCAAGAATGT-1	3654	1024	B
	p19_ng4_CCACACTCACCAAAGG-1	5631	1118	B
	p19_ng4_CCACACTCACTTCAGA-1	18900	5074	B
	p19_ng4_CCACACTGTATCGTTG-1	13632	3095	B
	p19_ng4_CCACACTGTCCGTACG-1	46347	11422	B
	p19_ng4_CCACACTTCGGTTCAA-1	9559	1666	U
	p19_ng4_CCACCATCAAGGATGC-1	13481	2712	B
	p19_ng4_CCACCATCACCATAAC-1	25998	6871	B
	p19_ng4_CCACCATGTCAGGCAA-1	2903	597	U
	p19_ng4_CCACCATGTCGACTGC-1	4051	736	U
	p19_ng4_CCACCATTCATAAGGA-1	4730	818	U
	p19_ng4_CCACCATTCTCAACCC-1	16576	5259	B
	p19_ng4_CCACGAGAGCATCCTA-1	4738	766	U
	p19_ng4_CCACGAGAGTTTGTCG-1	51529	8785	B
	p19_ng4_CCACGAGCAAATACAG-1	17519	3357	B
	p19_ng4_CCACGAGCAATCAAGA-1	44202	7473	E
	p19_ng4_CCACGAGCACACACGC-1	57637	12575	B
	p19_ng4_CCACGAGGTTCCACAA-1	6279	1112	U
	p19_ng4_CCACGAGTCAAGCCCG-1	12978	2022	B
	p19_ng4_CCACGAGTCATGAGGG-1	14502	3470	B
	p19_ng4_CCACGAGTCTGAGAAA-1	10431	3004	B
	p19_ng4_CCACGTTAGAGATCGC-1	3785	815	U
	p19_ng4_CCACGTTAGCGTCTCG-1	33990	8427	B
	p19_ng4_CCACGTTAGGATGCGT-1	7429	1252	U
	p19_ng4_CCACGTTAGGTAAAGG-1	20338	6053	B
	p19_ng4_CCACGTTGTGTGTGTT-1	25792	7274	B
	p19_ng4_CCACGTTTCATAAGGA-1	48109	9466	E
	p19_ng4_CCACGTTTCCATAAGC-1	37852	7622	B
	p19_ng4_CCACTTGCATCCAATG-1	8302	1982	B
	p19_ng4_CCACTTGGTAGAATAC-1	53233	8159	B
	p19_ng4_CCACTTGGTTCGGCTG-1	14086	4580	B
	p19_ng4_CCACTTGTCTCGCTTG-1	2407	514	U
	p19_ng4_CCATAAGGTATGAGAT-1	2437	410	U
	p19_ng4_CCATAAGGTCGTCTCT-1	7345	1367	U
	p19_ng4_CCATAAGTCCTATTTG-1	8250	1685	B
	p19_ng4_CCATAAGTCTACGGTA-1	11467	2913	B
	p19_ng4_CCATCACAGCGGTAAC-1	25939	6852	B
	p19_ng4_CCATCACCAAATGCGG-1	14049	4200	B
	p19_ng4_CCATCACGTCGACTGC-1	36131	9096	B
	p19_ng4_CCATCACGTGTTCGAT-1	22956	4668	B
	p19_ng4_CCCAACTAGCTCATAC-1	52597	12775	B
	p19_ng4_CCCAACTAGGGCCAAT-1	3070	801	U
	p19_ng4_CCCAACTCAAAGTATG-1	27867	5681	B
	p19_ng4_CCCAACTCACGTTGGC-1	47277	7635	E
	p19_ng4_CCCAACTCAGGTAGTG-1	5777	1564	B
	p19_ng4_CCCAACTGTGCCTTCT-1	12731	2124	B
	p19_ng4_CCCAACTGTTCCTAGA-1	6161	1259	U
	p19_ng4_CCCAACTTCTTACCAT-1	15059	5126	B
	p19_ng4_CCCATTGAGCCTCTCT-1	36147	7220	B
	p19_ng4_CCCATTGCAACCCTAA-1	9169	3034	B
	p19_ng4_CCCATTGCAAGCTGCC-1	20821	4619	B
	p19_ng4_CCCATTGCAGATCCTA-1	9701	2381	B
	p19_ng4_CCCATTGCATATGGCT-1	24716	5012	B
	p19_ng4_CCCATTGGTGTCATGT-1	11872	2707	B
	p19_ng4_CCCATTGGTTACGGAG-1	3156	780	B
	p19_ng4_CCCATTGTCCGATAAC-1	28006	6760	B
	p19_ng4_CCCGAAGAGCTCTATG-1	12422	2892	B
	p19_ng4_CCCGAAGAGTTACGTC-1	2939	565	U
	p19_ng4_CCCGAAGCAGAGTCAG-1	25201	5722	B
	p19_ng4_CCCGGAAAGGATGCGT-1	17542	5125	B
	p19_ng4_CCCGGAAGTATCTCGA-1	24054	5876	B
	p19_ng4_CCCGGAATCAGGGATG-1	32743	6531	B
	p19_ng4_CCCTAACGTATGAGAT-1	17070	4234	B
	p19_ng4_CCCTAACGTGACAACG-1	57460	12312	B
	p19_ng4_CCCTAACGTTTCCAAG-1	11194	3840	B
	p19_ng4_CCCTAACTCTCGTCGT-1	18910	5607	B
	p19_ng4_CCCTCAAAGAGAGGGC-1	43787	9440	B
	p19_ng4_CCCTCAACAGTAACCT-1	28632	5728	B
	p19_ng4_CCCTCAAGTCATGCAT-1	11115	3101	B
	p19_ng4_CCCTCAAGTTGGATCT-1	4176	708	U
	p19_ng4_CCCTCAAGTTGGTGTT-1	22136	4836	B
	p19_ng4_CCCTCAATCATTTGCT-1	13573	3344	B
	p19_ng4_CCCTCTCAGGACACTG-1	62865	13727	B
	p19_ng4_CCCTCTCCAATAGTAG-1	45980	8011	E
	p19_ng4_CCCTCTCCAGCAGTCC-1	23469	5888	B
	p19_ng4_CCCTCTCCAGGTTTAC-1	8844	3119	B
	p19_ng4_CCCTCTCGTGCGTTTA-1	56209	11085	E
	p19_ng4_CCCTCTCGTTGCTCCT-1	13544	3853	B
	p19_ng4_CCCTCTCTCAAACGTC-1	10747	2843	B
	p19_ng4_CCCTCTCTCTTGTTAC-1	30609	6994	E
	p19_ng4_CCCTGATAGCCGATAG-1	38582	10367	B
	p19_ng4_CCCTGATTCACGGGAA-1	5781	1229	B
	p19_ng4_CCCTGATTCCTATTGT-1	44265	7699	E
	p19_ng4_CCCTTAGAGAGCATTA-1	18207	3146	B
	p19_ng4_CCCTTAGCAAGTTGGG-1	18500	6221	B
	p19_ng4_CCCTTAGGTCGATTCA-1	21963	4040	B
	p19_ng4_CCCTTAGGTGCGTCGT-1	25389	4996	B
	p19_ng4_CCCTTAGGTTGTCAGT-1	43729	9265	B
	p19_ng4_CCCTTAGTCGATGCTA-1	13847	3964	B
	p19_ng4_CCGAACGAGACGGTCA-1	34868	9529	B
	p19_ng4_CCGAACGAGCTCCGAC-1	16532	4714	B
	p19_ng4_CCGAACGAGGTATAGT-1	17012	4397	B
	p19_ng4_CCGAACGCAACCACAT-1	12896	3536	B
	p19_ng4_CCGAACGCAAGTGTCT-1	14406	4497	B
	p19_ng4_CCGAACGTCCCAACTC-1	7184	1259	U
	p19_ng4_CCGATCTAGCCAACCC-1	4302	860	U
	p19_ng4_CCGATCTAGTCCCAGC-1	40059	9815	B
	p19_ng4_CCGATCTAGTGGCGAT-1	24972	6553	B
	p19_ng4_CCGATCTCACTAGAGG-1	16631	4136	B
	p19_ng4_CCGATCTCATACGCAT-1	7341	1443	U
	p19_ng4_CCGATCTGTACGCTAT-1	34101	8435	B
	p19_ng4_CCGATCTGTGATACAA-1	20776	5710	B
	p19_ng4_CCGATCTGTGATGAAT-1	22511	6439	B
	p19_ng4_CCGATCTGTGCAGTGA-1	2161	409	U
	p19_ng4_CCGATCTTCACCGACG-1	30653	5280	B
	p19_ng4_CCGATGGAGCATTTCG-1	7622	1802	U
	p19_ng4_CCGATGGCACTATGTG-1	18583	5363	B
	p19_ng4_CCGATGGCATAGTCAC-1	13096	3274	B
	p19_ng4_CCGATGGCATCCAATG-1	20509	4451	B
	p19_ng4_CCGATGGTCCTTTGAT-1	39947	11334	B
	p19_ng4_CCGCAAGAGAGTGGCT-1	7049	1478	U
	p19_ng4_CCGCAAGAGGCCTAGA-1	25290	6314	B
	p19_ng4_CCGCAAGGTTCGGACC-1	74503	10795	E
	p19_ng4_CCGGACAAGGTAGGCT-1	4500	791	U
	p19_ng4_CCGGACACAATCGAAA-1	16837	3671	B
	p19_ng4_CCGGACACACTTGAGT-1	19169	4750	B
	p19_ng4_CCGGACACAGGAAGTC-1	31013	6387	B
	p19_ng4_CCGGACACATGCGTGC-1	3340	667	U
	p19_ng4_CCGGACAGTCCTGAAT-1	16638	3613	B
	p19_ng4_CCGGACATCCGCACTT-1	55403	10326	B
	p19_ng4_CCGGACATCTATCGCC-1	38613	8851	B
	p19_ng4_CCGGGTAAGTGTGTTC-1	31609	6667	B
	p19_ng4_CCGGGTAGTCGCGGTT-1	6539	2222	B
	p19_ng4_CCGGGTAGTCGGAACA-1	12824	2185	B
	p19_ng4_CCGGGTAGTTGTGTAC-1	9533	3079	B
	p19_ng4_CCGGGTATCTCCCTAG-1	13273	3220	B
	p19_ng4_CCGGGTATCTTGCAGA-1	403	82	U
	p19_ng4_CCGGTAGAGTAACGAT-1	31418	8171	B
	p19_ng4_CCGGTAGAGTCTAGAA-1	20156	5578	B
	p19_ng4_CCGGTAGCATCATCCC-1	13975	3852	B
	p19_ng4_CCGGTAGGTCTGCAAT-1	6638	1162	U
	p19_ng4_CCGGTAGGTGAATTAG-1	36154	7781	B
	p19_ng4_CCGGTAGTCAGCAATC-1	4470	742	U
	p19_ng4_CCGGTGAGTCCAGCAC-1	4087	824	U
	p19_ng4_CCGGTGAGTTTACCAG-1	14164	4020	B
	p19_ng4_CCGTAGGAGGACAGCT-1	15803	3486	B
	p19_ng4_CCGTAGGCAAGACGAC-1	15981	3713	B
	p19_ng4_CCGTAGGCAGTAACGG-1	11507	2800	B
	p19_ng4_CCGTAGGCATAAGATG-1	25131	5899	B
	p19_ng4_CCGTAGGGTCACTAGT-1	7557	1218	U
	p19_ng4_CCGTAGGGTCATCTAG-1	22501	5027	B
	p19_ng4_CCGTAGGTCACGATCA-1	24927	4892	B
	p19_ng4_CCGTGAGAGCCGGAAT-1	10588	2765	B
	p19_ng4_CCGTGAGGTGAAAGTT-1	6777	1963	B
	p19_ng4_CCGTGAGGTTCGAGCC-1	7551	1299	U
	p19_ng4_CCGTTCAAGACCAGAC-1	33932	7053	B
	p19_ng4_CCGTTCAAGTCCTACA-1	9499	1653	U
	p19_ng4_CCGTTCACACTATCGA-1	24786	6680	B
	p19_ng4_CCTAACCCAAATTGCC-1	35504	8401	B
	p19_ng4_CCTAACCCAATAGTCC-1	24178	7739	B
	p19_ng4_CCTAACCCAGATAAAC-1	38522	7826	B
	p19_ng4_CCTAACCGTACTGAGG-1	6494	1012	U
	p19_ng4_CCTAACCGTAGGGAGG-1	12279	3119	B
	p19_ng4_CCTAACCTCTCATTGT-1	17153	3817	B
	p19_ng4_CCTAAGAAGGATACAT-1	24422	5540	B
	p19_ng4_CCTAAGAAGTCTACCA-1	12631	3094	B
	p19_ng4_CCTAAGACATGAATCC-1	40171	7760	E
	p19_ng4_CCTAAGAGTCAACACT-1	13976	3303	B
	p19_ng4_CCTAAGAGTGATACTC-1	33956	8714	B
	p19_ng4_CCTAAGATCACGGGAA-1	18102	5001	B
	p19_ng4_CCTAAGATCATGGTAC-1	18920	4072	B
	p19_ng4_CCTAAGATCGGTAAGG-1	15233	4801	B
	p19_ng4_CCTACGTAGATACGAT-1	21196	4775	B
	p19_ng4_CCTACGTAGATTCGAA-1	22411	4120	B
	p19_ng4_CCTACGTCAGCTCTGG-1	29184	5796	B
	p19_ng4_CCTACGTGTCACCGCA-1	18035	5501	B
	p19_ng4_CCTATCGAGGCGCTCT-1	21012	4094	B
	p19_ng4_CCTATCGAGTGCTACT-1	31290	5129	B
	p19_ng4_CCTATCGCACGATAGG-1	16444	3872	B
	p19_ng4_CCTATCGCACTTTAGG-1	1898	437	U
	p19_ng4_CCTATCGCATGCCGCA-1	4402	1674	B
	p19_ng4_CCTATCGGTATGTCTG-1	35336	8539	B
	p19_ng4_CCTATCGGTTCGTAAC-1	2716	526	U
	p19_ng4_CCTCAACAGCACCGTC-1	13179	3978	B
	p19_ng4_CCTCAACCATACCATG-1	27060	4864	B
	p19_ng4_CCTCAACGTGCGGTAA-1	27779	6411	B
	p19_ng4_CCTCACAAGACCAACG-1	25394	6620	B
	p19_ng4_CCTCACACAGTTGCGC-1	10146	3148	B
	p19_ng4_CCTCACAGTACGACAG-1	22951	7529	B
	p19_ng4_CCTCACATCGGCCCAA-1	25237	6775	B
	p19_ng4_CCTCAGTCAAGTGTCT-1	48515	9529	B
	p19_ng4_CCTCAGTCAGTATTCG-1	20663	4389	B
	p19_ng4_CCTCAGTGTAGGAGGG-1	26183	8559	B
	p19_ng4_CCTCAGTGTTCGGTTA-1	16729	4954	B
	p19_ng4_CCTCAGTTCCTTATCA-1	12690	4308	B
	p19_ng4_CCTCATGAGGAGGTTC-1	35016	8253	B
	p19_ng4_CCTCATGAGGCATCTT-1	23492	6409	B
	p19_ng4_CCTCATGCAGCGACCT-1	8291	1762	B
	p19_ng4_CCTCATGGTGAATTAG-1	57252	13204	B
	p19_ng4_CCTCCAAAGGCCTAGA-1	11018	2911	B
	p19_ng4_CCTCCAAAGTGCCTCG-1	23107	5823	B
	p19_ng4_CCTCCAATCAGCCTTC-1	8623	1934	B
	p19_ng4_CCTCCAATCCGTATAG-1	10767	1159	I
	p19_ng4_CCTCCTCAGGTCGTCC-1	8790	1801	B
	p19_ng4_CCTCCTCTCAAGTAAG-1	16239	4940	B
	p19_ng4_CCTCCTCTCACCATCC-1	22059	4822	B
	p19_ng4_CCTCCTCTCAGAGCGA-1	49295	3090	I
	p19_ng4_CCTCCTCTCCCATTCG-1	22195	6058	B
	p19_ng4_CCTCTAGAGGAACGCT-1	3837	1000	U
	p19_ng4_CCTCTAGAGTAATACG-1	13793	2977	B
	p19_ng4_CCTCTAGCAACCTATG-1	14684	3293	B
	p19_ng4_CCTCTAGGTCTCAGGC-1	17744	5714	B
	p19_ng4_CCTCTCCAGGCACTCC-1	33535	9528	B
	p19_ng4_CCTCTCCAGTTGAAGT-1	6528	1290	U
	p19_ng4_CCTCTCCCAATAGTAG-1	7418	1696	B
	p19_ng4_CCTCTCCGTCGTCAGC-1	22404	4544	B
	p19_ng4_CCTCTCCGTCTGTCCT-1	5287	962	U
	p19_ng4_CCTCTCCGTTTCGTAG-1	6468	1487	U
	p19_ng4_CCTGCATAGAGTGGCT-1	14558	3233	B
	p19_ng4_CCTGCATCAGAGTCAG-1	25874	5567	B
	p19_ng4_CCTGCATCAGGTGGAT-1	24584	6018	B
	p19_ng4_CCTGCATTCGCTCATC-1	18505	1780	I
	p19_ng4_CCTGTTGAGATGTTAG-1	33487	7953	B
	p19_ng4_CCTGTTGCAAAGGCTG-1	27395	6425	B
	p19_ng4_CCTGTTGCAAGTACCT-1	15030	3818	B
	p19_ng4_CCTGTTGCAATCTCGA-1	29866	5332	B
	p19_ng4_CCTGTTGGTAACAGTA-1	12161	3124	B
	p19_ng4_CCTGTTGGTCTTGGTA-1	19560	4536	B
	p19_ng4_CCTGTTGTCATTGCTT-1	13823	3641	B
	p19_ng4_CCTTCAGAGTTAACGA-1	20142	4320	B
	p19_ng4_CCTTCAGCACTATCGA-1	18333	4825	B
	p19_ng4_CCTTCAGCATTCCTCG-1	4067	721	U
	p19_ng4_CCTTCAGGTCTTCATT-1	17889	4478	B
	p19_ng4_CCTTCAGGTTACCCTC-1	21150	5372	B
	p19_ng4_CCTTGTGAGCACTCTA-1	38093	8106	B
	p19_ng4_CCTTGTGAGGCTCACC-1	22817	5826	B
	p19_ng4_CCTTGTGCACATCATG-1	35699	8653	B
	p19_ng4_CCTTGTGGTCCTCCTA-1	29556	7986	B
	p19_ng4_CCTTGTGTCACGAGGA-1	8122	2312	B
	p19_ng4_CCTTGTGTCGCGGTAC-1	24437	6551	B
	p19_ng4_CCTTTGGAGGAACTAT-1	11281	3104	U
	p19_ng4_CCTTTGGGTACGCTTA-1	22033	4432	B
	p19_ng4_CCTTTGGGTGTTGCCG-1	29454	5788	B
	p19_ng4_CGAAGGAAGTGGTTCT-1	29675	5801	B
	p19_ng4_CGAAGGACAAGAGTTA-1	58675	13758	B
	p19_ng4_CGAAGGAGTAGACAGC-1	15816	4150	B
	p19_ng4_CGAAGGAGTCGGTGTC-1	9624	3013	B
	p19_ng4_CGAAGGAGTGGGCTCT-1	8376	2252	B
	p19_ng4_CGAAGGATCTCAGTCC-1	19077	5493	B
	p19_ng4_CGAAGTTAGGTAGCCA-1	5267	991	U
	p19_ng4_CGAAGTTAGTTTGCTG-1	48577	10454	E
	p19_ng4_CGAAGTTCAATCCAGT-1	20488	3444	B
	p19_ng4_CGAAGTTCACTTGAGT-1	37687	6654	B
	p19_ng4_CGAAGTTCATGAAAGT-1	23716	4549	B
	p19_ng4_CGAAGTTGTCTGTCAA-1	29207	8729	B
	p19_ng4_CGAAGTTTCGCTTGAA-1	8717	2559	B
	p19_ng4_CGAATTGAGCAGCACA-1	60307	11932	B
	p19_ng4_CGAATTGCAAACACGG-1	22050	5765	B
	p19_ng4_CGAATTGCAGATTAAG-1	15887	3999	B
	p19_ng4_CGAATTGGTCCTCATC-1	38134	8988	B
	p19_ng4_CGACAGCAGCTTAGTC-1	3944	695	U
	p19_ng4_CGACAGCCAATGTCAC-1	17953	4562	B
	p19_ng4_CGACAGCGTCATCGCG-1	362	74	U
	p19_ng4_CGACAGCGTCCCTGAG-1	4533	807	U
	p19_ng4_CGAGAAGAGGCGCTCT-1	27792	7172	B
	p19_ng4_CGAGAAGGTGTTGAGG-1	27606	5263	B
	p19_ng4_CGAGAAGTCAAAGACA-1	37453	9127	B
	p19_ng4_CGAGAAGTCTCTCTAA-1	4927	744	U
	p19_ng4_CGAGGAACAATGCAAA-1	8092	2572	B
	p19_ng4_CGAGGAACAGAGGCTA-1	17478	6018	B
	p19_ng4_CGAGGAAGTACCTATG-1	16861	4104	B
	p19_ng4_CGAGGAATCAAGTGTC-1	27285	6312	B
	p19_ng4_CGAGGAATCCAAGCCG-1	19085	4011	B
	p19_ng4_CGAGGAATCGCCGTGA-1	6493	1286	B
	p19_ng4_CGAGGCTGTAACTTCG-1	34286	9700	B
	p19_ng4_CGAGGCTGTCGTTATG-1	26984	6169	B
	p19_ng4_CGAGTGCCAAATACAG-1	21343	4862	B
	p19_ng4_CGAGTGCCAACTGATC-1	21257	5014	B
	p19_ng4_CGAGTGCCAATCGCAT-1	7304	1217	U
	p19_ng4_CGAGTGCCACGGGTAA-1	3461	827	B
	p19_ng4_CGAGTGCGTAGCTGTT-1	18667	4067	B
	p19_ng4_CGAGTGCGTGAGCGAT-1	5811	1152	U
	p19_ng4_CGAGTGCTCCCTCTAG-1	5597	1396	B
	p19_ng4_CGAGTGCTCGTGTGAT-1	11214	3686	B
	p19_ng4_CGAGTGCTCTGGTTGA-1	7943	3054	B
	p19_ng4_CGAGTTAAGGTCACAG-1	8666	2841	B
	p19_ng4_CGAGTTACAGAATCGG-1	19293	4202	B
	p19_ng4_CGAGTTAGTAGCGTTT-1	16364	3949	B
	p19_ng4_CGAGTTATCTACGGGC-1	12803	2857	B
	p19_ng4_CGATCGGCATAAGATG-1	14908	4312	B
	p19_ng4_CGATCGGGTAGTGTGG-1	15892	4338	B
	p19_ng4_CGATCGGGTTCTAAGC-1	20828	3880	B
	p19_ng4_CGATCGGTCTGGGCCA-1	5827	1567	B
	p19_ng4_CGATGCGAGACTAAGT-1	37464	10009	B
	p19_ng4_CGATGCGAGCTCCACG-1	3595	717	U
	p19_ng4_CGATGCGCACAGCTTA-1	8370	1487	U
	p19_ng4_CGATGCGCACTTGGGC-1	20051	5902	B
	p19_ng4_CGATGCGCAGAACTAA-1	20501	4093	B
	p19_ng4_CGATGCGCAGCAAGAC-1	10939	2574	B
	p19_ng4_CGATGCGCATAACCCA-1	15494	4001	B
	p19_ng4_CGATGCGCATGGGCAA-1	13085	3286	B
	p19_ng4_CGATGGCAGAATCTAG-1	14338	4697	B
	p19_ng4_CGATGGCAGGTAAAGG-1	19365	3509	B
	p19_ng4_CGATGGCCAAACTAGA-1	4004	880	U
	p19_ng4_CGATGGCCAGATTTCG-1	18746	4797	B
	p19_ng4_CGATGGCGTCTGCATA-1	7685	2207	U
[truncated: 16,025 more rows]

## Sheet: Figure 5e
		cluster	viral.RNA	log2.Unspliced.vs.spliced
	p19_ng4_AAACGCTAGGGCAATC-1	#1-P	0.031123	-3.21352
	p19_ng4_AAAGTGACAATAACGA-1	#1-P	0.0782596	-3.43268
	p19_ng4_AAAGTGAGTTATGTCG-1	#1-P	0.00919869	-3.00842
	p19_ng4_AACCACAAGACTACCT-1	#1-P	0.0515768	-2.73049
	p19_ng4_AACCCAATCGCATTAG-1	#1-P	0.0396206	-3.09546
	p19_ng4_AATCGACTCGGTTCAA-1	#1-P	0.00598763	-2.6654
	p19_ng4_AATGACCTCCAATGCA-1	#1-P	0.0653035	-3.31763
	p19_ng4_ACAACCAGTGTGGTCC-1	#1-P	0.0438865	-3.6748
	p19_ng4_ACCACAATCGCCTTGT-1	#1-P	0.0211064	-3.06141
	p19_ng4_ACCTGAAGTGTGAATA-1	#1-P	0.0319859	-2.88587
	p19_ng4_ACCTGTCAGAGGATCC-1	#1-P	0.088904	-4.26111
	p19_ng4_ACGGAAGTCTAGTGTG-1	#1-P	0.0110345	-2.6769
	p19_ng4_ACGGTCGAGTGCAACG-1	#1-P	0.0151638	-3.09443
	p19_ng4_ACGTAGTTCCCATTTA-1	#1-P	0.0611666	-3.04637
	p19_ng4_ACTATGGCATTGCCTC-1	#1-P	0.100397	-2.95571
	p19_ng4_ACTATTCGTGGAGAAA-1	#1-P	0.00619992	-2.67337
	p19_ng4_ACTTTGTAGTACGTCT-1	#1-P	0.0404609	-3.11467
	p19_ng4_AGAACAAAGTCTAACC-1	#1-P	0.0583558	-3.14917
	p19_ng4_AGAAGTATCGCAATTG-1	#1-P	0.179562	-3.35048
	p19_ng4_AGAAGTATCTTTGCAT-1	#1-P	0.0546743	-3.62754
	p19_ng4_AGACCCGAGTGAGTGC-1	#1-P	0.0751273	-3.24879
	p19_ng4_AGACTCACACGCTGAC-1	#1-P	0.0353799	-2.89125
	p19_ng4_AGATCCATCTTTGATC-1	#1-P	0.0221008	-3.09851
	p19_ng4_AGGAATAGTATGGGAC-1	#1-P	0.0345101	-2.84841
	p19_ng4_AGGATCTAGGCATTTC-1	#1-P	0.0549107	-2.71455
	p19_ng4_AGGGAGTTCTGTCCCA-1	#1-P	0.046523	-3.36401
	p19_ng4_AGGGCTCAGCCTGTGC-1	#1-P	0.0413833	-2.66727
	p19_ng4_AGGGCTCAGTAGAATC-1	#1-P	0.0355638	-2.92222
	p19_ng4_AGGGTCCAGCCGATCC-1	#1-P	0.0501662	-2.75661
	p19_ng4_AGGGTCCGTCCTATAG-1	#1-P	0.0492215	-2.80539
	p19_ng4_AGGGTTTTCAATCGGT-1	#1-P	0.0479142	-2.76943
	p19_ng4_AGGTGTTAGATTGAGT-1	#1-P	0.101342	-3.53334
	p19_ng4_AGTGATCAGGTGGTTG-1	#1-P	0.0512404	-3.6174
	p19_ng4_AGTTCCCGTCTACGTA-1	#1-P	0.0240689	-3.05072
	p19_ng4_ATCACAGCACAGAGAC-1	#1-P	0.0136475	-2.99776
	p19_ng4_ATCCGTCCACATTGTG-1	#1-P	0.0957136	-3.27923
	p19_ng4_ATCGGATAGAAGGCTC-1	#1-P	0.0318524	-2.91028
	p19_ng4_ATCTTCACAGACAAGC-1	#1-P	0.0205932	-2.41176
	p19_ng4_ATGAGGGCAATACGCT-1	#1-P	0.00769661	-2.69519
	p19_ng4_ATGATCGCAGGTGTTT-1	#1-P	0.0686546	-3.27989
	p19_ng4_ATGCGATCACTGGACC-1	#1-P	0.0215447	-3.61576
	p19_ng4_ATGGTTGTCTCTCGCA-1	#1-P	0.0339677	-2.75726
	p19_ng4_ATGTCCCAGAGGATGA-1	#1-P	0.0423431	-2.86171
	p19_ng4_ATTCACTAGGATATAC-1	#1-P	0.0494619	-3.05205
	p19_ng4_ATTCATCCATGAGATA-1	#1-P	0.132972	-3.3488
	p19_ng4_ATTGGGTAGCTCGGCT-1	#1-P	0.022706	-3.20789
	p19_ng4_CAACAGTTCATAGAGA-1	#1-P	0.0965465	-3.49756
	p19_ng4_CACACAATCTGCGAGC-1	#1-P	0.0213625	-2.77424
	p19_ng4_CACGGGTCAATCCTAG-1	#1-P	0.0600377	-3.39051
	p19_ng4_CAGCAATCAAGTGCAG-1	#1-P	0.0812671	-3.40357
	p19_ng4_CAGGGCTTCTTACGGA-1	#1-P	0.0202875	-2.98499
	p19_ng4_CAGTTAGTCTGCCTCA-1	#1-P	0.0445875	-3.328
	p19_ng4_CATACAGTCAGGACGA-1	#1-P	0.09841	-3.58625
	p19_ng4_CATACCCGTTACAGCT-1	#1-P	0.0820234	-3.44184
	p19_ng4_CATAGACAGAAGTATC-1	#1-P	0.0516824	-3.52504
	p19_ng4_CATCAAGAGAGTCAAT-1	#1-P	0.102157	-3.1851
	p19_ng4_CATCAAGTCCTGGCTT-1	#1-P	0.0273108	-3.14299
	p19_ng4_CATCCACAGAAGATCT-1	#1-P	0.0309698	-2.90835
	p19_ng4_CATCCACAGCACACCC-1	#1-P	0.0987228	-4.07278
	p19_ng4_CATCCGTCACCCTGTT-1	#1-P	0.00592915	-3.07524
	p19_ng4_CATGCAAGTAATCAAG-1	#1-P	0.0659445	-3.17887
	p19_ng4_CATGGATTCCCAACTC-1	#1-P	0.00507083	-2.62233
	p19_ng4_CATGGTACAAATCCCA-1	#1-P	0.0134538	-2.80756
	p19_ng4_CATGGTACAGTCAACT-1	#1-P	0.0468402	-2.77608
	p19_ng4_CATTCTATCTGGTCAA-1	#1-P	0.0102312	-2.64861
	p19_ng4_CCAAGCGAGGAGTATT-1	#1-P	0.0162108	-3.41176
	p19_ng4_CCTCCAATCCGTATAG-1	#1-P	0.05057	-3.21566
	p19_ng4_CCTCCTCTCAGAGCGA-1	#1-P	0.04252	-3.99576
	p19_ng4_CCTGCATTCGCTCATC-1	#1-P	0.0512788	-3.37797
	p19_ng4_CGCATAACAGAGATGC-1	#1-P	0.0999235	-3.47027
	p19_ng4_CGCATAATCACCTCGT-1	#1-P	0.116749	-3.5001
	p19_ng4_CGCCATTAGACTACCT-1	#1-P	0.107813	-3.87336
	p19_ng4_CGGACACAGGTAACTA-1	#1-P	0.111969	-4.54812
	p19_ng4_CGGCAGTTCTGTCGCT-1	#1-P	0.0962613	-3.41653
	p19_ng4_CGTAATGGTCGACTGC-1	#1-P	0.0114312	-2.65662
	p19_ng4_CGTCAAACATATCTGG-1	#1-P	0.0593689	-3.29382
	p19_ng4_CGTGCTTGTCGCATGC-1	#1-P	0.100372	-3.49236
	p19_ng4_CGTTCTGAGCTACGTT-1	#1-P	0.017642	-3.08177
	p19_ng4_CTACAGAGTAGTCTGT-1	#1-P	0.0499162	-3.03568
	p19_ng4_CTAGACAAGGCATCGA-1	#1-P	0.0464658	-3.15006
	p19_ng4_CTAGACATCCTGGCTT-1	#1-P	0.0574461	-3.76548
	p19_ng4_CTATCTACACGTGTGC-1	#1-P	0.105344	-3.72739
	p19_ng4_CTATCTAGTGCGTCGT-1	#1-P	0.0189065	-2.90596
	p19_ng4_CTCAATTGTCATTGCA-1	#1-P	0.0742687	-3.34034
	p19_ng4_CTCAGTCGTCTACTGA-1	#1-P	0.0127728	-2.90549
	p19_ng4_CTCCCAACACGCCAGT-1	#1-P	0.0581506	-2.85232
	p19_ng4_CTCCTTTTCTATGTGG-1	#1-P	0.00492368	-2.29808
	p19_ng4_CTCGAGGTCGCTACGG-1	#1-P	0.0739357	-3.3349
	p19_ng4_CTGATCCCAGCGTGCT-1	#1-P	0.0294668	-3.0581
	p19_ng4_CTGATCCGTCCGAAGA-1	#1-P	0.0689117	-3.65519
	p19_ng4_CTGCAGGGTCGTGATT-1	#1-P	0.0630796	-3.43125
	p19_ng4_CTGCTCAAGCTTCATG-1	#1-P	0.0174376	-3.10219
	p19_ng4_CTGTACCCAACTCCAA-1	#1-P	0.0118702	-3.25729
	p19_ng4_CTGTAGATCGACCTAA-1	#1-P	0.055895	-3.20102
	p19_ng4_CTGTGGGTCGACATCA-1	#1-P	0.0458445	-3.00429
	p19_ng4_CTTGAGATCGACATCA-1	#1-P	0.0593231	-2.8075
	p19_ng4_GAACTGTGTGTGTACT-1	#1-P	0.0705228	-3.70932
	p19_ng4_GACCGTGAGAGTCGAC-1	#1-P	0.00877344	-2.80464
	p19_ng4_GACGCTGCACCTAAAC-1	#1-P	0.0572555	-2.42019
	p19_ng4_GACGTTACACAATCTG-1	#1-P	0.117339	-3.93473
	p19_ng4_GACTCTCGTACGTAGG-1	#1-P	0.0929717	-3.4938
	p19_ng4_GAGGGTAAGCTCCCTT-1	#1-P	0.141582	-3.0732
	p19_ng4_GAGTGTTAGTGTTCAC-1	#1-P	0.0151934	-3.02665
	p19_ng4_GATCAGTCAGTGCGCT-1	#1-P	0.0358001	-3.05037
	p19_ng4_GATGAGGAGTCCTGCG-1	#1-P	0.0192526	-2.57389
	p19_ng4_GATTGGTCATCCAACA-1	#1-P	0.0541403	-3.75197
	p19_ng4_GCAACCGCAATATCCG-1	#1-P	0.0351345	-3.35588
	p19_ng4_GCATCTCTCGGTAACT-1	#1-P	0.04701	-2.95559
	p19_ng4_GCCATGGCAAATCGGG-1	#1-P	0.0106819	-3.08837
	p19_ng4_GCCATGGGTCAGTCTA-1	#1-P	0.0282193	-2.87475
	p19_ng4_GCGATCGAGCATCAAA-1	#1-P	0.0140648	-2.8101
	p19_ng4_GCGATCGTCAGACTGT-1	#1-P	0.177225	-3.51329
	p19_ng4_GCGGAAACAAATCGGG-1	#1-P	0.0572559	-3.39138
	p19_ng4_GCGGATCTCGGCCAAC-1	#1-P	0.0701601	-2.99571
	p19_ng4_GCTCAAAAGATACGAT-1	#1-P	0.0159427	-2.70903
	p19_ng4_GCTTCACTCTCAGAAC-1	#1-P	0.0618445	-2.44164
	p19_ng4_GCTTGGGCAGCTGTTA-1	#1-P	0.00690449	-2.87707
	p19_ng4_GGAGGTAAGTGACCTT-1	#1-P	0.0218854	-2.96525
	p19_ng4_GGATCTACACAACGTT-1	#1-P	0.0355261	-2.89728
	p19_ng4_GGATGTTCATTGCCGG-1	#1-P	0.037483	-3.36832
	p19_ng4_GGCGTCATCAATCTTC-1	#1-P	0.0127449	-3.10004
	p19_ng4_GGGACTCCAGGCGTTC-1	#1-P	0.00322201	-2.19352
	p19_ng4_GGGAGTATCCGGACGT-1	#1-P	0.0585082	-3.72812
	p19_ng4_GGGCTACCACTTCAAG-1	#1-P	0.0200287	-2.93903
	p19_ng4_GGGTGTCTCTAGATCG-1	#1-P	0.0148048	-2.62497
	p19_ng4_GGTTAACGTGCGTCGT-1	#1-P	0.137806	-3.43105
	p19_ng4_GTAACACAGAGAGCGG-1	#1-P	0.0716385	-3.3353
	p19_ng4_GTACAACAGCACCGTC-1	#1-P	0.0172097	-2.72366
	p19_ng4_GTAGATCTCGAGATGG-1	#1-P	0.0462712	-3.66149
	p19_ng4_GTAGTACGTGGTGATG-1	#1-P	0.0108887	-2.85298
	p19_ng4_GTATTGGCATGGAACG-1	#1-P	0.00866599	-2.99642
	p19_ng4_GTATTTCCAAATACAG-1	#1-P	0.0083859	-2.88246
	p19_ng4_GTCGCGACACATCATG-1	#1-P	0.0447353	-2.93166
	p19_ng4_GTCGCGAGTATCGCGC-1	#1-P	0.184499	-3.44946
	p19_ng4_GTCGTAATCCCGTTCA-1	#1-P	0.0170604	-2.48403
	p19_ng4_GTGCAGCCACAACGTT-1	#1-P	0.0203966	-2.79906
	p19_ng4_GTGGAAGTCGATTCCC-1	#1-P	0.0190434	-2.90174
	p19_ng4_GTGTAACTCAACACGT-1	#1-P	0.0606204	-3.65016
	p19_ng4_GTGTAACTCGTTCTAT-1	#1-P	0.0127791	-2.83575
	p19_ng4_GTTACAGCACGTCATA-1	#1-P	0.0312146	-3.18624
	p19_ng4_GTTCATTCACCAACAT-1	#1-P	0.0369151	-2.78973
	p19_ng4_GTTGCGGTCCACGAAT-1	#1-P	0.154287	-3.40804
	p19_ng4_TAACCAGTCCCTGGTT-1	#1-P	0.0409017	-2.86142
	p19_ng4_TAACCAGTCCTGCCAT-1	#1-P	0.118077	-3.27164
	p19_ng4_TAAGCCATCCCTCTCC-1	#1-P	0.0542164	-2.83534
	p19_ng4_TACAGGTGTTGATGTC-1	#1-P	0.0243387	-2.92902
	p19_ng4_TACGGGCCAGTGTACT-1	#1-P	0.0998593	-3.36888
	p19_ng4_TAGGTACGTATAGGGC-1	#1-P	0.0532688	-3.44667
	p19_ng4_TAGGTTGCAGCGAACA-1	#1-P	0.0238077	-3.0131
	p19_ng4_TAGTGCACATCGTGCG-1	#1-P	0.0501349	-3.6323
	p19_ng4_TATACCTTCTGACCCT-1	#1-P	0.0109943	-2.97414
	p19_ng4_TATCAGGAGTATGGAT-1	#1-P	0.0288359	-2.34296
	p19_ng4_TATCTGTCAGAACTCT-1	#1-P	0.0725137	-4.21017
	p19_ng4_TATTCCAAGTACAGCG-1	#1-P	0.0168235	-3.08498
	p19_ng4_TCAATTCGTGTCCTAA-1	#1-P	0.0331767	-2.92308
	p19_ng4_TCACGCTCAGTAACGG-1	#1-P	0.0233711	-2.86355
	p19_ng4_TCAGCAAAGAAGCGCT-1	#1-P	0.0653148	-3.33079
	p19_ng4_TCATGAGGTGTGAATA-1	#1-P	0.0158193	-3.2393
	p19_ng4_TCATGTTGTCCGAAAG-1	#1-P	0.0778845	-3.32517
	p19_ng4_TCCATCGCACTAACCA-1	#1-P	0.0131297	-2.73198
	p19_ng4_TCCCATGTCCTACGGG-1	#1-P	0.0369788	-3.38471
	p19_ng4_TCCCATGTCTACAGGT-1	#1-P	0.0575172	-3.58202
	p19_ng4_TCCGTGTCACTTGGGC-1	#1-P	0.0270073	-3.68256
	p19_ng4_TCGAACAGTCAAGCCC-1	#1-P	0.0134309	-2.97041
	p19_ng4_TCGAAGTGTGGTCCGT-1	#1-P	0.022823	-3.12722
	p19_ng4_TCGCAGGCAGTGACCC-1	#1-P	0.043013	-2.61782
	p19_ng4_TCGTGCTCACCTGCGA-1	#1-P	0.0101963	-2.76687
	p19_ng4_TCGTGGGTCTTACCGC-1	#1-P	0.00900326	-3.19926
	p19_ng4_TCTAACTTCTCATGCC-1	#1-P	0.0310999	-2.68256
	p19_ng4_TCTATCAGTCTGTGCG-1	#1-P	0.0338756	-3.05491
	p19_ng4_TCTCACGAGTTTAGGA-1	#1-P	0.0705902	-3.63351
	p19_ng4_TCTCTGGTCATCCTAT-1	#1-P	0.0139139	-2.92175
	p19_ng4_TCTGTCGCAGTAACCT-1	#1-P	0.0153382	-2.60281
	p19_ng4_TGAACGTCAGTATACC-1	#1-P	0.0319016	-3.15938
	p19_ng4_TGAATCGGTAACAAGT-1	#1-P	0.0578619	-3.65116
	p19_ng4_TGAATGCCACATGGTT-1	#1-P	0.00552675	-2.59486
	p19_ng4_TGAGTCAGTGATGGCA-1	#1-P	0.0751885	-3.78026
	p19_ng4_TGATCAGGTTGGCCTG-1	#1-P	0.0349666	-2.66816
	p19_ng4_TGCACGGCATCCTAAG-1	#1-P	0.00544181	-3.02612
	p19_ng4_TGCTCCATCCGCATAA-1	#1-P	0.0482045	-3.13738
	p19_ng4_TGGGCTGGTAGTATAG-1	#1-P	0.0143899	-2.79502
	p19_ng4_TGTCCCAGTCCAACGC-1	#1-P	0.0633194	-3.71948
	p19_ng4_TGTTACTCACGTGAGA-1	#1-P	0.0403798	-2.99667
	p19_ng4_TGTTCTAAGTCGGCCT-1	#1-P	0.0060748	-2.70404
	p19_ng4_TGTTTGTCAGAAGTGC-1	#1-P	0.0205217	-3.04193
	p19_ng4_TTACAGGTCTCTTAAC-1	#1-P	0.0423847	-2.83863
	p19_ng4_TTACCGCCACTTGGCG-1	#1-P	0.049398	-2.70348
	p19_ng4_TTATTGCGTGCTAGCC-1	#1-P	0.0801868	-3.02739
	p19_ng4_TTCACCGTCGTCCATC-1	#1-P	0.0621155	-3.1514
	p19_ng4_TTCACGCAGCCGATCC-1	#1-P	0.0342745	-3.13251
	p19_ng4_TTCACGCAGTAATTGG-1	#1-P	0.0342629	-3.3538
	p19_ng4_TTCCTAATCGTCCTCA-1	#1-P	0.0720189	-3.54414
	p19_ng4_TTCTTGAAGTTGCCCG-1	#1-P	0.0157205	-3.14218
	p19_ng4_TTGGGTATCACTCGAA-1	#1-P	0.00567085	-2.77574
	p19_ng4_TTGTGTTTCACAATGC-1	#1-P	0.069527	-3.55348
	p19_ng4_TTGTTGTAGGGCCAAT-1	#1-P	0.0176836	-3.14367
	p19_ng4_TTTACCACAGACAATA-1	#1-P	0.0454078	-2.97464
	p19_ng4_TTTACCATCCGGACTG-1	#1-P	0.0121269	-3.14201
	p19_ng4_TTTGATCGTCGCTGCA-1	#1-P	0.00885843	-3.0796
	p19_ng4_TTTGGTTCACGCAAAG-1	#1-P	0.126166	-3.76406
	p19_ng4_TTTGGTTGTACTCGCG-1	#1-P	0.0362983	-3.10042
	p19_ng5_AAACCCACAAGTGCTT-1	#1-P	0.0615505	-4.30906
	p19_ng5_AAACGAAAGAATAGTC-1	#1-P	0.0451737	-3.94852
	p19_ng5_AAACGAACACAGTACT-1	#1-P	0.0525802	-3.6404
	p19_ng5_AAAGGATAGCCATGCC-1	#1-P	0.050475	-3.9051
	p19_ng5_AAAGTCCCAAGTGTCT-1	#1-P	0.0468713	-4.16824
	p19_ng5_AAAGTCCGTCACCTTC-1	#1-P	0.0862395	-3.87433
	p19_ng5_AAAGTGATCGAGTTGT-1	#1-P	0.0706087	-3.45023
	p19_ng5_AACAGGGTCTGAGGCC-1	#1-P	0.0176399	-3.71018
	p19_ng5_AAGAACACAGGTGTTT-1	#1-P	0.0414633	-3.22391
	p19_ng5_AAGAACATCCGAGTGC-1	#1-P	0.067593	-3.34701
	p19_ng5_AAGACAACAACCAGAG-1	#1-P	0.0858199	-3.31077
	p19_ng5_AAGACAACAGCTCTGG-1	#1-P	0.110299	-3.87058
	p19_ng5_AAGACAAGTCGGCACT-1	#1-P	0.0939595	-3.53876
	p19_ng5_AAGCATCAGAAAGCGA-1	#1-P	0.0284427	-3.63661
	p19_ng5_AAGCCATCAGGCATTT-1	#1-P	0.0282379	-2.64479
	p19_ng5_AAGCCATCATTGGCAT-1	#1-P	0.0532013	-3.85489
	p19_ng5_AAGCCATGTCTGTGAT-1	#1-P	0.132703	-4.67378
	p19_ng5_AAGCGTTAGAACTTCC-1	#1-P	0.0565274	-3.674
	p19_ng5_AATCGACGTGTGACCC-1	#1-P	0.127997	-3.81738
	p19_ng5_AATCGTGTCGGCCAAC-1	#1-P	0.0416589	-3.57966
	p19_ng5_AATGACCAGCCGTCGT-1	#1-P	0.0838733	-3.13684
	p19_ng5_AATGGCTGTTCTAACG-1	#1-P	0.0434277	-3.12049
	p19_ng5_AATGGCTTCCATGCAA-1	#1-P	0.170401	-4.04111
	p19_ng5_AATTCCTGTACGATCT-1	#1-P	0.0755082	-4.07761
	p19_ng5_AATTTCCGTTCACGAT-1	#1-P	0.0243704	-3.69102
	p19_ng5_AATTTCCTCTGGTGCG-1	#1-P	0.134301	-3.97368
	p19_ng5_ACAAAGATCTTCGTGC-1	#1-P	0.0735989	-4.15502
	p19_ng5_ACAACCATCTACGCAA-1	#1-P	0.0350513	-4.16679
	p19_ng5_ACACGCGAGCATTGTC-1	#1-P	0.0256846	-3.20546
	p19_ng5_ACACGCGAGGTTCAGG-1	#1-P	0.04109	-3.35755
	p19_ng5_ACACGCGCACATTCGA-1	#1-P	0.0885795	-3.54812
	p19_ng5_ACACTGACATTGTAGC-1	#1-P	0.0596491	-4.08176
	p19_ng5_ACAGCCGAGAGTGTGC-1	#1-P	0.0443286	-3.43655
	p19_ng5_ACATCCCTCTGTCTCG-1	#1-P	0.172	-3.54195
	p19_ng5_ACATCGAAGATTAGAC-1	#1-P	0.0336501	-4.08301
	p19_ng5_ACATTTCAGCCACTCG-1	#1-P	0.104408	-3.33876
	p19_ng5_ACCAAACCAACTCGTA-1	#1-P	0.0361816	-3.68431
	p19_ng5_ACCAAACTCATTATCC-1	#1-P	0.0319799	-3.73927
	p19_ng5_ACCATTTGTACTCGAT-1	#1-P	0.0368877	-4.11841
	p19_ng5_ACCCAAATCCAGTGTA-1	#1-P	0.0802441	-3.46943
	p19_ng5_ACCCTCAAGCGGTAGT-1	#1-P	0.0928769	-3.83111
	p19_ng5_ACCGTTCAGATCGCTT-1	#1-P	0.115929	-4.08238
	p19_ng5_ACCGTTCCAACGCCCA-1	#1-P	0.0955509	-3.44964
	p19_ng5_ACCGTTCTCTGTCGCT-1	#1-P	0.0636748	-4.01043
	p19_ng5_ACCTGTCGTCCACTCT-1	#1-P	0.0471024	-3.68465
	p19_ng5_ACGATCAAGGATATAC-1	#1-P	0.0392572	-3.38316
	p19_ng5_ACGCACGAGACGGTCA-1	#1-P	0.04883	-3.25582
	p19_ng5_ACGGAAGAGTGCACCC-1	#1-P	0.0573228	-4.01545
	p19_ng5_ACGGAAGCACGTAGTT-1	#1-P	0.0726588	-4.42596
	p19_ng5_ACGGGTCAGGCAGTCA-1	#1-P	0.0255786	-2.72715
	p19_ng5_ACGGTTAGTCGGCCTA-1	#1-P	0.0177522	-3.82271
	p19_ng5_ACGTAACCATACTTTC-1	#1-P	0.0627355	-3.71757
	p19_ng5_ACGTACAAGTTGCGCC-1	#1-P	0.0345792	-3.72269
	p19_ng5_ACGTTCCCAGCCGTTG-1	#1-P	0.0303268	-3.10305
	p19_ng5_ACTATGGGTGCAAGAC-1	#1-P	0.16437	-3.46623
	p19_ng5_ACTGATGCATGACAGG-1	#1-P	0.202407	-3.21961
	p19_ng5_ACTGTCCTCGGAGATG-1	#1-P	0.0710782	-4.56912
	p19_ng5_AGAAATGCACTTCTCG-1	#1-P	0.12159	-3.43685
	p19_ng5_AGAACAATCGTTACCC-1	#1-P	0.0103805	-3.45915
	p19_ng5_AGAACCTTCTAACGCA-1	#1-P	0.0268012	-3.47665
	p19_ng5_AGAAGCGCAACATCGT-1	#1-P	0.0608555	-3.82311
	p19_ng5_AGAAGCGTCCAGCTCT-1	#1-P	0.050563	-4.27293
	p19_ng5_AGACCATCAAGTACCT-1	#1-P	0.0478931	-3.97599
	p19_ng5_AGACCATCACCGTGGT-1	#1-P	0.124684	-3.92065
	p19_ng5_AGACTCAAGATGTTCC-1	#1-P	0.0633634	-3.88731
	p19_ng5_AGACTCAAGCGTTGTT-1	#1-P	0.124515	-3.62186
	p19_ng5_AGAGAGCAGCTGTTAC-1	#1-P	0.0589958	-3.95231
	p19_ng5_AGAGAGCGTCACCGAC-1	#1-P	0.0223237	-3.22659
	p19_ng5_AGAGCAGAGGCATTTC-1	#1-P	0.0345414	-2.99578
	p19_ng5_AGATAGAAGAATACAC-1	#1-P	0.0216541	-2.99248
	p19_ng5_AGATAGACAGTCTTCC-1	#1-P	0.0581891	-3.96637
	p19_ng5_AGATCCAAGATCGCCC-1	#1-P	0.0106021	-2.78251
	p19_ng5_AGATGCTAGCTTCATG-1	#1-P	0.0814376	-3.98481
	p19_ng5_AGCGATTTCGCTGACG-1	#1-P	0.0586548	-3.56634
	p19_ng5_AGCGTATGTGATACCT-1	#1-P	0.0455967	-3.81644
	p19_ng5_AGCGTATTCGTAATGC-1	#1-P	0.0579326	-4.20591
	p19_ng5_AGCTACAAGTGGACTG-1	#1-P	0.0556613	-4.27032
	p19_ng5_AGCTCAACAAATCGTC-1	#1-P	0.0690805	-3.11741
	p19_ng5_AGGCATTGTCACTTCC-1	#1-P	0.0597295	-3.73733
	p19_ng5_AGGCCACCAGCTTCGG-1	#1-P	0.126947	-3.62689
	p19_ng5_AGGCCACGTGCATTTG-1	#1-P	0.0442616	-3.13773
	p19_ng5_AGGCCACGTTGTCTAG-1	#1-P	0.0714242	-3.67651
	p19_ng5_AGGCTGCCAGTAGTTC-1	#1-P	0.0354694	-3.61747
	p19_ng5_AGGCTGCGTTCCGCGA-1	#1-P	0.0511625	-4.01118
	p19_ng5_AGGGCTCCAAACGAGC-1	#1-P	0.0921363	-3.56249
	p19_ng5_AGGGCTCCAGCGTAGA-1	#1-P	0.0705042	-3.81123
	p19_ng5_AGGGTGACAACGATTC-1	#1-P	0.0585446	-3.92761
	p19_ng5_AGGGTTTTCCATTCGC-1	#1-P	0.052931	-3.70335
	p19_ng5_AGGTTGTAGGATTCAA-1	#1-P	0.0377905	-3.93984
	p19_ng5_AGTAACCAGAATCGTA-1	#1-P	0.0709276	-3.47295
	p19_ng5_AGTAACCAGACGCCAA-1	#1-P	0.0592761	-3.73338
	p19_ng5_AGTAACCAGTTTCGAC-1	#1-P	0.0553806	-3.13893
	p19_ng5_AGTACCAGTCGAATTC-1	#1-P	0.0171309	-2.92726
	p19_ng5_AGTAGCTTCCGCACTT-1	#1-P	0.0646834	-3.60812
	p19_ng5_AGTAGTCAGGCAATGC-1	#1-P	0.0679252	-3.80354
	p19_ng5_AGTCAACTCAAGCTGT-1	#1-P	0.0895574	-4.16372
	p19_ng5_AGTCACACACGGTAGA-1	#1-P	0.0968466	-3.63739
	p19_ng5_AGTCATGAGAAACTCA-1	#1-P	0.167769	-4.19036
	p19_ng5_AGTCATGAGTTCCTGA-1	#1-P	0.036423	-3.24738
	p19_ng5_AGTCATGCAAAGGAGA-1	#1-P	0.056422	-3.63435
	p19_ng5_AGTCATGGTGGCTTGC-1	#1-P	0.0885796	-3.96761
	p19_ng5_AGTGACTCATATGAAG-1	#1-P	0.130651	-4.09461
	p19_ng5_AGTTCCCGTCGCCTAG-1	#1-P	0.177071	-4.3689
	p19_ng5_ATACCGATCAGCTGTA-1	#1-P	0.165444	-3.42123
	p19_ng5_ATACCTTGTTACACAC-1	#1-P	0.11604	-3.99779
	p19_ng5_ATACTTCCAGACCAGA-1	#1-P	0.0304193	-2.89428
	p19_ng5_ATAGGCTCACCAATTG-1	#1-P	0.0714598	-3.74217
	p19_ng5_ATATCCTCAAGTGGTG-1	#1-P	0.114348	-3.71301
	p19_ng5_ATCACAGGTGGTCAAG-1	#1-P	0.0509591	-3.63297
	p19_ng5_ATCACAGGTTCTTAGG-1	#1-P	0.0380272	-3.85256
	p19_ng5_ATCACTTAGCGAAACC-1	#1-P	0.145846	-3.68189
	p19_ng5_ATCACTTCAGCGACCT-1	#1-P	0.160075	-4.50279
	p19_ng5_ATCCCTGAGCAAGGAA-1	#1-P	0.083324	-4.09948
	p19_ng5_ATCCTATTCGAACCTA-1	#1-P	0.0427441	-3.66741
	p19_ng5_ATCCTATTCGCTACAA-1	#1-P	0.0298219	-3.06044
	p19_ng5_ATCGATGTCAGCGCAC-1	#1-P	0.0452728	-3.58756
	p19_ng5_ATCGGATTCTCCATAT-1	#1-P	0.0228149	-3.77917
	p19_ng5_ATCGGATTCTCTCAAT-1	#1-P	0.00879765	-3.3816
	p19_ng5_ATCGGCGGTAGAGCTG-1	#1-P	0.14085	-4.22469
	p19_ng5_ATCGTAGGTTAAGCAA-1	#1-P	0.110801	-4.09889
	p19_ng5_ATCGTCCCAAGTGGAC-1	#1-P	0.0365815	-3.21871
	p19_ng5_ATCTTCAAGCTACTAC-1	#1-P	0.121109	-3.85875
	p19_ng5_ATCTTCAAGGGAGGGT-1	#1-P	0.0730254	-4.00681
	p19_ng5_ATCTTCAGTCCACACG-1	#1-P	0.11403	-4.11884
	p19_ng5_ATCTTCAGTGATACTC-1	#1-P	0.056943	-3.5866
	p19_ng5_ATGAAAGAGGCCATAG-1	#1-P	0.0106866	-2.80233
	p19_ng5_ATGACCAAGGACACTG-1	#1-P	0.077041	-3.72616
	p19_ng5_ATGACCAAGGGATCAC-1	#1-P	0.10184	-3.87561
	p19_ng5_ATGCATGAGTAGGGTC-1	#1-P	0.0494308	-3.56128
	p19_ng5_ATGCATGAGTGATAAC-1	#1-P	0.0945888	-4.05269
	p19_ng5_ATGCATGGTCCTACGG-1	#1-P	0.081909	-4.01851
	p19_ng5_ATGCCTCCACACGTGC-1	#1-P	0.0654035	-4.04811
	p19_ng5_ATGCCTCCACACTGGC-1	#1-P	0.0458308	-3.89693
	p19_ng5_ATGCCTCGTTCTTCAT-1	#1-P	0.013895	-3.16839
	p19_ng5_ATGGGTTTCGGCACTG-1	#1-P	0.0463869	-3.92006
	p19_ng5_ATGTCTTCAGGATGAC-1	#1-P	0.0465938	-3.30161
	p19_ng5_ATTCAGGCACTGCGTG-1	#1-P	0.0458529	-4.05244
	p19_ng5_ATTCAGGCAGTAACAA-1	#1-P	0.0459868	-3.12531
	p19_ng5_ATTCCATTCTTGGGCG-1	#1-P	0.0100596	-3.27847
	p19_ng5_ATTCCCGAGGGAGGCA-1	#1-P	0.0554406	-3.70903
	p19_ng5_ATTCCCGCAGCAAGAC-1	#1-P	0.0350114	-3.46311
	p19_ng5_ATTCTACGTGTCCGGT-1	#1-P	0.0556659	-3.62117
	p19_ng5_ATTCTACTCTGCGATA-1	#1-P	0.0321315	-3.00865
	p19_ng5_ATTGGGTCAGCTACTA-1	#1-P	0.00316812	-3.22034
	p19_ng5_ATTTCACAGTCTGCGC-1	#1-P	0.0524825	-3.97955
	p19_ng5_ATTTCACTCGAACCAT-1	#1-P	0.0215999	-3.05622
	p19_ng5_ATTTCACTCTGAGAAA-1	#1-P	0.0187186	-4.26986
	p19_ng5_ATTTCTGCAGTAACCT-1	#1-P	0.0344868	-3.54257
	p19_ng5_CAAAGAACACCCAAGC-1	#1-P	0.0578079	-4.25263
	p19_ng5_CAACAACAGGCCCAAA-1	#1-P	0.0247512	-3.3351
	p19_ng5_CAACAACGTTGTATGC-1	#1-P	0.0528327	-3.55983
	p19_ng5_CAACAACTCAGCAGAG-1	#1-P	0.0619743	-3.37828
	p19_ng5_CAACCAAAGATGCTAA-1	#1-P	0.0514212	-3.82188
	p19_ng5_CAACCAAGTATACGGG-1	#1-P	0.0613991	-3.31245
	p19_ng5_CAACCAATCACGATAC-1	#1-P	0.068959	-3.20506
	p19_ng5_CAACCTCCATGGGAAC-1	#1-P	0.0208549	-3.95256
	p19_ng5_CAACGATAGCACCGTC-1	#1-P	0.0736343	-3.85832
	p19_ng5_CAACGATTCGAGAGAC-1	#1-P	0.0488173	-4.02178
	p19_ng5_CAACGGCCACAGAAGC-1	#1-P	0.109891	-3.45347
	p19_ng5_CAAGACTAGATGACCG-1	#1-P	0.0680189	-3.75877
	p19_ng5_CAAGAGGCACGAGGTA-1	#1-P	0.0326783	-2.93174
	p19_ng5_CAAGAGGTCGTCAAAC-1	#1-P	0.0348097	-3.82923
	p19_ng5_CAAGCTATCCTCACGT-1	#1-P	0.0482284	-3.84291
	p19_ng5_CAAGGGAGTGGAGGTT-1	#1-P	0.0271993	-4.25531
	p19_ng5_CAAGGGATCTGTGCAA-1	#1-P	0.0695792	-4.02708
	p19_ng5_CAATCGAGTGACTCGC-1	#1-P	0.0606527	-4.15528
	p19_ng5_CAATTTCAGAGCATTA-1	#1-P	0.126153	-3.74356
	p19_ng5_CACAACAGTGATGAAT-1	#1-P	0.0779789	-3.70249
	p19_ng5_CACAGGCCACTCAGAT-1	#1-P	0.0272932	-3.19384
	p19_ng5_CACAGGCGTGATTGGG-1	#1-P	0.0709974	-3.84301
	p19_ng5_CACCGTTAGGTCACCC-1	#1-P	0.043229	-3.17426
	p19_ng5_CACGAATGTCTCCCTA-1	#1-P	0.00321768	-3.42293
	p19_ng5_CACGTGGAGTACGTCT-1	#1-P	0.0822522	-3.76623
	p19_ng5_CACGTTCAGCACTCAT-1	#1-P	0.143547	-4.11212
	p19_ng5_CACGTTCAGGCATGGT-1	#1-P	0.0604286	-3.26979
	p19_ng5_CACTGAACATGATAGA-1	#1-P	0.0610051	-3.88354
	p19_ng5_CACTGGGAGGGTGAAA-1	#1-P	0.0245094	-2.99763
	p19_ng5_CACTGGGGTGTGCCTG-1	#1-P	0.06961	-3.81039
	p19_ng5_CACTGTCCAGTAGTTC-1	#1-P	0.0676209	-3.77459
	p19_ng5_CAGAGCCTCCGTGACG-1	#1-P	0.078038	-3.96242
	p19_ng5_CAGATACCATGTTCGA-1	#1-P	0.0772089	-3.53505
	p19_ng5_CAGATTGCAGAGATTA-1	#1-P	0.036725	-3.23884
	p19_ng5_CAGCAATAGAACGCGT-1	#1-P	0.101841	-3.80307
	p19_ng5_CAGCAATCATGACAAA-1	#1-P	0.0702204	-3.48472
	p19_ng5_CAGCAATGTCTAACGT-1	#1-P	0.208718	-4.32367
	p19_ng5_CAGCACGAGGTCATAA-1	#1-P	0.0122853	-3.05095
	p19_ng5_CAGCCAGCAGACAATA-1	#1-P	0.0370478	-3.73343
	p19_ng5_CAGCCAGCAGTCGTTA-1	#1-P	0.0136493	-2.8886
	p19_ng5_CAGGCCACATAACTCG-1	#1-P	0.0695089	-3.80854
	p19_ng5_CAGGCCATCCTCACGT-1	#1-P	0.0484761	-3.80317
	p19_ng5_CAGGGCTAGCTGAAGC-1	#1-P	0.0467697	-3.15866
	p19_ng5_CAGGGCTAGTGATTCC-1	#1-P	0.109265	-3.62418
	p19_ng5_CAGGTATAGCGTGAAC-1	#1-P	0.115085	-4.27831
	p19_ng5_CAGGTATCAACCACAT-1	#1-P	0.0811209	-3.93567
	p19_ng5_CAGGTATTCGACGATT-1	#1-P	0.0611694	-3.68661
	p19_ng5_CAGTGCGAGGATTTGA-1	#1-P	0.0308356	-3.25356
	p19_ng5_CAGTGCGCAGTGTGGA-1	#1-P	0.0790779	-3.70648
	p19_ng5_CAGTGCGTCGACATAC-1	#1-P	0.0127289	-3.61522
	p19_ng5_CATAAGCAGTCTAGAA-1	#1-P	0.0396626	-3.77439
	p19_ng5_CATACCCCACAATGCT-1	#1-P	0.0657757	-4.05582
	p19_ng5_CATACCCCACGTAGAG-1	#1-P	0.0482964	-3.75777
	p19_ng5_CATACTTGTTGCGAAG-1	#1-P	0.0486627	-3.95092
	p19_ng5_CATACTTTCTATCGTT-1	#1-P	0.198754	-3.89131
	p19_ng5_CATAGACGTGGGCTCT-1	#1-P	0.0310323	-3.1338
	p19_ng5_CATCCCAAGCGTTGTT-1	#1-P	0.0212033	-3.3251
	p19_ng5_CATCCCAGTGGCTTGC-1	#1-P	0.037575	-3.36936
	p19_ng5_CATCGCTTCGTTAGTG-1	#1-P	0.0218866	-3.05049
	p19_ng5_CATCGCTTCTATCACT-1	#1-P	0.0600911	-3.93368
	p19_ng5_CATGAGTCACATACGT-1	#1-P	0.00608934	-3.42144
	p19_ng5_CATGCAACATCTGTTT-1	#1-P	0.0874126	-3.78537
	p19_ng5_CATGCCTTCTGGTCAA-1	#1-P	0.0915663	-4.31751
	p19_ng5_CATGCTCAGTTAACAG-1	#1-P	0.0154052	-3.37706
	p19_ng5_CATGGTAAGTTAACGA-1	#1-P	0.0602898	-4.0908
	p19_ng5_CATGGTAGTAGTACGG-1	#1-P	0.10069	-4.123
	p19_ng5_CATTCATTCGTAGGGA-1	#1-P	0.0964348	-4.06281
	p19_ng5_CATTCCGGTGATACCT-1	#1-P	0.125869	-4.48231
	p19_ng5_CATTCTAGTCCCTCAT-1	#1-P	0.155671	-3.96816
	p19_ng5_CATTGAGAGAGCAGAA-1	#1-P	0.03808	-3.82618
	p19_ng5_CATTGTTAGCAATAGT-1	#1-P	0.0349133	-3.72161
	p19_ng5_CATTGTTAGCGCGTTC-1	#1-P	0.0532703	-3.5492
	p19_ng5_CATTGTTTCTCTAGGA-1	#1-P	0.0633626	-3.7042
	p19_ng5_CATTTCACAGCAATTC-1	#1-P	0.0604605	-3.90129
	p19_ng5_CCAAGCGAGCGACAGT-1	#1-P	0.0640609	-4.3731
	p19_ng5_CCAATGACACAAGTGG-1	#1-P	0.0596421	-4.2227
	p19_ng5_CCAATGACATCGGAAG-1	#1-P	0.0611814	-3.42642
	p19_ng5_CCAATTTTCATTGTTC-1	#1-P	0.0818233	-3.45778
	p19_ng5_CCACAAAGTATGAGGC-1	#1-P	0.0491803	-4.24042
	p19_ng5_CCACACTAGTGTTGTC-1	#1-P	0.0370814	-3.18356
	p19_ng5_CCACACTGTGATGTAA-1	#1-P	0.0747529	-3.76253
	p19_ng5_CCACGAGAGATGGTAT-1	#1-P	0.0642187	-4.05248
	p19_ng5_CCACGAGCATTGAAGA-1	#1-P	0.150488	-3.49867
	p19_ng5_CCACTTGCATGGCCCA-1	#1-P	0.0841677	-3.48811
	p19_ng5_CCATCACAGTGGTTCT-1	#1-P	0.086808	-3.91185
	p19_ng5_CCCAACTGTCCAAATC-1	#1-P	0.0862012	-3.56127
	p19_ng5_CCCATTGCAACATACC-1	#1-P	0.0357125	-3.25679
	p19_ng5_CCCGGAAAGGACGCAT-1	#1-P	0.0266443	-3.57409
	p19_ng5_CCCTAACAGATACATG-1	#1-P	0.0561474	-4.17923
	p19_ng5_CCCTAACTCGATTCCC-1	#1-P	0.0189677	-2.28377
	p19_ng5_CCCTCAAGTATGGTTC-1	#1-P	0.0790218	-4.0817
	p19_ng5_CCCTCTCAGCGTCAAG-1	#1-P	0.0669854	-3.55509
	p19_ng5_CCCTCTCTCGCAATGT-1	#1-P	0.107436	-3.42002
	p19_ng5_CCCTGATTCACGGGAA-1	#1-P	0.0837827	-3.83545
	p19_ng5_CCCTTAGGTTAAGGAT-1	#1-P	0.031349	-3.357
	p19_ng5_CCGAACGAGAAGGCTC-1	#1-P	0.0187177	-3.20446
	p19_ng5_CCGAACGAGGTTGGAC-1	#1-P	0.0221355	-3.3059
	p19_ng5_CCGAACGGTGATTAGA-1	#1-P	0.0471119	-3.51781
	p19_ng5_CCGAACGTCCAAATGC-1	#1-P	0.189548	-3.5875
	p19_ng5_CCGAACGTCGCAGATT-1	#1-P	0.0712822	-3.74441
	p19_ng5_CCGATCTCACTGCGAC-1	#1-P	0.0579943	-3.93688
	p19_ng5_CCGGACAAGAAGCGCT-1	#1-P	0.041329	-3.20725
	p19_ng5_CCGGACAAGGTTGAGC-1	#1-P	0.0572323	-3.97566
	p19_ng5_CCGGGTAGTTAGAAAC-1	#1-P	0.0755	-3.89681
	p19_ng5_CCGGTGATCTCGACCT-1	#1-P	0.0593111	-3.67732
	p19_ng5_CCGTAGGAGGATTACA-1	#1-P	0.050328	-3.5831
	p19_ng5_CCGTAGGAGTCTCTGA-1	#1-P	0.0434008	-3.23794
	p19_ng5_CCGTTCAAGTTCACTG-1	#1-P	0.0552875	-3.74106
	p19_ng5_CCGTTCACACTGCATA-1	#1-P	0.059531	-3.55139
	p19_ng5_CCTAACCAGATCCCGC-1	#1-P	0.0873439	-4.29081
	p19_ng5_CCTACGTAGGAAACGA-1	#1-P	0.0113383	-4.11917
	p19_ng5_CCTACGTGTATACCTG-1	#1-P	0.0929614	-4.23582
	p19_ng5_CCTACGTTCTAGTGTG-1	#1-P	0.0174412	-3.34445
	p19_ng5_CCTCAACCAAGCTACT-1	#1-P	0.0081314	-3.25675
	p19_ng5_CCTCAGTTCTCATTTG-1	#1-P	0.00971678	-2.86303
	p19_ng5_CCTCATGCAACACAGG-1	#1-P	0.0550954	-3.9573
	p19_ng5_CCTCTAGAGACTCCGC-1	#1-P	0.0791823	-3.46933
	p19_ng5_CCTCTCCGTAGGAGGG-1	#1-P	0.0484065	-3.58686
	p19_ng5_CCTGTTGCAAGGCGTA-1	#1-P	0.0389538	-3.71223
	p19_ng5_CCTGTTGGTGGCTTGC-1	#1-P	0.0946347	-3.70149
	p19_ng5_CCTTGTGGTACCCGAC-1	#1-P	0.0660904	-4.11187
	p19_ng5_CCTTGTGGTACTTGTG-1	#1-P	0.0499782	-3.87882
	p19_ng5_CCTTTGGAGAGCAAGA-1	#1-P	0.0630877	-4.05099
	p19_ng5_CGAAGGAGTCACCTTC-1	#1-P	0.109654	-3.62672
	p19_ng5_CGAAGGAGTCTGTGCG-1	#1-P	0.062002	-3.5748
	p19_ng5_CGAAGTTGTGTAGCAG-1	#1-P	0.0745637	-3.63751
	p19_ng5_CGAATTGCAATACCCA-1	#1-P	0.0364759	-4.0527
	p19_ng5_CGAATTGCAATCCAGT-1	#1-P	0.0595204	-3.86046
	p19_ng5_CGACAGCGTCCCAAAT-1	#1-P	0.0609452	-3.88782
	p19_ng5_CGAGGAACAAGTGGGT-1	#1-P	0.0231854	-2.89634
	p19_ng5_CGAGGCTAGACGCAGT-1	#1-P	0.0972108	-3.33943
	p19_ng5_CGAGGCTCACATCCCT-1	#1-P	0.0831119	-3.99437
	p19_ng5_CGAGTGCAGTCATACC-1	#1-P	0.0113768	-3.22988
	p19_ng5_CGAGTGCTCTCCGTGT-1	#1-P	0.0337362	-3.35411
	p19_ng5_CGATCGGCATTGTGCA-1	#1-P	0.0581568	-4.33784
	p19_ng5_CGATCGGGTATGCTTG-1	#1-P	0.0986908	-3.17839
	p19_ng5_CGATGGCCACAGTGTT-1	#1-P	0.0183443	-3.2233
	p19_ng5_CGCAGGTCAGTGGTGA-1	#1-P	0.038519	-3.40127
	p19_ng5_CGCATAATCCAGTACA-1	#1-P	0.0259151	-3.77937
	p19_ng5_CGCATGGGTCTCGGAC-1	#1-P	0.053834	-3.24313
	p19_ng5_CGCCAGAAGGTGCTTT-1	#1-P	0.0811796	-3.64488
	p19_ng5_CGCCAGATCGCAACAT-1	#1-P	0.0312966	-3.27544
	p19_ng5_CGCGTGAAGATGTTAG-1	#1-P	0.0237295	-4.2715
	p19_ng5_CGGAACCAGAGCATCG-1	#1-P	0.0294755	-3.40336
	p19_ng5_CGGAACCCACAAATCC-1	#1-P	0.248117	-3.43831
	p19_ng5_CGGAACCTCTCCATAT-1	#1-P	0.0795638	-3.89923
	p19_ng5_CGGAATTAGTATCCTG-1	#1-P	0.0666157	-4.05744
	p19_ng5_CGGAGAAAGGGATCGT-1	#1-P	0.00823485	-3.20694
	p19_ng5_CGGAGAAGTTCCTTGC-1	#1-P	0.0724187	-3.29853
	p19_ng5_CGGCAGTAGTTCACTG-1	#1-P	0.057945	-4.24268
	p19_ng5_CGGGACTAGTTAACAG-1	#1-P	0.114196	-4.01616
	p19_ng5_CGGGCATCATCACGGC-1	#1-P	0.0514397	-3.96855
	p19_ng5_CGGGTCAAGAAACACT-1	#1-P	0.100067	-3.51577
	p19_ng5_CGGGTCAAGACATAAC-1	#1-P	0.0725658	-3.9957
	p19_ng5_CGGGTCAAGTCCCGAC-1	#1-P	0.0577332	-3.29003
	p19_ng5_CGGGTCATCGATACTG-1	#1-P	0.125206	-3.86772
	p19_ng5_CGGGTCATCGCAATGT-1	#1-P	0.0672992	-3.73993
	p19_ng5_CGTAAGTAGTTATGGA-1	#1-P	0.079159	-3.91135
	p19_ng5_CGTAATGAGTCGCGAA-1	#1-P	0.0137718	-3.3262
	p19_ng5_CGTAATGCACAATTCG-1	#1-P	0.0286721	-4.37974
	p19_ng5_CGTAATGGTGTCTTAG-1	#1-P	0.0800399	-3.93878
	p19_ng5_CGTAGTAAGAGTCCGA-1	#1-P	0.0726232	-3.91505
	p19_ng5_CGTAGTAAGCCTAGGA-1	#1-P	0.0289084	-3.39229
	p19_ng5_CGTAGTAGTTAGTTCG-1	#1-P	0.016732	-3.07134
	p19_ng5_CGTCCATTCGTGGGTC-1	#1-P	0.118915	-3.45652
	p19_ng5_CGTGAATAGCCGATAG-1	#1-P	0.118841	-3.13984
	p19_ng5_CGTGATAAGAGAGCAA-1	#1-P	0.0699012	-3.91162
	p19_ng5_CGTGCTTAGTATGATG-1	#1-P	0.00507292	-3.65845
	p19_ng5_CGTGCTTCACAGCCTG-1	#1-P	0.0375137	-3.93866
	p19_ng5_CGTTAGAAGTTGTCAC-1	#1-P	0.0348689	-3.93649
	p19_ng5_CGTTCTGCACAATCTG-1	#1-P	0.0323386	-2.79637
	p19_ng5_CGTTCTGTCCTAGCTC-1	#1-P	0.0417987	-3.89916
	p19_ng5_CGTTGGGCAAGAGTAT-1	#1-P	0.0226667	-4.02099
	p19_ng5_CTAACCCCACTGTGTA-1	#1-P	0.124638	-3.57107
	p19_ng5_CTAACTTAGTGCTCAT-1	#1-P	0.00822102	-3.3981
	p19_ng5_CTAAGTGCAGAACGCA-1	#1-P	0.0332056	-3.54095
	p19_ng5_CTAAGTGGTATAATGG-1	#1-P	0.062102	-3.22407
	p19_ng5_CTACAGAAGGCCCGTT-1	#1-P	0.0363777	-4.30034
	p19_ng5_CTAGACAGTCCAAATC-1	#1-P	0.039524	-3.93
	p19_ng5_CTATCCGAGACTACCT-1	#1-P	0.024169	-3.24798
	p19_ng5_CTATCCGGTCGGCACT-1	#1-P	0.0692242	-3.94806
	p19_ng5_CTATCCGTCCATAGGT-1	#1-P	0.0432407	-4.01944
	p19_ng5_CTATCTAGTGCATGTT-1	#1-P	0.0095118	-2.88161
	p19_ng5_CTCAACCCATCGCTAA-1	#1-P	0.0597477	-3.71666
	p19_ng5_CTCAAGACAGACATCT-1	#1-P	0.0469965	-2.88932
	p19_ng5_CTCACTGGTCCAGCCA-1	#1-P	0.0317014	-3.47056
	p19_ng5_CTCAGGGTCCCTAGGG-1	#1-P	0.0341123	-3.5435
	p19_ng5_CTCATCGGTTCGGGTC-1	#1-P	0.0758845	-3.78358
	p19_ng5_CTCATCGTCGTACCTC-1	#1-P	0.0158611	-2.96902
	p19_ng5_CTCATTAGTCGGCACT-1	#1-P	0.0362184	-3.67184
	p19_ng5_CTCCAACCAAAGGGTC-1	#1-P	0.12569	-3.50294
	p19_ng5_CTCCAACCACCTCTGT-1	#1-P	0.0414035	-3.96099
	p19_ng5_CTCCATGCATCTGTTT-1	#1-P	0.0750721	-4.06195
	p19_ng5_CTCCCAACATACTGAC-1	#1-P	0.0425585	-3.27966
	p19_ng5_CTCCCAAGTGAGTTTC-1	#1-P	0.0282187	-3.37904
	p19_ng5_CTCCCTCAGTAGTCAA-1	#1-P	0.108359	-3.70458
	p19_ng5_CTCCCTCTCTTCGGTC-1	#1-P	0.153617	-4.30919
	p19_ng5_CTCCGATAGGCCTAGA-1	#1-P	0.111101	-3.645
	p19_ng5_CTCCTCCTCTGTCGCT-1	#1-P	0.0315792	-3.13893
	p19_ng5_CTCCTTTCATGGAATA-1	#1-P	0.0656861	-3.56801
	p19_ng5_CTGAATGAGGTCGCCT-1	#1-P	0.021999	-3.88508
	p19_ng5_CTGAGCGAGCGGTAGT-1	#1-P	0.0561487	-3.77864
	p19_ng5_CTGAGGCTCTGCTAGA-1	#1-P	0.0384948	-3.80998
	p19_ng5_CTGCCTAAGTATTAGG-1	#1-P	0.062524	-4.43668
	p19_ng5_CTGCCTATCCGTGGTG-1	#1-P	0.0595481	-3.61967
	p19_ng5_CTGCGAGCAAGTTCCA-1	#1-P	0.0168359	-3.56765
	p19_ng5_CTGCTCAAGTTCCGTA-1	#1-P	0.0236291	-3.1495
	p19_ng5_CTGGCAGCAAATTGGA-1	#1-P	0.0920988	-4.13511
	p19_ng5_CTGGTCTAGTTACGAA-1	#1-P	0.0297528	-3.60324
	p19_ng5_CTGTACCGTCACTTCC-1	#1-P	0.0556381	-3.71414
	p19_ng5_CTGTACCGTTGGCCTG-1	#1-P	0.0429994	-3.76288
	p19_ng5_CTGTATTCACCGCTAG-1	#1-P	0.091999	-3.76748
	p19_ng5_CTGTGAAAGTATTGCC-1	#1-P	0.0906825	-3.52446
	p19_ng5_CTGTGAATCTGTCGTC-1	#1-P	0.0181887	-3.00759
	p19_ng5_CTGTGGGAGTTGGAAT-1	#1-P	0.0937572	-3.8449
	p19_ng5_CTTACCGCAACCAGAG-1	#1-P	0.0943513	-3.34355
	p19_ng5_CTTAGGACATACACCA-1	#1-P	0.0861084	-3.85346
	p19_ng5_CTTAGGATCATCCCGT-1	#1-P	0.0525507	-3.96194
	p19_ng5_CTTCCGAAGCGCAATG-1	#1-P	0.147208	-3.72185
	p19_ng5_CTTCCTTGTGACATCT-1	#1-P	0.119871	-3.74927
	p19_ng5_CTTCTAAGTTAAGGGC-1	#1-P	0.0436736	-3.42144
	p19_ng5_CTTCTCTAGGGTAATT-1	#1-P	0.119187	-4.52256
	p19_ng5_CTTTCAACAGACACAG-1	#1-P	0.042887	-3.95554
	p19_ng5_CTTTCAAGTACCTTCC-1	#1-P	0.0537245	-4.01688
	p19_ng5_CTTTCAATCGATTGAC-1	#1-P	0.0794928	-3.80283
	p19_ng5_CTTTCGGAGAGGGTGG-1	#1-P	0.142692	-3.51547
	p19_ng5_CTTTCGGGTCGTACAT-1	#1-P	0.0207865	-3.09411
	p19_ng5_GAAACCTGTCTAGATC-1	#1-P	0.0555083	-3.36744
	p19_ng5_GAAATGAAGGGCAGGA-1	#1-P	0.0476756	-4.01412
	p19_ng5_GAACACTCACTATGTG-1	#1-P	0.144925	-3.61631
	p19_ng5_GAACGTTGTGTACGCC-1	#1-P	0.0412577	-3.37543
	p19_ng5_GAACTGTAGACGCAGT-1	#1-P	0.0490555	-4.04861
	p19_ng5_GAACTGTAGATAGTGT-1	#1-P	0.0526547	-3.62778
	p19_ng5_GAAGAATAGAATCGCG-1	#1-P	0.0626555	-3.82273
	p19_ng5_GAAGAATAGTAAGGGA-1	#1-P	0.0179106	-3.15439
	p19_ng5_GAAGAATCAGTTGTTG-1	#1-P	0.0305181	-4.25897
	p19_ng5_GAAGAATGTGTTAAAG-1	#1-P	0.0274954	-3.77125
	p19_ng5_GAAGCGAGTCAACACT-1	#1-P	0.0708355	-3.69261
	p19_ng5_GAAGGGTCAGTCGTTA-1	#1-P	0.0409353	-3.68019
	p19_ng5_GAAGTAAAGCATGATA-1	#1-P	0.0176665	-3.42312
	p19_ng5_GAAGTAAAGTAAGACT-1	#1-P	0.0473112	-3.85879
	p19_ng5_GAATAGAGTATAGGGC-1	#1-P	0.0224777	-3.10592
	p19_ng5_GAATCACAGACGACGT-1	#1-P	0.0206776	-4.01767
	p19_ng5_GAATCGTCAAGAGTGC-1	#1-P	0.0473028	-3.94311
	p19_ng5_GACAGCCAGTGGTTGG-1	#1-P	0.047699	-2.61176
	p19_ng5_GACAGCCTCGCGCCAA-1	#1-P	0.0501089	-3.71394
	p19_ng5_GACATCAGTGATTCAC-1	#1-P	0.0867145	-3.94514
	p19_ng5_GACATCATCTGAGGTT-1	#1-P	0.0133529	-4.07257
	p19_ng5_GACCCAGCAAACTCGT-1	#1-P	0.139999	-3.92595
	p19_ng5_GACCCTTCAGGTGACA-1	#1-P	0.104196	-3.51462
	p19_ng5_GACCGTGAGAGCAGCT-1	#1-P	0.271683	-3.93289
	p19_ng5_GACCGTGAGTGCAGGT-1	#1-P	0.0545599	-4.05959
	p19_ng5_GACCTTCCACCGTGGT-1	#1-P	0.0397528	-3.34549
	p19_ng5_GACGCTGTCGTCAACA-1	#1-P	0.146329	-3.60344
	p19_ng5_GACGTTAGTATCGCTA-1	#1-P	0.036124	-3.49195
	p19_ng5_GACGTTATCACGATAC-1	#1-P	0.104234	-3.47526
	p19_ng5_GACTATGGTCCGTACG-1	#1-P	0.143881	-4.25177
	p19_ng5_GACTATGTCGCATGAT-1	#1-P	0.0258121	-3.84527
	p19_ng5_GACTCTCCAGGTGTGA-1	#1-P	0.134004	-4.40689
	p19_ng5_GACTGATCAGCGACCT-1	#1-P	0.0369643	-3.14464
	p19_ng5_GAGAGGTTCGAAGGAC-1	#1-P	0.0152769	-3.2415
	p19_ng5_GAGCCTGGTCGGTGAA-1	#1-P	0.0538996	-3.12772
	p19_ng5_GAGGCAACATCACGGC-1	#1-P	0.0728205	-3.742
	p19_ng5_GAGGCAATCAAAGAAC-1	#1-P	0.0647929	-3.60937
	p19_ng5_GAGGCCTAGATGTTAG-1	#1-P	0.0935504	-4.19534
	p19_ng5_GAGGGTAGTGAGATTA-1	#1-P	0.00215387	-3.42507
	p19_ng5_GAGTCATAGGTTATAG-1	#1-P	0.115628	-4.28255
	p19_ng5_GAGTCTAGTACATACC-1	#1-P	0.0860317	-4.11383
	p19_ng5_GAGTGAGAGTTTCAGC-1	#1-P	0.0519866	-3.87219
	p19_ng5_GAGTGTTCACAAATGA-1	#1-P	0.0328743	-3.7076
	p19_ng5_GAGTTTGCATTCCTCG-1	#1-P	0.0810453	-3.67323
	p19_ng5_GATAGCTTCACGTAGT-1	#1-P	0.0764991	-3.67423
	p19_ng5_GATCAGTAGGCTCAAG-1	#1-P	0.0466838	-4.19531
	p19_ng5_GATCAGTAGTCGCCAC-1	#1-P	0.0635081	-3.46365
	p19_ng5_GATCAGTCAACTCCCT-1	#1-P	0.0413137	-3.63936
	p19_ng5_GATCAGTGTGTGTGTT-1	#1-P	0.138726	-3.56087
	p19_ng5_GATGACTAGTCATACC-1	#1-P	0.0759128	-3.64177
	p19_ng5_GATGATCCAGAGAATT-1	#1-P	0.0985038	-3.46542
	p19_ng5_GATGCTACAAGTGCAG-1	#1-P	0.0160171	-3.4452
	p19_ng5_GATTCGACAGCAGTTT-1	#1-P	0.215662	-4.30388
	p19_ng5_GATTCGACAGGTCAAG-1	#1-P	0.0163304	-3.21807
	p19_ng5_GCAACATTCTTAGCAG-1	#1-P	0.0827162	-3.48121
	p19_ng5_GCACGGTCATGCCGCA-1	#1-P	0.107559	-3.37207
	p19_ng5_GCACGGTGTTTCGCTC-1	#1-P	0.114251	-4.16739
	p19_ng5_GCACGGTTCACATCAG-1	#1-P	0.0750846	-3.75997
	p19_ng5_GCACGTGAGGCCCAAA-1	#1-P	0.0504417	-4.06898
	p19_ng5_GCAGCCATCATGCCAA-1	#1-P	0.0120964	-3.13834
	p19_ng5_GCAGCTGGTCCATACA-1	#1-P	0.0337889	-4.35313
	p19_ng5_GCAGGCTGTGCTGATT-1	#1-P	0.0349067	-3.51144
	p19_ng5_GCATCGGAGTGAGTGC-1	#1-P	0.0431414	-3.84792
	p19_ng5_GCATTAGAGACATAGT-1	#1-P	0.117569	-3.51936
	p19_ng5_GCATTAGGTGCATTAC-1	#1-P	0.0256516	-3.85827
	p19_ng5_GCCAACGCACCTGCTT-1	#1-P	0.00755479	-3.07848
	p19_ng5_GCCAACGGTCAGGTGA-1	#1-P	0.119118	-3.6923
	p19_ng5_GCCAGGTAGCACTCCG-1	#1-P	0.054726	-3.64286
	p19_ng5_GCCAGTGTCTTCCAGC-1	#1-P	0.088733	-3.86166
	p19_ng5_GCCATTCCAAGAATAC-1	#1-P	0.0594097	-3.25175
	p19_ng5_GCCCAGAGTTTAGACC-1	#1-P	0.0607509	-4.05204
	p19_ng5_GCCCGAAGTCTACAGT-1	#1-P	0.0499296	-4.0452
	p19_ng5_GCCGATGCAGTTGAAA-1	#1-P	0.0789203	-3.31101
	p19_ng5_GCCGTGAAGAGCACTG-1	#1-P	0.100494	-3.63273
	p19_ng5_GCCGTGAGTGACAGGT-1	#1-P	0.020071	-3.28229
	p19_ng5_GCGAGAAAGAATAGTC-1	#1-P	0.0592222	-3.87546
	p19_ng5_GCGTGCACAAACTGCT-1	#1-P	0.0555189	-2.95971
	p19_ng5_GCTACAAAGCACACCC-1	#1-P	0.096173	-3.61928
	p19_ng5_GCTCAAAAGATACATG-1	#1-P	0.0788041	-3.42264
	p19_ng5_GCTGAATTCTCAGGCG-1	#1-P	0.0916645	-4.03388
	p19_ng5_GCTTCACCAGTTGAAA-1	#1-P	0.0522793	-3.3667
	p19_ng5_GCTTCACCATGACAAA-1	#1-P	0.0370657	-4.04802
	p19_ng5_GCTTCACTCATCTATC-1	#1-P	0.0717431	-3.63626
	p19_ng5_GCTTGGGCATCGTGGC-1	#1-P	0.138221	-3.94464
	p19_ng5_GGAACCCCAATCAGCT-1	#1-P	0.0878343	-4.08095
	p19_ng5_GGAACCCCATCGAACT-1	#1-P	0.0853868	-4.30773
	p19_ng5_GGAACCCGTTCCTAAG-1	#1-P	0.0417003	-3.54891
	p19_ng5_GGAAGTGAGCAATAAC-1	#1-P	0.0721234	-3.90412
	p19_ng5_GGAAGTGTCATGTCAG-1	#1-P	0.0304415	-4.17915
	p19_ng5_GGAATCTCAAGTCATC-1	#1-P	0.0981976	-4.31698
	p19_ng5_GGAATCTTCCCAACTC-1	#1-P	0.0414329	-3.43534
	p19_ng5_GGAATGGAGTATGGAT-1	#1-P	0.0073184	-2.9879
	p19_ng5_GGAATGGGTCAGTCCG-1	#1-P	0.0380665	-3.38743
	p19_ng5_GGAGAACTCGGCATCG-1	#1-P	0.0350724	-3.08317
	p19_ng5_GGAGCAAGTGTGTGGA-1	#1-P	0.0247075	-3.13434
	p19_ng5_GGAGGTAAGGTTCATC-1	#1-P	0.0461158	-3.66102
	p19_ng5_GGATCTAAGGACAGTC-1	#1-P	0.143526	-3.46788
	p19_ng5_GGATCTAGTCCAAAGG-1	#1-P	0.0452033	-3.71984
	p19_ng5_GGCACGTAGAGAGTGA-1	#1-P	0.0462555	-3.55096
	p19_ng5_GGCACGTAGGGAGGAC-1	#1-P	0.067522	-3.77007
	p19_ng5_GGCAGTCGTACCCACG-1	#1-P	0.0708009	-3.27577
	p19_ng5_GGCAGTCGTATCGCGC-1	#1-P	0.172272	-4.36701
	p19_ng5_GGCGTCACATCCGTGG-1	#1-P	0.0683375	-3.99995
	p19_ng5_GGCTGTGGTATAGGAT-1	#1-P	0.101223	-4.51797
	p19_ng5_GGCTTGGTCAGAGTGG-1	#1-P	0.0353843	-3.03811
	p19_ng5_GGGAAGTGTGAGGAAA-1	#1-P	0.0520375	-3.72606
	p19_ng5_GGGAGATCATTCTGTT-1	#1-P	0.0323002	-3.88217
	p19_ng5_GGGAGTACACTAACCA-1	#1-P	0.061768	-4.22774
	p19_ng5_GGGATCCAGCAAATCA-1	#1-P	0.311125	-4.23031
	p19_ng5_GGGCGTTGTCATAAAG-1	#1-P	0.015398	-4.08905
	p19_ng5_GGGTAGAAGGTCCCGT-1	#1-P	0.041132	-4.21698
	p19_ng5_GGGTATTGTTCTCCTG-1	#1-P	0.0379143	-3.28576
	p19_ng5_GGGTCACAGCTGCCAC-1	#1-P	0.0813884	-3.37964
	p19_ng5_GGGTCTGCAGCACCCA-1	#1-P	0.0698331	-3.48961
	p19_ng5_GGGTGAAAGACGGTTG-1	#1-P	0.0422225	-3.96718
	p19_ng5_GGGTGTCGTGGGAGAG-1	#1-P	0.01618	-2.83919
	p19_ng5_GGGTTATAGATTACCC-1	#1-P	0.0674683	-3.39213
	p19_ng5_GGGTTATGTCGTGTTA-1	#1-P	0.0129071	-3.48314
	p19_ng5_GGTAACTGTGAGTTGG-1	#1-P	0.0660697	-4.10088
	p19_ng5_GGTAATCGTGCGTCGT-1	#1-P	0.0712055	-3.79241
	p19_ng5_GGTAATCTCGTTAGAC-1	#1-P	0.0388378	-3.49208
	p19_ng5_GGTAGAGAGGAGAGTA-1	#1-P	0.0805417	-3.9214
	p19_ng5_GGTAGAGGTGCCTACG-1	#1-P	0.160042	-3.95878
	p19_ng5_GGTCTGGCACAAATAG-1	#1-P	0.032886	-3.1026
	p19_ng5_GGTGAAGAGCTGAAGC-1	#1-P	0.0508694	-3.49183
	p19_ng5_GGTGAAGGTACAGTTC-1	#1-P	0.11023	-4.03918
	p19_ng5_GGTGTTAAGTGGCGAT-1	#1-P	0.0395376	-4.11609
	p19_ng5_GGTTAACAGCCAAGGT-1	#1-P	0.0259701	-2.43783
	p19_ng5_GGTTAACAGTGGTCAG-1	#1-P	0.0195166	-2.9584
	p19_ng5_GGTTGTAAGGCTTTCA-1	#1-P	0.0609267	-3.98805
	p19_ng5_GTAACACGTTCGGCTG-1	#1-P	0.0668479	-3.34803
	p19_ng5_GTAAGTCTCCCATTTA-1	#1-P	0.103095	-4.35474
	p19_ng5_GTAATCGCATCATTGG-1	#1-P	0.0284363	-4.36993
	p19_ng5_GTACAACGTACACGCC-1	#1-P	0.100603	-3.84985
	p19_ng5_GTACAGTAGCACTCAT-1	#1-P	0.065551	-3.80087
	p19_ng5_GTAGAGGTCCCTTGGT-1	#1-P	0.092327	-4.05294
	p19_ng5_GTAGAGGTCTGGCCGA-1	#1-P	0.129995	-4.11811
	p19_ng5_GTAGATCGTAATGATG-1	#1-P	0.0619081	-3.71125
	p19_ng5_GTAGATCGTATCCCTC-1	#1-P	0.0243571	-2.99892
	p19_ng5_GTAGATCGTTCAGCGC-1	#1-P	0.0589757	-3.5656
	p19_ng5_GTAGGAGAGGTGGCTA-1	#1-P	0.0941737	-4.22578
	p19_ng5_GTAGGAGCATCCGAAT-1	#1-P	0.0411563	-3.52491
	p19_ng5_GTAGGAGGTAAGGCCA-1	#1-P	0.109304	-4.18751
	p19_ng5_GTAGGTTAGGGCGAGA-1	#1-P	0.0484177	-3.55643
	p19_ng5_GTAGTACTCAACTTTC-1	#1-P	0.0922504	-4.14036
	p19_ng5_GTCAAACCAAGTGGCA-1	#1-P	0.0867197	-3.38502
	p19_ng5_GTCAAACTCGTAGGAG-1	#1-P	0.0328317	-2.83151
	p19_ng5_GTCAAGTTCCTCTCGA-1	#1-P	0.11826	-3.77677
	p19_ng5_GTCACGGAGGATCATA-1	#1-P	0.0561153	-3.51297
	p19_ng5_GTCACTCTCCACTGAA-1	#1-P	0.0499832	-3.64637
	p19_ng5_GTCAGCGGTTCATCGA-1	#1-P	0.0820884	-4.33485
	p19_ng5_GTCATGATCTTAGCCC-1	#1-P	0.0565856	-3.69805
	p19_ng5_GTCATTTCATCTCAAG-1	#1-P	0.0463984	-3.4331
	p19_ng5_GTCATTTGTGCTTATG-1	#1-P	0.0329545	-3.19705
	p19_ng5_GTCCCATGTGACTATC-1	#1-P	0.107545	-4.47679
	p19_ng5_GTCCTCAAGCGAGAAA-1	#1-P	0.0671706	-3.71147
	p19_ng5_GTCCTCACAGCTGTTA-1	#1-P	0.0796296	-3.68597
	p19_ng5_GTCCTCAGTGTAGCAG-1	#1-P	0.0458805	-3.98872
	p19_ng5_GTCGAATCAACACAGG-1	#1-P	0.0198196	-3.1248
	p19_ng5_GTCGCGATCTGTCGCT-1	#1-P	0.0526282	-4.02948
	p19_ng5_GTCGTTCAGGTACTGG-1	#1-P	0.0356933	-4.03204
	p19_ng5_GTCTAGAAGGATACGC-1	#1-P	0.116002	-4.40387
	p19_ng5_GTCTAGACATTCATCT-1	#1-P	0.0435483	-3.87033
	p19_ng5_GTCTCACGTATTCCTT-1	#1-P	0.0225564	-3.19445
	p19_ng5_GTCTCACTCTACTGCC-1	#1-P	0.0531771	-3.73146
	p19_ng5_GTCTGTCAGCCTGACC-1	#1-P	0.0559514	-3.49532
	p19_ng5_GTCTGTCTCATGTCTT-1	#1-P	0.0250235	-3.71113
	p19_ng5_GTCTTTAGTGCATGAG-1	#1-P	0.035456	-3.49885
	p19_ng5_GTGACGCTCACCTTGC-1	#1-P	0.0146033	-3.13386
	p19_ng5_GTGAGGACATGTCTAG-1	#1-P	0.0347723	-4.26957
	p19_ng5_GTGCAGCAGTTTCGAC-1	#1-P	0.124676	-3.46519
	p19_ng5_GTGCAGCGTCTATGAC-1	#1-P	0.114353	-3.98365
	p19_ng5_GTGGAAGCACAGTGAG-1	#1-P	0.0330147	-3.67413
	p19_ng5_GTGGCGTAGAACGCGT-1	#1-P	0.0608318	-3.48215
	p19_ng5_GTGGCGTAGCTAGAGC-1	#1-P	0.0615556	-3.28298
	p19_ng5_GTGGGAACAGGACTAG-1	#1-P	0.0270483	-3.40037
	p19_ng5_GTGTCCTAGATCCCGC-1	#1-P	0.0755244	-3.59385
	p19_ng5_GTGTCCTGTCTCAGGC-1	#1-P	0.0334449	-3.2549
	p19_ng5_GTGTGATCACACCGCA-1	#1-P	0.0208533	-3.25049
	p19_ng5_GTGTGATCAGTTAAAG-1	#1-P	0.0621799	-3.94578
	p19_ng5_GTGTTCCTCTATACTC-1	#1-P	0.0364681	-3.41978
	p19_ng5_GTTACAGTCTTGGGCG-1	#1-P	0.0924477	-3.79228
	p19_ng5_GTTATGGGTGAGTAGC-1	#1-P	0.00812482	-3.28319
	p19_ng5_GTTCATTCAGAGGTAC-1	#1-P	0.041101	-3.1553
	p19_ng5_GTTCATTGTCTTTCAT-1	#1-P	0.0468853	-3.16687
	p19_ng5_GTTCCGTAGTTCTACG-1	#1-P	0.0467777	-3.51792
	p19_ng5_GTTCGCTTCCTAAACG-1	#1-P	0.100261	-3.90578
	p19_ng5_GTTCTATCACACCAGC-1	#1-P	0.0442023	-2.99287
	p19_ng5_GTTGAACAGCATTGTC-1	#1-P	0.0940707	-4.22175
	p19_ng5_GTTGAACCAGAGTGTG-1	#1-P	0.0518698	-4.04475
	p19_ng5_GTTGAACTCTGAATGC-1	#1-P	0.0188041	-3.05009
	p19_ng5_GTTGCTCGTCTGATAC-1	#1-P	0.0959985	-3.70227
	p19_ng5_GTTGCTCGTGGACTAG-1	#1-P	0.0774432	-4.46299
	p19_ng5_GTTGTAGCAGTCGTTA-1	#1-P	0.00651927	-2.96606
	p19_ng5_GTTGTGATCGGAAGGT-1	#1-P	0.153859	-3.11555
	p19_ng5_TAACCAGAGTGCGACA-1	#1-P	0.0106049	-3.09051
	p19_ng5_TAACCAGCAGAGTCAG-1	#1-P	0.055947	-4.21547
	p19_ng5_TAACGACCACCATAAC-1	#1-P	0.0708679	-3.85236
	p19_ng5_TAACGACTCGCCGAAC-1	#1-P	0.122161	-3.81571
	p19_ng5_TAAGCACAGAATTGTG-1	#1-P	0.0484398	-4.18799
	p19_ng5_TAAGCACAGGAGAATG-1	#1-P	0.138374	-3.35666
	p19_ng5_TAAGCACTCGACATAC-1	#1-P	0.0630292	-3.70693
	p19_ng5_TAAGCCATCTTGGAAC-1	#1-P	0.0349962	-3.66773
	p19_ng5_TAAGCGTAGGAGAGTA-1	#1-P	0.0491229	-4.56847
	p19_ng5_TAAGCGTTCCACTAGA-1	#1-P	0.0213348	-3.03109
	p19_ng5_TAATTCCTCTTCGGAA-1	#1-P	0.0824215	-3.3382
	p19_ng5_TACAACGCACATGACT-1	#1-P	0.0859033	-3.26959
	p19_ng5_TACACCCAGAAATGGG-1	#1-P	0.0199022	-3.39777
	p19_ng5_TACCTGCGTGGCTTGC-1	#1-P	0.0736507	-4.13747
	p19_ng5_TACGCTCAGGCCTTGC-1	#1-P	0.066334	-3.58768
	p19_ng5_TACGGTAAGCTGTACT-1	#1-P	0.12029	-3.82902
	p19_ng5_TACGGTAGTTGACGGA-1	#1-P	0.0609348	-3.72761
	p19_ng5_TACGTCCCAAGTGACG-1	#1-P	0.0690347	-4.07007
	p19_ng5_TACTGCCAGCTGTTCA-1	#1-P	0.0331378	-4.52849
	p19_ng5_TACTGCCTCATACGAC-1	#1-P	0.0272459	-3.90196
	p19_ng5_TACTGCCTCATGAAAG-1	#1-P	0.115303	-3.82794
	p19_ng5_TACTTACCATTGACAC-1	#1-P	0.0224651	-3.63466
	p19_ng5_TACTTGTGTGACAGCA-1	#1-P	0.0735412	-4.15316
	p19_ng5_TAGACTGCAAGTAGTA-1	#1-P	0.0335645	-4.02376
	p19_ng5_TAGACTGGTGGACCTC-1	#1-P	0.025653	-3.13493
	p19_ng5_TAGAGTCAGGACTTCT-1	#1-P	0.131552	-4.20032
	p19_ng5_TAGAGTCTCGAGAACG-1	#1-P	0.0971067	-3.97665
	p19_ng5_TAGAGTCTCTTTGCTA-1	#1-P	0.0589411	-3.75912
	p19_ng5_TAGATCGGTAGTGATA-1	#1-P	0.111828	-4.22699
	p19_ng5_TAGCACATCGAGAAAT-1	#1-P	0.0328978	-3.42083
	p19_ng5_TAGGAGGCACGTAGAG-1	#1-P	0.0150541	-3.27272
	p19_ng5_TAGGAGGTCGCATGAT-1	#1-P	0.0433591	-3.53802
	p19_ng5_TAGGGTTCACCCAAGC-1	#1-P	0.0327788	-3.63476
	p19_ng5_TAGTGCACATAGTCAC-1	#1-P	0.10214	-3.93026
	p19_ng5_TATACCTAGGCAGGTT-1	#1-P	0.15459	-3.44335
	p19_ng5_TATACCTCATCCGCGA-1	#1-P	0.055618	-3.8984
	p19_ng5_TATATCCAGACGCCCT-1	#1-P	0.0592266	-3.70272
	p19_ng5_TATCGCCCACCCGTAG-1	#1-P	0.0769467	-4.29148
	p19_ng5_TATCGCCTCTCCTGCA-1	#1-P	0.102503	-3.61741
	p19_ng5_TATCTTGTCCACACAA-1	#1-P	0.00867404	-3.04616
	p19_ng5_TATCTTGTCGAACACT-1	#1-P	0.0396901	-4.36086
	p19_ng5_TATCTTGTCGTAGCTA-1	#1-P	0.0908482	-2.6472
	p19_ng5_TATGTTCAGTAGCAAT-1	#1-P	0.0137664	-3.41981
	p19_ng5_TATGTTCGTGAGGATC-1	#1-P	0.0600671	-3.79934
	p19_ng5_TCAAGACAGCTGTTCA-1	#1-P	0.0394536	-3.505
	p19_ng5_TCAAGCACATTGACTG-1	#1-P	0.0279045	-3.05797
	p19_ng5_TCAAGCAGTTAGAAGT-1	#1-P	0.0570159	-3.73767
	p19_ng5_TCAAGCATCGCAACAT-1	#1-P	0.0152884	-3.08231
	p19_ng5_TCAAGTGCACCTCTGT-1	#1-P	0.0534718	-3.22271
	p19_ng5_TCAATCTCACGTATAC-1	#1-P	0.0275893	-4.15241
	p19_ng5_TCAATTCGTAACACCT-1	#1-P	0.0453592	-3.54391
	p19_ng5_TCACATTGTCCCGTGA-1	#1-P	0.0442614	-4.12851
	p19_ng5_TCACATTTCTTGGTGA-1	#1-P	0.0983865	-4.39398
	p19_ng5_TCACGCTAGGACTATA-1	#1-P	0.0453147	-3.36689
	p19_ng5_TCACTCGAGTTCATCG-1	#1-P	0.0791664	-3.88296
	p19_ng5_TCAGCCTTCTCGTGAA-1	#1-P	0.0488937	-3.59822
	p19_ng5_TCAGGGCTCATCGTAG-1	#1-P	0.0952506	-4.15285
	p19_ng5_TCAGGGCTCTTCCCAG-1	#1-P	0.02388	-3.60983
	p19_ng5_TCAGTCCGTTCATCGA-1	#1-P	0.0764812	-3.73777
	p19_ng5_TCAGTTTGTATATGGA-1	#1-P	0.233153	-4.02618
	p19_ng5_TCATACTAGCTATCTG-1	#1-P	0.0188072	-2.12614
	p19_ng5_TCATATCAGACATAGT-1	#1-P	0.0353626	-2.33124
	p19_ng5_TCATCCGAGCCAACCC-1	#1-P	0.157453	-3.50104
	p19_ng5_TCATCCGTCGTGGTAT-1	#1-P	0.0466455	-4.09586
	p19_ng5_TCATGGATCTGGTGGC-1	#1-P	0.0709101	-3.84161
	p19_ng5_TCATGTTGTTGGACCC-1	#1-P	0.133726	-3.40703
	p19_ng5_TCATTACCACAGACGA-1	#1-P	0.0725225	-3.39699
	p19_ng5_TCATTTGCAGACCTGC-1	#1-P	0.16598	-4.2527
	p19_ng5_TCATTTGTCGGCCTTT-1	#1-P	0.0504285	-2.96457
	p19_ng5_TCCAGAATCATTCTTG-1	#1-P	0.0349129	-3.42307
	p19_ng5_TCCATCGCAATATCCG-1	#1-P	0.0662159	-3.30531
	p19_ng5_TCCCAGTGTAGACACG-1	#1-P	0.0647837	-4.02449
	p19_ng5_TCCCAGTGTCTTTCTA-1	#1-P	0.0459892	-3.40332
	p19_ng5_TCCGATCAGAAAGCGA-1	#1-P	0.0232603	-3.69804
	p19_ng5_TCCGATCTCATGCATG-1	#1-P	0.0298495	-4.09217
	p19_ng5_TCCGATCTCCCTCATG-1	#1-P	0.0527995	-3.2132
	p19_ng5_TCCGATCTCTACGGGC-1	#1-P	0.0372141	-3.60939
	p19_ng5_TCCGATCTCTTCGTAT-1	#1-P	0.118795	-3.50553
	p19_ng5_TCCGGGAGTTGCGTAT-1	#1-P	0.0759016	-4.02057
	p19_ng5_TCCTAATTCCGGTAGC-1	#1-P	0.0295261	-3.04203
	p19_ng5_TCCTCCCGTAATGATG-1	#1-P	0.0728665	-3.9754
	p19_ng5_TCCTCCCGTCGACTGC-1	#1-P	0.0613752	-3.27913
	p19_ng5_TCCTTTCTCTTAGTTC-1	#1-P	0.0609252	-3.90616
	p19_ng5_TCGCTTGGTATGCGTT-1	#1-P	0.0687304	-3.7853
	p19_ng5_TCGCTTGTCGAAGAAT-1	#1-P	0.0529336	-4.24642
	p19_ng5_TCGGATAAGTGGATAT-1	#1-P	0.149371	-3.65122
	p19_ng5_TCGGGCAAGGCGAACT-1	#1-P	0.125097	-3.45146
	p19_ng5_TCGGGCAAGGTAACTA-1	#1-P	0.0572947	-3.57834
	p19_ng5_TCGGGCATCCACGTCT-1	#1-P	0.05708	-4.08248
	p19_ng5_TCGTCCAAGCGAGTCA-1	#1-P	0.0523889	-3.93186
	p19_ng5_TCGTCCAGTGTCCATA-1	#1-P	0.037692	-3.35954
	p19_ng5_TCTACATAGAAGTGTT-1	#1-P	0.0874011	-4.10581
	p19_ng5_TCTATACCATCTCCCA-1	#1-P	0.0772895	-3.31152
	p19_ng5_TCTATACGTATATGGA-1	#1-P	0.15686	-4.06071
	p19_ng5_TCTCACGCAAGCGATG-1	#1-P	0.0171233	-3.01943
	p19_ng5_TCTCACGCACTGTCCT-1	#1-P	0.0542573	-3.99332
	p19_ng5_TCTCACGGTTAGAAAC-1	#1-P	0.114515	-4.26992
	p19_ng5_TCTCAGCCACAGAGAC-1	#1-P	0.0547412	-4.33749
	p19_ng5_TCTTCCTTCGATGGAG-1	#1-P	0.0243766	-4.01806
	p19_ng5_TCTTGCGCACTCCACT-1	#1-P	0.107579	-3.56314
	p19_ng5_TCTTGCGGTACCATAC-1	#1-P	0.0524066	-3.70267
	p19_ng5_TCTTTGAAGGTTGGAC-1	#1-P	0.0762985	-3.69304
	p19_ng5_TGAACGTCATATGAAG-1	#1-P	0.0805884	-3.89218
	p19_ng5_TGAACGTGTCTCCTGT-1	#1-P	0.0981416	-4.006
	p19_ng5_TGAATCGAGTGCGACA-1	#1-P	0.0195197	-3.20594
	p19_ng5_TGAATCGGTGAGGCAT-1	#1-P	0.0577228	-3.14491
	p19_ng5_TGAATGCCATACAGCT-1	#1-P	0.011454	-3.33552
	p19_ng5_TGAATGCTCGAGAATA-1	#1-P	0.0473333	-3.36425
	p19_ng5_TGACGCGAGTGCTCGC-1	#1-P	0.049878	-3.5706
	p19_ng5_TGACTCCTCGAACCAT-1	#1-P	0.0187271	-3.53118
	p19_ng5_TGAGACTTCCAACCGG-1	#1-P	0.0127188	-3.13147
	p19_ng5_TGAGGGAGTAACGGTG-1	#1-P	0.107669	-3.29477
	p19_ng5_TGAGGTTGTATCACGT-1	#1-P	0.019317	-3.43862
	p19_ng5_TGAGTCAAGCGTCTGC-1	#1-P	0.0140311	-2.94617
	p19_ng5_TGATCAGGTCCAAGAG-1	#1-P	0.0516151	-3.76507
	p19_ng5_TGATCTTCAGAGTGTG-1	#1-P	0.0755661	-3.73951
	p19_ng5_TGATGCAGTGACAGGT-1	#1-P	0.0689532	-3.75232
	p19_ng5_TGATTTCTCGCATAGT-1	#1-P	0.0796527	-3.46239
	p19_ng5_TGCACGGAGTATGGAT-1	#1-P	0.0315597	-4.12017
	p19_ng5_TGCACGGTCATTGCTT-1	#1-P	0.0179534	-2.83744
	p19_ng5_TGCAGATCAATGACCT-1	#1-P	0.0535421	-4.01554
	p19_ng5_TGCAGTACATGACTCA-1	#1-P	0.0724907	-3.43144
	p19_ng5_TGCATGACATTGCTTT-1	#1-P	0.15356	-4.14083
	p19_ng5_TGCCGAGTCTCTGCTG-1	#1-P	0.0899553	-3.21333
	p19_ng5_TGCGATACAAGAGTTA-1	#1-P	0.123049	-3.57235
	p19_ng5_TGCGATATCCAGTTCC-1	#1-P	0.0240252	-3.04734
	p19_ng5_TGCGGGTAGCACCGTC-1	#1-P	0.0278807	-3.16881
	p19_ng5_TGCTCGTTCGTGCAGC-1	#1-P	0.0484294	-4.60133
	p19_ng5_TGCTTCGGTTGACTAC-1	#1-P	0.0570068	-3.44866
	p19_ng5_TGCTTCGTCAAGTCGT-1	#1-P	0.115418	-4.34696
	p19_ng5_TGCTTGCAGGTTACCT-1	#1-P	0.137344	-3.61628
	p19_ng5_TGCTTGCTCAGGACAG-1	#1-P	0.0509702	-3.83911
	p19_ng5_TGGAGGAAGCCATGCC-1	#1-P	0.0323656	-3.14997
	p19_ng5_TGGAGGAGTGAGTAAT-1	#1-P	0.0178832	-3.55441
	p19_ng5_TGGATGTCAACCACGC-1	#1-P	0.0507952	-3.69273
	p19_ng5_TGGATGTCAACTCCAA-1	#1-P	0.0577916	-3.07292
	p19_ng5_TGGATGTGTGGGCTCT-1	#1-P	0.0934304	-3.25756
	p19_ng5_TGGCGTGCACCTGTCT-1	#1-P	0.0597274	-4.2271
	p19_ng5_TGGGAAGTCGACCATA-1	#1-P	0.0563622	-3.34415
	p19_ng5_TGGGAGACACATAACC-1	#1-P	0.0662388	-3.47455
	p19_ng5_TGGGCGTGTTACCTGA-1	#1-P	0.0790431	-3.54046
	p19_ng5_TGGGCTGTCATGGGAG-1	#1-P	0.114893	-4.09528
	p19_ng5_TGGTGATAGTAACCTC-1	#1-P	0.0265149	-4.27934
	p19_ng5_TGGTTAGTCACCTCTG-1	#1-P	0.00734955	-3.09679
	p19_ng5_TGTAACGCACTTGAAC-1	#1-P	0.0557131	-3.39429
	p19_ng5_TGTAACGGTCTACAAC-1	#1-P	0.0796625	-3.47504
	p19_ng5_TGTAAGCCACTCAAGT-1	#1-P	0.0555595	-3.61417
	p19_ng5_TGTAAGCGTAGAATGT-1	#1-P	0.0408803	-3.95884
	p19_ng5_TGTAAGCGTCGCATGC-1	#1-P	0.0801932	-4.33012
	p19_ng5_TGTAAGCTCCAGCCTT-1	#1-P	0.078802	-3.31536
	p19_ng5_TGTACAGTCTGAGGTT-1	#1-P	0.139545	-4.07528
	p19_ng5_TGTAGACGTCCTGGTG-1	#1-P	0.0437531	-3.49184
	p19_ng5_TGTCCACTCCATTTGT-1	#1-P	0.0618064	-3.71685
	p19_ng5_TGTCCCAAGAGGATGA-1	#1-P	0.0971221	-3.51295
	p19_ng5_TGTCCCATCGCGGACT-1	#1-P	0.0359444	-3.26672
	p19_ng5_TGTCCCATCTACTTCA-1	#1-P	0.146651	-3.46932
	p19_ng5_TGTCCTGCATAACTCG-1	#1-P	0.0579945	-3.6262
	p19_ng5_TGTGCGGCACTCACTC-1	#1-P	0.0540855	-4.10145
	p19_ng5_TGTGGCGAGAAACTGT-1	#1-P	0.0989247	-4.00844
	p19_ng5_TGTGTGAGTCTCGGAC-1	#1-P	0.0660526	-3.70055
	p19_ng5_TGTTACTCAGTGACCC-1	#1-P	0.0272975	-3.18313
	p19_ng5_TGTTCTATCAGGGTAG-1	#1-P	0.032676	-3.01927
	p19_ng5_TGTTCTATCGTAGGAG-1	#1-P	0.0258894	-3.17725
	p19_ng5_TGTTGAGGTGCGTTTA-1	#1-P	0.031996	-3.1494
	p19_ng5_TGTTGAGTCCATGAGT-1	#1-P	0.153687	-3.55401
	p19_ng5_TGTTGGACACTATCGA-1	#1-P	0.128665	-4.1057
	p19_ng5_TTAATCCAGCATCCTA-1	#1-P	0.0634169	-3.59721
	p19_ng5_TTACAGGGTCCTTAAG-1	#1-P	0.11323	-3.88689
	p19_ng5_TTACCATCATAATCCG-1	#1-P	0.0883698	-3.69309
	p19_ng5_TTACTGTTCAGCGTCG-1	#1-P	0.00478124	-3.3379
	p19_ng5_TTAGTCTGTTAAGGAT-1	#1-P	0.0304059	-3.22464
	p19_ng5_TTCAATCTCGAGTCCG-1	#1-P	0.0440281	-3.26701
	p19_ng5_TTCACCGTCGCCAGTG-1	#1-P	0.0760843	-3.98044
	p19_ng5_TTCACGCAGACTTAAG-1	#1-P	0.0975621	-4.05068
	p19_ng5_TTCACGCGTTATTCCT-1	#1-P	0.0837163	-3.77733
	p19_ng5_TTCATTGGTTCTGAGT-1	#1-P	0.046424	-3.26389
	p19_ng5_TTCCAATGTCGAACAG-1	#1-P	0.0622515	-3.51084
	p19_ng5_TTCCACGAGGTTAAAC-1	#1-P	0.0894997	-3.89587
	p19_ng5_TTCCACGCACCGGCTA-1	#1-P	0.0771601	-3.75438
	p19_ng5_TTCCACGCATGGGTCC-1	#1-P	0.0323304	-3.22171
	p19_ng5_TTCCTAAAGACCGCCT-1	#1-P	0.0545661	-3.64492
	p19_ng5_TTCCTAACATGGGTCC-1	#1-P	0.0131338	-3.66109
	p19_ng5_TTCCTTCTCAGTCCGG-1	#1-P	0.0485654	-3.61615
	p19_ng5_TTCCTTCTCTTTACAC-1	#1-P	0.0689005	-3.89658
	p19_ng5_TTCTAACTCTCTTCAA-1	#1-P	0.168198	-3.29268
	p19_ng5_TTCTAGTCAAGTGCAG-1	#1-P	0.0384382	-4.17518
	p19_ng5_TTCTCTCTCGGCTCTT-1	#1-P	0.0508168	-3.4606
	p19_ng5_TTCTGTAGTCATATGC-1	#1-P	0.0748507	-3.95042
	p19_ng5_TTCTTCCGTGGATTTC-1	#1-P	0.0681426	-3.59836
	p19_ng5_TTCTTGACAAGGAGTC-1	#1-P	0.0663997	-3.8168
	p19_ng5_TTCTTGATCTCCGAAA-1	#1-P	0.0499668	-4.01641
	p19_ng5_TTGAACGCAGATTTCG-1	#1-P	0.0549686	-3.99033
	p19_ng5_TTGCCTGGTCTACACA-1	#1-P	0.0698384	-3.18669
	p19_ng5_TTGCCTGGTTTCCCAC-1	#1-P	0.0606864	-4.06155
	p19_ng5_TTGCTGCCAAGGCGTA-1	#1-P	0.0471739	-3.37252
	p19_ng5_TTGGATGTCGCCGAAC-1	#1-P	0.034865	-3.18894
	p19_ng5_TTGGGATGTAAGACCG-1	#1-P	0.0600445	-4.32487
	p19_ng5_TTGGGCGGTTCAATCG-1	#1-P	0.00661174	-3.19692
	p19_ng5_TTGGGTACAAGAGTGC-1	#1-P	0.0875296	-3.40369
	p19_ng5_TTGGGTACACCTCGTT-1	#1-P	0.00496889	-3.6039
	p19_ng5_TTGGGTAGTGATACCT-1	#1-P	0.0486677	-3.08299
	p19_ng5_TTGGGTATCGTCGATA-1	#1-P	0.0731655	-3.69154
	p19_ng5_TTGGTTTAGCGCCTTG-1	#1-P	0.120206	-3.83698
	p19_ng5_TTGTGTTCACCACTGG-1	#1-P	0.067377	-3.48078
	p19_ng5_TTGTTCAGTGAAGCTG-1	#1-P	0.0497605	-3.87743
	p19_ng5_TTGTTGTCACTTCAGA-1	#1-P	0.0162878	-3.357
	p19_ng5_TTGTTTGAGAGTTGTA-1	#1-P	0.130877	-3.69331
	p19_ng5_TTGTTTGTCTGGGCCA-1	#1-P	0.0271124	-3.21634
	p19_ng5_TTTACCACAACAAAGT-1	#1-P	0.0641941	-3.43907
	p19_ng5_TTTACGTTCTCAACCC-1	#1-P	0.0748356	-3.94771
	p19_ng5_TTTATGCAGATGAATC-1	#1-P	0.0292233	-3.14809
	p19_ng5_TTTCACAAGACATGCG-1	#1-P	0.0181357	-3.12885
	p19_ng5_TTTCACAGTGTCTTCC-1	#1-P	0.0505631	-4.11421
	p19_ng5_TTTCAGTTCAAGCCGC-1	#1-P	0.0558597	-3.65897
	p19_ng5_TTTCCTCAGACGATAT-1	#1-P	0.055475	-3.58079
	p19_ng5_TTTCGATAGAAACTCA-1	#1-P	0.0192032	-3.11289
	p19_ng5_TTTCGATTCAAGGTGG-1	#1-P	0.0421435	-3.41416
	p19_ng5_TTTGATCCACGAGGTA-1	#1-P	0.0936774	-3.23269
	p19_ng5_TTTGATCTCACCGACG-1	#1-P	0.00222961	-2.63126
	p19_ng5_TTTGGAGAGACGGAAA-1	#1-P	0.194315	-4.45592
	p19_ng5_TTTGGAGAGTATGTAG-1	#1-P	0.116031	-3.62769
	p20_ng4_AAACGAAAGGACCCAA-1	#2-P	0.00424788	-2.75444
	p20_ng4_AACGTCAGTGGTAACG-1	#2-P	0.0123581	-3.31801
	p20_ng4_AAGGTAACAGTGGGTA-1	#2-P	0.0590612	-3.10023
	p20_ng4_AATCACGCAGCAGTTT-1	#2-P	0.00145718	-2.73108
	p20_ng4_AATCGTGCATTGACTG-1	#2-P	0.108869	-3.31372
	p20_ng4_AATTTCCAGAAGAACG-1	#2-P	0.0392216	-3.38186
	p20_ng4_ACCCAAAAGCTGGAGT-1	#2-P	0.0102954	-3.59719
	p20_ng4_ACCTGTCCAAACTAGA-1	#2-P	0.0261516	-2.91778
	p20_ng4_ACTACGACATTCACCC-1	#2-P	0.0389303	-2.80041
	p20_ng4_ACTCCCAGTACTGTTG-1	#2-P	0.00896267	-3.20556
	p20_ng4_ACTGTGATCCGTCACT-1	#2-P	0.0127475	-3.38092
	p20_ng4_ACTTATCCATCTTTCA-1	#2-P	0.0965315	-3.08393
	p20_ng4_AGAACAAGTTATGGTC-1	#2-P	0.0465771	-3.14971
	p20_ng4_AGAAGCGGTTAGGGTG-1	#2-P	0.0232457	-2.54378
	p20_ng4_AGATCCAGTGCTTATG-1	#2-P	0.00471968	-2.98839
	p20_ng4_AGGACGACATGGAACG-1	#2-P	0.014802	-3.38307
	p20_ng4_AGGGCCTAGAAGTATC-1	#2-P	0.0311052	-3.30695
	p20_ng4_AGGTCTAAGCCTCTTC-1	#2-P	0.00608534	-2.76898
	p20_ng4_AGGTTACTCATTGCCC-1	#2-P	0.0299467	-3.6113
	p20_ng4_AGTAGTCAGAGGTTAT-1	#2-P	0.0194137	-3.10919
	p20_ng4_AGTCAACTCCTATTGT-1	#2-P	0.0638492	-3.39232
	p20_ng4_AGTCACAAGTGAATAC-1	#2-P	0.0706822	-3.63735
	p20_ng4_AGTGTTGAGGCCTGAA-1	#2-P	0.0344343	-2.78581
	p20_ng4_AGTTCCCAGGATGTTA-1	#2-P	0.054642	-3.45339
	p20_ng4_AGTTCGATCTGTTCAT-1	#2-P	0.0385613	-3.44894
	p20_ng4_ATCCTATTCCCGAGTG-1	#2-P	0.0433822	-3.29497
	p20_ng4_ATCGCCTAGGAATTAC-1	#2-P	0.0412406	-3.22838
	p20_ng4_ATCTCTACAACACGAG-1	#2-P	0.0880055	-4.01845
	p20_ng4_ATGAGTCCACAGTATC-1	#2-P	0.0345136	-3.00506
	p20_ng4_ATTCCATAGGGACTGT-1	#2-P	0.0153897	-2.75968
	p20_ng4_ATTCGTTTCAAGAAAC-1	#2-P	0.0181636	-3.20736
	p20_ng4_ATTGTTCCAATCTGCA-1	#2-P	0.077691	-3.13053
	p20_ng4_ATTGTTCCAGAGTTCT-1	#2-P	0.0123651	-3.40862
	p20_ng4_ATTTACCAGGCGACAT-1	#2-P	0.0227362	-2.82254
	p20_ng4_ATTTACCCACGATTCA-1	#2-P	0.064277	-3.65727
	p20_ng4_ATTTCACCACCTCGTT-1	#2-P	0.0350691	-3.01903
	p20_ng4_ATTTCTGCAGACCAAG-1	#2-P	0.0586728	-3.08542
	p20_ng4_CAACGATGTTAGAAGT-1	#2-P	0.00894687	-2.57701
	p20_ng4_CAATTTCCAGAGTCAG-1	#2-P	0.00647746	-3.10841
	p20_ng4_CACCAAACAAGCGAGT-1	#2-P	0.150362	-3.54082
	p20_ng4_CACCAAATCTCTGCCA-1	#2-P	0.172784	-3.26513
	p20_ng4_CACGAATAGGTGAGCT-1	#2-P	0.0622913	-3.61887
	p20_ng4_CAGAGCCAGACCAAAT-1	#2-P	0.0369182	-3.08213
	p20_ng4_CAGAGCCCACCGGCTA-1	#2-P	0.0177927	-3.00383
	p20_ng4_CATAGACCATCGGCCA-1	#2-P	0.0619276	-3.14682
	p20_ng4_CATGAGTAGAGGCTGT-1	#2-P	0.0193663	-2.99777
	p20_ng4_CATTGCCTCATTTCGT-1	#2-P	0.0057786	-3.03944
	p20_ng4_CCCAACTCAACAACAA-1	#2-P	0.029655	-3.01715
	p20_ng4_CCCATTGTCCTTGACC-1	#2-P	0.0260923	-3.22392
	p20_ng4_CCGGACATCACTTATC-1	#2-P	0.0657523	-3.4671
	p20_ng4_CCGTGAGCAAATAGCA-1	#2-P	0.123067	-3.72397
	p20_ng4_CGAGTGCGTTGTCTAG-1	#2-P	0.0342878	-3.69732
	p20_ng4_CGATGCGCACTCCCTA-1	#2-P	0.0401831	-3.52827
	p20_ng4_CGGACACTCCACGAAT-1	#2-P	0.0455145	-3.31721
	p20_ng4_CGGCAGTCAGCCGTTG-1	#2-P	0.0491476	-3.34756
	p20_ng4_CGGGTGTCAGGTTCAT-1	#2-P	0.00165432	-2.71234
	p20_ng4_CGTAGTAAGGTCATCT-1	#2-P	0.0182826	-3.08217
	p20_ng4_CTAACCCCACTGCATA-1	#2-P	0.058967	-3.42789
	p20_ng4_CTACAGATCCTATGGA-1	#2-P	0.050736	-3.06366
	p20_ng4_CTACCCAAGATGACCG-1	#2-P	0.0112569	-3.36829
	p20_ng4_CTACGGGGTTTACGAC-1	#2-P	0.0259811	-3.71267
	p20_ng4_CTCCAACTCGCAGTTA-1	#2-P	0.0235387	-3.5246
	p20_ng4_CTGAGGCAGCTTAGTC-1	#2-P	0.00767458	-3.10013
	p20_ng4_CTGCGAGTCACCTCAC-1	#2-P	0.0391324	-3.77216
	p20_ng4_CTTAGGAGTATTGGCT-1	#2-P	0.0543216	-3.12403
	p20_ng4_CTTCCGAAGACATAGT-1	#2-P	0.0554595	-3.22706
	p20_ng4_GAACACTTCAGGCGAA-1	#2-P	0.0068346	-2.96259
	p20_ng4_GAAGGGTGTAGAAACT-1	#2-P	0.0254909	-2.85144
	p20_ng4_GAGGGTAAGATGAAGG-1	#2-P	0.0449324	-3.49436
	p20_ng4_GATAGAAGTCTCTCTG-1	#2-P	0.0429088	-3.51634
	p20_ng4_GATCATGCATTGCCGG-1	#2-P	0.0299798	-2.37169
	p20_ng4_GCAACCGGTTAGGAGC-1	#2-P	0.167942	-3.90304
	p20_ng4_GCATGATTCTGACGCG-1	#2-P	0.0167492	-2.94461
	p20_ng4_GCCAACGCACGAGGAT-1	#2-P	0.0216598	-3.39837
	p20_ng4_GCCAACGTCGGCACTG-1	#2-P	0.0539549	-3.21044
	p20_ng4_GCCAGTGGTATTGGCT-1	#2-P	0.00340013	-2.6755
	p20_ng4_GCCATGGAGTTGGCTT-1	#2-P	0.0549012	-3.22324
	p20_ng4_GCCCGAACAATTCTCT-1	#2-P	0.0281481	-3.29091
	p20_ng4_GCTCAAACACAAACGG-1	#2-P	0.0274154	-3.48968
	p20_ng4_GGAACCCAGAAAGTCT-1	#2-P	0.0281128	-3.31442
	p20_ng4_GGGAGATCAGTCAGCC-1	#2-P	0.0158986	-3.13585
	p20_ng4_GGGTATTAGTCCGCCA-1	#2-P	0.012931	-2.91097
	p20_ng4_GGTGAAGGTCCCTAAA-1	#2-P	0.0422567	-3.31706
	p20_ng4_GGTGGCTGTGTTACAC-1	#2-P	0.0171508	-3.46597
	p20_ng4_GGTTGTAGTAGGAGTC-1	#2-P	0.0223941	-3.06468
	p20_ng4_GTAGAGGAGGGCAACT-1	#2-P	0.0156493	-3.21978
	p20_ng4_GTATTGGTCAAAGACA-1	#2-P	0.0707876	-3.09536
	p20_ng4_GTCAGCGAGGGCAGGA-1	#2-P	0.0319649	-3.05412
	p20_ng4_GTGAGCCCATACGCAT-1	#2-P	0.0217875	-3.41411
	p20_ng4_GTGTAACTCTTAAGGC-1	#2-P	0.0361252	-2.88255
	p20_ng4_TACACCCAGTGCAAAT-1	#2-P	0.0264047	-3.06203
	p20_ng4_TACACCCCAGAGATTA-1	#2-P	0.0304049	-3.63871
	p20_ng4_TACCCACCAATTGAGA-1	#2-P	0.06418	-3.72135
	p20_ng4_TCAAGACCATGTTTGG-1	#2-P	0.0794659	-3.34681
	p20_ng4_TCACGCTCAGCTTTCC-1	#2-P	0.0194726	-3.49207
	p20_ng4_TCACTCGTCGATACAC-1	#2-P	0.0342309	-3.15594
	p20_ng4_TCAGGGCAGTCATTGC-1	#2-P	0.105891	-3.43159
	p20_ng4_TCATATCTCCCAGCGA-1	#2-P	0.0884823	-3.48678
	p20_ng4_TCCACCAAGAGATTCA-1	#2-P	0.0550694	-2.70722
	p20_ng4_TCCATCGCACGGTGCT-1	#2-P	0.0750572	-3.33118
	p20_ng4_TCCATCGCATTCACAG-1	#2-P	0.0194665	-3.18706
	p20_ng4_TCCTCGACAAATGGCG-1	#2-P	0.0315881	-3.05392
	p20_ng4_TCGAACAAGGGCGAGA-1	#2-P	0.0031011	-2.99609
	p20_ng4_TCGGGACCAATGTCTG-1	#2-P	0.0247024	-3.19103
	p20_ng4_TCGGGCAGTTGAAGTA-1	#2-P	0.0347085	-2.94158
	p20_ng4_TCTTTGAAGCTGCCAC-1	#2-P	0.0606626	-3.74114
	p20_ng4_TCTTTGATCTTAGTTC-1	#2-P	0.021247	-2.9518
	p20_ng4_TGGGATTCACTCGATA-1	#2-P	0.0383859	-3.643
	p20_ng4_TGGGTTAAGCGCCTCA-1	#2-P	0.0204894	-2.72152
	p20_ng4_TGTAAGCAGCGGTAGT-1	#2-P	0.00232081	-2.77988
	p20_ng4_TGTCCACTCTAGACCA-1	#2-P	0.0281293	-3.16824
	p20_ng4_TGTTTGTAGCCTCTCT-1	#2-P	0.0612234	-3.6711
	p20_ng4_TTACGTTCAGGCGATA-1	#2-P	0.00308296	-2.59907
	p20_ng4_TTCACCGGTTTACCTT-1	#2-P	0.0134864	-3.16905
	p20_ng4_TTCATGTGTAACAGGC-1	#2-P	0.0291101	-2.83372
	p20_ng4_TTCCGGTGTAACATAG-1	#2-P	0.17422	-3.6419
	p20_ng4_TTCTAACGTTCTCGTC-1	#2-P	0.00645443	-2.29381
	p20_ng4_TTCTAGTGTTGGACTT-1	#2-P	0.0309949	-3.85134
	p20_ng4_TTCTCTCCAATAGGAT-1	#2-P	0.0399836	-3.55988
	p20_ng4_TTGCCTGGTAACACCT-1	#2-P	0.0142403	-2.85413
	p20_ng5_AAACCCAAGTGCAGGT-1	#2-P	0.0108954	-3.19696
	p20_ng5_AAACGCTGTTCCAAAC-1	#2-P	0.0442156	-4.0585
	p20_ng5_AAAGGGCCAAAGCTCT-1	#2-P	0.0545693	-3.727
	p20_ng5_AAAGGTACACCTCTGT-1	#2-P	0.0542852	-3.50269
	p20_ng5_AAATGGAAGAAGGCTC-1	#2-P	0.02537	-3.08518
	p20_ng5_AACAAAGAGGTAGGCT-1	#2-P	0.0211738	-3.73383
	p20_ng5_AACCTTTCAGCGTTGC-1	#2-P	0.0372746	-3.57928
	p20_ng5_AACGAAACAGAAATCA-1	#2-P	0.02845	-2.95937
	p20_ng5_AACGGGAGTGGGTCAA-1	#2-P	0.0387207	-3.49222
	p20_ng5_AACTTCTTCACGGGCT-1	#2-P	0.00333726	-2.82365
	p20_ng5_AACTTCTTCTATCGTT-1	#2-P	0.0425383	-4.02249
	p20_ng5_AAGAACACAGGGATAC-1	#2-P	0.0259336	-3.68024
	p20_ng5_AAGACAAAGTGAATAC-1	#2-P	0.0305413	-3.47094
	p20_ng5_AAGATAGAGGAAAGGT-1	#2-P	0.0518577	-3.26524
	p20_ng5_AAGCGTTAGATTAGCA-1	#2-P	0.0627695	-3.23445
	p20_ng5_AAGGAATGTAATGCTC-1	#2-P	0.0264488	-3.39909
	p20_ng5_AAGGTAACAACGCATT-1	#2-P	0.00804753	-3.12386
	p20_ng5_AATAGAGCAGGAACCA-1	#2-P	0.0596995	-3.43019
	p20_ng5_AATCGTGGTTCAATCG-1	#2-P	0.031978	-3.38336
	p20_ng5_ACAAGCTGTGTCCAAT-1	#2-P	0.0116887	-2.71336
	p20_ng5_ACACGCGTCGGTGCAC-1	#2-P	0.0393489	-3.39289
	p20_ng5_ACACTGATCTATCGTT-1	#2-P	0.0375341	-3.36735
	p20_ng5_ACAGAAAGTGACCTGC-1	#2-P	0.0196364	-3.15779
	p20_ng5_ACAGCCGTCTGCTGAA-1	#2-P	0.00440199	-2.98334
	p20_ng5_ACATCCCTCGCTGACG-1	#2-P	0.0240422	-3.16095
	p20_ng5_ACATGCAAGCACGTCC-1	#2-P	0.110358	-4.15742
	p20_ng5_ACATGCACATACCAGT-1	#2-P	0.0416192	-3.3198
	p20_ng5_ACCGTTCAGTTAGTGA-1	#2-P	0.108558	-4.20171
	p20_ng5_ACGGAAGGTATGAGCG-1	#2-P	0.0349589	-3.82998
	p20_ng5_ACGGGTCAGAGCGACT-1	#2-P	0.00293858	-3.07923
	p20_ng5_ACGTACAAGCTTCGTA-1	#2-P	0.146491	-3.57592
	p20_ng5_ACTATGGTCAAGAAAC-1	#2-P	0.0464549	-3.25979
	p20_ng5_ACTCCCATCTCCTGCA-1	#2-P	0.0373535	-3.43966
	p20_ng5_ACTGTGAAGCGATGCA-1	#2-P	0.0613048	-3.35864
	p20_ng5_AGAAGCGTCTGAGATC-1	#2-P	0.0873755	-3.50169
	p20_ng5_AGACACTAGCCGATCC-1	#2-P	0.0267695	-3.4844
	p20_ng5_AGACACTGTATGAAAC-1	#2-P	0.103066	-4.04742
	p20_ng5_AGAGAGCAGCTGCCTG-1	#2-P	0.0347742	-2.79364
	p20_ng5_AGATCGTCACTCCTTG-1	#2-P	0.059688	-3.64386
	p20_ng5_AGCATCAAGTATAGGT-1	#2-P	0.115644	-4.67995
	p20_ng5_AGCATCATCGTAGCTA-1	#2-P	0.0446573	-4.56295
	p20_ng5_AGCGCTGAGGGAGGCA-1	#2-P	0.0217175	-2.99695
	p20_ng5_AGCGCTGGTACTAACC-1	#2-P	0.0399027	-3.72842
	p20_ng5_AGGAATAAGAATCGAT-1	#2-P	0.333855	-3.45751
	p20_ng5_AGGAATAGTCATACCA-1	#2-P	0.0429085	-3.37413
	p20_ng5_AGGACGACAGCAGTAG-1	#2-P	0.0645834	-4.40433
	p20_ng5_AGGGTCCGTGAGTCAG-1	#2-P	0.0424551	-3.57354
	p20_ng5_AGGTGTTTCCATAGGT-1	#2-P	0.104905	-3.94116
	p20_ng5_AGGTTACGTAGAGTTA-1	#2-P	0.0454815	-3.80201
	p20_ng5_AGTCAACAGCCACAAG-1	#2-P	0.0315892	-2.91834
	p20_ng5_AGTGACTAGGGATCAC-1	#2-P	0.059857	-3.04959
	p20_ng5_AGTTCGATCGGAGATG-1	#2-P	0.028596	-3.68555
	p20_ng5_ATAGGCTCAGACAAAT-1	#2-P	0.00169686	-2.7625
	p20_ng5_ATCACTTTCACGGGAA-1	#2-P	0.0249552	-3.28566
	p20_ng5_ATCGATGTCGGAGTAG-1	#2-P	0.0655689	-3.29036
	p20_ng5_ATCGTAGTCCGTGTGG-1	#2-P	0.0130319	-3.02317
	p20_ng5_ATCGTGAGTGTCTAAC-1	#2-P	0.0372116	-2.79538
	p20_ng5_ATCTCTACAGGAATAT-1	#2-P	0.0568168	-3.447
	p20_ng5_ATCTTCAAGGTCCGAA-1	#2-P	0.0698439	-3.42582
	p20_ng5_ATGAGGGTCTCGCCTA-1	#2-P	0.113922	-3.47957
	p20_ng5_ATGGAGGCACAATGAA-1	#2-P	0.0332433	-3.11339
	p20_ng5_ATGGATCAGACATAAC-1	#2-P	0.0842704	-4.20831
	p20_ng5_ATGGATCAGTTGAAGT-1	#2-P	0.0143779	-3.55396
	p20_ng5_ATGGATCGTACTTGTG-1	#2-P	0.0355758	-3.56838
	p20_ng5_ATTCATCTCTGTGCGG-1	#2-P	0.0354501	-3.5887
	p20_ng5_ATTCCTAAGCGAGTAC-1	#2-P	0.025595	-3.70473
	p20_ng5_ATTCCTATCAACCTCC-1	#2-P	0.0121886	-3.26199
	p20_ng5_ATTCTACCACTTGGCG-1	#2-P	0.00072436	-2.48688
	p20_ng5_ATTCTACTCCAACTAG-1	#2-P	0.0180266	-3.0601
	p20_ng5_ATTCTTGGTTGTTGCA-1	#2-P	0.0739536	-3.64935
	p20_ng5_CAACAACTCTGATTCT-1	#2-P	0.0385952	-3.79078
	p20_ng5_CAAGAGGCAGCGTACC-1	#2-P	0.0188194	-3.11285
	p20_ng5_CAAGCTAAGGTGTGAC-1	#2-P	0.039784	-3.81478
	p20_ng5_CAATGACCATGACTTG-1	#2-P	0.0230161	-3.59513
	p20_ng5_CACCAAACAAGGTCTT-1	#2-P	0.00834034	-3.35773
	p20_ng5_CACCAAAGTTCCATTT-1	#2-P	0.025854	-3.43443
	p20_ng5_CACGAATTCCGGCTTT-1	#2-P	0.0223431	-2.99171
	p20_ng5_CACGTGGTCGTTGTTT-1	#2-P	0.0402146	-3.65091
	p20_ng5_CACTAAGAGTATCTGC-1	#2-P	0.0601	-3.80555
	p20_ng5_CACTAAGCACTAGGCC-1	#2-P	0.0336837	-3.377
	p20_ng5_CACTGGGCAACCCGCA-1	#2-P	0.014229	-3.19187
	p20_ng5_CACTTCGGTATCGAGG-1	#2-P	0.0111288	-2.93854
	p20_ng5_CAGAGCCAGTATCTGC-1	#2-P	0.0713579	-4.19036
	p20_ng5_CAGAGCCTCTCACGAA-1	#2-P	0.00583431	-3.14333
	p20_ng5_CAGCCAGGTGCACGCT-1	#2-P	0.0475346	-3.65145
	p20_ng5_CAGGCCAGTCCTGGTG-1	#2-P	0.0810538	-3.92177
	p20_ng5_CAGGCCATCCATGAGT-1	#2-P	0.0406497	-3.3412
	p20_ng5_CAGTGCGAGTTCAACC-1	#2-P	0.0217752	-3.7172
	p20_ng5_CAGTTAGAGGTCGTAG-1	#2-P	0.064697	-3.12499
	p20_ng5_CAGTTAGCAAACTAAG-1	#2-P	0.0359404	-3.85848
	p20_ng5_CAGTTAGGTTACGGAG-1	#2-P	0.205147	-4.20342
	p20_ng5_CATAAGCGTGGGTATG-1	#2-P	0.0509083	-3.02874
	p20_ng5_CATACTTAGCGTTGTT-1	#2-P	0.0187109	-3.256
	p20_ng5_CATAGACGTATTCTCT-1	#2-P	0.0233217	-3.13279
	p20_ng5_CATCAAGGTTGAGGAC-1	#2-P	0.0166731	-3.53498
	p20_ng5_CATCGGGCAAGTCCCG-1	#2-P	0.0166798	-3.16454
	p20_ng5_CATGAGTTCGCGATCG-1	#2-P	0.0990929	-3.59599
	p20_ng5_CATGCGGTCGCTCTCA-1	#2-P	0.0327786	-3.54741
	p20_ng5_CATGGTAAGGTAAGAG-1	#2-P	0.0284533	-3.69737
	p20_ng5_CATGGTAGTTCTCTCG-1	#2-P	0.0745653	-3.8585
	p20_ng5_CATTGAGTCATTTCGT-1	#2-P	0.0593934	-3.82082
	p20_ng5_CATTTCAAGATACAGT-1	#2-P	0.0577741	-3.23247
	p20_ng5_CATTTCACAACACAGG-1	#2-P	0.0587611	-3.28177
	p20_ng5_CATTTCACAGATCCAT-1	#2-P	0.0307975	-3.27684
	p20_ng5_CCCATTGAGAGTACCG-1	#2-P	0.0476777	-3.21435
	p20_ng5_CCCTCTCCACTGATTG-1	#2-P	0.0875469	-3.99703
	p20_ng5_CCGGACAAGGAACGCT-1	#2-P	0.0202372	-3.45474
	p20_ng5_CCGGACAAGTGCTAGG-1	#2-P	0.0304345	-3.45447
	p20_ng5_CCGGGTAGTCGCACAC-1	#2-P	0.0562986	-3.43477
	p20_ng5_CCTCACATCTGCTAGA-1	#2-P	0.0819387	-3.38635
	p20_ng5_CCTCATGAGAGTGTGC-1	#2-P	0.0177841	-3.23082
	p20_ng5_CCTCCTCTCCCGAGGT-1	#2-P	0.0333556	-3.79383
	p20_ng5_CGAAGGATCAGAGTGG-1	#2-P	0.056107	-3.36698
	p20_ng5_CGAAGTTAGATGAAGG-1	#2-P	0.0540835	-3.90481
	p20_ng5_CGACAGCTCTGTTCAT-1	#2-P	0.0345474	-3.31758
	p20_ng5_CGATCGGTCCCGAGTG-1	#2-P	0.0221532	-3.74878
	p20_ng5_CGCCATTCAGCTGTTA-1	#2-P	0.0828918	-3.50161
	p20_ng5_CGCGTGACATGTGTCA-1	#2-P	0.0529353	-3.7482
	p20_ng5_CGGGTCAAGCCATGCC-1	#2-P	0.00494782	-3.0313
	p20_ng5_CGGGTGTAGCAATTAG-1	#2-P	0.0242281	-3.25702
	p20_ng5_CGGTCAGCATCCTAAG-1	#2-P	0.0402499	-3.8415
	p20_ng5_CGTAAGTAGACGCCAA-1	#2-P	0.0554734	-3.43394
	p20_ng5_CGTAATGGTAGTTCCA-1	#2-P	0.0785302	-3.91381
	p20_ng5_CGTCCATCAGGATTCT-1	#2-P	0.0202475	-3.23065
	p20_ng5_CGTTAGACACATACTG-1	#2-P	0.0369592	-3.31517
	p20_ng5_CGTTCTGCAGGACTAG-1	#2-P	0.0123651	-3.29968
	p20_ng5_CTAACTTAGTTACTCG-1	#2-P	0.021	-3.64576
	p20_ng5_CTACAGACAATCTCGA-1	#2-P	0.0221707	-3.62128
	p20_ng5_CTACATTTCTACTGCC-1	#2-P	0.0395402	-3.33032
	p20_ng5_CTACCTGAGACCTTTG-1	#2-P	0.0402516	-3.11169
	p20_ng5_CTACCTGCAGGCTATT-1	#2-P	0.0157516	-3.18138
	p20_ng5_CTACGGGTCATGCCAA-1	#2-P	0.0419376	-3.33888
	p20_ng5_CTAGACAGTGCGGCTT-1	#2-P	0.013778	-2.85641
	p20_ng5_CTAGGTAAGTCTCTGA-1	#2-P	0.0290456	-3.11494
	p20_ng5_CTATCTATCTCAACGA-1	#2-P	0.0523486	-3.12381
	p20_ng5_CTCAATTGTATCGCAT-1	#2-P	0.0505418	-3.17247
	p20_ng5_CTCACTGGTATACCTG-1	#2-P	0.0260391	-3.58381
	p20_ng5_CTCACTGTCAGAGTGG-1	#2-P	0.0775184	-3.88506
	p20_ng5_CTCCCTCGTCCACATA-1	#2-P	0.0413705	-3.66786
	p20_ng5_CTCCCTCTCTTAGCCC-1	#2-P	0.0569068	-3.64748
	p20_ng5_CTCGAGGTCTCGTGGG-1	#2-P	0.0277203	-3.43641
	p20_ng5_CTCTCAGAGACTTGTC-1	#2-P	0.0258071	-3.78296
	p20_ng5_CTGAATGGTTCTATCT-1	#2-P	0.0121959	-3.0338
	p20_ng5_CTGAGCGCAAGATGTA-1	#2-P	0.121997	-4.09456
	p20_ng5_CTGCCTACACCTCAGG-1	#2-P	0.0869243	-3.80335
	p20_ng5_CTGCCTACAGCATACT-1	#2-P	0.0503348	-3.56828
	p20_ng5_CTGCCTACAGGTTCCG-1	#2-P	0.018089	-2.79522
	p20_ng5_CTGTACCTCTCTATAC-1	#2-P	0.0104728	-3.3801
	p20_ng5_CTGTATTAGGTTCCGC-1	#2-P	0.103662	-3.16559
	p20_ng5_CTTACCGCACTGGACC-1	#2-P	0.0466885	-3.76077
	p20_ng5_CTTAGGAGTTCCGCAG-1	#2-P	0.0101656	-3.37473
	p20_ng5_CTTCCGATCTGGCTGG-1	#2-P	0.0283912	-2.88706
	p20_ng5_CTTCTAAAGCTGGAGT-1	#2-P	0.0409426	-3.73007
	p20_ng5_CTTTCGGAGGGCAAGG-1	#2-P	0.0516908	-3.45922
	p20_ng5_GAATAGACACATATCG-1	#2-P	0.0734117	-3.66963
	p20_ng5_GAATAGACAGAGGAAA-1	#2-P	0.00875636	-3.04785
	p20_ng5_GACAGCCTCTTCTCAA-1	#2-P	0.0252706	-3.12549
	p20_ng5_GACCAATTCGTGTCAA-1	#2-P	0.0977349	-3.91433
	p20_ng5_GACCTTCCAGACCATT-1	#2-P	0.00692704	-3.3604
	p20_ng5_GACCTTCTCAGACTGT-1	#2-P	0.0905273	-4.10907
	p20_ng5_GACCTTCTCCGGCAAC-1	#2-P	0.0468628	-3.75985
	p20_ng5_GACTATGTCAACCGAT-1	#2-P	0.0976806	-3.8594
	p20_ng5_GACTCAAAGGCACTAG-1	#2-P	0.0107039	-3.1439
	p20_ng5_GACTCAAGTGAGAACC-1	#2-P	0.0416475	-3.73774
	p20_ng5_GACTGATAGTTCCAGT-1	#2-P	0.0676626	-3.95372
	p20_ng5_GACTGATGTGTTTACG-1	#2-P	0.0107938	-3.92971
	p20_ng5_GACTTCCCATTGACAC-1	#2-P	0.0451735	-3.09842
	p20_ng5_GAGATGGCATTCCTAT-1	#2-P	0.0616576	-3.77836
	p20_ng5_GAGGCAAAGTTCAACC-1	#2-P	0.0549706	-3.43594
	p20_ng5_GAGTGAGCACGCTTAA-1	#2-P	0.020496	-3.42632
	p20_ng5_GAGTGAGTCAATCAGC-1	#2-P	0.208209	-3.71449
	p20_ng5_GAGTGTTAGACCTTTG-1	#2-P	0.0113555	-2.8558
	p20_ng5_GAGTTACGTTTCGATG-1	#2-P	0.0148958	-3.18243
	p20_ng5_GATGACTCACACACGC-1	#2-P	0.0233452	-3.65327
	p20_ng5_GATGAGGAGGCATTTC-1	#2-P	0.044713	-3.65407
	p20_ng5_GATGATCAGGTTATAG-1	#2-P	0.0726267	-3.25112
	p20_ng5_GATGATCCACCGTGGT-1	#2-P	0.0258892	-3.59882
	p20_ng5_GATTCGAGTGAGATTA-1	#2-P	0.0537497	-3.15502
	p20_ng5_GATTGGTTCTGCAGCG-1	#2-P	0.012799	-3.877
	p20_ng5_GATTTCTGTTCAAACC-1	#2-P	0.0433021	-3.39957
	p20_ng5_GCATCTCGTCGTAATC-1	#2-P	0.0261661	-2.90301
	p20_ng5_GCCATGGGTGAATGAT-1	#2-P	0.0217418	-3.04188
	p20_ng5_GCCCAGATCTTGGTCC-1	#2-P	0.043064	-3.26696
	p20_ng5_GCCGTGACATCCGAAT-1	#2-P	0.0881351	-3.25924
	p20_ng5_GCGTGCATCTCCACTG-1	#2-P	0.106613	-4.17503
	p20_ng5_GCTACAACATAGCTGT-1	#2-P	0.0643849	-4.434
	p20_ng5_GCTCAAAAGGTAGTAT-1	#2-P	0.0640348	-3.48266
	p20_ng5_GCTGAATCACATATGC-1	#2-P	0.0451701	-3.43524
	p20_ng5_GCTGGGTTCTGCGTCT-1	#2-P	0.0591048	-3.32112
	p20_ng5_GGAATCTAGCATACTC-1	#2-P	0.0315901	-4.05221
	p20_ng5_GGAGAACAGAGTCAAT-1	#2-P	0.0636271	-3.21314
	p20_ng5_GGAGGTAGTTTCGCTC-1	#2-P	0.00562293	-3.00448
	p20_ng5_GGATCTACAAGTCGTT-1	#2-P	0.0244874	-3.70669
	p20_ng5_GGATGTTCAGCCCACA-1	#2-P	0.00988686	-3.37948
	p20_ng5_GGCGTCAAGAGCCCAA-1	#2-P	0.025788	-3.30963
	p20_ng5_GGCTTGGGTGCACATT-1	#2-P	0.0283512	-3.3451
	p20_ng5_GGCTTTCAGCGTGAAC-1	#2-P	0.0418493	-3.41069
	p20_ng5_GGGACCTAGCTGAGTG-1	#2-P	0.0251125	-3.2473
	p20_ng5_GGGACCTGTATCGAGG-1	#2-P	0.0464673	-4.02306
	p20_ng5_GGGACCTGTCGAAGCA-1	#2-P	0.0611309	-3.86228
	p20_ng5_GGGATCCAGGTCATTC-1	#2-P	0.00898213	-2.99204
	p20_ng5_GGGCCATGTGACCTGC-1	#2-P	0.0396693	-3.81827
	p20_ng5_GGGCTACCATCTGGGC-1	#2-P	0.225515	-3.07429
	p20_ng5_GGGTTTATCCCGAGTG-1	#2-P	0.0243704	-2.913
	p20_ng5_GGTAATCAGTTGGAGC-1	#2-P	0.0309799	-3.73635
	p20_ng5_GGTCACGAGAGTGACC-1	#2-P	0.0203583	-3.0019
	p20_ng5_GGTGATTGTAATACCC-1	#2-P	0.0615	-3.73387
	p20_ng5_GTACAACGTATCGTTG-1	#2-P	0.0459189	-3.57857
	p20_ng5_GTAGAGGCACTGTGAT-1	#2-P	0.118734	-3.61531
	p20_ng5_GTAGCTAGTGAGTAGC-1	#2-P	0.222302	-4.06256
	p20_ng5_GTCACGGGTTAATCGC-1	#2-P	0.0708344	-3.26031
	p20_ng5_GTCAGCGGTGAGATTA-1	#2-P	0.0315359	-3.31735
	p20_ng5_GTCATGAGTCGCGTCA-1	#2-P	0.0313725	-3.0323
	p20_ng5_GTCCCATGTCTAGTGT-1	#2-P	0.059209	-4.22148
	p20_ng5_GTCCTCACAATGGCCC-1	#2-P	0.019251	-2.91774
	p20_ng5_GTCGAATAGCATCCTA-1	#2-P	0.00919369	-3.13285
	p20_ng5_GTCGAATCATCTAGAC-1	#2-P	0.0233691	-3.37623
	p20_ng5_GTCGTAACATAATGCC-1	#2-P	0.0909723	-3.67945
	p20_ng5_GTGAGGACAGCGCGTT-1	#2-P	0.0870997	-3.36459
	p20_ng5_GTGCGTGAGATGCGAC-1	#2-P	0.0250348	-3.06668
	p20_ng5_GTGCGTGCAAGGGCAT-1	#2-P	0.0140574	-3.19681
	p20_ng5_GTGGCGTCAATCGAAA-1	#2-P	0.0544823	-3.9144
	p20_ng5_GTGGCGTTCATTTCCA-1	#2-P	0.0430968	-3.30284
	p20_ng5_GTGTAACTCTCACGAA-1	#2-P	0.0729249	-4.0052
	p20_ng5_GTGTTAGCATCGATGT-1	#2-P	0.0220215	-2.99387
	p20_ng5_GTTACCCTCGAACTCA-1	#2-P	0.0455904	-2.69843
	p20_ng5_GTTAGTGCATGAGGGT-1	#2-P	0.0189889	-3.54835
	p20_ng5_GTTGTGATCTCGACGG-1	#2-P	0.0239781	-3.05953
	p20_ng5_TAACCAGCAGGCGTTC-1	#2-P	0.0268426	-3.15996
	p20_ng5_TAACTTCCAACTCGTA-1	#2-P	0.115594	-4.0811
	p20_ng5_TAAGCGTCAATTCTCT-1	#2-P	0.0710675	-4.01355
	p20_ng5_TAAGTCGTCCCGTAAA-1	#2-P	0.00570704	-2.81703
	p20_ng5_TAATCTCCAATTTCCT-1	#2-P	0.0291171	-3.21932
	p20_ng5_TAATCTCTCCCTATTA-1	#2-P	0.00743777	-2.9225
	p20_ng5_TAATTCCCAATCGCCG-1	#2-P	0.014913	-3.21323
	p20_ng5_TACCCACAGTAGTCCT-1	#2-P	0.0549505	-3.784
	p20_ng5_TACCCGTTCAGTGTGT-1	#2-P	0.0895326	-3.39627
	p20_ng5_TACCGGGGTATGGTAA-1	#2-P	0.0661493	-3.89071
	p20_ng5_TACCTCGTCGTTTACT-1	#2-P	0.0414372	-3.58979
	p20_ng5_TACGGTAGTTAAGTCC-1	#2-P	0.0836905	-4.13362
	p20_ng5_TATACCTAGCAGCGAT-1	#2-P	0.0413711	-3.35509
	p20_ng5_TATCCTAGTCCCTGAG-1	#2-P	0.0550148	-3.08828
	p20_ng5_TATCTGTAGATTGCGG-1	#2-P	0.0432133	-2.61093
	p20_ng5_TATTTCGTCCCGTAAA-1	#2-P	0.0259125	-3.37416
	p20_ng5_TCAATTCAGTTACGTC-1	#2-P	0.0628748	-3.87194
	p20_ng5_TCAATTCGTATCGTTG-1	#2-P	0.0308599	-3.7456
	p20_ng5_TCACACCGTGAGCTCC-1	#2-P	0.0312151	-3.71302
	p20_ng5_TCACATTCACGGCACT-1	#2-P	0.0328493	-3.42552
	p20_ng5_TCAGGGCCACTAACGT-1	#2-P	0.0471496	-3.57647
	p20_ng5_TCAGTGACAAGTGACG-1	#2-P	0.0139122	-3.10517
	p20_ng5_TCATGGACACAGGATG-1	#2-P	0.0105349	-3.2579
	p20_ng5_TCATGTTAGACGGTTG-1	#2-P	0.0104309	-2.90181
	p20_ng5_TCATTGTTCCATCGTC-1	#2-P	0.031967	-3.83496
	p20_ng5_TCATTTGAGCATTGTC-1	#2-P	0.00805014	-3.39215
	p20_ng5_TCCACGTTCGTCAGAT-1	#2-P	0.0279127	-3.60753
	p20_ng5_TCCAGAAAGGGTGAAA-1	#2-P	0.0319053	-3.52284
	p20_ng5_TCCAGAATCACTGGGC-1	#2-P	0.00863256	-3.11632
	p20_ng5_TCCCACAGTCGCTGCA-1	#2-P	0.0146582	-3.74223
	p20_ng5_TCCTTTCGTTGGACTT-1	#2-P	0.0531961	-3.28565
	p20_ng5_TCGAACAAGTTCATGC-1	#2-P	0.0557086	-3.6511
	p20_ng5_TCGGGACGTCCTCCTA-1	#2-P	0.0333821	-3.03621
	p20_ng5_TCTCACGGTTTCGTTT-1	#2-P	0.0620997	-3.65305
	p20_ng5_TCTCACGTCGCGATCG-1	#2-P	0.035238	-3.28445
	p20_ng5_TCTTTGACAAAGACTA-1	#2-P	0.193579	-3.78688
	p20_ng5_TGACCCTGTTCGATTG-1	#2-P	0.065691	-3.2206
	p20_ng5_TGAGCATAGGGCCTCT-1	#2-P	0.0187327	-4.10307
	p20_ng5_TGAGGAGTCTTTCGAT-1	#2-P	0.0632566	-3.20573
	p20_ng5_TGAGGTTAGACGCCAA-1	#2-P	0.0158218	-3.32613
	p20_ng5_TGATCAGTCCCAACTC-1	#2-P	0.014209	-3.64303
	p20_ng5_TGCATCCGTCTCGCGA-1	#2-P	0.0233833	-3.65656
	p20_ng5_TGCCGAGGTATCGATC-1	#2-P	0.0835353	-3.76767
	p20_ng5_TGCCGAGTCCTGCCAT-1	#2-P	0.00336404	-2.70795
	p20_ng5_TGCTTGCAGAAGTCAT-1	#2-P	0.0677676	-3.74997
	p20_ng5_TGGAACTAGGGAGGCA-1	#2-P	0.0391524	-2.81806
	p20_ng5_TGGGATTTCAAAGGTA-1	#2-P	0.0395337	-4.07739
	p20_ng5_TGGGCGTTCAAGGACG-1	#2-P	0.0282181	-3.17856
	p20_ng5_TGGGTTACAGGTACGA-1	#2-P	0.0156873	-2.96667
	p20_ng5_TGGTTAGGTCCTGTTC-1	#2-P	0.0219538	-3.39212
	p20_ng5_TGTAACGTCGCTGACG-1	#2-P	0.042916	-3.43901
	p20_ng5_TGTCAGAGTAGGCTGA-1	#2-P	0.0632749	-3.28937
	p20_ng5_TGTCCCAAGTGGAATT-1	#2-P	0.0802305	-3.35802
	p20_ng5_TGTCCTGCAAAGCACG-1	#2-P	0.00475624	-2.70172
	p20_ng5_TGTGAGTTCTATGCCC-1	#2-P	0.0330128	-3.20101
	p20_ng5_TGTGATGAGACGAGCT-1	#2-P	0.031161	-3.48806
	p20_ng5_TGTGTGACAATCGCAT-1	#2-P	0.0463908	-3.96593
	p20_ng5_TGTTTGTGTCAGTCCG-1	#2-P	0.0688833	-3.55556
	p20_ng5_TTAGTCTAGCACGTCC-1	#2-P	0.0676759	-3.13405
	p20_ng5_TTCACGCAGATCCAAA-1	#2-P	0.0702779	-3.08194
	p20_ng5_TTCATTGGTATCAGCT-1	#2-P	0.0691663	-3.38011
	p20_ng5_TTCCACGCAGTCAGTT-1	#2-P	0.0376007	-3.93717
	p20_ng5_TTCCTTCGTCCCTGAG-1	#2-P	0.0188731	-3.45804
	p20_ng5_TTCGGTCGTACGGCAA-1	#2-P	0.0466904	-3.61613
	p20_ng5_TTCTGTACAAGCGCAA-1	#2-P	0.0184219	-3.49737
	p20_ng5_TTCTTGAGTAACAGTA-1	#2-P	0.0108185	-2.75205
	p20_ng5_TTGCGTCAGCAATAGT-1	#2-P	0.0423941	-3.38604
	p20_ng5_TTGCGTCTCAAGTGTC-1	#2-P	0.0310135	-3.16283
	p20_ng5_TTGGTTTCACTGTTCC-1	#2-P	0.0369177	-3.85326
	p20_ng5_TTGGTTTTCGGTAGAG-1	#2-P	0.0191171	-3.75141
	p20_ng5_TTTACTGCAGCATTGT-1	#2-P	0.0235819	-3.69449
	p20_ng5_TTTAGTCCAGATACCT-1	#2-P	0.108442	-3.55876
	p20_ng5_TTTATGCCACAATGTC-1	#2-P	0.0552024	-3.68974
	p20_ng5_TTTCAGTCACTGTTCC-1	#2-P	0.0245703	-3.0767
	p20_ng5_TTTGTTGGTCATTCCC-1	#2-P	0.00796514	-3.38866

## Sheet: Figure 5f
		ISG.Shutdown
	UL22A	-0.553434
	RNA2.7	-0.541629
	UL144-145	-0.515386
	UL40-41A	-0.477322
	RL10-UL5	-0.461769
	UL48A-51	-0.450113
	UL36-37	-0.44078
	UL55-57	-0.42898
	RL2?	-0.423342
	UL76-78	-0.413572
	US30	-0.412374
	RL4?	-0.409213
	UL42-44	-0.4052
	UL111A	-0.396028
	UL33-34	-0.377515
	UL84-86	-0.365692
	UL124	-0.364661
	UL35	-0.362063
	UL32	-0.36009
	UL31	-0.335761
	US24	-0.332424
	UL132-146	-0.322089
	UL26-30	-0.320362
	UL21A	-0.320268
	US26	-0.319703
	UL87-94	-0.3147
	UL16-17	-0.303033
	US18-20	-0.301631
	UL7-13	-0.300741
	UL103-104	-0.298875
	UL128-131A	-0.296476
	UL54	-0.294644
	US22	-0.294407
	UL82-83	-0.285455
	UL72/74	-0.282089
	UL114	-0.268112
	UL71	-0.266035
	UL133-138	-0.265989
	UL95-99	-0.263389
	US32	-0.259187
	RS1	-0.248757
	UL80	-0.235203
	US34	-0.234528
	UL14-15A	-0.233442
	RL13	-0.227994
	UL115-121	-0.20922
	UL25	-0.200948
	UL20	-0.200651
	UL23as	-0.19795
	UL149	-0.17945
	US27-28	-0.165061
	UL112	-0.16245
	UL46	-0.155238
	UL69-70	-0.143943
	UL100	-0.139567
	UL23	-0.138514
	UL75	-0.136287
	UL102	-0.116616
	UL123+mNeon	-0.0775517
	UL139-141	-0.0654449
	US29	-0.0406072
	US12-17	-0.0298615
	RL1	-0.02812
	US10/11	-0.0264062
	US8/9	-0.0128169
	UL122	0.233995
