# Supplementary material for: Human cytomegalovirus exploits STING signaling and counteracts IFN/ISG induction to facilitate infection of dendritic cells
Source: Nat Commun. 2024 Feb 26;15:1745. doi: 10.1038/s41467-024-45614-3 (PMC10897438; doi:10.1038/s41467-024-45614-3)
Supplement: Supplementary file 9 — Source data [file 41467_2024_45614_MOESM9_ESM.zip › data source excell/Source data_Figure 6.xlsx]

## Sheet: Fig. 6c
	Mock	HCMV	Composition
	M1	B1	0.205991
	M2	B1	0.0219871
	M3	B1	0.000824516
	M1	B1/2	0.106775
	M2	B1/2	0.119555
	M3	B1/2	0.000687096
	M1	B2	0.00426
	M2	B2	0.209427
	M3	B2	0.00137419
	M1	B3	0.000549677
	M2	B3	0.00453484
	M3	B3	0.091109
	M1	B4	0.0794283
	M2	B4	0.00577161
	M3	B4	0.0114058
	M1	P	0.0875361
	M2	P	0.0280335
	M3	P	0.0207503

## Sheet: Fig. 6d
	Mock	HCMV	Composition
	M1	B1	0.494918
	M2	B1	0.0408342
	M3	B1	0.00385559
	M1	B2	0.0131441
	M2	B2	0.200315
	M3	B2	0.00315457
	M1	B3	0.0292674
	M2	B3	0.00175254
	M3	B3	0.0788644
	M1	B4	0.0495969
	M2	B4	0.00525762
	M3	B4	0.00490712
	M1	P	0.0517
	M2	P	0.0134946
	M3	P	0.00893796

## Sheet: Fig. 6f
		#1-B1	#1-B1/2	#2-B1	#1-B2	#2-B2	#1-B3	#2-B3	#1-B4	#2-B4	#1-P	#2-P	#1-M1	#2-M1	#1-M2	#2-M2	#1-M3	#2-M3
	GO_CHEMOKINE_PRODUCTION	0.354904	0.397808	0.0454065	0.423598	0.267902	0.175726	-0.038104	0.178088	-0.0508879	-0.222322	-0.378241	0.00613479	-0.229438	-0.0980373	-0.239641	-0.320234	-0.346413
	GO_CYTOKINE_PRODUCTION_INVOLVED_IN_IMMUNE_RESPONSE	0.281965	0.45067	0.210685	0.283442	0.205179	0.238394	0.123279	0.186127	0.0284872	-0.226136	-0.276314	-0.229258	-0.214166	-0.315301	-0.239165	-0.217341	-0.298217
	GO_CYTOKINE_PRODUCTION	0.120429	0.325315	0.172582	0.214057	0.17719	0.137547	0.0612109	0.154963	0.0616534	-0.262146	-0.256622	-0.189712	-0.12722	-0.204382	-0.164049	-0.184233	-0.210548
	GO_DENDRITIC_CELL_DIFFERENTIATION	0.370104	0.490751	0.233174	0.352804	0.039187	0.310039	0.103844	0.0682072	-0.341242	-0.382163	-0.457295	-0.172385	-0.110719	-0.317804	-0.261144	-0.0860555	-0.131772
	GO_ENDOCYTOSIS	-0.00104593	0.222936	-0.00498679	0.184797	0.145478	0.176472	0.074227	-0.109646	-0.108826	-0.243308	-0.238142	-0.0872724	-0.0965874	-0.0483772	-0.0341878	0.0216521	-0.00991413
	GO_FATTY_ACID_METABOLIC_PROCESS	-0.197603	-0.208141	-0.00815969	-0.0744679	0.0845235	0.0645354	0.111808	-0.141246	-0.0258383	-0.0992501	0.0909585	-0.045644	0.036795	-0.0907973	-0.018457	0.102302	0.183806
	GO_FC_RECEPTOR_SIGNALING_PATHWAY	-0.203993	0.341123	0.024595	0.0152385	0.365315	0.390041	0.199078	-0.218175	-0.165434	-0.336598	-0.268476	-0.372027	-0.252307	-0.205248	0.0757271	0.0930937	0.0556603
	GO_INTERFERON_GAMMA_PRODUCTION	0.164498	0.333457	0.439653	0.226444	0.236807	-0.0532043	0.108074	0.239093	0.195974	-0.264313	-0.306309	-0.227104	0.00566263	-0.22609	-0.171219	-0.390078	-0.287411
	GO_LIPID_METABOLIC_PROCESS	-0.159932	-0.12398	0.0250082	-0.0684033	0.0614634	0.12995	0.167071	-0.103724	-0.0144963	-0.162676	0.0234821	-0.109107	0.0131684	-0.102706	0.00947546	0.117739	0.163751
	GO_MYELOID_DENDRITIC_CELL_ACTIVATION	0.368339	0.410889	0.12779	0.464815	0.368766	0.489039	0.0705259	-0.135381	-0.474325	-0.5385	-0.609853	-0.153594	-0.230657	-0.0286578	0.0825564	0.11354	-0.278052
	GO_MYELOID_LEUKOCYTE_MIGRATION	0.230403	0.354448	0.212479	0.308338	-0.00468758	0.0442845	0.0058627	0.165822	-0.0379168	-0.140139	-0.30437	0.00471432	-0.101323	-0.0923817	-0.128649	-0.240095	-0.203663
	GO_NITRIC_OXIDE_MEDIATED_SIGNAL_TRANSDUCTION	0.412245	-0.0240401	0.229615	0.256443	0.0350364	0.238936	0.13174	0.00945844	0.290427	0.105901	-0.226118	-0.189904	0.204033	-0.244887	-0.281726	-0.293966	-0.0107544
	GO_OXIDATIVE_PHOSPHORYLATION	-0.607506	-0.469373	0.305203	-0.575295	0.449574	0.226144	0.510788	-0.379026	0.358746	-0.477929	0.345771	-0.509452	0.207703	-0.450891	0.407995	0.297336	0.51635
	GO_PHAGOCYTOSIS	0.0311176	0.307073	0.110049	0.314551	0.226478	0.236487	0.128155	-0.133422	-0.233972	-0.393653	-0.378056	-0.111694	-0.0356514	-0.0784005	-0.0460529	-0.0320643	-0.0660369
	GO_PINOCYTOSIS	-0.121811	0.0504106	0.0499424	0.264967	0.427779	0.477659	0.377767	-0.281662	-0.187935	-0.551362	-0.392081	-0.332407	-0.191791	-0.205523	0.206282	0.0938917	0.00754482
	GO_RECEPTOR_MEDIATED_ENDOCYTOSIS	-0.0288488	0.217408	0.0156637	0.174424	0.0740532	0.173134	0.0853197	-0.039455	-0.060097	-0.175915	-0.242854	-0.103016	-0.0338406	-0.046369	-0.129537	-0.0258044	0.0432493
	GO_RESPONSE_TO_INTERFERON_GAMMA	0.249469	0.522582	0.334591	0.427064	0.288763	0.272758	0.172616	0.353495	0.206769	-0.282077	-0.336384	-0.37039	-0.384615	-0.375546	-0.312055	-0.424677	-0.404088
	GO_RESPONSE_TO_TUMOR_NECROSIS_FACTOR	0.0279203	0.35023	0.0891539	0.0839253	0.106923	0.282477	0.0819535	0.260691	0.203344	-0.073127	-0.132521	-0.257618	-0.287131	-0.332826	-0.234717	-0.224653	-0.157575
	GO_RESPONSE_TO_TYPE_I_INTERFERON	0.197432	0.468374	0.354537	0.270509	0.412982	0.423791	0.355733	0.381281	0.439421	-0.313949	-0.197663	-0.565808	-0.534287	-0.536106	-0.43385	-0.432563	-0.436629
	GO_TUMOR_NECROSIS_FACTOR_SECRETION	0.00424036	0.306394	0.159313	0.260763	0.376723	0.24629	0.284493	0.123051	0.0268073	-0.374865	-0.301647	-0.278647	-0.172827	-0.242828	0.0473819	-0.0186168	-0.0990138
	GO_TYPE_I_INTERFERON_PRODUCTION	-0.00729043	0.271309	-0.0466732	0.0266524	0.210735	0.294198	0.145421	0.0698297	0.136446	-0.305488	-0.140447	-0.249664	-0.379822	-0.271509	-0.267184	-0.155854	-0.199648
	NFKAPPAB_01	0.0448203	0.37589	-0.00916735	0.223956	0.0516721	0.149025	-0.0628927	0.182867	0.0447041	-0.114061	-0.137794	-0.175562	-0.171105	-0.112294	-0.176468	-0.207478	-0.198704
	REACTOME_ANTIGEN_PROCESSING_CROSS_PRESENTATION	-0.412479	0.354422	0.284121	-0.396621	0.336694	0.444182	0.48854	0.120812	0.378984	-0.377877	0.208822	-0.553859	-0.279514	-0.545317	-0.236619	-0.168034	0.178266
	REACTOME_ANTIVIRAL_MECHANISM_BY_IFN_STIMULATED_GENES	-0.268329	0.209322	-0.0514119	-0.160515	0.366357	0.478235	0.368666	0.196329	0.299674	-0.246206	0.0616673	-0.48722	-0.455177	-0.40207	-0.185288	-0.0245358	-0.166951
	REACTOME_CLASS_I_MHC_MEDIATED_ANTIGEN_PROCESSING_PRESENTATION	-0.314789	0.0978355	-0.155325	-0.312207	0.220351	0.342277	0.300878	-0.113768	0.136189	-0.262604	0.148044	-0.346141	-0.296271	-0.23733	-0.00911524	0.148023	0.0880514
	REACTOME_COMPLEMENT_CASCADE	0.439722	0.441801	0.263664	0.392849	-0.278739	0.00287732	-0.0617696	0.462463	0.0371664	0.26576	-0.413766	0.157032	-0.0810522	-0.247623	-0.467423	-0.307304	-0.171056
	REACTOME_COSTIMULATION_BY_THE_CD28_FAMILY	0.012393	0.326313	-0.00727793	0.243216	0.303072	0.12722	-0.105573	-0.0771768	0.0355593	-0.426108	-0.360873	0.0281378	-0.281857	0.177719	-0.00223606	-0.142296	-0.192102
	REACTOME_CYTOSOLIC_SENSORS_OF_PATHOGEN_ASSOCIATED_DNA_	-0.319206	0.0131361	-0.0370861	-0.23389	0.33469	0.315421	0.299456	-0.0443731	0.179748	-0.26533	0.0826177	-0.377568	-0.351003	-0.346792	-0.0388251	0.014325	-0.0827072
	REACTOME_DDX58_IFIH1_MEDIATED_INDUCTION_OF_INTERFERON_ALPHA_BETA	-0.0477075	0.377727	0.0389309	0.017356	0.356987	0.36374	0.134669	0.357993	0.43346	-0.287185	-0.141699	-0.475778	-0.493397	-0.393678	-0.258809	-0.265877	-0.36285
	REACTOME_GLUCONEOGENESIS	-0.587312	-0.336163	0.303288	-0.396958	0.485591	0.193951	0.441476	-0.507263	-0.0568374	-0.504577	0.280628	-0.245356	0.332188	-0.0978605	0.469463	0.162035	0.5175
	REACTOME_GLYCOLYSIS	-0.502389	-0.0212357	-0.298312	-0.466777	0.355401	0.309137	0.292682	-0.284329	0.00781272	-0.272012	0.397503	-0.304993	-0.176183	-0.114612	0.30431	0.217603	0.238641
	REACTOME_MHC_CLASS_II_ANTIGEN_PRESENTATION	-0.204826	0.341393	-0.217445	0.103938	0.0919159	0.220129	-0.0612019	0.111173	0.0654409	-0.0861595	-0.0272777	-0.167831	-0.30856	-0.0254322	-0.116694	-0.0230025	-0.0849745
	REACTOME_MTOR_SIGNALLING	-0.431489	-0.356951	-0.372038	-0.34828	0.0578971	0.304903	0.147533	-0.368857	-0.00323111	-0.373616	0.0950251	-0.122698	-0.109476	0.149405	0.226722	0.543566	0.32823
	REACTOME_SIGNALING_BY_INTERLEUKINS	-0.0549713	0.370463	0.0907289	0.0562582	0.241122	0.309646	0.168747	0.0894331	0.0151515	-0.327848	-0.263296	-0.287253	-0.251369	-0.21409	-0.0722535	-0.0669173	-0.0770221
	REACTOME_TOLL_LIKE_RECEPTOR_CASCADES	-0.0392178	0.266376	-0.0112535	0.0697644	0.189379	0.241409	0.110892	0.0617893	0.0201532	-0.347972	-0.217511	-0.184869	-0.155562	-0.218487	-0.0656409	-0.148258	-0.177396
	WP_MAPK_SIGNALING_PATHWAY	-0.00176215	0.225425	-0.119246	0.175944	0.107772	0.169878	-0.135031	-0.0627763	-0.168707	-0.182236	-0.193986	-0.031953	-0.117512	-0.00625897	0.0144398	0.0667643	-0.0543345
