# Supplementary material for: Human cytomegalovirus exploits STING signaling and counteracts IFN/ISG induction to facilitate infection of dendritic cells
Source: Nat Commun. 2024 Feb 26;15:1745. doi: 10.1038/s41467-024-45614-3 (PMC10897438; doi:10.1038/s41467-024-45614-3)
Supplement: Supplementary file 9 — Source data [file 41467_2024_45614_MOESM9_ESM.zip › data source excell/Source data_Figure 7.xlsx]

## Sheet: Figure 7c
		M1	M2	M3
	#1	21.2	73.3	4.64
	#2	46	47	7.05
	TF44	77.1	6.31	14.9
	TF45	67.4	9.13	23.7
	TF60	58.6	29.4	11.6
	TF61	42	28.5	27.6
	TF62	89.9	5.56	3.95
	TF63	76.5	13.4	9.23
	TF64	57.8	11	29.7
	TF65	47.9	20.9	31
	TF68	95.9	3.41	0.53
	TF69	61.9	36.3	1.03
	TF70	17.9	61.9	18.7
	TF71	56	21.6	21.5
	TF72	41.4	52.8	4.73
	TF73	57.7	41	0.77

## Sheet: Figure 7d
	CLEC12A+					CD1a+					CD86+
		M1	M2	M3			M1	M2	M3			M1	M2	M3
	#1	49.8886	13.9866	2.93987		#1	0	60.1304	0		#1	1.05054	0.913357	21.5199
	#2	12.6667	1.75238	0.557143		#2	0.705882	133.102	0		#2	1.7486	1.7095	29.8715
	TF44	34.6116	14.9709	27.2233		TF44	0.846491	15.462	1.72368		TF44	3.56988	3.8479	27.7793
	TF45	32.4771	8.49771	27.7064		TF45	1.1813	24.9847	1.93702		TF45	2.62885	2.37571	17.9886
	TF60	3.79487	1.71006	1.85207		TF60	1.55872	51.2035	1.92414		TF60	5.50938	7.67344	63.5562
	TF61	3.01893	1.25818	1.44062		TF61	2.77616	47.1964	5.06475		TF61	4.03303	9.5991	51.6667
	TF62	2.58184	0.700138	1.76066		TF62	1.05063	76.4325	1.04641		TF62	0.840985	1.0168	5.91713
	TF63	3.47342	1.4	1.85316		TF63	1.04094	99.6374	1.26023		TF63	0.897778	0.958519	8.80889
	TF64	56.1458	17.5	34.2969		TF64	3.51351	576.776	3.66795		TF64	1.37838	1.97297	14.1832
	TF65	39.2083	9.13941	18.778		TF65	4.99297	514.473	5.76653		TF65	2.91582	4.90236	24.2525
	TF68	1.10117	2.93255	0.917889		TF68	3.03398	33.4952	2.6699		TF68	0.853503	1.98089	23.3121
	TF69	1.47563	1.05138	0.662714		TF69	5.95092	87.3211	5.15337		TF69	2.32812	2.07812	42.0312
	TF70	10.3161	0.715517	1.06897		TF70	5	443.854	1.77075		TF70	2.61753	1.90637	30.2928
	TF71	47.3913	9.2029	9.71015		TF71	5.0495	326.799	1.9934		TF71	3.66134	2.57828	41.2556
	TF72	1.51768	0.914141	1.04798		TF72	1.6982	60.8626	0.867117		TF72	2.40267	2.94133	12.9893
	TF73	0.765363	0.330168	2.13408		TF73	0.3125	12.1804	0.733929		TF73	0.639731	0.557239	27.904
	CCL18					CCL17					CCL22
		M1	M2	M3			M1	M2	M3			M1	M2	M3
	#1	1.38212	0.958904	0.988464		#1	112.894	123.352	142.235		#1	8.92597	9.79906	12.1351
	#2	1.70634	1.39155	1.32147		#2	42.0595	51.63	62.5771		#2	8.70914	10.399	12.8005
	TF62	0.856993	0.123028	0.819138		TF62	1.39172	3.00319	2.54459		TF62	1.08144	1.19641	3.3976
	TF63	0.78341	0.120968	0.684332		TF63	1.71981	3.91304	2.96135		TF63	1.17203	1.79261	4.94534
	TF64	2088.19	237.131	2034.6		TF64	37.8376	56.846	46.0021		TF64	14.9811	19.4835	27.7323
	TF65	1139.47	41.9069	1124.17		TF65	25.5852	38.4741	33.437		TF65	6.308	11.1544	14.1867
	TF68	5.26077	1.4127	4.12698		TF68	6.5411	9.88014	7.99657		TF68	7.75312	16.9209	14.5631
	TF69	4.50644	1.64378	2.93991		TF69	7.57525	10.9365	9.13044		TF69	11.1723	20.3349	13.756
	TF70	111.71	5.30263	96.5132		TF70	66.6753	94.5103	72.2938		TF70	9.39741	12.8953	10.8963
	TF71	134.969	20.9812	85.2818		TF71	35.3675	62.6281	34.3207		TF71	10.912	20.2606	11.4454
	TF72	0.002015	0.001538	0.002277		TF72	6.30807	5.8871	8.3129		TF72	9.88724	10.4075	8.67359
	TF73	0.656463	0.14966	0.001859		TF73	1.14953	1.19003	17.3396		TF73	0.006835	0.038373	19.3829
	CD115					CD88					CD85d
		M1	M2	M3			M1	M2	M3			M1	M2	M3
	#1	0.766067	3.93316	0.616967		#1	1.03261	0.782609	1.77989		#1	30.3175	20.5556	1.04762
	#2	3.86667	24.9524	0.980952		#2	1.51634	0.993464	1.03268		#2	28.7402	5.52493	0.200787
	TF44	1.23124	1.38591	1.17458		TF44	1.18006	1.32797	1.28296		TF44	1.29863	1.17406	0
	TF45	0.402357	0.395623	0.547138		TF45	1.22363	0	1.22785		TF45	0.930342	0.911452	0
	TF68	1.6499	3.56137	2.29376		TF68	0.992208	0.849351	0.955844		TF68	4.75771	6.87225	0.73348
	TF69	1.186	2.22	1.796		TF69	0.915423	0.798507	0.781095		TF69	5.1068	3.18447	0.504854
	TF70	2.5098	8.15686	8.54902		TF70	4.39024	1.95935	5.69106		TF70	20.3518	26.3317	0.577889
	TF71	3.30289	12.1461	16.895		TF71	3.87454	0.571956	6.29766		TF71	1.57566	1.04934	0.342105
	TF72	4.93367	24.2857	5.45918		TF72	1.56863	0.08902	1.95098		TF72	5.34731	0.68021	0.328965
	TF73	2.11688	17.4459	2.76623		TF73	0.16339	0.053898	2.22034		TF73	4.91772	13.7975	0.143671

## Sheet: Figure 7g
		M1	M2	M3
	#1	17.1	5.12	8.4
	#2	32.6	6.06	16.8
	TF70	63.1	16.7157	15.3055
	TF71	19.3	11.9	5.95
	TF72	25.9	7.25	7.32
	TF73	48.3	14.6	21

## Sheet: Figure 7h
		M1	M2	M3
	TF74	23.6	3.94	21.6
	TF75	59.5	6.92	64.8
	TF77	7.26	3.91	5.56

## Sheet: Figure 7i
		M1	M2	M3
	TF110	12.8	3.64	32.2
	TF111	20.4	5.31	24.8
	TF112	33	14.8	48.5
	TF158	9.02	3.46	7.77
	TF159	2.68	1.29	4.24
	TF160	0.79	0.78	2.86
	TF161	0.84	0.86	4.06
