# Supplementary material for: Human cytomegalovirus exploits STING signaling and counteracts IFN/ISG induction to facilitate infection of dendritic cells
Source: Nat Commun. 2024 Feb 26;15:1745. doi: 10.1038/s41467-024-45614-3 (PMC10897438; doi:10.1038/s41467-024-45614-3)
Supplement: Supplementary file 9 — Source data [file 41467_2024_45614_MOESM9_ESM.zip › data source excell/Source data_Supplementary Figure 2.xlsx]

## Sheet: Supp. Fig. 2b
		V1	V2	#1-M1	#2-M1	#1-M2	#2-M2	#1-M3	#2-M3	#1-B1	#1-B1/2	#2-B1	#1-B2	#2-B2	#1-B3	#2-B3	#1-B4	#2-B4	#1-P	#2-P	class
	UL22A	5.16563	5.20492	1.05631	0.664166	0.977016	0.400125	0.767106	0.639256	2.35392	2.17103	1.70762	2.18984	1.72722	1.43633	1.64586	2.28931	1.8213	3.73116	3.34911	L
	RNA2.7	5.08905	5.24704	1.30527	0.818785	1.17225	0.844189	1.00831	0.80001	2.40632	2.2453	1.7321	2.21842	1.78085	1.58252	1.71667	2.36769	2.06704	3.93487	3.66955	Unknown
	UL32	5.01875	4.67032	0.0549706	-0.154443	-0.00922345	-0.064517	-0.236804	-0.0922904	1.56862	1.34556	0.891174	1.38332	0.973219	0.664385	0.800233	1.44187	0.877039	2.56951	2.35419	E/L
	UL132-146	4.80973	4.7598	0.666024	0.0126956	0.440194	0.109892	0.410542	0.155231	1.3816	1.26982	0.71496	1.17779	0.800094	0.664385	0.732749	1.35967	0.829183	3.11146	2.98772	Unknown
	RL4?	4.3015	4.62443	0.896776	0.259852	0.796198	0.0915547	0.569724	0.206046	1.33169	1.38976	0.881409	1.18762	0.810202	0.794816	0.723526	1.63145	1.5159	3.46122	3.38284	Unknown
	UL95-99	4.66561	4.25332	0.377463	0.0263521	0.181075	-0.153532	-0.063217	-0.0470704	1.53362	1.3746	0.94128	1.38125	1.03813	0.695513	0.8915	1.49876	1.17778	3.19434	3.11522	Unknown
	UL111A	4.40143	4.22913	0.289452	-0.758299	0.26489	-0.770213	-0.063217	-0.5588	-0.0205462	0.41407	-0.398597	-0.0502567	-0.28797	-0.223181	-0.38989	0.703837	0.331172	2.8414	2.65546	E/L
	UL139-141	4.35515	4.25037	-0.24225	-0.84903	-0.183102	-0.558721	-0.436452	-1.00556	1.06678	0.75512	0.439363	0.88035	0.433714	0.272425	0.287944	1.09043	0.814482	2.46124	2.42802	Unknown
	UL144-145	4.29895	4.2636	-0.023446	-0.514234	0.0570891	-0.360537	-0.186484	-0.343287	0.79864	0.724227	0.162028	0.601235	0.231501	0.155758	0.100106	0.998453	0.664113	2.6348	2.37048	L
	UL75	4.19736	4.25443	-0.491495	-0.563616	-0.260961	-0.558721	-0.293727	-1.00556	0.442288	0.371838	-0.0874403	0.2929	-0.0595226	-0.157273	-0.38989	0.273339	0.331172	2.21877	2.27239	E/L
	UL128-131A	4.19767	4.22133	-0.156481	-0.469898	-0.00922345	-0.417109	-0.186484	-0.5588	1.05305	0.876412	0.482678	0.884709	0.487323	0.17038	0.358189	1.07302	0.694718	2.42662	2.28846	Unknown
	UL133-138	4.24374	4.15087	0.699812	0.0888511	0.645842	0.144394	0.487433	0.127404	1.2423	1.12069	0.702715	0.983237	0.891928	0.751783	0.587853	1.51557	1.50384	3.50419	3.35718	Unknown
	UL84-86	4.15464	4.01764	0.329373	-0.134521	0.301422	-0.22496	0.197735	-0.265704	1.16009	1.03339	0.50868	0.972741	0.560626	0.49106	0.445975	1.09528	0.925964	3.12541	3.00019	E/L
	UL72/74	4.06151	4.09031	-1.13968	-2	-0.64718	-2	-0.816951	-0.43781	0.617856	0.461668	0.0437852	0.50874	-0.0449654	-0.0495171	0.013722	0.513087	-0.0417154	1.76876	1.6835	Unknown
	UL40-41A	3.96918	3.91364	0.683247	-0.0466779	0.524736	-0.187779	0.507115	0.181381	1.06948	1.06034	0.492864	0.871498	0.635444	0.484134	0.471693	1.35704	1.09995	3.3339	3.14303	Unknown
	UL80	3.91576	3.88693	0.12137	-0.298099	-0.0337862	-0.22496	-0.293727	-0.43781	1.17928	1.00337	0.607259	0.931925	0.567668	0.517711	0.518966	1.09768	0.90219	2.64513	2.60762	L
	RL10-UL5	3.57321	4.02126	0.545282	-0.175322	0.571062	-0.22496	0.445175	-0.199903	0.552348	0.851418	0.135347	0.476658	0.0997843	0.432286	-0.0942219	0.904654	0.307803	2.76191	2.55588	E/L
	US34	3.91453	3.81212	0.787789	0.482316	0.835484	0.400125	0.673016	0.454739	1.15239	1.21694	0.868037	0.850896	0.973219	0.699784	0.771989	1.79637	1.82057	3.62325	3.66458	IE/E
	UL69-70	3.87791	3.744	0.160593	-0.197257	0.0570891	-0.482168	-0.100549	-0.5588	1.00281	0.800801	0.342848	0.839014	0.288225	0.198226	0.248043	0.93007	0.674556	2.8289	2.86555	E/L
	RS1	3.75926	3.67657	0.36593	-0.327446	0.251997	-0.0922099	0.286166	-0.265704	0.534302	0.575959	0.0549655	0.442017	0.157345	0.382316	0.248043	0.709735	1.09213	2.82674	2.79448	Unknown
	UL48A-51	3.75688	3.60628	0.496212	-0.27061	0.448597	-0.482168	0.385818	-0.343287	1.03597	0.965503	0.342848	0.834169	0.393905	0.354995	0.336013	0.976834	0.498924	2.93716	2.56765	Unknown
	US18-20	3.68558	3.54927	0.160593	-0.358922	-0.183102	-0.770213	0.00301154	-0.727099	0.459042	0.512654	-0.0507341	0.36315	0.138993	-0.0495171	-0.238197	0.754234	0.514117	2.55371	2.38917	Unknown
	US32	3.71697	3.46072	0.245487	-0.0466779	0.0962664	-0.360537	0.0326871	-0.43781	0.65078	0.690967	0.207055	0.523933	0.274724	0.249072	0.013722	0.908377	0.653413	2.96962	2.96843	L
	UL87-94	3.66749	3.47947	-0.156481	-0.563616	-0.0337862	-0.558721	-0.359252	-0.343287	0.778112	0.589603	0.135347	0.528882	0.148266	-0.0495171	0.0590585	0.840283	0.449871	2.72057	2.57819	Unknown
	UL25	3.55234	3.5696	-0.24225	-0.963862	-0.260961	-1.19896	-0.650462	-0.727099	0.852769	0.701475	0.251374	0.723812	0.332427	0.108684	0.137607	0.857292	0.432207	2.2106	2.18923	E/L
	UL149	3.607	3.50754	0.388697	-0.154443	0.386047	-0.12179	0.252922	-0.0922904	0.820631	0.76644	0.500844	0.617585	0.515789	0.469941	0.287944	1.13444	1.08417	3.17045	3.04548	Unknown
	UL122	3.53478	3.54253	0.160593	0.0395921	0.0570891	-0.558721	0.197735	-0.727099	1.46314	1.30677	1.02925	0.821813	1.09356	0.840163	0.977395	2.07949	1.95677	2.7422	2.71481	IE
	RL13	3.4693	3.55024	-0.86969	-2	-2	-1.19896	-1.09038	-2	0.317872	0.134306	-0.448392	0.0494035	-0.370488	-0.593345	-0.455064	0.0476837	-0.242976	1.6902	1.64012	E/L
	UL54	3.57554	3.40658	-0.292455	-0.683287	-0.355896	-0.933697	-0.650462	-0.5588	0.49579	0.337229	-0.111052	0.317601	-0.140673	-0.188978	-0.333232	0.474582	0.0952815	2.55861	2.4313	E
	UL33-34	3.45998	3.44592	0.36593	-0.154443	0.26489	-0.360537	0.00301154	-0.265704	0.918362	0.851418	0.304203	0.7512	0.344272	0.39962	0.233884	1.03039	0.925964	2.88764	2.76858	E/L
	UL123+mNeon	3.37532	3.47168	-0.349232	-0.115474	-0.260961	-0.770213	-0.186484	-1.00556	1.21531	1.12069	0.988134	0.771369	0.95356	0.751783	1.00263	1.84188	1.88231	2.87096	2.84107	IE
	UL16-17	3.40288	3.32656	0.00429617	-0.27061	0.114605	-0.265624	-0.186484	-0.142772	0.728034	0.606076	0.16632	0.566563	0.191874	0.249072	0.275047	1.06275	0.674556	2.87482	2.89875	Unknown
	UL115-121	3.39905	3.23288	-0.197251	-0.683287	-0.183102	-0.651719	-0.293727	-0.727099	0.367948	0.212956	-0.162515	0.0186563	-0.106373	-0.157273	-0.333232	0.673087	0.528796	2.3541	2.19465	Unknown
	US29	3.41703	3.14503	-1.13968	-1.36762	-0.765742	-0.933697	-2	-2	-0.285506	-0.365777	-0.773033	-0.294307	-0.370488	-0.452109	-0.531776	-0.0415959	-0.242976	1.661	1.59584	Unknown
	UL42-44	3.10202	3.24543	-0.0848892	-0.563616	0.0360902	-2	-0.530406	-0.727099	-0.0205462	-0.0547532	-0.546652	-0.328357	-0.725084	-0.452109	-0.743884	0.318865	-0.165063	2.50146	2.2918	Unknown
	UL14-15A	3.18876	3.13842	-2	-0.84903	-0.412482	-1.19896	-0.650462	-0.43781	0.469863	0.331183	-0.127538	0.348491	-0.0745847	-0.345707	-0.38989	0.633059	0.00890558	2.23739	2.27949	E/L
	UL7-13	3.13569	3.16742	0.575162	0.0524405	0.413964	-0.064517	0.372907	0.0657546	0.406707	0.709192	0.111788	0.404371	0.216081	0.447742	0.119262	0.82258	0.595559	3.26853	3.13724	Unknown
	UL36-37	3.27614	2.99495	0.567883	0.173232	0.607181	0.052381	0.422396	0.181381	0.469863	0.808983	0.307301	0.355882	0.326381	0.345493	0.172126	1.07555	1.12989	3.3258	3.24791	Unknown
	UL100	2.93908	3.24695	-0.86969	-0.683287	-0.929352	-0.933697	-0.816951	-0.5588	0.70997	0.512654	-0.0650465	0.442017	0.0566817	-0.188978	-0.333232	0.904654	0.394564	1.93999	1.75438	E/L
	US27-28	3.0865	3.07484	-0.704457	-0.758299	-0.412482	-0.651719	-0.530406	-1.00556	0.119516	0.171029	-0.368313	0.00242585	-0.240553	-0.452109	-0.333232	0.184924	0.00890558	2.03965	2.0088	Unknown
	UL38	3.06703	3.03161	-2	-2	-2	-2	-2	-2	-2	-2	-2	-2	-2	-2	-2	-2	-2	-2	-2	Unknown
	UL71	3.06965	3.02804	-0.414564	-1.36762	-1.19496	-1.19896	-1.09038	-2	0.107376	-0.21391	-0.645256	-0.0319765	-0.263615	-0.452109	-0.531776	0.240101	0.00890558	2.06363	1.99623	Unknown
	UL26-30	3.06098	2.87462	0.654151	0.0524405	0.531664	-0.187779	0.372907	0.127404	0.785924	0.928655	0.459391	0.625535	0.571147	0.477095	0.261755	1.13001	1.34284	3.37662	3.26003	Unknown
	UL35	3.01733	2.92099	0.100345	-0.429672	0.0570891	-0.558721	-0.100549	-2	0.543419	0.543596	-0.0301129	0.340972	0.0452029	0.0367472	0.0590585	0.626013	0.199269	2.67179	2.54499	E/L
	US22	3.02236	2.86326	0.260642	-0.514234	0.251997	-0.310493	0.0865707	-0.265704	0.302436	0.554654	0.121365	0.117914	0.148266	0.249072	-0.0108541	0.804125	0.821894	2.88232	2.82372	E
	UL31	3.02897	2.85052	-0.349232	-2	-0.554142	-1.19896	-0.816951	-0.727099	0.34719	0.212956	-0.414569	-0.0319765	-0.40189	-0.300913	-0.625007	0.372978	0.0542374	2.21142	2.02753	L
	UL55-57	2.9147	2.92419	0.178952	-0.619342	0.0771194	-1.19896	-0.236804	-0.5588	0.48042	0.582834	0.0712142	0.482172	0.0452029	-0.188978	0.0369816	0.844598	0.449871	3.01852	2.75418	Unknown
	UL76-78	2.90771	2.72952	0.229784	-0.298099	0.196216	-0.651719	0.0326871	-0.5588	0.310222	0.461668	-0.242255	0.142554	-0.090188	-0.127726	-0.0942219	0.59663	0.199269	2.62822	2.43215	Unknown
	UL23	2.7675	2.79052	0.229784	-0.134521	0.196216	-0.360537	0.060464	-0.00611794	0.643676	0.621947	0.261781	0.476658	0.41921	0.294585	0.261755	0.922959	1.10763	2.8453	2.92557	L
	UL82-83	2.67432	2.78804	-0.292455	-0.758299	-0.260961	-0.558721	-0.650462	-0.43781	0.861531	0.660687	0.210926	0.691207	0.288225	-0.0740544	0.0800673	0.865553	0.331172	2.36096	2.28708	E/L
	US26	2.75226	2.63083	-0.156481	-0.683287	-0.00922345	-1.19896	-0.0288415	-0.727099	-0.428295	0.134306	-0.431151	-0.110224	-0.123184	0.0167338	0.137607	0.748915	0.498924	2.84027	2.82897	Unknown
	US30	2.79506	2.55698	-0.023446	-1.36762	-0.14885	-0.770213	-0.186484	-1.00556	-0.0731982	-0.0698172	-0.704462	-0.205737	-0.725084	-0.188978	-0.455064	0.204106	-0.459788	2.43777	2.27219	E/L
	UL102	2.64555	2.57053	-0.491495	-0.963862	-0.412482	-0.933697	-0.816951	-1.00556	0.783335	0.550999	0.139909	0.579891	0.216081	-0.00424659	-0.0108541	0.715553	0.394564	2.25833	2.17488	Unknown
	US24	2.71335	2.48577	0.141424	-0.84903	-0.117102	-0.482168	0.00301154	-0.727099	-0.155092	0.0941884	-0.504645	-0.294307	-0.43574	-0.300913	-0.908098	0.184924	-0.165063	2.33388	2.30204	E
	UL112	2.58954	2.58268	0.641944	0.0888511	0.651094	0.127485	0.372907	0.229384	0.935156	1.02485	0.611876	0.617585	0.604485	0.872742	0.804121	1.69161	1.60316	3.39777	3.34847	IE/E
	US8/9	2.48552	2.57258	-0.86969	-2	-2	-2	-2	-2	-0.717835	-0.885343	-1.01533	-1.06256	-1.40098	-1.22905	-2	-0.199178	-2	1.00592	0.905002	E
	UL20	2.48696	2.39445	-0.349232	-0.84903	-0.412482	-0.933697	-0.816951	-0.5588	-0.47276	-0.193059	-0.773033	-0.555883	-0.472453	-1.22905	-0.38989	0.889433	0.570072	2.35725	2.32674	L
	UL46	2.53683	2.1289	-2	-0.963862	-2	-2	-0.816951	-2	-0.47276	-0.467771	-0.854497	-0.787361	-0.889795	-0.803989	-0.908098	-0.306364	-0.912567	1.84812	1.62947	E/L
	UL21A	2.30294	2.40809	-0.414564	-1.36762	-0.412482	-2	-0.530406	-1.00556	-0.202667	-0.0854226	-0.811858	-0.555883	-0.512559	-0.452109	-0.531776	0.0737836	0.595559	2.16391	1.9472	E/L
	RL1	2.40028	2.24523	-1.13968	-1.36762	-2	-2	-2	-2	-0.522303	-0.467771	-0.773033	-0.499847	-0.661444	-2	-1.17533	0.0199143	-0.165063	1.33756	1.19121	Unknown
	UL124	2.37883	2.27054	-0.156481	-1.36762	-0.412482	-1.19896	-1.09038	-0.727099	-0.578235	-0.0124633	-1.27355	-0.787361	-1.40098	-0.686019	-0.531776	0.240101	-0.459788	1.92803	1.55407	E/L
	UL23as	2.15639	2.26017	-0.585051	-1.36762	-0.929352	-0.933697	-0.436452	-2	-0.155092	-0.0401942	-0.162515	-0.262733	-0.123184	-0.803989	-0.625007	0.59663	0.732433	2.21661	2.24145	Unknown
	US12-17	2.05718	2.09955	-2	-2	-2	-2	-2	-2	-0.809112	-1.39736	-1.61222	-0.903517	-1.40098	-2	-0.908098	-0.828987	-0.629665	1.0274	1.03924	Unknown
	UL103-104	2.17141	1.83073	-0.0530819	-0.429672	-0.0337862	-0.417109	-0.293727	-0.199903	1.06543	0.885001	0.413559	0.884709	0.443121	0.272425	0.312643	1.11874	0.653413	2.49186	2.37712	Unknown
	UL114	1.77499	1.51251	-0.292455	-0.963862	-0.412482	-1.19896	-0.436452	-1.00556	0.317872	0.134306	-0.431151	-0.15536	-0.158895	-0.395657	-0.38989	0.748915	0.583002	2.3061	2.12096	E
	US10/11	1.53567	1.46284	-1.13968	-2	-1.19496	-0.933697	-2	-2	-0.717835	-2	-0.618428	-2	-2	-2	-2	-0.828987	-2	0.964348	0.998934	Unknown
	RL2?	-2	-2	-0.24225	-0.683287	-0.355896	-0.770213	-0.650462	-1.00556	0.561098	0.618819	-0.0301129	0.498307	-0.0172378	-0.0740544	0.013722	0.697859	0.449871	2.31603	2.00692	Unknown

## Sheet: Supp. Fig. 2d
		IE 24h	IE 48h	IE 72h	E 24h	E 48h	E 72h	L 24h	L 48h	L 72h
	#85	5.55	9.14	9.35	5.05	8.34	8.84	3.24	6.32	5.83
	#86	6.61	17.1	16	5.66	16.1	14.8	3.09	10.5	9.43
	#87	4.86		6.03	4.51		5.67	4.05		2.54
