# Supplementary material for: Human cytomegalovirus exploits STING signaling and counteracts IFN/ISG induction to facilitate infection of dendritic cells
Source: Nat Commun. 2024 Feb 26;15:1745. doi: 10.1038/s41467-024-45614-3 (PMC10897438; doi:10.1038/s41467-024-45614-3)
Supplement: Supplementary file 9 — Source data [file 41467_2024_45614_MOESM9_ESM.zip › data source excell/Source data_Supplementary Figure 4.xlsx]

## Sheet: Supp. Figure 4a
		IFNL 8hpe	IFNL 16hpe	IFNL 24hpe	IFNB 8hpe	IFNB 16hpe	IFNB 24hpe	IFNa 8hpe	IFNa 16hpe	IFNa 24hpe
	#67	312	1938	596	71.6087	662.277	228.062	0	93	291
	#68	244	1041	481	85.419	183.187	84.8727	0	62	309
	#69	122	594	417	47.4861	81.0822	56.7324	0	58	200
	#70	0	58	81	27.7109	40.0763	29.2186	0	0	40
	#71	225	447	205	43.5102	86.5151	35.1079	0	42	67
	#72	239	319	217	58.1668	183.187	49.7452	0	55	112

## Sheet: Supp. Figure 4b
		cluster	viral.RNA	IFNB	IFNL
	p19_ng4_AAACGCTAGGGCAATC-1	#1-P	0.031123	0	0
	p19_ng4_AAAGTGACAATAACGA-1	#1-P	0.0782596	2.19722	0
	p19_ng4_AAAGTGAGTTATGTCG-1	#1-P	0.00919869	4.11087	0
	p19_ng4_AACAACCAGAGTCTGG-1	#1-B4	0.000429395	0.693147	2.70805
	p19_ng4_AACAACCAGGTAGATT-1	#1-B4	0.000330251	1.38629	2.3979
	p19_ng4_AACCAACGTCAGTCCG-1	#1-B4	0.000759109	2.94444	4.41884
	p19_ng4_AACCACAAGACTACCT-1	#1-P	0.0515768	3.21888	0
	p19_ng4_AACCCAATCGCATTAG-1	#1-P	0.0396206	0	0
	p19_ng4_AACGGGAGTGAGCCAA-1	#1-B4	0.000847937	2.30259	3.13549
	p19_ng4_AAGACAAAGAGAGCGG-1	#1-B4	7.32547e-05	3.7612	0
	p19_ng4_AAGGAATCACCTGATA-1	#1-B4	0.000332088	3.4012	4.30407
	p19_ng4_AATCGACTCGGTTCAA-1	#1-P	0.00598763	1.94591	0
	p19_ng4_AATGACCTCCAATGCA-1	#1-P	0.0653035	2.3979	0
	p19_ng4_AATGCCATCAACTGGT-1	#1-B4	0.000399329	0	0
	p19_ng4_ACAACCACAAGTTCCA-1	#1-B4	0.000680169	2.30259	3.3322
	p19_ng4_ACAACCAGTGTGGTCC-1	#1-P	0.0438865	2.94444	0
	p19_ng4_ACCACAATCGCCTTGT-1	#1-P	0.0211064	3.49651	0
	p19_ng4_ACCTGAAGTGTGAATA-1	#1-P	0.0319859	1.94591	0
	p19_ng4_ACCTGTCAGAGGATCC-1	#1-P	0.088904	1.79176	1.09861
	p19_ng4_ACCTGTCTCAGCGTCG-1	#1-B4	0.00147047	1.94591	2.70805
	p19_ng4_ACGCACGAGTAGGGTC-1	#1-B4	0	2.70805	0
	p19_ng4_ACGGAAGTCAAGATAG-1	#1-B4	0.00339083	0	0
	p19_ng4_ACGGAAGTCTAGTGTG-1	#1-P	0.0110345	0.693147	0
	p19_ng4_ACGGTCGAGTGCAACG-1	#1-P	0.0151638	4.47734	0
	p19_ng4_ACGTAGTAGCCTTGAT-1	#1-B4	0.000418911	1.38629	0
	p19_ng4_ACGTAGTTCCCATTTA-1	#1-P	0.0611666	2.07944	0
	p19_ng4_ACGTAGTTCCGTAATG-1	#1-B4	3.74841e-05	0	0
	p19_ng4_ACTATGGCATTGCCTC-1	#1-P	0.100397	2.30259	0
	p19_ng4_ACTATTCGTGGAGAAA-1	#1-P	0.00619992	3.2581	0
	p19_ng4_ACTGTCCTCGCTCTCA-1	#1-B4	0.000180375	1.94591	4.43082
	p19_ng4_ACTTATCTCTACCCAC-1	#1-B4	0.000453068	2.19722	4.59512
	p19_ng4_ACTTATCTCTGCTGAA-1	#1-B4	0.000113409	2.48491	5.09375
	p19_ng4_ACTTTCAAGAGGTCGT-1	#1-B4	0.000831004	0	0
	p19_ng4_ACTTTGTAGTACGTCT-1	#1-P	0.0404609	2.94444	0
	p19_ng4_AGAAATGCAACGGCTC-1	#1-B4	0.0019802	0.693147	2.99573
	p19_ng4_AGAACAAAGTCTAACC-1	#1-P	0.0583558	2.19722	0
	p19_ng4_AGAAGTATCGCAATTG-1	#1-P	0.179562	1.60944	2.77259
	p19_ng4_AGAAGTATCTTTGCAT-1	#1-P	0.0546743	0.693147	0
	p19_ng4_AGACCCGAGTGAGTGC-1	#1-P	0.0751273	2.07944	0
	p19_ng4_AGACTCACACGCTGAC-1	#1-P	0.0353799	1.60944	0
	p19_ng4_AGAGAGCGTGAATGTA-1	#1-B4	0.000675095	2.07944	4.2485
	p19_ng4_AGAGCAGGTTCGTGCG-1	#1-B4	0.00820973	3.89182	5.1358
	p19_ng4_AGAGCCCAGCTACGTT-1	#1-B4	7.347e-05	1.60944	3.7612
	p19_ng4_AGATCCATCTTTGATC-1	#1-P	0.0221008	1.79176	0
	p19_ng4_AGGAATAGTATGGGAC-1	#1-P	0.0345101	2.19722	0
	p19_ng4_AGGACGACAAGGTCAG-1	#1-B4	0.00052472	0.693147	2.30259
	p19_ng4_AGGACTTAGCAATAAC-1	#1-B4	0.000336183	3.46574	4.18965
	p19_ng4_AGGATCTAGGCATTTC-1	#1-P	0.0549107	2.19722	0
	p19_ng4_AGGATCTTCACGGAGA-1	#1-B4	0.00154384	0	0
	p19_ng4_AGGGAGTGTTTCGTGA-1	#1-B4	0.00127728	0	3.46574
	p19_ng4_AGGGAGTTCTGTCCCA-1	#1-P	0.046523	0	0
	p19_ng4_AGGGCTCAGCCTGTGC-1	#1-P	0.0413833	2.94444	0
	p19_ng4_AGGGCTCAGTAGAATC-1	#1-P	0.0355638	2.99573	0
	p19_ng4_AGGGTCCAGCCGATCC-1	#1-P	0.0501662	3.78419	0
	p19_ng4_AGGGTCCGTCCTATAG-1	#1-P	0.0492215	3.3322	0
	p19_ng4_AGGGTTTTCAATCGGT-1	#1-P	0.0479142	3.58352	0
	p19_ng4_AGGTAGGAGCTCGCAC-1	#1-B4	0.000498132	0	0
	p19_ng4_AGGTGTTAGATTGAGT-1	#1-P	0.101342	1.94591	0
	p19_ng4_AGGTTGTTCGTGCACG-1	#1-B4	6.80434e-05	0.693147	1.09861
	p19_ng4_AGTCAACGTAGATCCT-1	#1-B4	0.000452455	2.3979	4.56435
	p19_ng4_AGTCACATCATGACAC-1	#1-B4	8.19504e-05	2.70805	4.39445
	p19_ng4_AGTCACATCTGGTGCG-1	#1-B4	9.32749e-05	1.60944	4.75359
	p19_ng4_AGTGACTTCGACGCGT-1	#1-B4	0.00136571	0	0
	p19_ng4_AGTGATCAGGAACATT-1	#1-B4	0.0012782	0	0
	p19_ng4_AGTGATCAGGTGGTTG-1	#1-P	0.0512404	2.30259	0.693147
	p19_ng4_AGTTCCCGTCTACGTA-1	#1-P	0.0240689	3.04452	0
	p19_ng4_AGTTCCCGTGTATACC-1	#1-B4	0.00303777	2.19722	3.09104
	p19_ng4_ATATCCTTCGAAGGAC-1	#1-B4	0.00311402	0	1.94591
	p19_ng4_ATCACAGCACAGAGAC-1	#1-P	0.0136475	2.63906	0
	p19_ng4_ATCACTTAGGCGAACT-1	#1-B4	0.00115366	1.60944	2.89037
	p19_ng4_ATCCGTCCACATTGTG-1	#1-P	0.0957136	3.43399	0
	p19_ng4_ATCGCCTGTATTGAGA-1	#1-B4	0.00218118	0	0
	p19_ng4_ATCGGATAGAAGGCTC-1	#1-P	0.0318524	2.19722	0
	p19_ng4_ATCTTCACAGACAAGC-1	#1-P	0.0205932	1.38629	0
	p19_ng4_ATGAAAGAGGTACAAT-1	#1-B4	0.00780978	0	0
	p19_ng4_ATGACCATCGTAGTGT-1	#1-B4	0.0011383	3.43399	4.98361
	p19_ng4_ATGAGGGCAATACGCT-1	#1-P	0.00769661	2.56495	0
	p19_ng4_ATGATCGCAGGTGTTT-1	#1-P	0.0686546	2.30259	0.693147
	p19_ng4_ATGCGATCACTGGACC-1	#1-P	0.0215447	3.09104	3.93183
	p19_ng4_ATGGTTGTCTCTCGCA-1	#1-P	0.0339677	1.38629	0
	p19_ng4_ATGTCCCAGAGGATGA-1	#1-P	0.0423431	2.94444	0.693147
	p19_ng4_ATTCACTAGGATATAC-1	#1-P	0.0494619	0	0
	p19_ng4_ATTCAGGGTCTGTTAG-1	#1-B4	0.000660182	2.77259	4.66344
	p19_ng4_ATTCATCCATGAGATA-1	#1-P	0.132972	0	0
	p19_ng4_ATTGGGTAGCTCGGCT-1	#1-P	0.022706	0.693147	0
	p19_ng4_ATTGTTCCATCTCAAG-1	#1-B4	0.00148214	3.2581	2.56495
	p19_ng4_CAAAGAAAGGAGTATT-1	#1-B4	0.000646041	3.13549	2.77259
	p19_ng4_CAACAGTTCATAGAGA-1	#1-P	0.0965465	2.56495	0
	p19_ng4_CACACAACAATACGCT-1	#1-B4	0.000509895	1.09861	0
	p19_ng4_CACACAATCCATTCAT-1	#1-B4	0.0154714	2.99573	5.273
	p19_ng4_CACACAATCTGCGAGC-1	#1-P	0.0213625	3.43399	0
	p19_ng4_CACAGGCTCCGCCTAT-1	#1-B4	0.000992474	2.30259	3.2581
	p19_ng4_CACATGAAGGCTTCCG-1	#1-B4	0.000697323	0	3.4012
	p19_ng4_CACGGGTCAATCCTAG-1	#1-P	0.0600377	2.70805	0
	p19_ng4_CACGTTCCATGTGTCA-1	#1-B4	0.000110754	0	0
	p19_ng4_CACTGGGAGGAGTCTG-1	#1-B4	0.000385981	1.38629	3.17805
	p19_ng4_CAGCAATCAAGTGCAG-1	#1-P	0.0812671	1.79176	0
	p19_ng4_CAGGGCTTCTTACGGA-1	#1-P	0.0202875	3.80666	0
	p19_ng4_CAGTTAGTCTGCCTCA-1	#1-P	0.0445875	2.07944	0
	p19_ng4_CATACAGTCAGGACGA-1	#1-P	0.09841	2.19722	1.09861
	p19_ng4_CATACCCGTTACAGCT-1	#1-P	0.0820234	1.38629	0
	p19_ng4_CATACCCTCTCGCAGG-1	#1-B4	0.00147315	2.94444	4.33073
	p19_ng4_CATAGACAGAAGTATC-1	#1-P	0.0516824	1.60944	0
	p19_ng4_CATCAAGAGAGTCAAT-1	#1-P	0.102157	2.63906	0
	p19_ng4_CATCAAGAGTCAACAA-1	#1-B4	0.000541419	3.13549	1.94591
	p19_ng4_CATCAAGTCCTGGCTT-1	#1-P	0.0273108	3.63759	0
	p19_ng4_CATCCACAGAAGATCT-1	#1-P	0.0309698	3.80666	0.693147
	p19_ng4_CATCCACAGCACACCC-1	#1-P	0.0987228	0.693147	0
	p19_ng4_CATCCGTCACCCTGTT-1	#1-P	0.00592915	1.79176	0.693147
	p19_ng4_CATGAGTAGACCACGA-1	#1-B4	0.00189056	1.09861	2.77259
	p19_ng4_CATGAGTTCTGACCCT-1	#1-B4	0.000882334	2.77259	2.3979
	p19_ng4_CATGCAAGTAATCAAG-1	#1-P	0.0659445	1.60944	0
	p19_ng4_CATGCCTGTCAGGTGA-1	#1-B4	0.000788903	2.77259	4.47734
	p19_ng4_CATGGATTCCCAACTC-1	#1-P	0.00507083	2.83321	0
	p19_ng4_CATGGTACAAATCCCA-1	#1-P	0.0134538	2.94444	0
	p19_ng4_CATGGTACAGCTACCG-1	#1-B4	0.000597616	2.89037	5.07517
	p19_ng4_CATGGTACAGTCAACT-1	#1-P	0.0468402	3.04452	0
	p19_ng4_CATTCTATCTGGTCAA-1	#1-P	0.0102312	2.70805	0
	p19_ng4_CCAAGCGAGGAGTATT-1	#1-P	0.0162108	2.99573	0
	p19_ng4_CCAAGCGAGGTCACCC-1	#1-B4	0.000658722	1.09861	0
	p19_ng4_CCACGAGCAATCAAGA-1	#1-B4	0.000915332	1.60944	3.09104
	p19_ng4_CCACGTTTCATAAGGA-1	#1-B4	0.00070028	0.693147	0
	p19_ng4_CCCAACTCACGTTGGC-1	#1-B4	0.00074374	2.30259	2.63906
	p19_ng4_CCCTCTCCAATAGTAG-1	#1-B4	0	0	1.94591
	p19_ng4_CCCTCTCGTGCGTTTA-1	#1-B4	0.000494519	0.693147	0
	p19_ng4_CCCTCTCTCTTGTTAC-1	#1-B4	0.000526843	0	1.60944
	p19_ng4_CCCTGATTCCTATTGT-1	#1-B4	0.000921704	3.3673	4.31749
	p19_ng4_CCGCAAGGTTCGGACC-1	#1-B4	0.000891777	3.21888	3.91202
	p19_ng4_CCTAAGACATGAATCC-1	#1-B4	0.000701262	2.48491	3.89182
	p19_ng4_CCTCCAATCCGTATAG-1	#1-P	0.05057	2.56495	0
	p19_ng4_CCTCCTCTCAGAGCGA-1	#1-P	0.04252	4.57471	0.693147
	p19_ng4_CCTGCATTCGCTCATC-1	#1-P	0.0512788	2.07944	0
	p19_ng4_CGAAGTTAGTTTGCTG-1	#1-B4	0.000566618	0.693147	2.89037
	p19_ng4_CGCATAACAGAGATGC-1	#1-P	0.0999235	1.09861	0
	p19_ng4_CGCATAATCACCTCGT-1	#1-P	0.116749	2.63906	0
	p19_ng4_CGCCATTAGACTACCT-1	#1-P	0.107813	0.693147	1.38629
	p19_ng4_CGGAATTAGCACCGAA-1	#1-B4	0.0003519	2.19722	4.7362
	p19_ng4_CGGACACAGGTAACTA-1	#1-P	0.111969	0	1.60944
	p19_ng4_CGGCAGTTCTGTCGCT-1	#1-P	0.0962613	0	0
	p19_ng4_CGGGCATCACATGGTT-1	#1-B4	0.00178617	3.52636	2.56495
	p19_ng4_CGTAAGTAGCTACGTT-1	#1-B4	0.000185805	2.83321	0
	p19_ng4_CGTAATGGTCGACTGC-1	#1-P	0.0114312	0.693147	0
	p19_ng4_CGTCAAACATATCTGG-1	#1-P	0.0593689	1.79176	0
	p19_ng4_CGTGCTTGTCGCATGC-1	#1-P	0.100372	0	0
	p19_ng4_CGTTCTGAGCTACGTT-1	#1-P	0.017642	2.89037	0
	p19_ng4_CTACAGACAAGCGAGT-1	#1-B4	0.000914533	2.19722	0
	p19_ng4_CTACAGAGTAGTCTGT-1	#1-P	0.0499162	3.3322	0
	p19_ng4_CTACCTGGTCGTGCCA-1	#1-B4	0.000506732	2.48491	0.693147
	p19_ng4_CTAGACAAGGCATCGA-1	#1-P	0.0464658	0	0
	p19_ng4_CTAGACATCCTGGCTT-1	#1-P	0.0574461	0.693147	1.94591
	p19_ng4_CTATCTACACGTGTGC-1	#1-P	0.105344	2.30259	3.52636
	p19_ng4_CTATCTAGTGCGTCGT-1	#1-P	0.0189065	1.38629	0
	p19_ng4_CTCAATTGTCATTGCA-1	#1-P	0.0742687	2.48491	0
	p19_ng4_CTCAGAAAGAGGGTCT-1	#1-B4	0.000406504	3.97029	4.83628
	p19_ng4_CTCAGTCGTCTACTGA-1	#1-P	0.0127728	3.04452	0
	p19_ng4_CTCCATGAGTACCCTA-1	#1-B4	0.0030199	0	3.71357
	p19_ng4_CTCCCAACACGCCAGT-1	#1-P	0.0581506	2.07944	0
	p19_ng4_CTCCTTTTCTATGTGG-1	#1-P	0.00492368	1.09861	0
	p19_ng4_CTCGAGGTCGCTACGG-1	#1-P	0.0739357	2.3979	0
	p19_ng4_CTGATCCCAGCGTGCT-1	#1-P	0.0294668	3.13549	0
	p19_ng4_CTGATCCGTCCGAAGA-1	#1-P	0.0689117	0	1.38629
	p19_ng4_CTGCAGGGTCGTGATT-1	#1-P	0.0630796	3.73767	0
	p19_ng4_CTGCTCAAGCTTCATG-1	#1-P	0.0174376	2.83321	0
	p19_ng4_CTGGCAGTCCCGTGTT-1	#1-B4	0.00120635	0.693147	0
	p19_ng4_CTGGTCTAGCCTGACC-1	#1-B4	0.00135032	3.3673	4.21951
	p19_ng4_CTGTACCCAACTCCAA-1	#1-P	0.0118702	2.94444	0
	p19_ng4_CTGTAGATCGACCTAA-1	#1-P	0.055895	1.38629	0
	p19_ng4_CTGTGGGTCAAGTGTC-1	#1-B4	0.00128902	2.89037	3.80666
	p19_ng4_CTGTGGGTCGACATCA-1	#1-P	0.0458445	3.3322	0
	p19_ng4_CTTGAGATCGACATCA-1	#1-P	0.0593231	3.55535	0
	p19_ng4_GAACGTTTCGTTTACT-1	#1-B4	0.000452003	3.3322	0
	p19_ng4_GAACTGTGTGTGTACT-1	#1-P	0.0705228	2.63906	3.55535
	p19_ng4_GAAGGACAGCTGTTCA-1	#1-B4	0.00072157	3.58352	4.91265
	p19_ng4_GACAGCCGTTGCAACT-1	#1-B4	0.000984869	0.693147	0.693147
	p19_ng4_GACATCAGTAGTGATA-1	#1-B4	0.0010726	0.693147	1.09861
	p19_ng4_GACCAATTCTATCCAT-1	#1-B4	0.000953254	0	1.38629
	p19_ng4_GACCGTGAGAGTCGAC-1	#1-P	0.00877344	1.09861	0
	p19_ng4_GACGCTGCACCTAAAC-1	#1-P	0.0572555	2.70805	0
	p19_ng4_GACGTTACACAATCTG-1	#1-P	0.117339	0	0
	p19_ng4_GACTCTCGTACGTAGG-1	#1-P	0.0929717	0	0
	p19_ng4_GACTTCCCAGCGTGCT-1	#1-B4	6.58848e-05	0	1.60944
	p19_ng4_GAGATGGAGGCAGGTT-1	#1-B4	0.00157761	3.63759	0
	p19_ng4_GAGGCAATCCACTAGA-1	#1-B4	8.11293e-05	1.79176	2.48491
	p19_ng4_GAGGGTAAGCTCCCTT-1	#1-P	0.141582	0.693147	0
	p19_ng4_GAGTGTTAGTGTTCAC-1	#1-P	0.0151934	2.89037	0
	p19_ng4_GATCAGTCAGTGCGCT-1	#1-P	0.0358001	2.30259	0
	p19_ng4_GATCCCTGTGGATCGA-1	#1-B4	0.00104112	3.63759	4.46591
	p19_ng4_GATGAGGAGTCCTGCG-1	#1-P	0.0192526	3.09104	0
	p19_ng4_GATTGGTAGTTCCGTA-1	#1-B4	7.13165e-05	1.38629	3.97029
	p19_ng4_GATTGGTCATCCAACA-1	#1-P	0.0541403	0	0
	p19_ng4_GCAACCGCAATATCCG-1	#1-P	0.0351345	2.70805	0
	p19_ng4_GCACGGTAGACGATAT-1	#1-B4	8.91782e-05	2.70805	3.55535
	p19_ng4_GCAGCTGGTATCGCGC-1	#1-B4	0.000910954	1.60944	1.38629
	p19_ng4_GCAGGCTAGTCGCCAC-1	#1-B4	0.00110939	0	0
	p19_ng4_GCATCGGCAATGAAAC-1	#1-B4	8.0643e-05	1.09861	1.60944
	p19_ng4_GCATCTCTCGGTAACT-1	#1-P	0.04701	2.63906	0
	p19_ng4_GCCATGGCAAATCGGG-1	#1-P	0.0106819	0.693147	0
	p19_ng4_GCCATGGGTCAGTCTA-1	#1-P	0.0282193	3.61092	0
	p19_ng4_GCCATTCCACTCCGAG-1	#1-B4	7.62951e-05	0.693147	1.38629
	p19_ng4_GCGATCGAGCATCAAA-1	#1-P	0.0140648	3.55535	0
	p19_ng4_GCGATCGTCAGACTGT-1	#1-P	0.177225	0	0
	p19_ng4_GCGGAAACAAATCGGG-1	#1-P	0.0572559	3.2581	0
	p19_ng4_GCGGATCTCGGCCAAC-1	#1-P	0.0701601	3.78419	0
	p19_ng4_GCTCAAAAGATACGAT-1	#1-P	0.0159427	3.58352	0
	p19_ng4_GCTTCACTCTCAGAAC-1	#1-P	0.0618445	1.09861	0.693147
	p19_ng4_GCTTGGGCAGCTGTTA-1	#1-P	0.00690449	3.17805	0
	p19_ng4_GGAATCTGTCACCACG-1	#1-B4	0.000292847	0.693147	4.40672
	p19_ng4_GGAGGTAAGTGACCTT-1	#1-P	0.0218854	2.30259	0
	p19_ng4_GGATCTACACAACGTT-1	#1-P	0.0355261	2.48491	0
	p19_ng4_GGATGTTCATTGCCGG-1	#1-P	0.037483	1.38629	3.29584
	p19_ng4_GGCGTCATCAATCTTC-1	#1-P	0.0127449	2.07944	0.693147
	p19_ng4_GGCTGTGCAGCCGTTG-1	#1-B4	0.000977836	0	0
	p19_ng4_GGCTTGGCAGCTGAGA-1	#1-B4	0.000674114	3.3322	2.77259
	p19_ng4_GGGACTCCAGGCGTTC-1	#1-P	0.00322201	2.89037	0
	p19_ng4_GGGAGTATCCGGACGT-1	#1-P	0.0585082	2.48491	0
	p19_ng4_GGGATGAAGCTTACGT-1	#1-B4	2.67394e-05	3.04452	2.56495
	p19_ng4_GGGCTACCACTTCAAG-1	#1-P	0.0200287	3.52636	0
	p19_ng4_GGGTCACCAGAGCGTA-1	#1-B4	8.45881e-05	0	0
	p19_ng4_GGGTCACCAGTACTAC-1	#1-B4	0.000371802	0.693147	3.58352
	p19_ng4_GGGTGTCTCTAGATCG-1	#1-P	0.0148048	2.48491	0
	p19_ng4_GGTGGCTTCCGCAAAT-1	#1-B4	0.0001515	0.693147	1.94591
	p19_ng4_GGTGTTAAGCTATCTG-1	#1-B4	0.0030515	2.99573	4.06044
	p19_ng4_GGTTAACGTGCGTCGT-1	#1-P	0.137806	0	0
	p19_ng4_GTAACACAGAGAGCGG-1	#1-P	0.0716385	0	0
	p19_ng4_GTAACACCATCGGAGA-1	#1-B4	0.000684932	1.79176	2.19722
	p19_ng4_GTACAACAGCACCGTC-1	#1-P	0.0172097	3.63759	0
	p19_ng4_GTAGATCTCGAGATGG-1	#1-P	0.0462712	1.94591	2.83321
	p19_ng4_GTAGTACGTGGTGATG-1	#1-P	0.0108887	3.73767	0
	p19_ng4_GTATTGGCATGGAACG-1	#1-P	0.00866599	2.48491	0
	p19_ng4_GTATTTCCAAATACAG-1	#1-P	0.0083859	2.89037	0
	p19_ng4_GTCACGGTCTTAGTTC-1	#1-B4	0.00399404	2.48491	0.693147
	p19_ng4_GTCATTTAGTGTGTTC-1	#1-B4	0.000787306	1.79176	2.89037
	p19_ng4_GTCCACTTCGCGCTGA-1	#1-B4	0.000278365	0.693147	2.19722
	p19_ng4_GTCGAATTCCCTCTCC-1	#1-B4	6.17494e-05	0	1.94591
	p19_ng4_GTCGCGACACATCATG-1	#1-P	0.0447353	2.56495	0
	p19_ng4_GTCGCGAGTATCGCGC-1	#1-P	0.184499	0	0
	p19_ng4_GTCGTAATCCCGTTCA-1	#1-P	0.0170604	0	0
	p19_ng4_GTGCACGAGTCGCCCA-1	#1-B4	0.0005518	4.04305	4.30407
	p19_ng4_GTGCAGCCACAACGTT-1	#1-P	0.0203966	3.13549	0
	p19_ng4_GTGGAAGAGATCCGAG-1	#1-B4	0.00147308	3.63759	3.85015
	p19_ng4_GTGGAAGTCGATTCCC-1	#1-P	0.0190434	1.79176	0
	p19_ng4_GTGGAGATCTTGCAGA-1	#1-B4	0.000199071	2.07944	3.71357
	p19_ng4_GTGGTTAAGACGTCCC-1	#1-B4	0.000800674	2.30259	0.693147
	p19_ng4_GTGGTTATCGAAGCCC-1	#1-B4	0.000424953	3.04452	5.11199
	p19_ng4_GTGTAACTCAACACGT-1	#1-P	0.0606204	1.79176	2.70805
	p19_ng4_GTGTAACTCGTTCTAT-1	#1-P	0.0127791	2.94444	0
	p19_ng4_GTGTCCTCATCGCTCT-1	#1-B4	0.00215099	1.60944	4.85981
	p19_ng4_GTTACAGCACGTCATA-1	#1-P	0.0312146	0.693147	0
	p19_ng4_GTTACCCTCAGCTAGT-1	#1-B4	0.000653937	0	0
	p19_ng4_GTTCATTCACCAACAT-1	#1-P	0.0369151	1.60944	0
	p19_ng4_GTTCTATCACAGTCGC-1	#1-B4	0.000198531	1.38629	3.29584
	p19_ng4_GTTGAACTCTAAGGAA-1	#1-B4	9.14286e-05	1.94591	0
	p19_ng4_GTTGCGGTCCACGAAT-1	#1-P	0.154287	0	0
	p19_ng4_GTTGCTCGTGCTCGTG-1	#1-B4	0.000780945	3.78419	3.43399
	p19_ng4_TAACCAGTCCCTGGTT-1	#1-P	0.0409017	3.29584	0
	p19_ng4_TAACCAGTCCTGCCAT-1	#1-P	0.118077	0	0
	p19_ng4_TAAGCCACAGGCGAAT-1	#1-B4	0.000548283	3.2581	2.56495
	p19_ng4_TAAGCCATCCCTCTCC-1	#1-P	0.0542164	1.79176	0
	p19_ng4_TAAGCCATCGTTTACT-1	#1-B4	0.00068249	1.60944	3.04452
	p19_ng4_TACAGGTGTTGATGTC-1	#1-P	0.0243387	2.30259	0
	p19_ng4_TACATTCAGGTCATAA-1	#1-B4	0.00266624	0	2.07944
	p19_ng4_TACATTCTCGAAGCAG-1	#1-B4	0.00182782	0	0.693147
	p19_ng4_TACCCACGTTCCGTTC-1	#1-B4	0.000269716	1.60944	0.693147
	p19_ng4_TACGGGCCAGTGTACT-1	#1-P	0.0998593	1.09861	2.56495
	p19_ng4_TACTTGTAGAGTCAGC-1	#1-B4	0.000146563	0	1.38629
	p19_ng4_TACTTGTGTAGAATAC-1	#1-B4	0.000137489	0	1.09861
	p19_ng4_TACTTGTTCAAAGACA-1	#1-B4	3.34672e-05	2.07944	4.57471
	p19_ng4_TAGAGTCAGCTTTGTG-1	#1-B4	0.00125978	1.09861	1.09861
	p19_ng4_TAGAGTCCACAGTCGC-1	#1-B4	0.00240846	0	0
	p19_ng4_TAGAGTCTCTCGACCT-1	#1-B4	0.000845638	1.60944	2.30259
	p19_ng4_TAGGTACGTATAGGGC-1	#1-P	0.0532688	3.04452	0
	p19_ng4_TAGGTTGCAGCGAACA-1	#1-P	0.0238077	2.99573	0
	p19_ng4_TAGTGCACATCGTGCG-1	#1-P	0.0501349	0.693147	0
	p19_ng4_TATACCTTCTGACCCT-1	#1-P	0.0109943	2.89037	0
	p19_ng4_TATCAGGAGTATGGAT-1	#1-P	0.0288359	2.07944	0
	p19_ng4_TATCGCCCAGCACACC-1	#1-B4	0.00201019	1.79176	3.68888
	p19_ng4_TATCTGTCAGAACTCT-1	#1-P	0.0725137	2.89037	0
	p19_ng4_TATTCCAAGTACAGCG-1	#1-P	0.0168235	1.94591	0
	p19_ng4_TATTCCAGTACGGTTT-1	#1-B4	0.00080048	0	3.2581
	p19_ng4_TCAAGACGTACCTTCC-1	#1-B4	0.00229235	2.30259	4.33073
	p19_ng4_TCAATTCGTGTCCTAA-1	#1-P	0.0331767	2.3979	0
	p19_ng4_TCACAAGCAATGAACA-1	#1-B4	0.000256871	1.38629	4.04305
	p19_ng4_TCACATTAGAGCCGAT-1	#1-B4	0.000531703	2.63906	2.83321
	p19_ng4_TCACGCTAGTAGTCTC-1	#1-B4	0.000837677	3.49651	4.51086
	p19_ng4_TCACGCTCAGTAACGG-1	#1-P	0.0233711	3.3322	0
	p19_ng4_TCACTATTCTAGTACG-1	#1-B4	0.00169792	0	0
	p19_ng4_TCAGCAAAGAAGCGCT-1	#1-P	0.0653148	0.693147	0
	p19_ng4_TCAGCCTAGTCGCTAT-1	#1-B4	0.000132882	2.48491	5.04986
	p19_ng4_TCAGGTACAGGAGACT-1	#1-B4	0.00051207	3.04452	5.15906
	p19_ng4_TCATGAGGTGTGAATA-1	#1-P	0.0158193	3.66356	0
	p19_ng4_TCATGTTGTCCGAAAG-1	#1-P	0.0778845	1.60944	0
	p19_ng4_TCCAGAAAGGTAATCA-1	#1-B4	0.000965765	1.38629	3.91202
	p19_ng4_TCCATCGCACTAACCA-1	#1-P	0.0131297	2.07944	0.693147
	p19_ng4_TCCCAGTGTGTATTGC-1	#1-B4	0.000885312	0	0.693147
	p19_ng4_TCCCATGTCCTACGGG-1	#1-P	0.0369788	2.19722	0
	p19_ng4_TCCCATGTCTACAGGT-1	#1-P	0.0575172	1.38629	3.09104
	p19_ng4_TCCGAAAAGCCGCACT-1	#1-B4	0.000197818	0	0
	p19_ng4_TCCGATCAGGTCCAGA-1	#1-B4	0.00104221	3.68888	4.40672
	p19_ng4_TCCGATCAGTAGTCCT-1	#1-B4	0.000653069	1.09861	0
	p19_ng4_TCCGTGTCACTTGGGC-1	#1-P	0.0270073	2.77259	3.29584
	p19_ng4_TCGAACAGTCAAGCCC-1	#1-P	0.0134309	0	0.693147
	p19_ng4_TCGAAGTGTGGTCCGT-1	#1-P	0.022823	3.82864	0
	p19_ng4_TCGCACTCAACGACAG-1	#1-B4	0.000139144	0	0
	p19_ng4_TCGCAGGAGGGTTAGC-1	#1-B4	0.00313462	1.94591	3.85015
	p19_ng4_TCGCAGGCAGTGACCC-1	#1-P	0.043013	2.48491	2.56495
	p19_ng4_TCGTGCTCACCTGCGA-1	#1-P	0.0101963	3.09104	0
	p19_ng4_TCGTGGGCACTCAAGT-1	#1-B4	0.0001738	1.38629	4.82831
	p19_ng4_TCGTGGGTCTTACCGC-1	#1-P	0.00900326	3.3322	0
	p19_ng4_TCTAACTTCTCATGCC-1	#1-P	0.0310999	2.19722	0
	p19_ng4_TCTACATCAACGATTC-1	#1-B4	0.00183323	1.38629	3.49651
	p19_ng4_TCTATCAGTCTGTGCG-1	#1-P	0.0338756	1.60944	0
	p19_ng4_TCTCACGAGTTTAGGA-1	#1-P	0.0705902	2.07944	0
	p19_ng4_TCTCTGGTCATCCTAT-1	#1-P	0.0139139	2.83321	0
	p19_ng4_TCTGCCAAGGCTAACG-1	#1-B4	5.52853e-05	0.693147	0
	p19_ng4_TCTGGCTGTTTGTGGT-1	#1-B4	0.000829818	0	2.07944
	p19_ng4_TCTGTCGCAAATGGAT-1	#1-B4	0.000272653	0	0
	p19_ng4_TCTGTCGCAGTAACCT-1	#1-P	0.0153382	1.94591	0
	p19_ng4_TCTTTGATCGACGACC-1	#1-B4	0	1.79176	3.8712
	p19_ng4_TGAACGTCAGTATACC-1	#1-P	0.0319016	3.55535	0
	p19_ng4_TGAATCGGTAACAAGT-1	#1-P	0.0578619	2.07944	0
	p19_ng4_TGAATGCCACATGGTT-1	#1-P	0.00552675	2.63906	0
	p19_ng4_TGACGCGGTGTGTGTT-1	#1-B4	0.000227187	1.79176	4.79579
	p19_ng4_TGAGGGACATCAGTGT-1	#1-B4	0.000613908	1.79176	2.89037
	p19_ng4_TGAGTCAGTGATGGCA-1	#1-P	0.0751885	2.30259	3.58352
	p19_ng4_TGATCAGGTTGGCCTG-1	#1-P	0.0349666	2.30259	0
	p19_ng4_TGCACGGCATCCTAAG-1	#1-P	0.00544181	2.56495	0
	p19_ng4_TGCAGGCGTCCTTGTC-1	#1-B4	0.000838645	0.693147	0
	p19_ng4_TGCAGTATCTTACACT-1	#1-B4	0.000887143	0	0
	p19_ng4_TGCATCCAGCCTAGGA-1	#1-B4	6.18774e-05	0.693147	1.09861
	p19_ng4_TGCTCCATCCGCATAA-1	#1-P	0.0482045	1.38629	0
	p19_ng4_TGGATGTAGGAGGTTC-1	#1-B4	0.00213012	0.693147	0
	p19_ng4_TGGGCGTTCTAGAGCT-1	#1-B4	0.000645697	2.19722	0
	p19_ng4_TGGGCTGGTAGTATAG-1	#1-P	0.0143899	1.38629	0
	p19_ng4_TGTAAGCGTATGAAGT-1	#1-B4	0.00019425	1.79176	3.3673
	p19_ng4_TGTACAGGTCGGTGAA-1	#1-B4	0.00318365	0	0.693147
	p19_ng4_TGTCCACAGTCCCAGC-1	#1-B4	0.0015536	2.48491	4.30407
	p19_ng4_TGTCCCAGTCCAACGC-1	#1-P	0.0633194	0	2.48491
	p19_ng4_TGTTACTCACGTGAGA-1	#1-P	0.0403798	0	0
	p19_ng4_TGTTCATGTCCTGGTG-1	#1-B4	0.000408469	0.693147	0.693147
	p19_ng4_TGTTCTAAGTCGGCCT-1	#1-P	0.0060748	3.09104	0
	p19_ng4_TGTTTGTCAGAAGTGC-1	#1-P	0.0205217	0.693147	0
	p19_ng4_TTACAGGTCTCTTAAC-1	#1-P	0.0423847	2.63906	0
	p19_ng4_TTACCGCCACTTGGCG-1	#1-P	0.049398	2.70805	0
	p19_ng4_TTACGTTTCATCCTGC-1	#1-B4	0.000971975	0	2.63906
	p19_ng4_TTATTGCGTGCTAGCC-1	#1-P	0.0801868	0.693147	0
	p19_ng4_TTCAATCCACTGAGTT-1	#1-B4	0.00134219	0	0
	p19_ng4_TTCAATCTCTGTACAG-1	#1-B4	0.000242346	1.60944	3.82864
	p19_ng4_TTCACCGTCGTCCATC-1	#1-P	0.0621155	2.83321	0
	p19_ng4_TTCACGCAGCCGATCC-1	#1-P	0.0342745	0	0.693147
	p19_ng4_TTCACGCAGTAATTGG-1	#1-P	0.0342629	3.09104	0
	p19_ng4_TTCCTAACACCAACAT-1	#1-B4	0.00937658	4.06044	0
	p19_ng4_TTCCTAATCGTCCTCA-1	#1-P	0.0720189	0.693147	0.693147
	p19_ng4_TTCCTCTAGACATCAA-1	#1-B4	0.000440412	0.693147	0
	p19_ng4_TTCTTGAAGTTCCATG-1	#1-B4	7.27749e-05	2.30259	4.39445
	p19_ng4_TTCTTGAAGTTGCCCG-1	#1-P	0.0157205	3.71357	0
	p19_ng4_TTGAACGAGCCAAGCA-1	#1-B4	0.000390385	1.79176	2.63906
	p19_ng4_TTGGGTAGTGGCTTGC-1	#1-B4	0.000956615	2.70805	4.58497
	p19_ng4_TTGGGTATCACTCGAA-1	#1-P	0.00567085	3.85015	2.77259
	p19_ng4_TTGTGTTTCACAATGC-1	#1-P	0.069527	3.80666	0
	p19_ng4_TTGTTGTAGGGCCAAT-1	#1-P	0.0176836	2.3979	0
	p19_ng4_TTGTTGTGTCATCAGT-1	#1-B4	0.000246048	1.38629	0
	p19_ng4_TTTACCACAGACAATA-1	#1-P	0.0454078	2.56495	0
	p19_ng4_TTTACCATCCGGACTG-1	#1-P	0.0121269	2.83321	0
	p19_ng4_TTTGATCGTCGCTGCA-1	#1-P	0.00885843	2.56495	0
	p19_ng4_TTTGGAGGTACCTATG-1	#1-B4	0.000770564	0	0.693147
	p19_ng4_TTTGGTTCACGCAAAG-1	#1-P	0.126166	1.38629	0.693147
	p19_ng4_TTTGGTTGTACTCGCG-1	#1-P	0.0362983	2.83321	0
	p19_ng5_AAACCCACAAGTGCTT-1	#1-P	0.0615505	2.94444	0
	p19_ng5_AAACGAAAGAATAGTC-1	#1-P	0.0451737	3.3673	5.20949
	p19_ng5_AAACGAACACAGTACT-1	#1-P	0.0525802	1.94591	2.56495
	p19_ng5_AAACGAACATAGAAAC-1	#1-B4	0.000276152	0	2.94444
	p19_ng5_AAACGAATCAAGTGGG-1	#1-B4	0.000838075	3.43399	4.45435
	p19_ng5_AAACGAATCGCTCATC-1	#1-B4	0.00183338	3.68888	4.54329
	p19_ng5_AAAGGATAGCCATGCC-1	#1-P	0.050475	2.99573	3.04452
	p19_ng5_AAAGGATCAGCAAGAC-1	#1-B4	0.00340613	2.70805	0
	p19_ng5_AAAGTCCCAAGTGTCT-1	#1-P	0.0468713	4.23411	6.03309
	p19_ng5_AAAGTCCGTCACCTTC-1	#1-P	0.0862395	2.19722	3.71357
	p19_ng5_AAAGTCCGTCTCACAA-1	#1-B4	0.000237996	4.89035	5.72685
	p19_ng5_AAAGTGAAGGATAATC-1	#1-B4	0.000790573	2.3979	5.37064
	p19_ng5_AAAGTGATCGAGTTGT-1	#1-P	0.0706087	0	0
	p19_ng5_AACAACCCAATGGCAG-1	#1-B4	0.001088	1.60944	0
	p19_ng5_AACACACAGCATATGA-1	#1-B4	0.000798443	2.19722	4.96284
	p19_ng5_AACACACTCACCTCAC-1	#1-B4	0.000975504	3.04452	4.7185
	p19_ng5_AACAGGGCATAGAGGC-1	#1-B4	0.00297523	0	1.79176
	p19_ng5_AACAGGGTCTGAGGCC-1	#1-P	0.0176399	0.693147	0
	p19_ng5_AACCATGCAAACACCT-1	#1-B4	0.00144043	2.30259	4.21951
	p19_ng5_AACCATGGTGCAGTGA-1	#1-B4	0.00164484	4.8752	5.87493
	p19_ng5_AACCATGGTTCTGACA-1	#1-B4	0.00109755	1.09861	1.09861
	p19_ng5_AACCCAATCGCACTCT-1	#1-B4	0.00326399	3.71357	5.54126
	p19_ng5_AACCTGAAGCCATTGT-1	#1-B4	0.000195992	2.30259	3.68888
	p19_ng5_AACGGGAGTGCTCTCT-1	#1-B4	0.000285633	0	0
	p19_ng5_AACTTCTTCGTCAAAC-1	#1-B4	0.00151415	0	0.693147
	p19_ng5_AAGAACACAGGTGTTT-1	#1-P	0.0414633	0.693147	0
	p19_ng5_AAGAACATCCGAGTGC-1	#1-P	0.067593	0	0
	p19_ng5_AAGACAAAGGACTTCT-1	#1-B4	0.00152457	2.48491	5.63479
	p19_ng5_AAGACAACAACCAGAG-1	#1-P	0.0858199	0	0
	p19_ng5_AAGACAACAGCTCTGG-1	#1-P	0.110299	0	4.79579
	p19_ng5_AAGACAAGTCGGCACT-1	#1-P	0.0939595	0	0
	p19_ng5_AAGACTCGTCGTCGGT-1	#1-B4	0.00114367	0	0.693147
	p19_ng5_AAGACTCTCTGAGCAT-1	#1-B4	0.00118238	2.30259	5.86647
	p19_ng5_AAGCATCAGAAAGCGA-1	#1-P	0.0284427	3.3322	0
	p19_ng5_AAGCATCTCGTTGTAG-1	#1-B4	0.000561482	4.82831	5.67675
	p19_ng5_AAGCCATCAGGCATTT-1	#1-P	0.0282379	0	0
	p19_ng5_AAGCCATCATTGGCAT-1	#1-P	0.0532013	5.66988	5.30827
	p19_ng5_AAGCCATGTCTGTGAT-1	#1-P	0.132703	3.3322	4.77068
	p19_ng5_AAGCCATGTTTCACTT-1	#1-B4	0.00443012	1.38629	0.693147
	p19_ng5_AAGCGTTAGAACTTCC-1	#1-P	0.0565274	2.56495	0
	p19_ng5_AAGGAATAGGTTCTAC-1	#1-B4	0.00213675	3.95124	5.12396
	p19_ng5_AAGTCGTGTGAAAGTT-1	#1-B4	0.00022934	3.55535	4.34381
	p19_ng5_AAGTGAAGTCTAGGTT-1	#1-B4	0.00048839	0	1.09861
	p19_ng5_AAGTTCGCACTCATAG-1	#1-B4	0.0128259	0.693147	1.38629
	p19_ng5_AATCGACGTGTGACCC-1	#1-P	0.127997	0	0
	p19_ng5_AATCGACTCGTTCCCA-1	#1-B4	0.000900379	4.31749	5.01064
	p19_ng5_AATCGTGGTTGTATGC-1	#1-B4	0.000465395	0.693147	2.99573
	p19_ng5_AATCGTGTCGGCCAAC-1	#1-P	0.0416589	1.09861	0
	p19_ng5_AATGAAGCATAGCTGT-1	#1-B4	0.000364892	2.3979	0.693147
	p19_ng5_AATGACCAGCCGTCGT-1	#1-P	0.0838733	0	0
	p19_ng5_AATGCCAAGGCTAACG-1	#1-B4	0.00125637	3.78419	4.23411
	p19_ng5_AATGGAAAGACCAAGC-1	#1-B4	0.00161392	0.693147	4.40672
	p19_ng5_AATGGAAAGGTAACTA-1	#1-B4	0.00162659	3.80666	3.55535
	p19_ng5_AATGGCTAGCGCCCAT-1	#1-B4	0.00198666	5.1358	5.02388
	p19_ng5_AATGGCTGTTCTAACG-1	#1-P	0.0434277	1.09861	3.3673
	p19_ng5_AATGGCTTCCATGCAA-1	#1-P	0.170401	0	0.693147
	p19_ng5_AATTCCTGTACGATCT-1	#1-P	0.0755082	3.21888	4.30407
	p19_ng5_AATTTCCGTTCACGAT-1	#1-P	0.0243704	3.55535	0
	p19_ng5_AATTTCCTCTGGTGCG-1	#1-P	0.134301	0	0
	p19_ng5_ACAAAGATCTTCGTGC-1	#1-P	0.0735989	3.2581	0
	p19_ng5_ACAACCATCTACGCAA-1	#1-P	0.0350513	4.41884	2.07944
	p19_ng5_ACAAGCTCAGATACCT-1	#1-B4	0.000134239	0.693147	0.693147
	p19_ng5_ACACGCGAGCATTGTC-1	#1-P	0.0256846	3.4012	0.693147
	p19_ng5_ACACGCGAGGAAGAAC-1	#1-B4	0.00199931	2.77259	5.0814
	p19_ng5_ACACGCGAGGTTCAGG-1	#1-P	0.04109	2.48491	0
	p19_ng5_ACACGCGCACATTCGA-1	#1-P	0.0885795	2.07944	2.3979
	p19_ng5_ACACTGACATTGTAGC-1	#1-P	0.0596491	1.94591	0.693147
	p19_ng5_ACACTGATCGCTTAAG-1	#1-B4	0.000975855	0.693147	1.79176
	p19_ng5_ACAGCCGAGAGTGTGC-1	#1-P	0.0443286	0	0
	p19_ng5_ACAGGGATCGGAACTT-1	#1-B4	0.00101516	0.693147	3.43399
	p19_ng5_ACATCCCTCGTAGGGA-1	#1-B4	0.000149365	4.34381	6.14204
	p19_ng5_ACATCCCTCTGTCTCG-1	#1-P	0.172	0	0.693147
	p19_ng5_ACATCGAAGATTAGAC-1	#1-P	0.0336501	4.27667	4.72739
	p19_ng5_ACATCGAAGTCTGGTT-1	#1-B4	0.000185755	0.693147	1.09861
	p19_ng5_ACATCGAGTAGTACGG-1	#1-B4	0.0023684	0.693147	2.19722
	p19_ng5_ACATGCAAGCCGTAAG-1	#1-B4	9.82125e-05	3.78419	6.20658
	p19_ng5_ACATGCATCGCTCTCA-1	#1-B4	0.000345304	1.79176	4.27667
	p19_ng5_ACATTTCAGCCACTCG-1	#1-P	0.104408	0.693147	0
	p19_ng5_ACCAAACCAACTCGTA-1	#1-P	0.0361816	2.48491	0
	p19_ng5_ACCAAACTCATTATCC-1	#1-P	0.0319799	2.3979	2.99573
	p19_ng5_ACCACAACACTCTAGA-1	#1-B4	0.00151745	1.09861	1.38629
	p19_ng5_ACCATTTAGAGAGTGA-1	#1-B4	0.0011319	1.09861	3.49651
	p19_ng5_ACCATTTGTACTCGAT-1	#1-P	0.0368877	1.60944	0
	p19_ng5_ACCCAAATCCAGTGTA-1	#1-P	0.0802441	0	0
	p19_ng5_ACCCTCAAGCGGTAGT-1	#1-P	0.0928769	1.38629	0.693147
	p19_ng5_ACCCTTGGTTCTCTCG-1	#1-B4	0.000780369	0.693147	0
	p19_ng5_ACCGTTCAGATCGCTT-1	#1-P	0.115929	2.48491	4.60517
	p19_ng5_ACCGTTCCAACGCCCA-1	#1-P	0.0955509	2.70805	0
	p19_ng5_ACCGTTCTCTGTCGCT-1	#1-P	0.0636748	2.30259	0
	p19_ng5_ACCTGAAGTTCCTTGC-1	#1-B4	0.0101729	1.60944	1.79176
	p19_ng5_ACCTGTCGTCCACTCT-1	#1-P	0.0471024	2.48491	0
	p19_ng5_ACGATCAAGGATATAC-1	#1-P	0.0392572	2.3979	0.693147
	p19_ng5_ACGCACGAGACGGTCA-1	#1-P	0.04883	2.3979	0.693147
	p19_ng5_ACGGAAGAGTGCACCC-1	#1-P	0.0573228	3.3322	5.42053
	p19_ng5_ACGGAAGCACGTAGTT-1	#1-P	0.0726588	2.56495	3.97029
	p19_ng5_ACGGGTCAGGCAGTCA-1	#1-P	0.0255786	1.79176	0
	p19_ng5_ACGGGTCCAGACCCGT-1	#1-B4	0.0011183	2.70805	1.60944
	p19_ng5_ACGGTTAGTCGGCCTA-1	#1-P	0.0177522	3.52636	5.83481
	p19_ng5_ACGGTTATCCTATGGA-1	#1-B4	0.000390821	0	0.693147
	p19_ng5_ACGTAACAGGACAACC-1	#1-B4	0.00488556	2.48491	3.3322
	p19_ng5_ACGTAACCATACTTTC-1	#1-P	0.0627355	3.82864	4.85981
	p19_ng5_ACGTACAAGTTGCGCC-1	#1-P	0.0345792	2.70805	0.693147
	p19_ng5_ACGTACATCTCAGAAC-1	#1-B4	0.00215517	1.09861	2.48491
	p19_ng5_ACGTTCCCAGCCGTTG-1	#1-P	0.0303268	2.56495	2.94444
	p19_ng5_ACTATGGGTGCAAGAC-1	#1-P	0.16437	0	0.693147
	p19_ng5_ACTATTCAGTGCTCAT-1	#1-B4	0.00112274	1.94591	3.09104
	p19_ng5_ACTATTCTCACTACTT-1	#1-B4	0.000289498	0.693147	3.46574
	p19_ng5_ACTCTCGGTGCCTTCT-1	#1-B4	0.000390778	3.95124	4.93447
	p19_ng5_ACTGATGCATGACAGG-1	#1-P	0.202407	0	0
	p19_ng5_ACTGATGCATGACTGT-1	#1-B4	0.00241373	0	4.82831
	p19_ng5_ACTGATGTCCTAAACG-1	#1-B4	0.000469043	1.94591	4.55388
	p19_ng5_ACTGCAAGTAACCCGC-1	#1-B4	0.000987445	0	0
	p19_ng5_ACTGCAAGTCTTTATC-1	#1-B4	0.000711861	0	0
	p19_ng5_ACTGCAAGTTATGACC-1	#1-B4	0.000524734	5.65249	6.29711
	p19_ng5_ACTGTCCTCGCATAGT-1	#1-B4	0.000638249	1.09861	1.79176
	p19_ng5_ACTGTCCTCGGAGATG-1	#1-P	0.0710782	3.21888	3.71357
	p19_ng5_ACTGTGAAGAGGTTTA-1	#1-B4	0.00339038	2.48491	4.80402
	p19_ng5_ACTGTGATCTGACGCG-1	#1-B4	0.000372301	0.693147	1.09861
	p19_ng5_ACTTCCGCAAGACTGG-1	#1-B4	0.000166242	4.27667	0
	p19_ng5_ACTTCCGTCTGGCCAG-1	#1-B4	0.000278396	0.693147	4.38203
	p19_ng5_AGAAATGAGCATACTC-1	#1-B4	9.27902e-05	1.60944	2.56495
	p19_ng5_AGAAATGCACTTCTCG-1	#1-P	0.12159	0.693147	0
	p19_ng5_AGAACAATCGGTGAAG-1	#1-B4	0.00126266	0	3.4012
	p19_ng5_AGAACAATCGTTACCC-1	#1-P	0.0103805	2.30259	0
	p19_ng5_AGAACCTTCTAACGCA-1	#1-P	0.0268012	4.63473	4.92725
	p19_ng5_AGAAGCGCAACATCGT-1	#1-P	0.0608555	3.09104	3.89182
	p19_ng5_AGAAGCGTCCAGCTCT-1	#1-P	0.050563	1.09861	0
	p19_ng5_AGAAGTACACTGTTCC-1	#1-B4	0.000503317	3.46574	4.06044
	p19_ng5_AGACCATCAAGTACCT-1	#1-P	0.0478931	2.07944	4.34381
	p19_ng5_AGACCATCACCGTGGT-1	#1-P	0.124684	1.79176	1.38629
	p19_ng5_AGACTCAAGATGTTCC-1	#1-P	0.0633634	2.77259	3.78419
	p19_ng5_AGACTCAAGCGTTGTT-1	#1-P	0.124515	0	0
	p19_ng5_AGACTCACAATCAAGA-1	#1-B4	0.000140711	2.07944	0.693147
	p19_ng5_AGAGAATCAGTCGTTA-1	#1-B4	0.00168024	2.56495	5.86079
	p19_ng5_AGAGAGCAGCTGTTAC-1	#1-P	0.0589958	2.30259	4.09434
	p19_ng5_AGAGAGCGTCACCGAC-1	#1-P	0.0223237	2.30259	1.60944
	p19_ng5_AGAGCAGAGCTTCTAG-1	#1-B4	0.000462677	2.63906	3.93183
	p19_ng5_AGAGCAGAGGCATTTC-1	#1-P	0.0345414	1.09861	0.693147
	p19_ng5_AGAGCCCAGGTTCAGG-1	#1-B4	0.00155588	2.70805	3.8712
	p19_ng5_AGATAGAAGAATACAC-1	#1-P	0.0216541	3.43399	0
	p19_ng5_AGATAGACAGTCTTCC-1	#1-P	0.0581891	0	2.30259
	p19_ng5_AGATCCAAGATCGCCC-1	#1-P	0.0106021	2.19722	0
	p19_ng5_AGATCCACAATCGCCG-1	#1-B4	0.00208794	0	1.38629
	p19_ng5_AGATCCATCCGTTTCG-1	#1-B4	0.00178926	3.13549	3.95124
	p19_ng5_AGATCGTCACGACAGA-1	#1-B4	5.40044e-05	0	1.09861
	p19_ng5_AGATGAATCCCTAGGG-1	#1-B4	0.000729785	2.07944	4.65396
	p19_ng5_AGATGCTAGCTTCATG-1	#1-P	0.0814376	1.60944	4.43082
	p19_ng5_AGCCAATGTCTACACA-1	#1-B4	0.000857633	0	1.38629
	p19_ng5_AGCCACGCAAGACCGA-1	#1-B4	0.000185701	2.48491	4.67283
	p19_ng5_AGCCAGCAGCGATCGA-1	#1-B4	0.000180473	2.07944	4.5326
	p19_ng5_AGCGATTTCGCTGACG-1	#1-P	0.0586548	2.48491	0
	p19_ng5_AGCGATTTCTTCTTCC-1	#1-B4	0.000333533	4.54329	4.91998
	p19_ng5_AGCGCCATCTATCGCC-1	#1-B4	0.000634751	0	0
	p19_ng5_AGCGTATGTGATACCT-1	#1-P	0.0455967	3.52636	0
	p19_ng5_AGCGTATGTGCAGTGA-1	#1-B4	0.00150189	2.94444	0
	p19_ng5_AGCGTATTCGTAATGC-1	#1-P	0.0579326	4.75359	3.3673
	p19_ng5_AGCTACAAGTGGACTG-1	#1-P	0.0556613	3.4012	3.93183
	p19_ng5_AGCTACACAACACAGG-1	#1-B4	9.71062e-05	4.18965	3.73767
	p19_ng5_AGCTACAGTACAGTCT-1	#1-B4	0.00198585	4.15888	4.75359
	p19_ng5_AGCTACATCTGCCCTA-1	#1-B4	7.33514e-05	1.60944	2.07944
	p19_ng5_AGCTCAACAAATCGTC-1	#1-P	0.0690805	3.3322	0
	p19_ng5_AGCTTCCGTACAAACA-1	#1-B4	0.000959795	2.94444	4.85203
	p19_ng5_AGGACGAAGGTCGAGT-1	#1-B4	0.00336328	0.693147	2.94444
	p19_ng5_AGGACTTAGATGAACT-1	#1-B4	0.00223714	3.29584	5.0876
	p19_ng5_AGGACTTTCAACTGAC-1	#1-B4	0.000139712	1.60944	3.04452
	p19_ng5_AGGATAACAGTTCCAA-1	#1-B4	0.00172754	1.38629	4.36945
	p19_ng5_AGGATAATCGTCTACC-1	#1-B4	0.00326264	0.693147	2.48491
	p19_ng5_AGGATCTCAAACTGCT-1	#1-B4	0.000811688	4.26268	5.35659
	p19_ng5_AGGATCTGTGCTCTCT-1	#1-B4	0.000274217	3.04452	6.1591
	p19_ng5_AGGCATTAGATAGCTA-1	#1-B4	0.00194742	2.30259	3.17805
	p19_ng5_AGGCATTCAAGGAGTC-1	#1-B4	0.00190722	4.17439	5.18178
	p19_ng5_AGGCATTGTCACTTCC-1	#1-P	0.0597295	3.17805	0
	p19_ng5_AGGCCACAGGAAGAAC-1	#1-B4	0.00019917	1.09861	1.60944
	p19_ng5_AGGCCACCAGCTTCGG-1	#1-P	0.126947	0	0
	p19_ng5_AGGCCACGTGCATTTG-1	#1-P	0.0442616	2.48491	0
	p19_ng5_AGGCCACGTTGTCTAG-1	#1-P	0.0714242	0	0.693147
	p19_ng5_AGGCTGCCAGTAGTTC-1	#1-P	0.0354694	2.63906	4.38203
	p19_ng5_AGGCTGCGTTCCGCGA-1	#1-P	0.0511625	3.3673	4.89035
	p19_ng5_AGGGCCTCATTCACAG-1	#1-B4	0.000838179	3.98898	4.70048
	p19_ng5_AGGGCTCCAAACGAGC-1	#1-P	0.0921363	1.09861	0.693147
	p19_ng5_AGGGCTCCAGCGTAGA-1	#1-P	0.0705042	3.7612	4.60517
	p19_ng5_AGGGTGACAACGATTC-1	#1-P	0.0585446	2.07944	0.693147
	p19_ng5_AGGGTTTAGACCACGA-1	#1-B4	0.000132194	4.14313	5.52545
	p19_ng5_AGGGTTTTCCATTCGC-1	#1-P	0.052931	2.3979	0
	p19_ng5_AGGGTTTTCTACCAGA-1	#1-B4	0.000820906	0	3.3322
	p19_ng5_AGGTAGGCAACAGAGC-1	#1-B4	0.000273508	1.38629	1.38629
	p19_ng5_AGGTTACGTGTTACTG-1	#1-B4	0.00469316	3.52636	4.11087
	p19_ng5_AGGTTGTAGGATTCAA-1	#1-P	0.0377905	1.60944	0
	p19_ng5_AGGTTGTGTTACACTG-1	#1-B4	0.000101058	3.68888	2.89037
	p19_ng5_AGTAACCAGAATCGTA-1	#1-P	0.0709276	0	0
	p19_ng5_AGTAACCAGACGCCAA-1	#1-P	0.0592761	3.29584	5.12396
	p19_ng5_AGTAACCAGTTTCGAC-1	#1-P	0.0553806	2.94444	2.3979
	p19_ng5_AGTACCACAAGATCCT-1	#1-B4	0.000374438	0	0.693147
	p19_ng5_AGTACCAGTCGAATTC-1	#1-P	0.0171309	3.21888	0.693147
	p19_ng5_AGTACTGAGGTTAAAC-1	#1-B4	0.000859328	1.09861	0.693147
	p19_ng5_AGTAGCTTCCGCACTT-1	#1-P	0.0646834	2.99573	0
	p19_ng5_AGTAGTCAGGCAATGC-1	#1-P	0.0679252	1.60944	0
	p19_ng5_AGTAGTCGTATCGCAT-1	#1-B4	0.00067861	0	3.82864
	p19_ng5_AGTCAACTCAAGCTGT-1	#1-P	0.0895574	2.19722	0
	p19_ng5_AGTCACACACGGTAGA-1	#1-P	0.0968466	1.60944	3.43399
	p19_ng5_AGTCATGAGAAACTCA-1	#1-P	0.167769	2.19722	3.13549
	p19_ng5_AGTCATGAGTTCCTGA-1	#1-P	0.036423	2.07944	0
	p19_ng5_AGTCATGCAAAGGAGA-1	#1-P	0.056422	3.82864	0
	p19_ng5_AGTCATGGTGGCTTGC-1	#1-P	0.0885796	1.60944	0
	p19_ng5_AGTGACTCATATGAAG-1	#1-P	0.130651	1.60944	0
	p19_ng5_AGTGACTGTGATACCT-1	#1-B4	0.00122864	3.73767	4.29046
	p19_ng5_AGTTCCCGTCGCCTAG-1	#1-P	0.177071	1.09861	5.1358
	p19_ng5_ATACCGAGTGTCCGGT-1	#1-B4	0.00508282	4.04305	4.79579
	p19_ng5_ATACCGATCAGCTGTA-1	#1-P	0.165444	0	0
	p19_ng5_ATACCTTCAAGCTGTT-1	#1-B4	0.00129309	4.23411	5.85793
	p19_ng5_ATACCTTGTGTTAACC-1	#1-B4	0.000191672	4.12713	5.24702
	p19_ng5_ATACCTTGTTACACAC-1	#1-P	0.11604	1.79176	2.30259
	p19_ng5_ATACTTCCAGACCAGA-1	#1-P	0.0304193	2.83321	0
	p19_ng5_ATACTTCTCTTTCTAG-1	#1-B4	0.000708057	2.19722	4.04305
	p19_ng5_ATAGACCCATTCTTCA-1	#1-B4	0.00112791	0	0
	p19_ng5_ATAGGCTCACCAATTG-1	#1-P	0.0714598	2.48491	0.693147
	p19_ng5_ATAGGCTCAGCTATTG-1	#1-B4	0.00102107	1.38629	3.29584
	p19_ng5_ATATCCTCAAGTGGTG-1	#1-P	0.114348	0	0
	p19_ng5_ATCACAGGTGGTCAAG-1	#1-P	0.0509591	1.60944	0.693147
	p19_ng5_ATCACAGGTTCTTAGG-1	#1-P	0.0380272	3.58352	4.7362
	p19_ng5_ATCACTTAGCGAAACC-1	#1-P	0.145846	1.79176	0
	p19_ng5_ATCACTTCAGCGACCT-1	#1-P	0.160075	0	0
	p19_ng5_ATCCCTGAGCAAGGAA-1	#1-P	0.083324	2.56495	2.99573
	p19_ng5_ATCCCTGTCTCATTGT-1	#1-B4	0.000862859	3.8712	4.8828
	p19_ng5_ATCCTATTCGAACCTA-1	#1-P	0.0427441	3.55535	3.4012
	p19_ng5_ATCCTATTCGCTACAA-1	#1-P	0.0298219	4.56435	0
	p19_ng5_ATCGATGTCAGCGCAC-1	#1-P	0.0452728	2.77259	0
	p19_ng5_ATCGGATTCTCCATAT-1	#1-P	0.0228149	0	4.38203
	p19_ng5_ATCGGATTCTCGACGG-1	#1-B4	0.000283479	0	3.97029
	p19_ng5_ATCGGATTCTCTCAAT-1	#1-P	0.00879765	3.71357	0
	p19_ng5_ATCGGATTCTTTACAC-1	#1-B4	0.00354172	3.68888	4.00733
	p19_ng5_ATCGGCGGTAGAGCTG-1	#1-P	0.14085	0	0
	p19_ng5_ATCGTAGGTTAAGCAA-1	#1-P	0.110801	0	4.12713
	p19_ng5_ATCGTCCCAAGTGGAC-1	#1-P	0.0365815	2.77259	0
	p19_ng5_ATCGTGACAGCTCTGG-1	#1-B4	0.000237624	2.70805	5.51745
	p19_ng5_ATCGTGACAGTTGCGC-1	#1-B4	0.00270942	4.99043	6.12905
	p19_ng5_ATCTTCAAGCTACTAC-1	#1-P	0.121109	0	2.3979
	p19_ng5_ATCTTCAAGGGAGGGT-1	#1-P	0.0730254	5.50533	5.55296
	p19_ng5_ATCTTCAGTCCACACG-1	#1-P	0.11403	2.77259	4.62497
	p19_ng5_ATCTTCAGTGATACTC-1	#1-P	0.056943	2.3979	2.56495
	p19_ng5_ATGAAAGAGGCCATAG-1	#1-P	0.0106866	0.693147	0
	p19_ng5_ATGACCAAGGACACTG-1	#1-P	0.077041	2.07944	0
	p19_ng5_ATGACCAAGGGATCAC-1	#1-P	0.10184	0	0.693147
	p19_ng5_ATGACCATCTGGTTGA-1	#1-B4	0.00309391	3.09104	4.20469
	p19_ng5_ATGCATGAGTAGGGTC-1	#1-P	0.0494308	0	0
	p19_ng5_ATGCATGAGTGATAAC-1	#1-P	0.0945888	3.4012	2.48491
	p19_ng5_ATGCATGGTCCTACGG-1	#1-P	0.081909	2.83321	4.95583
	p19_ng5_ATGCCTCAGGGCCCTT-1	#1-B4	0.00195868	0	1.09861
	p19_ng5_ATGCCTCCACACGTGC-1	#1-P	0.0654035	1.94591	0
	p19_ng5_ATGCCTCCACACTGGC-1	#1-P	0.0458308	3.3322	0
	p19_ng5_ATGCCTCGTTCTTCAT-1	#1-P	0.013895	2.56495	0
	p19_ng5_ATGCGATGTGGAAATT-1	#1-B4	0.000410397	0	0.693147
	p19_ng5_ATGCGATTCTGTTCAT-1	#1-B4	0.0015587	5.22575	5.3799
	p19_ng5_ATGGAGGCAGACCAAG-1	#1-B4	0.0144285	1.09861	3.80666
	p19_ng5_ATGGAGGTCGCCTTGT-1	#1-B4	0.00194572	1.09861	0
	p19_ng5_ATGGGAGCACGACAGA-1	#1-B4	0.0079694	5.00395	6.22059
	p19_ng5_ATGGGTTCATCGGAGA-1	#1-B4	0.00866867	3.55535	0.693147
	p19_ng5_ATGGGTTTCGGCACTG-1	#1-P	0.0463869	0.693147	0.693147
	p19_ng5_ATGTCCCGTAAGATAC-1	#1-B4	0.000963773	3.66356	5.45104
	p19_ng5_ATGTCTTCAGGATGAC-1	#1-P	0.0465938	1.79176	0
	p19_ng5_ATTACCTAGCATGGGT-1	#1-B4	0.000295421	2.56495	3.17805
	p19_ng5_ATTACTCAGAATCGAT-1	#1-B4	0.000415369	0	1.94591
	p19_ng5_ATTACTCTCCGATTAG-1	#1-B4	0.000603662	3.63759	5.43372
	p19_ng5_ATTCACTCAGTGACCC-1	#1-B4	0.000567067	3.85015	3.3673
	p19_ng5_ATTCAGGCACTGCGTG-1	#1-P	0.0458529	2.56495	0
	p19_ng5_ATTCAGGCAGTAACAA-1	#1-P	0.0459868	2.07944	0
	p19_ng5_ATTCCATTCTCATGCC-1	#1-B4	0.00102542	0	0
	p19_ng5_ATTCCATTCTTGGGCG-1	#1-P	0.0100596	2.77259	0
	p19_ng5_ATTCCCGAGGGAGGCA-1	#1-P	0.0554406	1.79176	0
	p19_ng5_ATTCCCGCAGCAAGAC-1	#1-P	0.0350114	1.09861	5.8522
	p19_ng5_ATTCCTAAGACTTCAC-1	#1-B4	0.000557724	0.693147	0
	p19_ng5_ATTCTACGTGTCCGGT-1	#1-P	0.0556659	0	0.693147
	p19_ng5_ATTCTACTCTGCGATA-1	#1-P	0.0321315	0.693147	3.80666
	p19_ng5_ATTGGGTCAGCTACTA-1	#1-P	0.00316812	3.17805	0
	p19_ng5_ATTTCACAGTCTGCGC-1	#1-P	0.0524825	0	0.693147
	p19_ng5_ATTTCACTCGAACCAT-1	#1-P	0.0215999	2.99573	0
	p19_ng5_ATTTCACTCTGAGAAA-1	#1-P	0.0187186	2.30259	3.3322
	p19_ng5_ATTTCTGCAGTAACCT-1	#1-P	0.0344868	0.693147	0
	p19_ng5_CAAAGAACACCCAAGC-1	#1-P	0.0578079	3.29584	0
	p19_ng5_CAACAACAGGCCCAAA-1	#1-P	0.0247512	2.83321	0
	p19_ng5_CAACAACGTTGTATGC-1	#1-P	0.0528327	3.21888	0
	p19_ng5_CAACAACTCAGCAGAG-1	#1-P	0.0619743	2.07944	0
	p19_ng5_CAACAACTCATCAGTG-1	#1-B4	0.00332129	0	2.3979
	p19_ng5_CAACCAAAGATGCTAA-1	#1-P	0.0514212	1.38629	0
	p19_ng5_CAACCAAGTATACGGG-1	#1-P	0.0613991	3.29584	0
	p19_ng5_CAACCAATCACGATAC-1	#1-P	0.068959	1.94591	0
	p19_ng5_CAACCAATCGCAATTG-1	#1-B4	0.00128018	0	0.693147
	p19_ng5_CAACCTCCAGCGTTTA-1	#1-B4	0.00255829	3.13549	4.63473
	p19_ng5_CAACCTCCATGGGAAC-1	#1-P	0.0208549	0	0
	p19_ng5_CAACGATAGCACCGTC-1	#1-P	0.0736343	4.33073	4.72739
	p19_ng5_CAACGATGTATTGACC-1	#1-B4	0.000729424	0	1.09861
	p19_ng5_CAACGATTCGAGAGAC-1	#1-P	0.0488173	4.62497	4.04305
	p19_ng5_CAACGGCCACAGAAGC-1	#1-P	0.109891	2.30259	0.693147
	p19_ng5_CAAGACTAGATGACCG-1	#1-P	0.0680189	4.17439	4.81218
	p19_ng5_CAAGAGGCACGAGGTA-1	#1-P	0.0326783	3.4012	0
	p19_ng5_CAAGAGGTCGTCAAAC-1	#1-P	0.0348097	3.97029	0.693147
	p19_ng5_CAAGCTATCCTCACGT-1	#1-P	0.0482284	3.21888	4.40672
	p19_ng5_CAAGGGAGTGGAGGTT-1	#1-P	0.0271993	1.94591	1.38629
	p19_ng5_CAAGGGATCTGTGCAA-1	#1-P	0.0695792	3.21888	3.93183
	p19_ng5_CAATACGCATCGGCCA-1	#1-B4	0.00020609	0	2.48491
	p19_ng5_CAATCGAGTGACTCGC-1	#1-P	0.0606527	4.43082	1.60944
	p19_ng5_CAATGACCAAACCATC-1	#1-B4	0.000927044	0.693147	2.56495
	p19_ng5_CAATTTCAGAGCATTA-1	#1-P	0.126153	0	3.21888
	p19_ng5_CAATTTCCACTGTTCC-1	#1-B4	0.000199283	0	0
	p19_ng5_CACAACACAGTCGGAA-1	#1-B4	0.000465372	4.33073	5.87493
	p19_ng5_CACAACAGTGATGAAT-1	#1-P	0.0779789	3.04452	0
	p19_ng5_CACACAAGTGGTATGG-1	#1-B4	0.00109639	0	2.48491
	p19_ng5_CACAGGCAGTAAACTG-1	#1-B4	0.000329308	2.70805	4.20469
	p19_ng5_CACAGGCCACTCAGAT-1	#1-P	0.0272932	3.21888	0
	p19_ng5_CACAGGCGTGATTGGG-1	#1-P	0.0709974	2.99573	4.48864
	p19_ng5_CACCGTTAGGTCACCC-1	#1-P	0.043229	3.29584	0
	p19_ng5_CACGAATAGGACTTCT-1	#1-B4	0.000505945	4.11087	5.24175
	p19_ng5_CACGAATGTCTCCCTA-1	#1-P	0.00321768	2.77259	0.693147
	p19_ng5_CACGTGGAGTACGTCT-1	#1-P	0.0822522	1.79176	4.64439
	p19_ng5_CACGTGGTCTACACTT-1	#1-B4	9.1878e-05	0	0
	p19_ng5_CACGTTCAGCACTCAT-1	#1-P	0.143547	1.94591	3.2581
	p19_ng5_CACGTTCAGGCATGGT-1	#1-P	0.0604286	0	0.693147
	p19_ng5_CACTGAAAGCCTAACT-1	#1-B4	0.000471743	4.7185	5.54126
	p19_ng5_CACTGAACATGATAGA-1	#1-P	0.0610051	4.00733	2.30259
	p19_ng5_CACTGGGAGGGTGAAA-1	#1-P	0.0245094	3.55535	0
	p19_ng5_CACTGGGGTGTGCCTG-1	#1-P	0.06961	1.94591	4.65396
	p19_ng5_CACTGGGTCTTTCAGT-1	#1-B4	0.00261037	4.12713	4.15888
	p19_ng5_CACTGTCCAGTAGTTC-1	#1-P	0.0676209	0	0
	p19_ng5_CACTTCGCAATCGCCG-1	#1-B4	0.00133321	1.38629	2.07944
	p19_ng5_CACTTCGGTTCCTAGA-1	#1-B4	0.000428225	0	0.693147
	p19_ng5_CAGAGCCCAATGTCTG-1	#1-B4	0.00137375	0	1.94591
	p19_ng5_CAGAGCCCACGAAGAC-1	#1-B4	0.000356488	2.63906	5.1358
	p19_ng5_CAGAGCCTCCGTGACG-1	#1-P	0.078038	2.70805	0
	p19_ng5_CAGATACAGGGTACAC-1	#1-B4	0.000687251	1.79176	0
	p19_ng5_CAGATACCATGTTCGA-1	#1-P	0.0772089	0	0
	p19_ng5_CAGATACGTCATTGCA-1	#1-B4	0.00104275	2.83321	4.00733
	p19_ng5_CAGATCAGTTGGTACT-1	#1-B4	0.000869333	3.3673	5.6058
	p19_ng5_CAGATTGCAGAGATTA-1	#1-P	0.036725	3.17805	0
	p19_ng5_CAGATTGTCACGTAGT-1	#1-B4	0.00027571	1.60944	0
	p19_ng5_CAGATTGTCACTCACC-1	#1-B4	0.000294873	0	0.693147
	p19_ng5_CAGCAATAGAACGCGT-1	#1-P	0.101841	0.693147	0.693147
	p19_ng5_CAGCAATCATGACAAA-1	#1-P	0.0702204	0.693147	0
	p19_ng5_CAGCAATGTCTAACGT-1	#1-P	0.208718	0	0
	p19_ng5_CAGCACGAGGTCATAA-1	#1-P	0.0122853	2.70805	0
	p19_ng5_CAGCACGCACGTGTGC-1	#1-B4	0.000474201	1.94591	4.04305
	p19_ng5_CAGCACGGTAGACTGG-1	#1-B4	0.000171429	0.693147	0
	p19_ng5_CAGCCAGCAGACAATA-1	#1-P	0.0370478	0	0
	p19_ng5_CAGCCAGCAGTCGTTA-1	#1-P	0.0136493	1.38629	3.63759
	p19_ng5_CAGGCCAAGATTACCC-1	#1-B4	0.000461515	4.70953	5.37528
	p19_ng5_CAGGCCACATAACTCG-1	#1-P	0.0695089	3.21888	0.693147
	p19_ng5_CAGGCCAGTCCACATA-1	#1-B4	0.00343755	2.48491	4.39445
	p19_ng5_CAGGCCATCCTCACGT-1	#1-P	0.0484761	1.79176	1.09861
	p19_ng5_CAGGGCTAGCTGAAGC-1	#1-P	0.0467697	3.2581	0
	p19_ng5_CAGGGCTAGTGATTCC-1	#1-P	0.109265	1.79176	0.693147
	p19_ng5_CAGGTATAGCGTGAAC-1	#1-P	0.115085	0	2.48491
	p19_ng5_CAGGTATCAACCACAT-1	#1-P	0.0811209	4.06044	5.11799
	p19_ng5_CAGGTATTCGACGATT-1	#1-P	0.0611694	3.7612	0
	p19_ng5_CAGTGCGAGGATTTGA-1	#1-P	0.0308356	3.71357	0.693147
	p19_ng5_CAGTGCGCAGTGTGGA-1	#1-P	0.0790779	1.94591	0
	p19_ng5_CAGTGCGGTCTGTGGC-1	#1-B4	0.00130245	3.55535	5.16479
	p19_ng5_CAGTGCGTCGACATAC-1	#1-P	0.0127289	4.14313	5.61677
	p19_ng5_CAGTTAGAGGCTTTCA-1	#1-B4	0.00200414	3.95124	4.35671
	p19_ng5_CAGTTCCCAACCGTGC-1	#1-B4	0.00550366	5.23111	0
	p19_ng5_CAGTTCCCAATTAGGA-1	#1-B4	0.000496056	2.30259	4.75359
	p19_ng5_CAGTTCCTCCGAACGC-1	#1-B4	0.000605851	3.61092	3.7612
	p19_ng5_CATAAGCAGTCTAGAA-1	#1-P	0.0396626	1.94591	5.85793
	p19_ng5_CATACAGAGTGCTCGC-1	#1-B4	0.000263089	0	3.95124
	p19_ng5_CATACAGCAATACCCA-1	#1-B4	0.00126374	3.55535	5.20401
	p19_ng5_CATACCCCACAATGCT-1	#1-P	0.0657757	3.49651	4.89035
	p19_ng5_CATACCCCACGTAGAG-1	#1-P	0.0482964	2.3979	4.31749
	p19_ng5_CATACCCCAGCACACC-1	#1-B4	0.00262307	3.61092	5.0626
	p19_ng5_CATACTTAGAGCAAGA-1	#1-B4	0.000233291	2.3979	5.07517
	p19_ng5_CATACTTGTTGCGAAG-1	#1-P	0.0486627	0	0
	p19_ng5_CATACTTTCTAAGCGT-1	#1-B4	0.000816327	3.2581	5.0626
	p19_ng5_CATACTTTCTATCGTT-1	#1-P	0.198754	0	0
	p19_ng5_CATAGACAGGACGCTA-1	#1-B4	0.00142146	4.34381	5.87212
	p19_ng5_CATAGACCACTCGATA-1	#1-B4	0.000705523	0.693147	2.30259
	p19_ng5_CATAGACGTGGGCTCT-1	#1-P	0.0310323	0.693147	0
	p19_ng5_CATAGACTCTATGTGG-1	#1-B4	0.00269426	0	0
	p19_ng5_CATCAAGAGCTCATAC-1	#1-B4	0.000820926	0.693147	3.04452
	p19_ng5_CATCAAGAGTGCACCC-1	#1-B4	0.000989893	0	0
	p19_ng5_CATCCACAGAAATTGC-1	#1-B4	0.000894334	2.3979	5.40268
	p19_ng5_CATCCCAAGCGTTGTT-1	#1-P	0.0212033	3.2581	0
	p19_ng5_CATCCCAAGGCTCACC-1	#1-B4	0.000635633	2.89037	5.9135
	p19_ng5_CATCCCAGTGGCTTGC-1	#1-P	0.037575	0	0.693147
	p19_ng5_CATCGCTAGACGGTCA-1	#1-B4	0.000220598	0	1.09861
	p19_ng5_CATCGCTTCGTTAGTG-1	#1-P	0.0218866	1.09861	0
	p19_ng5_CATCGCTTCTATCACT-1	#1-P	0.0600911	0.693147	1.38629
	p19_ng5_CATCGGGAGCAGGCTA-1	#1-B4	0.00949813	2.30259	0
	p19_ng5_CATCGGGAGGGTGAGG-1	#1-B4	0.00124779	1.09861	2.30259
	p19_ng5_CATCGGGAGTCTCGTA-1	#1-B4	0.000277008	2.19722	5.3033
	p19_ng5_CATGAGTCACATACGT-1	#1-P	0.00608934	3.3322	0
	p19_ng5_CATGCAACATCTGTTT-1	#1-P	0.0874126	3.61092	1.79176
	p19_ng5_CATGCCTCAGAACCGA-1	#1-B4	0.000599623	2.94444	4.74493
	p19_ng5_CATGCCTTCTGGTCAA-1	#1-P	0.0915663	2.30259	1.38629
	p19_ng5_CATGCTCAGTTAACAG-1	#1-P	0.0154052	4.27667	0
	p19_ng5_CATGGTAAGTTAACGA-1	#1-P	0.0602898	1.38629	1.94591
	p19_ng5_CATGGTAGTAGTACGG-1	#1-P	0.10069	1.38629	0.693147
	p19_ng5_CATTCATGTAACATAG-1	#1-B4	0.0101837	3.21888	3.66356
	p19_ng5_CATTCATTCGTAGGGA-1	#1-P	0.0964348	3.73767	4.26268
	p19_ng5_CATTCCGGTGATACCT-1	#1-P	0.125869	0	0.693147
	p19_ng5_CATTCCGTCGGACAAG-1	#1-B4	0.00244167	1.09861	0.693147
	p19_ng5_CATTCCGTCTAGAACC-1	#1-B4	0.000467902	0.693147	0
	p19_ng5_CATTCTAGTCCCTCAT-1	#1-P	0.155671	1.09861	2.56495
	p19_ng5_CATTGAGAGAACAGGA-1	#1-B4	0.000246792	1.38629	1.38629
	p19_ng5_CATTGAGAGAGCAGAA-1	#1-P	0.03808	2.3979	3.63759
	p19_ng5_CATTGAGAGCAACTTC-1	#1-B4	0.000766636	1.09861	1.38629
	p19_ng5_CATTGAGTCCTTCACG-1	#1-B4	0.000490998	1.60944	4.49981
	p19_ng5_CATTGCCAGGAGTATT-1	#1-B4	8.95817e-05	1.94591	1.38629
	p19_ng5_CATTGCCCATGAGTAA-1	#1-B4	0.000693511	3.49651	5.17615
	p19_ng5_CATTGTTAGCAATAGT-1	#1-P	0.0349133	1.09861	1.38629
	p19_ng5_CATTGTTAGCGCGTTC-1	#1-P	0.0532703	1.79176	4.79579
	p19_ng5_CATTGTTTCCTTCAGC-1	#1-B4	0.000637912	4.15888	4.66344
	p19_ng5_CATTGTTTCTCTAGGA-1	#1-P	0.0633626	2.70805	0
	p19_ng5_CATTTCACAGCAATTC-1	#1-P	0.0604605	3.71357	2.83321
	p19_ng5_CCAAGCGAGCGACAGT-1	#1-P	0.0640609	1.79176	0
	p19_ng5_CCAAGCGCATGGATCT-1	#1-B4	0.000619963	0	1.79176
	p19_ng5_CCAAGCGTCTTTCCAA-1	#1-B4	0.000276472	0	0
	p19_ng5_CCAATGACACAAGTGG-1	#1-P	0.0596421	3.82864	4.2485
	p19_ng5_CCAATGACATCGGAAG-1	#1-P	0.0611814	3.13549	0
	p19_ng5_CCAATTTTCATTGTTC-1	#1-P	0.0818233	1.38629	0
	p19_ng5_CCACAAAGTATGAGGC-1	#1-P	0.0491803	1.94591	2.19722
	p19_ng5_CCACACTAGTGTTGTC-1	#1-P	0.0370814	0	0
	p19_ng5_CCACACTGTGATGTAA-1	#1-P	0.0747529	0	0
	p19_ng5_CCACGAGAGATGGTAT-1	#1-P	0.0642187	3.4012	3.78419
	p19_ng5_CCACGAGCATTGAAGA-1	#1-P	0.150488	0.693147	0
	p19_ng5_CCACGTTAGCGGATCA-1	#1-B4	0.000101451	3.7612	0
	p19_ng5_CCACTTGAGTGCACTT-1	#1-B4	0.0143932	4.11087	5.25227
	p19_ng5_CCACTTGCATGGCCCA-1	#1-P	0.0841677	0.693147	0
	p19_ng5_CCATAAGCAGAGATTA-1	#1-B4	0.000550055	4.84419	5.34233
	p19_ng5_CCATCACAGGCTTTCA-1	#1-B4	0.0001052	1.60944	3.3673
	p19_ng5_CCATCACAGTGGTTCT-1	#1-P	0.086808	0	1.94591
	p19_ng5_CCCAACTGTCCAAATC-1	#1-P	0.0862012	2.07944	0
	p19_ng5_CCCATTGCAACATACC-1	#1-P	0.0357125	1.94591	4.49981
	p19_ng5_CCCATTGCATTGTGCA-1	#1-B4	0.00339795	2.19722	0
	p19_ng5_CCCATTGTCACAAGGG-1	#1-B4	0.000877595	0.693147	0
	p19_ng5_CCCGGAAAGGACGCAT-1	#1-P	0.0266443	2.70805	4.78749
	p19_ng5_CCCTAACAGATACATG-1	#1-P	0.0561474	4.34381	5.73979
	p19_ng5_CCCTAACTCGATTCCC-1	#1-P	0.0189677	0	0
	p19_ng5_CCCTCAAGTATGGTTC-1	#1-P	0.0790218	3.68888	0
	p19_ng5_CCCTCTCAGCGTCAAG-1	#1-P	0.0669854	2.56495	0
	p19_ng5_CCCTCTCTCGCAATGT-1	#1-P	0.107436	0	0
	p19_ng5_CCCTGATGTGGCTACC-1	#1-B4	0.000164894	3.82864	4.67283
	p19_ng5_CCCTGATTCACGGGAA-1	#1-P	0.0837827	1.60944	2.48491
	p19_ng5_CCCTTAGCAAGTGGTG-1	#1-B4	0.00581299	2.30259	4.80402
	p19_ng5_CCCTTAGGTTAAGGAT-1	#1-P	0.031349	3.13549	0.693147
	p19_ng5_CCGAACGAGAAGGCTC-1	#1-P	0.0187177	0.693147	0
	p19_ng5_CCGAACGAGGTTGGAC-1	#1-P	0.0221355	0	0
	p19_ng5_CCGAACGGTGATTAGA-1	#1-P	0.0471119	1.09861	0
	p19_ng5_CCGAACGTCCAAATGC-1	#1-P	0.189548	1.09861	0
	p19_ng5_CCGAACGTCGCAGATT-1	#1-P	0.0712822	0.693147	3.89182
	p19_ng5_CCGATCTCACTGCGAC-1	#1-P	0.0579943	3.3322	4.7362
	p19_ng5_CCGCAAGGTGTCTTAG-1	#1-B4	0.000153752	0.693147	0
	p19_ng5_CCGGACAAGAAGCGCT-1	#1-P	0.041329	2.07944	0
	p19_ng5_CCGGACAAGGTTGAGC-1	#1-P	0.0572323	2.3979	2.77259
	p19_ng5_CCGGACATCCTTATGT-1	#1-B4	0.000772384	0	1.60944
	p19_ng5_CCGGACATCGATCCCT-1	#1-B4	0.000217746	2.07944	4.63473
	p19_ng5_CCGGGTAGTGGCAACA-1	#1-B4	0.00172664	0	1.09861
	p19_ng5_CCGGGTAGTTAGAAAC-1	#1-P	0.0755	2.30259	2.99573
	p19_ng5_CCGGTGATCTCGACCT-1	#1-P	0.0593111	0.693147	0
	p19_ng5_CCGTAGGAGGATTACA-1	#1-P	0.050328	3.61092	4.96284
	p19_ng5_CCGTAGGAGTCTCTGA-1	#1-P	0.0434008	4.02535	3.13549
	p19_ng5_CCGTTCAAGTTCACTG-1	#1-P	0.0552875	1.09861	0.693147
	p19_ng5_CCGTTCACACTGCATA-1	#1-P	0.059531	2.19722	0.693147
	p19_ng5_CCTAACCAGATCCCGC-1	#1-P	0.0873439	0	0
	p19_ng5_CCTAACCCAACCAACT-1	#1-B4	0.000505959	2.19722	3.3322
	p19_ng5_CCTAACCTCCTATGGA-1	#1-B4	0.00109449	3.71357	4.11087
	p19_ng5_CCTACGTAGGAAACGA-1	#1-P	0.0113383	0	0.693147
	p19_ng5_CCTACGTGTATACCTG-1	#1-P	0.0929614	2.56495	4.59512
	p19_ng5_CCTACGTTCTAGTGTG-1	#1-P	0.0174412	2.89037	3.3322
	p19_ng5_CCTATCGGTCACTCGG-1	#1-B4	0.00962649	3.04452	0
	p19_ng5_CCTATCGTCTGCATAG-1	#1-B4	0.00088199	0.693147	0
	p19_ng5_CCTCAACCAAGCTACT-1	#1-P	0.0081314	3.3673	2.48491
	p19_ng5_CCTCAGTTCTCATTTG-1	#1-P	0.00971678	1.94591	0.693147
	p19_ng5_CCTCATGCAACACAGG-1	#1-P	0.0550954	3.3673	5.39363
	p19_ng5_CCTCCAACAAACCATC-1	#1-B4	0.00045457	2.30259	2.56495
	p19_ng5_CCTCCAACACTGCATA-1	#1-B4	0.000498031	1.38629	0
	p19_ng5_CCTCCAATCTGTGCTC-1	#1-B4	0.00041403	4.07754	3.97029
	p19_ng5_CCTCCTCAGGTCGAGT-1	#1-B4	0.00344037	3.61092	4.5326
	p19_ng5_CCTCCTCCACATATCG-1	#1-B4	0.00212022	0	3.89182
	p19_ng5_CCTCTAGAGACTCCGC-1	#1-P	0.0791823	0.693147	0
	p19_ng5_CCTCTCCGTAGGAGGG-1	#1-P	0.0484065	0.693147	0
	p19_ng5_CCTGTTGAGACGGAAA-1	#1-B4	0.000684879	4.84419	4.97673
	p19_ng5_CCTGTTGAGTTACTCG-1	#1-B4	0.00137174	3.29584	3.98898
	p19_ng5_CCTGTTGCAAGGCGTA-1	#1-P	0.0389538	2.3979	0
	p19_ng5_CCTGTTGGTGGCTTGC-1	#1-P	0.0946347	0	0
	p19_ng5_CCTTGTGAGCAAATCA-1	#1-B4	0.000637161	0.693147	0.693147
	p19_ng5_CCTTGTGGTACCCGAC-1	#1-P	0.0660904	2.48491	0
	p19_ng5_CCTTGTGGTACTTGTG-1	#1-P	0.0499782	2.83321	0
	p19_ng5_CCTTGTGTCACCCTTG-1	#1-B4	0.0117756	1.60944	0
	p19_ng5_CCTTTGGAGAGCAAGA-1	#1-P	0.0630877	2.63906	4.11087
	p19_ng5_CCTTTGGCATCTTAGG-1	#1-B4	0.000523286	0	0
	p19_ng5_CGAAGGAGTCACCTTC-1	#1-P	0.109654	1.60944	0
	p19_ng5_CGAAGGAGTCTGTGCG-1	#1-P	0.062002	1.60944	0.693147
	p19_ng5_CGAAGTTGTGTAGCAG-1	#1-P	0.0745637	1.38629	0
	p19_ng5_CGAATTGCAATACCCA-1	#1-P	0.0364759	3.95124	5.75574
	p19_ng5_CGAATTGCAATCCAGT-1	#1-P	0.0595204	2.94444	4.89784
	p19_ng5_CGAATTGGTTGGCCTG-1	#1-B4	0.00174584	4.8828	4.59512
	p19_ng5_CGACAGCGTCCCAAAT-1	#1-P	0.0609452	3.43399	4.75359
	p19_ng5_CGAGGAACAAGTGGGT-1	#1-P	0.0231854	2.63906	0
	p19_ng5_CGAGGCTAGACGCAGT-1	#1-P	0.0972108	1.94591	0
	p19_ng5_CGAGGCTCACATCCCT-1	#1-P	0.0831119	2.3979	0
	p19_ng5_CGAGGCTGTAGCTGTT-1	#1-B4	0.00241769	0	1.38629
	p19_ng5_CGAGTGCAGTCATACC-1	#1-P	0.0113768	1.60944	0
	p19_ng5_CGAGTGCTCTCCGTGT-1	#1-P	0.0337362	0	0
	p19_ng5_CGAGTTACACGGTGCT-1	#1-B4	0.00189753	3.95124	4.82831
	p19_ng5_CGATCGGCATTGTGCA-1	#1-P	0.0581568	1.60944	1.38629
	p19_ng5_CGATCGGGTATGCTTG-1	#1-P	0.0986908	1.60944	0
	p19_ng5_CGATGCGGTGCGCTCA-1	#1-B4	0.000868244	0	0
	p19_ng5_CGATGGCAGAAGCGGG-1	#1-B4	4.25767e-05	1.38629	0
	p19_ng5_CGATGGCCACAGTGTT-1	#1-P	0.0183443	1.38629	1.09861
	p19_ng5_CGCAGGTCAGTGGTGA-1	#1-P	0.038519	2.07944	0
	p19_ng5_CGCATAATCCAGTACA-1	#1-P	0.0259151	2.3979	1.38629
	p19_ng5_CGCATGGGTCTCGGAC-1	#1-P	0.053834	2.3979	0
	p19_ng5_CGCATGGGTGGTTTGT-1	#1-B4	0.00155898	2.83321	3.2581
	p19_ng5_CGCATGGTCTTGTGCC-1	#1-B4	0.00083199	5.32788	5.92959
	p19_ng5_CGCCAGAAGGTGCTTT-1	#1-P	0.0811796	1.79176	0
	p19_ng5_CGCCAGATCGCAACAT-1	#1-P	0.0312966	3.66356	0
	p19_ng5_CGCCATTAGCTAGAGC-1	#1-B4	0.00364044	2.94444	5.17048
	p19_ng5_CGCGTGAAGACCAGAC-1	#1-B4	0.000999684	3.2581	4.57471
	p19_ng5_CGCGTGAAGATGTTAG-1	#1-P	0.0237295	3.17805	3.29584
	p19_ng5_CGGAACCAGAGCATCG-1	#1-P	0.0294755	0.693147	1.94591
	p19_ng5_CGGAACCCACAAATCC-1	#1-P	0.248117	0	0
	p19_ng5_CGGAACCTCTCCATAT-1	#1-P	0.0795638	1.38629	2.48491
	p19_ng5_CGGAATTAGTATCCTG-1	#1-P	0.0666157	2.77259	0
	p19_ng5_CGGACACTCCCAAGTA-1	#1-B4	0.00641233	1.09861	2.63906
	p19_ng5_CGGAGAAAGGGATCGT-1	#1-P	0.00823485	3.3673	0
	p19_ng5_CGGAGAAGTTCCTTGC-1	#1-P	0.0724187	1.94591	0
	p19_ng5_CGGCAGTAGTTCACTG-1	#1-P	0.057945	3.3322	0
	p19_ng5_CGGCAGTGTGAGACCA-1	#1-B4	0.000466542	5.40268	5.51745
	p19_ng5_CGGGACTAGTTAACAG-1	#1-P	0.114196	2.56495	4.45435
	p19_ng5_CGGGCATCAGACCCGT-1	#1-B4	0.000671742	1.38629	0.693147
	p19_ng5_CGGGCATCATCACGGC-1	#1-P	0.0514397	3.52636	5.54518
	p19_ng5_CGGGCATGTAAGATAC-1	#1-B4	0.000967452	2.07944	1.60944
	p19_ng5_CGGGTCAAGAAACACT-1	#1-P	0.100067	0	1.79176
	p19_ng5_CGGGTCAAGACATAAC-1	#1-P	0.0725658	2.07944	0.693147
	p19_ng5_CGGGTCAAGTCCCGAC-1	#1-P	0.0577332	1.94591	0
	p19_ng5_CGGGTCATCGATACTG-1	#1-P	0.125206	2.07944	3.91202
	p19_ng5_CGGGTCATCGCAATGT-1	#1-P	0.0672992	2.70805	0
	p19_ng5_CGGGTGTAGGTCACTT-1	#1-B4	0.00151899	4.23411	4.72739
	p19_ng5_CGTAAGTAGTTATGGA-1	#1-P	0.079159	3.43399	4.20469
	p19_ng5_CGTAATGAGTCGCGAA-1	#1-P	0.0137718	3.78419	0
	p19_ng5_CGTAATGCACAATTCG-1	#1-P	0.0286721	2.89037	0.693147
	p19_ng5_CGTAATGGTGTCTTAG-1	#1-P	0.0800399	2.99573	4.61512
	p19_ng5_CGTAGTAAGAGTCCGA-1	#1-P	0.0726232	3.63759	1.38629
	p19_ng5_CGTAGTAAGCCTAGGA-1	#1-P	0.0289084	1.79176	2.07944
	p19_ng5_CGTAGTAGTGGGAGAG-1	#1-B4	0.000803709	3.2581	3.4012
	p19_ng5_CGTAGTAGTTAGTTCG-1	#1-P	0.016732	0	0
	p19_ng5_CGTCCATTCGTGGGTC-1	#1-P	0.118915	0	0
	p19_ng5_CGTGAATAGCCGATAG-1	#1-P	0.118841	1.38629	0
	p19_ng5_CGTGAATAGTGCGTCC-1	#1-B4	0.00688762	0	0.693147
	p19_ng5_CGTGATAAGAGAGCAA-1	#1-P	0.0699012	4.30407	2.99573
	p19_ng5_CGTGCTTAGTATGATG-1	#1-P	0.00507292	2.19722	0
	p19_ng5_CGTGCTTCACAGCCTG-1	#1-P	0.0375137	2.77259	2.48491
	p19_ng5_CGTTAGAAGTTGTCAC-1	#1-P	0.0348689	0	0.693147
	p19_ng5_CGTTAGAGTGTAGGAC-1	#1-B4	0.000667804	1.79176	0
	p19_ng5_CGTTCTGCACAATCTG-1	#1-P	0.0323386	0	0
	p19_ng5_CGTTCTGTCCTAGCTC-1	#1-P	0.0417987	1.94591	0
	p19_ng5_CGTTGGGCAAGAGTAT-1	#1-P	0.0226667	4.65396	0
	p19_ng5_CGTTGGGGTCGAGTGA-1	#1-B4	0.000574135	3.09104	4.95583
	p19_ng5_CTAACCCCACTGTGTA-1	#1-P	0.124638	1.94591	0
	p19_ng5_CTAACTTAGTGCTCAT-1	#1-P	0.00822102	2.89037	1.79176
	p19_ng5_CTAAGTGAGGTATAGT-1	#1-B4	0.00025641	3.66356	5.47646
	p19_ng5_CTAAGTGCAGAACGCA-1	#1-P	0.0332056	2.48491	5.19296
	p19_ng5_CTAAGTGGTATAATGG-1	#1-P	0.062102	0.693147	0
	p19_ng5_CTACAGAAGGCCCGTT-1	#1-P	0.0363777	2.89037	1.38629
	p19_ng5_CTACCTGAGTAGTCTC-1	#1-B4	0.000441718	0	0.693147
	p19_ng5_CTACTATCATCCTCAC-1	#1-B4	0.0013421	1.60944	4.00733
	p19_ng5_CTAGACAGTCCAAATC-1	#1-P	0.039524	3.52636	3.29584
	p19_ng5_CTATAGGGTCGGATTT-1	#1-B4	0.00112609	2.3979	0
	p19_ng5_CTATCCGAGACTACCT-1	#1-P	0.024169	3.43399	0
	p19_ng5_CTATCCGGTCGGCACT-1	#1-P	0.0692242	4.39445	4.70953
	p19_ng5_CTATCCGTCCATAGGT-1	#1-P	0.0432407	0	0
	p19_ng5_CTATCTACACATGAAA-1	#1-B4	0.000712138	0	2.56495
	p19_ng5_CTATCTAGTGCATGTT-1	#1-P	0.0095118	2.07944	0
	p19_ng5_CTCAACCCATCGCTAA-1	#1-P	0.0597477	3.58352	5.28827
	p19_ng5_CTCAAGACAGACATCT-1	#1-P	0.0469965	2.77259	0
	p19_ng5_CTCAATTCATGGTACT-1	#1-B4	0.000588625	0	3.95124
	p19_ng5_CTCACTGGTCCAGCCA-1	#1-P	0.0317014	0.693147	0.693147
	p19_ng5_CTCAGGGTCCCTAGGG-1	#1-P	0.0341123	1.60944	0
	p19_ng5_CTCATCGGTTCGGGTC-1	#1-P	0.0758845	2.07944	0
	p19_ng5_CTCATCGTCGTACCTC-1	#1-P	0.0158611	2.77259	0
	p19_ng5_CTCATGCAGAGCTGAC-1	#1-B4	0.000610811	0.693147	2.89037
	p19_ng5_CTCATGCTCCACACCT-1	#1-B4	0.000786713	1.79176	3.63759
	p19_ng5_CTCATTAAGCGAATGC-1	#1-B4	0.00568622	4.09434	5.56068
	p19_ng5_CTCATTACAGAGACTG-1	#1-B4	0.000291087	0.693147	0.693147
	p19_ng5_CTCATTAGTCGGCACT-1	#1-P	0.0362184	2.48491	0
	p19_ng5_CTCCAACCAAAGGGTC-1	#1-P	0.12569	1.60944	0
	p19_ng5_CTCCAACCACCAGACC-1	#1-B4	0.00347385	2.19722	3.09104
	p19_ng5_CTCCAACCACCTCTGT-1	#1-P	0.0414035	3.29584	0
	p19_ng5_CTCCATGCATCTGTTT-1	#1-P	0.0750721	1.38629	0
	p19_ng5_CTCCCAACATACTGAC-1	#1-P	0.0425585	1.60944	0
	p19_ng5_CTCCCAAGTGAGTTTC-1	#1-P	0.0282187	3.4012	0.693147
	p19_ng5_CTCCCTCAGTAGTCAA-1	#1-P	0.108359	0	0
	p19_ng5_CTCCCTCTCTTCGGTC-1	#1-P	0.153617	0	0
	p19_ng5_CTCCGATAGGCCTAGA-1	#1-P	0.111101	0	0
	p19_ng5_CTCCGATAGGTAGACC-1	#1-B4	0.000512247	0	0
	p19_ng5_CTCCTCCTCTATCCAT-1	#1-B4	0.00632514	0.693147	1.60944
	p19_ng5_CTCCTCCTCTGTCGCT-1	#1-P	0.0315792	0.693147	2.07944
	p19_ng5_CTCCTTTCATGGAATA-1	#1-P	0.0656861	3.3673	0
	p19_ng5_CTCCTTTGTCACTCTC-1	#1-B4	0.00223692	0	3.29584
	p19_ng5_CTCTCGAAGCTTCTAG-1	#1-B4	0.000433839	2.19722	4.17439
	p19_ng5_CTCTCGAGTCCTGGTG-1	#1-B4	0.000179921	2.07944	4.27667
	p19_ng5_CTGAATGAGGTCGCCT-1	#1-P	0.021999	4.07754	5.4161
	p19_ng5_CTGAGCGAGCGGTAGT-1	#1-P	0.0561487	2.99573	4.02535
	p19_ng5_CTGAGGCTCTGCTAGA-1	#1-P	0.0384948	3.82864	3.04452
	p19_ng5_CTGATCCAGCAGGCAT-1	#1-B4	0.000586042	0	0
	p19_ng5_CTGCAGGTCAGCTCTC-1	#1-B4	0.000114778	2.70805	4.00733
	p19_ng5_CTGCCATGTTGATCGT-1	#1-B4	0.00195447	1.38629	1.38629
	p19_ng5_CTGCCTAAGGCCTTCG-1	#1-B4	0.000160449	2.70805	4.30407
	p19_ng5_CTGCCTAAGTATTAGG-1	#1-P	0.062524	1.94591	2.48491
	p19_ng5_CTGCCTATCCGTGGTG-1	#1-P	0.0595481	0.693147	0
	p19_ng5_CTGCGAGCAAGTTCCA-1	#1-P	0.0168359	3.55535	2.83321
	p19_ng5_CTGCTCAAGAGAGCAA-1	#1-B4	0.000707331	3.17805	0.693147
	p19_ng5_CTGCTCAAGTTCCGTA-1	#1-P	0.0236291	0	2.89037
	p19_ng5_CTGCTCACAAGATCCT-1	#1-B4	0.00149726	0	0.693147
	p19_ng5_CTGCTCACACGGTAGA-1	#1-B4	0.000182107	0.693147	0
	p19_ng5_CTGCTCAGTAACTTCG-1	#1-B4	0.000508935	0.693147	0
	p19_ng5_CTGCTCAGTGACTCTA-1	#1-B4	0.0002126	0	3.17805
	p19_ng5_CTGGACGAGCTCCGAC-1	#1-B4	0.000254453	1.09861	1.09861
	p19_ng5_CTGGCAGCAAATTGGA-1	#1-P	0.0920988	3.04452	4.51086
	p19_ng5_CTGGTCTAGTTACGAA-1	#1-P	0.0297528	3.63759	5.7301
	p19_ng5_CTGTACCAGCGTATGG-1	#1-B4	0.00017854	2.07944	4.85203
	p19_ng5_CTGTACCGTCACTTCC-1	#1-P	0.0556381	0	4.21951
	p19_ng5_CTGTACCGTTGGCCTG-1	#1-P	0.0429994	2.77259	0
	p19_ng5_CTGTATTCACCGCTAG-1	#1-P	0.091999	1.09861	4.96981
	p19_ng5_CTGTCGTTCTAAGCGT-1	#1-B4	0.00121279	2.83321	4.27667
	p19_ng5_CTGTGAAAGTATTGCC-1	#1-P	0.0906825	0	0
	p19_ng5_CTGTGAATCTGTCGTC-1	#1-P	0.0181887	0	0
	p19_ng5_CTGTGGGAGTTGGAAT-1	#1-P	0.0937572	0.693147	2.30259
	p19_ng5_CTTACCGCAACCAGAG-1	#1-P	0.0943513	0	0
	p19_ng5_CTTAGGACATACACCA-1	#1-P	0.0861084	2.07944	5.09375
	p19_ng5_CTTAGGATCATCCCGT-1	#1-P	0.0525507	2.3979	1.79176
	p19_ng5_CTTCCGAAGCGCAATG-1	#1-P	0.147208	0	0.693147
	p19_ng5_CTTCCGAGTATGAGGC-1	#1-B4	0.00052203	0	0
	p19_ng5_CTTCCTTAGATCCCGC-1	#1-B4	0.00028023	3.46574	4.09434
	p19_ng5_CTTCCTTAGTTACGTC-1	#1-B4	0.000903996	1.94591	3.68888
	p19_ng5_CTTCCTTGTGACATCT-1	#1-P	0.119871	2.3979	0
	p19_ng5_CTTCGGTCAGCTACCG-1	#1-B4	0.00072317	2.19722	1.79176
	p19_ng5_CTTCTAAGTTAAGGGC-1	#1-P	0.0436736	3.68888	0
	p19_ng5_CTTCTCTAGGGTAATT-1	#1-P	0.119187	3.52636	4.41884
	p19_ng5_CTTGATTTCTACTCAT-1	#1-B4	0.00168634	3.4012	4.62497
	p19_ng5_CTTTCAACAGACACAG-1	#1-P	0.042887	3.09104	2.07944
	p19_ng5_CTTTCAACATGACACT-1	#1-B4	0.000772073	4.82831	5.97889
	p19_ng5_CTTTCAAGTACCTTCC-1	#1-P	0.0537245	1.79176	4.7362
	p19_ng5_CTTTCAATCGATTGAC-1	#1-P	0.0794928	3.61092	3.43399
	p19_ng5_CTTTCGGAGAAGCTCG-1	#1-B4	0.000369464	3.98898	3.66356
	p19_ng5_CTTTCGGAGAGGGTGG-1	#1-P	0.142692	1.09861	0.693147
	p19_ng5_CTTTCGGAGATGTTGA-1	#1-B4	9.13784e-05	2.48491	3.93183
	p19_ng5_CTTTCGGGTCGTACAT-1	#1-P	0.0207865	1.38629	2.19722
	p19_ng5_GAAACCTGTCTAGATC-1	#1-P	0.0555083	2.56495	0
	p19_ng5_GAAATGAAGGGCAGGA-1	#1-P	0.0476756	2.99573	3.29584
	p19_ng5_GAACACTCACTATGTG-1	#1-P	0.144925	0.693147	0
	p19_ng5_GAACGTTGTGTACGCC-1	#1-P	0.0412577	2.56495	4.86753
	p19_ng5_GAACTGTAGACGCAGT-1	#1-P	0.0490555	0	2.07944
	p19_ng5_GAACTGTAGATAGTGT-1	#1-P	0.0526547	0	0
	p19_ng5_GAAGAATAGAATCGCG-1	#1-P	0.0626555	1.79176	0
	p19_ng5_GAAGAATAGTAAGGGA-1	#1-P	0.0179106	3.04452	1.09861
	p19_ng5_GAAGAATCAGTTGTTG-1	#1-P	0.0305181	0.693147	0.693147
	p19_ng5_GAAGAATGTGTTAAAG-1	#1-P	0.0274954	2.56495	4.5326
	p19_ng5_GAAGCGAGTCAACACT-1	#1-P	0.0708355	2.89037	0
	p19_ng5_GAAGGGTCAGTCGTTA-1	#1-P	0.0409353	1.60944	1.60944
	p19_ng5_GAAGTAAAGCATGATA-1	#1-P	0.0176665	2.30259	0
	p19_ng5_GAAGTAAAGTAAGACT-1	#1-P	0.0473112	1.38629	3.80666
	p19_ng5_GAATAGAGTATAGGGC-1	#1-P	0.0224777	2.89037	0
	p19_ng5_GAATCACAGACGACGT-1	#1-P	0.0206776	2.07944	0.693147
	p19_ng5_GAATCACTCTTTGCTA-1	#1-B4	0.00650195	2.63906	3.63759
	p19_ng5_GAATCGTCAAGAGTGC-1	#1-P	0.0473028	5.32788	5.03695
	p19_ng5_GACAGCCAGTGGTTGG-1	#1-P	0.047699	3.29584	4.78749
	p19_ng5_GACAGCCTCGCGCCAA-1	#1-P	0.0501089	1.94591	0
	p19_ng5_GACATCAGTGATTCAC-1	#1-P	0.0867145	0	0.693147
	p19_ng5_GACATCATCTGAGGTT-1	#1-P	0.0133529	2.48491	0
	p19_ng5_GACCCAGAGGAACGCT-1	#1-B4	0.000656312	0.693147	1.79176
	p19_ng5_GACCCAGCAAACTCGT-1	#1-P	0.139999	0	2.56495
	p19_ng5_GACCCTTCAGGTGACA-1	#1-P	0.104196	0	0
	p19_ng5_GACCGTGAGAGCAGCT-1	#1-P	0.271683	0	2.63906
	p19_ng5_GACCGTGAGTGCAGGT-1	#1-P	0.0545599	3.17805	3.97029
	p19_ng5_GACCTTCCACCGTGGT-1	#1-P	0.0397528	0	0.693147
	p19_ng5_GACGCTGTCGTCAACA-1	#1-P	0.146329	0	0
	p19_ng5_GACGTTAGTATCGCTA-1	#1-P	0.036124	2.63906	1.60944
	p19_ng5_GACGTTATCACGATAC-1	#1-P	0.104234	2.07944	0.693147
	p19_ng5_GACTATGGTCCGTACG-1	#1-P	0.143881	0	0
	p19_ng5_GACTATGTCGCATGAT-1	#1-P	0.0258121	2.07944	5.79909
	p19_ng5_GACTCAAAGGTTGAGC-1	#1-B4	0.000684057	5.59099	6.3699
	p19_ng5_GACTCAACAATGTCAC-1	#1-B4	0.000512937	1.09861	4.75359
	p19_ng5_GACTCTCCAGGTGTGA-1	#1-P	0.134004	0	0
	p19_ng5_GACTCTCTCGTCCATC-1	#1-B4	0.00227583	3.71357	4.64439
	p19_ng5_GACTGATCAGCGACCT-1	#1-P	0.0369643	2.56495	0
	p19_ng5_GAGACTTAGTCAATCC-1	#1-B4	0.000325698	4.26268	4.29046
	p19_ng5_GAGACTTTCTTCACAT-1	#1-B4	0.000183769	2.48491	2.83321
	p19_ng5_GAGAGGTTCGAAGGAC-1	#1-P	0.0152769	3.17805	3.95124
	p19_ng5_GAGCCTGGTCGGTGAA-1	#1-P	0.0538996	3.3322	5.26786
	p19_ng5_GAGGCAACATCACGGC-1	#1-P	0.0728205	1.94591	0
	p19_ng5_GAGGCAATCAAAGAAC-1	#1-P	0.0647929	0.693147	0
	p19_ng5_GAGGCCTAGATGTTAG-1	#1-P	0.0935504	1.60944	1.60944
	p19_ng5_GAGGGATAGATCCTAC-1	#1-B4	0.00064848	0.693147	0
	p19_ng5_GAGGGATAGATCGGTG-1	#1-B4	0.0126427	2.48491	1.60944
	p19_ng5_GAGGGTAGTGAGATTA-1	#1-P	0.00215387	3.3673	0
	p19_ng5_GAGTCATAGGTTATAG-1	#1-P	0.115628	1.38629	0
	p19_ng5_GAGTCTAGTACATACC-1	#1-P	0.0860317	0	0
	p19_ng5_GAGTGAGAGTTTCAGC-1	#1-P	0.0519866	3.3322	0
	p19_ng5_GAGTGTTCACAAATGA-1	#1-P	0.0328743	3.98898	0
	p19_ng5_GAGTGTTTCCATCGTC-1	#1-B4	0.000769823	3.91202	5.36129
	p19_ng5_GAGTTGTAGAAACTAC-1	#1-B4	0.0085345	0.693147	0
	p19_ng5_GAGTTTGCATTCCTCG-1	#1-P	0.0810453	2.63906	0
	p19_ng5_GATAGCTTCACGTAGT-1	#1-P	0.0764991	2.77259	0
	p19_ng5_GATCAGTAGGCTCAAG-1	#1-P	0.0466838	4.06044	4.18965
	p19_ng5_GATCAGTAGTCGCCAC-1	#1-P	0.0635081	1.94591	0
	p19_ng5_GATCAGTCAACTCCCT-1	#1-P	0.0413137	3.04452	0
	p19_ng5_GATCAGTGTGTGTGTT-1	#1-P	0.138726	1.38629	0
	p19_ng5_GATCCCTGTACTAACC-1	#1-B4	0.000675395	2.30259	4.70953
	p19_ng5_GATCGTACAATTCTCT-1	#1-B4	0.00124719	4.09434	5.09987
	p19_ng5_GATGACTAGTCATACC-1	#1-P	0.0759128	1.38629	0
	p19_ng5_GATGAGGCACAAAGTA-1	#1-B4	0.00102387	5.54518	4.20469
	p19_ng5_GATGATCCAGAGAATT-1	#1-P	0.0985038	0	0
	p19_ng5_GATGCTACAAGTGCAG-1	#1-P	0.0160171	3.2581	2.77259
	p19_ng5_GATGTTGAGTCAGCGA-1	#1-B4	0.0027699	0	1.38629
	p19_ng5_GATGTTGCATGGAATA-1	#1-B4	0.00132185	0	5.14166
	p19_ng5_GATTCGACAGCAGTTT-1	#1-P	0.215662	1.09861	2.77259
	p19_ng5_GATTCGACAGGTCAAG-1	#1-P	0.0163304	3.13549	0
	p19_ng5_GCAACATGTGCCCAGT-1	#1-B4	0.000647207	1.79176	3.97029
	p19_ng5_GCAACATTCTCTGACC-1	#1-B4	0.000128836	1.79176	0
	p19_ng5_GCAACATTCTTAGCAG-1	#1-P	0.0827162	1.38629	0
	p19_ng5_GCACGGTCATGCCGCA-1	#1-P	0.107559	0	0
	p19_ng5_GCACGGTGTTTCGCTC-1	#1-P	0.114251	2.48491	5.71703
	p19_ng5_GCACGGTTCACATCAG-1	#1-P	0.0750846	2.30259	1.09861
	p19_ng5_GCACGTGAGGCCCAAA-1	#1-P	0.0504417	2.70805	4.68213
	p19_ng5_GCAGCCATCATGCCAA-1	#1-P	0.0120964	0.693147	0
	p19_ng5_GCAGCTGCACGATAGG-1	#1-B4	0.00108925	0.693147	3.29584
	p19_ng5_GCAGCTGGTCCATACA-1	#1-P	0.0337889	2.19722	2.3979
	p19_ng5_GCAGCTGGTGGAAGTC-1	#1-B4	0.000165652	2.89037	4.94876
	p19_ng5_GCAGGCTGTGCTGATT-1	#1-P	0.0349067	2.63906	0.693147
	p19_ng5_GCATCGGAGTGAGTGC-1	#1-P	0.0431414	2.99573	4.99043
	p19_ng5_GCATTAGAGACATAGT-1	#1-P	0.117569	2.07944	0
	p19_ng5_GCATTAGGTCGCAACC-1	#1-B4	0.000339905	1.09861	0
	p19_ng5_GCATTAGGTGCATTAC-1	#1-P	0.0256516	1.79176	3.2581
	p19_ng5_GCCAACGCACCTGCTT-1	#1-P	0.00755479	2.70805	0
	p19_ng5_GCCAACGGTCAGGTGA-1	#1-P	0.119118	0	3.55535
	p19_ng5_GCCAGGTAGCACTCCG-1	#1-P	0.054726	0.693147	3.8712
	p19_ng5_GCCAGGTGTCGTTGCG-1	#1-B4	0.000334272	0	1.79176
	p19_ng5_GCCAGTGCATAGACTC-1	#1-B4	0.000611699	0.693147	3.61092
	p19_ng5_GCCAGTGTCTTCCAGC-1	#1-P	0.088733	2.19722	4.23411
	p19_ng5_GCCATTCCAAGAATAC-1	#1-P	0.0594097	0	0
	p19_ng5_GCCCAGAGTCGAATGG-1	#1-B4	0.000439367	0	0.693147
	p19_ng5_GCCCAGAGTTTAGACC-1	#1-P	0.0607509	2.48491	3.78419
	p19_ng5_GCCCGAAGTCTACAGT-1	#1-P	0.0499296	2.77259	4.20469
	p19_ng5_GCCGATGAGTTCCGTA-1	#1-B4	0.00185046	1.79176	0.693147
	p19_ng5_GCCGATGCAGTTGAAA-1	#1-P	0.0789203	1.38629	0.693147
	p19_ng5_GCCGATGGTTCTTGTT-1	#1-B4	0.000481283	4.49981	4.82028
	p19_ng5_GCCGTGAAGAGCACTG-1	#1-P	0.100494	0.693147	0
	p19_ng5_GCCGTGAGTGACAGGT-1	#1-P	0.020071	2.89037	0
	p19_ng5_GCCTGTTTCCGTCACT-1	#1-B4	0.00424524	5.11799	6.53088
	p19_ng5_GCCTGTTTCCTAGCGG-1	#1-B4	0.000568769	4.35671	3.43399
	p19_ng5_GCGAGAAAGAATAGTC-1	#1-P	0.0592222	3.17805	0
	p19_ng5_GCGAGAAAGCAATAGT-1	#1-B4	0.000411426	3.09104	5.37528
	p19_ng5_GCGGAAATCCGTGTAA-1	#1-B4	0.000147907	0	0
	p19_ng5_GCGGATCAGAGTTCGG-1	#1-B4	0.001531	0	0
	p19_ng5_GCGGATCCACCAGCCA-1	#1-B4	0.00219484	0.693147	3.52636
	p19_ng5_GCGTGCACAAACTGCT-1	#1-P	0.0555189	2.63906	0
	p19_ng5_GCGTGCATCCCGTTGT-1	#1-B4	0.00498339	1.94591	4.94876
	p19_ng5_GCTACAAAGCACACCC-1	#1-P	0.096173	1.79176	2.56495
	p19_ng5_GCTACCTAGCAGGTCA-1	#1-B4	0.000198503	1.60944	3.7612
	p19_ng5_GCTCAAAAGATACATG-1	#1-P	0.0788041	1.38629	0
	p19_ng5_GCTGAATTCTCAGGCG-1	#1-P	0.0916645	1.38629	3.13549
	p19_ng5_GCTGCAGTCCGAGCTG-1	#1-B4	3.27289e-05	0	0
	p19_ng5_GCTGGGTGTATCTTCT-1	#1-B4	0	0	2.83321
	p19_ng5_GCTTCACCACTGCATA-1	#1-B4	0.000111616	2.48491	3.21888
	p19_ng5_GCTTCACCAGCTACTA-1	#1-B4	0.0015395	4.14313	4.27667
	p19_ng5_GCTTCACCAGTTGAAA-1	#1-P	0.0522793	2.48491	0
	p19_ng5_GCTTCACCATGACAAA-1	#1-P	0.0370657	1.09861	0
	p19_ng5_GCTTCACTCATCTATC-1	#1-P	0.0717431	1.94591	0
	p19_ng5_GCTTGGGCATCGTGGC-1	#1-P	0.138221	1.38629	0
	p19_ng5_GGAACCCCAATCAGCT-1	#1-P	0.0878343	3.04452	4.35671
	p19_ng5_GGAACCCCATCGAACT-1	#1-P	0.0853868	3.21888	0.693147
	p19_ng5_GGAACCCGTTCCTAAG-1	#1-P	0.0417003	1.60944	0
	p19_ng5_GGAAGTGAGCAATAAC-1	#1-P	0.0721234	1.79176	2.70805
	p19_ng5_GGAAGTGTCATGTCAG-1	#1-P	0.0304415	2.70805	3.2581
	p19_ng5_GGAATCTCAAGTCATC-1	#1-P	0.0981976	1.94591	4.12713
	p19_ng5_GGAATCTTCCCAACTC-1	#1-P	0.0414329	0	0
	p19_ng5_GGAATGGAGTATGGAT-1	#1-P	0.0073184	0.693147	0
	p19_ng5_GGAATGGGTCAGTCCG-1	#1-P	0.0380665	3.04452	0
	p19_ng5_GGACGTCTCCCTCTAG-1	#1-B4	0.000857224	0	0
	p19_ng5_GGAGAACCATTCTTCA-1	#1-B4	0.000160199	4.61512	3.97029
	p19_ng5_GGAGAACTCGGCATCG-1	#1-P	0.0350724	2.56495	0
	p19_ng5_GGAGCAAGTGTGTGGA-1	#1-P	0.0247075	1.09861	0
	p19_ng5_GGAGGTAAGGTTCATC-1	#1-P	0.0461158	2.83321	2.56495
	p19_ng5_GGAGGTACAGCTGTTA-1	#1-B4	0.00121625	0	0
	p19_ng5_GGAGGTATCCGACAGC-1	#1-B4	0.00103409	0	2.63906
	p19_ng5_GGATCTAAGGACAGTC-1	#1-P	0.143526	0	0
	p19_ng5_GGATCTAGTCCAAAGG-1	#1-P	0.0452033	2.63906	0.693147
	p19_ng5_GGCACGTAGAGAGTGA-1	#1-P	0.0462555	4.40672	5.7869
	p19_ng5_GGCACGTAGGGAGGAC-1	#1-P	0.067522	0	1.38629
	p19_ng5_GGCAGTCGTACCCACG-1	#1-P	0.0708009	1.38629	0
	p19_ng5_GGCAGTCGTATCGCGC-1	#1-P	0.172272	0.693147	0
	p19_ng5_GGCGTCACATCCGTGG-1	#1-P	0.0683375	1.94591	2.56495
	p19_ng5_GGCGTCATCAACTGAC-1	#1-B4	0.000795482	2.83321	4.23411
	p19_ng5_GGCTGTGGTATAGGAT-1	#1-P	0.101223	2.48491	1.38629
	p19_ng5_GGCTGTGGTCCTCCTA-1	#1-B4	0.000252896	2.83321	0.693147
	p19_ng5_GGCTGTGGTCTGATCA-1	#1-B4	0.00138991	0.693147	1.79176
	p19_ng5_GGCTTGGTCAGAGTGG-1	#1-P	0.0353843	0	0
	p19_ng5_GGGAAGTGTGAGGAAA-1	#1-P	0.0520375	4.54329	5.15329
	p19_ng5_GGGACAAGTATGTCTG-1	#1-B4	0.00351174	2.07944	3.43399
	p19_ng5_GGGACAATCTATTCGT-1	#1-B4	0.00131917	1.09861	1.94591
	p19_ng5_GGGACTCAGGTATTGA-1	#1-B4	0.000742914	0.693147	2.07944
	p19_ng5_GGGAGATCATTCTGTT-1	#1-P	0.0323002	1.79176	4.92725
	p19_ng5_GGGAGTACACTAACCA-1	#1-P	0.061768	1.09861	0.693147
	p19_ng5_GGGATCCAGCAAATCA-1	#1-P	0.311125	0	2.77259
	p19_ng5_GGGCGTTGTCATAAAG-1	#1-P	0.015398	1.09861	0
	p19_ng5_GGGCTACAGATAGTGT-1	#1-B4	0.00021025	4.04305	5.80212
	p19_ng5_GGGCTCAAGTCATGAA-1	#1-B4	0.00076215	0	0
	p19_ng5_GGGTAGAAGGTCCCGT-1	#1-P	0.041132	2.3979	0.693147
	p19_ng5_GGGTATTAGTCATCCA-1	#1-B4	0.000173928	2.99573	3.63759
	p19_ng5_GGGTATTGTTCTCCTG-1	#1-P	0.0379143	2.77259	0
	p19_ng5_GGGTCACAGCTGCCAC-1	#1-P	0.0813884	1.79176	0
	p19_ng5_GGGTCTGCAGCACCCA-1	#1-P	0.0698331	2.99573	0
	p19_ng5_GGGTGAAAGACGGTTG-1	#1-P	0.0422225	4.48864	4.57471
	p19_ng5_GGGTGTCGTGGGAGAG-1	#1-P	0.01618	1.38629	2.56495
	p19_ng5_GGGTTATAGATTACCC-1	#1-P	0.0674683	2.56495	0
	p19_ng5_GGGTTATGTCGTGTTA-1	#1-P	0.0129071	2.48491	0
	p19_ng5_GGGTTATTCCGATAGT-1	#1-B4	0.000168862	2.99573	4.29046
	p19_ng5_GGGTTTAAGTGATTCC-1	#1-B4	0.00134034	0	0
	p19_ng5_GGGTTTACAAGTTGGG-1	#1-B4	0.00245171	0	3.7612
	p19_ng5_GGTAACTGTGAGTTGG-1	#1-P	0.0660697	3.58352	1.60944
	p19_ng5_GGTAATCGTGCGTCGT-1	#1-P	0.0712055	3.09104	0
	p19_ng5_GGTAATCTCGTTAGAC-1	#1-P	0.0388378	3.80666	0.693147
	p19_ng5_GGTAGAGAGGAGAGTA-1	#1-P	0.0805417	2.07944	0
	p19_ng5_GGTAGAGGTGCCTACG-1	#1-P	0.160042	0	0
	p19_ng5_GGTAGAGTCATTCATC-1	#1-B4	0.00103343	0	3.13549
	p19_ng5_GGTCACGTCCCGTTCA-1	#1-B4	0.00118488	1.79176	3.4012
	p19_ng5_GGTCTGGAGAAGCGAA-1	#1-B4	0.000334355	1.60944	3.98898
	p19_ng5_GGTCTGGCACAAATAG-1	#1-P	0.032886	0	0.693147
	p19_ng5_GGTCTGGTCACCTCGT-1	#1-B4	0.00169695	1.79176	4.62497
	p19_ng5_GGTCTGGTCCATTTAC-1	#1-B4	0.000931099	1.94591	5.22036
	p19_ng5_GGTGAAGAGCTGAAGC-1	#1-P	0.0508694	2.63906	2.30259
	p19_ng5_GGTGAAGGTACAGTTC-1	#1-P	0.11023	1.09861	0
	p19_ng5_GGTGATTCAATGCAGG-1	#1-B4	0.00141985	0.693147	0
	p19_ng5_GGTGATTTCGGTCATA-1	#1-B4	0.000997687	3.3322	5.39816
	p19_ng5_GGTGTCGAGACGGATC-1	#1-B4	0.000333143	0	0
	p19_ng5_GGTGTCGAGGAACTCG-1	#1-B4	0.00180888	3.52636	0
	p19_ng5_GGTGTTAAGTGGCGAT-1	#1-P	0.0395376	1.94591	3.93183
	p19_ng5_GGTGTTATCCTAGCCT-1	#1-B4	0.000857423	1.79176	2.3979
	p19_ng5_GGTTAACAGCCAAGGT-1	#1-P	0.0259701	0	0
	p19_ng5_GGTTAACAGTGGTCAG-1	#1-P	0.0195166	0	1.60944
	p19_ng5_GGTTGTAAGGCTTTCA-1	#1-P	0.0609267	1.94591	0.693147
	p19_ng5_GTAACACGTTCGGCTG-1	#1-P	0.0668479	1.94591	0
	p19_ng5_GTAACCACAAGGTCAG-1	#1-B4	0.000251962	0.693147	3.98898
	p19_ng5_GTAAGTCTCACTGAAC-1	#1-B4	0.000305359	2.48491	4.47734
	p19_ng5_GTAAGTCTCCCATTTA-1	#1-P	0.103095	3.46574	5.33272
	p19_ng5_GTAATCGCATCATTGG-1	#1-P	0.0284363	2.94444	4.12713
	p19_ng5_GTAATCGGTTCCGTTC-1	#1-B4	0.000738825	0	1.38629
	p19_ng5_GTACAACAGTGCTAGG-1	#1-B4	0.000322503	0	0.693147
	p19_ng5_GTACAACGTACACGCC-1	#1-P	0.100603	1.79176	0
	p19_ng5_GTACAACGTGCCGTAC-1	#1-B4	0.000746612	4.70048	5.78383
	p19_ng5_GTACAACTCTCCTGAC-1	#1-B4	0.000569592	1.79176	5.39816
	p19_ng5_GTACAGTAGCACTCAT-1	#1-P	0.065551	1.79176	2.77259
	p19_ng5_GTAGAAAAGTAGGTTA-1	#1-B4	0.000391053	2.63906	5.31812
	p19_ng5_GTAGAGGCAGACAAGC-1	#1-B4	0.000224479	2.19722	3.2581
	p19_ng5_GTAGAGGTCCCGTTGT-1	#1-B4	0.00206702	3.17805	4.06044
	p19_ng5_GTAGAGGTCCCTTGGT-1	#1-P	0.092327	3.04452	3.8712
	p19_ng5_GTAGAGGTCTGGCCGA-1	#1-P	0.129995	0	0.693147
	p19_ng5_GTAGATCGTAATGATG-1	#1-P	0.0619081	0.693147	0
	p19_ng5_GTAGATCGTATCCCTC-1	#1-P	0.0243571	2.70805	0
	p19_ng5_GTAGATCGTTCAGCGC-1	#1-P	0.0589757	0	0
	p19_ng5_GTAGATCTCCCGAATA-1	#1-B4	0.000456022	0.693147	0
	p19_ng5_GTAGCTACATATCGGT-1	#1-B4	0.000476815	2.99573	5.6204
	p19_ng5_GTAGGAGAGGTGGCTA-1	#1-P	0.0941737	3.80666	4.64439
	p19_ng5_GTAGGAGCATCCGAAT-1	#1-P	0.0411563	3.49651	0
	p19_ng5_GTAGGAGGTAAGGCCA-1	#1-P	0.109304	2.48491	2.48491
	p19_ng5_GTAGGTTAGGGCGAGA-1	#1-P	0.0484177	2.63906	0
	p19_ng5_GTAGTACTCAACTTTC-1	#1-P	0.0922504	3.52636	5.9428
	p19_ng5_GTATTGGAGCATTTCG-1	#1-B4	0.000181653	1.94591	0.693147
	p19_ng5_GTATTGGCAGCAGTAG-1	#1-B4	0.00160707	3.78419	4.74493
	p19_ng5_GTATTTCAGGACAGTC-1	#1-B4	0.000217467	2.19722	4.79579
	p19_ng5_GTATTTCGTTTCAGAC-1	#1-B4	0.0018951	3.78419	4.51086
	p19_ng5_GTCAAACCAAGTGGCA-1	#1-P	0.0867197	4.04305	4.81218
	p19_ng5_GTCAAACTCGTAGGAG-1	#1-P	0.0328317	1.38629	0.693147
	p19_ng5_GTCAAACTCTGTGCGG-1	#1-B4	0.00194529	3.58352	5.56068
	p19_ng5_GTCAAGTTCCTCTCGA-1	#1-P	0.11826	2.30259	0.693147
	p19_ng5_GTCACGGAGGATCATA-1	#1-P	0.0561153	2.19722	5.02388
	p19_ng5_GTCACTCGTCTAGGCC-1	#1-B4	0.00108218	0	1.09861
	p19_ng5_GTCACTCTCCACTGAA-1	#1-P	0.0499832	3.93183	3.85015
	p19_ng5_GTCAGCGCAACCCGCA-1	#1-B4	0.00037627	4.26268	5.2575
	p19_ng5_GTCAGCGGTTCATCGA-1	#1-P	0.0820884	0	0
	p19_ng5_GTCAGCGTCCACATAG-1	#1-B4	0.000992884	0.693147	4.15888
	p19_ng5_GTCATCCGTCGCATTA-1	#1-B4	0.00275651	2.56495	0
	p19_ng5_GTCATCCGTGGCCCAT-1	#1-B4	0.000355271	2.70805	3.04452
	p19_ng5_GTCATGATCTTAGCCC-1	#1-P	0.0565856	1.79176	4.54329
	p19_ng5_GTCATTTCATCTCAAG-1	#1-P	0.0463984	3.4012	0
	p19_ng5_GTCATTTGTGCTTATG-1	#1-P	0.0329545	2.30259	0.693147
	p19_ng5_GTCATTTTCACAAGGG-1	#1-B4	0.00133374	3.04452	0.693147
	p19_ng5_GTCCCATGTGACTATC-1	#1-P	0.107545	0.693147	0.693147
	p19_ng5_GTCCTCAAGCGAGAAA-1	#1-P	0.0671706	1.09861	0
	p19_ng5_GTCCTCACAGCTGTTA-1	#1-P	0.0796296	2.94444	0
	p19_ng5_GTCCTCACATCGGATT-1	#1-B4	9.4585e-05	3.21888	6.32257
	p19_ng5_GTCCTCAGTGTAGCAG-1	#1-P	0.0458805	3.04452	4.34381
	p19_ng5_GTCGAATCAACACAGG-1	#1-P	0.0198196	1.09861	0.693147
	p19_ng5_GTCGAATGTACGCTAT-1	#1-B4	0.00244007	1.60944	0.693147
	p19_ng5_GTCGCGATCTGTCGCT-1	#1-P	0.0526282	2.07944	0
	p19_ng5_GTCGTTCAGGTACTGG-1	#1-P	0.0356933	3.98898	4.84419
	p19_ng5_GTCTAGAAGGATACGC-1	#1-P	0.116002	1.60944	0
	p19_ng5_GTCTAGACATTCATCT-1	#1-P	0.0435483	2.48491	1.09861
	p19_ng5_GTCTAGAGTCACATTG-1	#1-B4	0.000161473	0.693147	1.79176
	p19_ng5_GTCTAGAGTTACCGTA-1	#1-B4	0.000338168	2.89037	3.04452
	p19_ng5_GTCTCACGTATTCCTT-1	#1-P	0.0225564	2.56495	0
	p19_ng5_GTCTCACTCATGGCCG-1	#1-B4	0.000741611	0	0
	p19_ng5_GTCTCACTCTACTGCC-1	#1-P	0.0531771	2.3979	2.70805
	p19_ng5_GTCTGTCAGCCTGACC-1	#1-P	0.0559514	2.77259	0
	p19_ng5_GTCTGTCTCATGTCTT-1	#1-P	0.0250235	4.23411	5.57595
	p19_ng5_GTCTTTAGTCAAGCCC-1	#1-B4	0.00135129	1.09861	4.15888
	p19_ng5_GTCTTTAGTGCATGAG-1	#1-P	0.035456	1.94591	0
	p19_ng5_GTCTTTATCACCCTTG-1	#1-B4	0.0018046	2.77259	3.49651
	p19_ng5_GTGACGCTCACCTTGC-1	#1-P	0.0146033	3.17805	3.95124
	p19_ng5_GTGAGCCAGGCCCAAA-1	#1-B4	0.000601549	3.4012	0
	p19_ng5_GTGAGGACATGTCTAG-1	#1-P	0.0347723	2.3979	2.89037
	p19_ng5_GTGAGTTAGCTACTGT-1	#1-B4	0.00177237	1.60944	5.04986
	p19_ng5_GTGAGTTCACAGAGCA-1	#1-B4	0.00048216	1.94591	4.35671
	p19_ng5_GTGCACGGTTTGCCGG-1	#1-B4	0.000786164	1.94591	2.83321
	p19_ng5_GTGCAGCAGTTTCGAC-1	#1-P	0.124676	0.693147	0
	p19_ng5_GTGCAGCGTCTATGAC-1	#1-P	0.114353	0.693147	1.09861
	p19_ng5_GTGCTTCAGTTGGACG-1	#1-B4	0.000565495	2.94444	2.07944
	p19_ng5_GTGGAAGCACAGTGAG-1	#1-P	0.0330147	3.97029	4.2485
	p19_ng5_GTGGCGTAGAACGCGT-1	#1-P	0.0608318	0	0
	p19_ng5_GTGGCGTAGCTAGAGC-1	#1-P	0.0615556	2.30259	0
	p19_ng5_GTGGCGTGTCGTTCAA-1	#1-B4	0.000801198	3.49651	3.97029
	p19_ng5_GTGGCGTGTGCTCTCT-1	#1-B4	0.000167983	2.3979	5.0876
	p19_ng5_GTGGGAACAATGCAAA-1	#1-B4	0.00227415	1.09861	0
	p19_ng5_GTGGGAACAGGACTAG-1	#1-P	0.0270483	3.80666	0
	p19_ng5_GTGGGAAGTGCGAACA-1	#1-B4	0.00125602	2.83321	3.95124
	p19_ng5_GTGGTTATCGTTGTTT-1	#1-B4	0.0023181	3.29584	0.693147
	p19_ng5_GTGTAACTCACATTGG-1	#1-B4	0.000932836	0	1.09861
	p19_ng5_GTGTAACTCCTACCAC-1	#1-B4	0.000281627	0	0
	p19_ng5_GTGTCCTAGATCCCGC-1	#1-P	0.0755244	3.13549	0
	p19_ng5_GTGTCCTGTCTCAGGC-1	#1-P	0.0334449	2.30259	3.85015
	p19_ng5_GTGTGATCACACCGCA-1	#1-P	0.0208533	0.693147	3.63759
	p19_ng5_GTGTGATCAGTTAAAG-1	#1-P	0.0621799	3.49651	5.826
	p19_ng5_GTGTGGCGTAATTGGA-1	#1-B4	0.000234695	3.55535	5.12396
	p19_ng5_GTGTTAGTCCGCATAA-1	#1-B4	0.00444232	4.15888	3.21888
	p19_ng5_GTGTTCCTCTATACTC-1	#1-P	0.0364681	3.3322	0
	p19_ng5_GTTACAGTCTTGGGCG-1	#1-P	0.0924477	1.09861	0.693147
	p19_ng5_GTTAGTGAGAAGGTAG-1	#1-B4	0.000726264	3.85015	4.52179
	p19_ng5_GTTATGGGTGAGTAGC-1	#1-P	0.00812482	3.55535	0.693147
	p19_ng5_GTTCATTCAGAGGTAC-1	#1-P	0.041101	3.2581	3.29584
	p19_ng5_GTTCATTGTCTTTCAT-1	#1-P	0.0468853	2.07944	0
	p19_ng5_GTTCCGTAGTTCTACG-1	#1-P	0.0467777	3.09104	0
	p19_ng5_GTTCCGTTCTCTTGCG-1	#1-B4	0.000886997	1.60944	2.48491
	p19_ng5_GTTCGCTTCCTAAACG-1	#1-P	0.100261	5.2832	5.52146
	p19_ng5_GTTCTATCACACCAGC-1	#1-P	0.0442023	2.77259	0
	p19_ng5_GTTCTATCAGTCAACT-1	#1-B4	0.00912911	4.45435	4.07754
	p19_ng5_GTTCTATTCGGTGCAC-1	#1-B4	0.000125175	2.19722	3.98898
	p19_ng5_GTTGAACAGCATTGTC-1	#1-P	0.0940707	2.70805	2.56495
	p19_ng5_GTTGAACCAGAGTGTG-1	#1-P	0.0518698	2.19722	3.85015
	p19_ng5_GTTGAACTCTGAATGC-1	#1-P	0.0188041	3.29584	0.693147
	p19_ng5_GTTGCTCGTCTGATAC-1	#1-P	0.0959985	2.56495	0
	p19_ng5_GTTGCTCGTGGACTAG-1	#1-P	0.0774432	0	1.94591
	p19_ng5_GTTGTAGCAGTCGTTA-1	#1-P	0.00651927	1.09861	0
	p19_ng5_GTTGTAGTCATCTATC-1	#1-B4	0.000115734	0.693147	3.95124
	p19_ng5_GTTGTCCGTGGCTTGC-1	#1-B4	0.000532915	0.693147	1.94591
	p19_ng5_GTTGTGATCGGAAGGT-1	#1-P	0.153859	0	0
	p19_ng5_GTTTACTGTACAAGTA-1	#1-B4	0.00452017	3.52636	1.60944
	p19_ng5_TAACACGTCTTCTTCC-1	#1-B4	0.000884799	4.41884	5.0876
	p19_ng5_TAACCAGAGTGCGACA-1	#1-P	0.0106049	2.07944	0
	p19_ng5_TAACCAGCAGAGTCAG-1	#1-P	0.055947	2.56495	3.73767
	p19_ng5_TAACGACCACCATAAC-1	#1-P	0.0708679	4.04305	5.1985
	p19_ng5_TAACGACGTGCAGTGA-1	#1-B4	0.000305468	2.89037	3.93183
	p19_ng5_TAACGACTCGCCGAAC-1	#1-P	0.122161	0	0.693147
	p19_ng5_TAAGCACAGAATTGTG-1	#1-P	0.0484398	2.94444	4.52179
	p19_ng5_TAAGCACAGGAGAATG-1	#1-P	0.138374	0	0
	p19_ng5_TAAGCACTCCAAACCA-1	#1-B4	0.000363253	0	5.04343
	p19_ng5_TAAGCACTCGACATAC-1	#1-P	0.0630292	1.79176	0
	p19_ng5_TAAGCCATCTTGGAAC-1	#1-P	0.0349962	2.07944	0
	p19_ng5_TAAGCGTAGGAGAGTA-1	#1-P	0.0491229	4.85203	1.60944
	p19_ng5_TAAGCGTTCCACTAGA-1	#1-P	0.0213348	0.693147	0
	p19_ng5_TAATTCCGTCACGCTG-1	#1-B4	0.00156648	3.71357	3.3673
	p19_ng5_TAATTCCGTCATAACC-1	#1-B4	0.00190288	2.48491	3.43399
	p19_ng5_TAATTCCTCTTCGGAA-1	#1-P	0.0824215	1.38629	0
	p19_ng5_TACAACGCACATGACT-1	#1-P	0.0859033	2.3979	1.38629
	p19_ng5_TACAACGCACTGCGTG-1	#1-B4	0.000171385	0	0.693147
	p19_ng5_TACACCCAGAAATGGG-1	#1-P	0.0199022	2.19722	4.09434
	p19_ng5_TACACCCAGCGGATCA-1	#1-B4	0.000542254	4.77068	6.06843
	p19_ng5_TACCCACAGGTAAAGG-1	#1-B4	0.00101774	2.83321	0
	p19_ng5_TACCCACGTGAACGGT-1	#1-B4	0.000865801	1.94591	3.82864
	p19_ng5_TACCTGCGTGGCTTGC-1	#1-P	0.0736507	4.44265	5.19296
	p19_ng5_TACGCTCAGGCCTTGC-1	#1-P	0.066334	1.79176	0
	p19_ng5_TACGCTCGTAAGCAAT-1	#1-B4	0.001081	0	0.693147
	p19_ng5_TACGGGCCATGGGCAA-1	#1-B4	0.000974184	0	0.693147
	p19_ng5_TACGGTAAGCTGTACT-1	#1-P	0.12029	2.30259	2.70805
	p19_ng5_TACGGTAGTTGACGGA-1	#1-P	0.0609348	4.15888	4.59512
	p19_ng5_TACGTCCCAACTTCTT-1	#1-B4	0.000401177	0	0.693147
	p19_ng5_TACGTCCCAAGTGACG-1	#1-P	0.0690347	0	0
	p19_ng5_TACTGCCAGCTGTTCA-1	#1-P	0.0331378	2.48491	1.09861
	p19_ng5_TACTGCCTCAAGCCCG-1	#1-B4	0.000763747	0	1.09861
	p19_ng5_TACTGCCTCATACGAC-1	#1-P	0.0272459	5.51343	5.23111
	p19_ng5_TACTGCCTCATGAAAG-1	#1-P	0.115303	1.09861	0
	p19_ng5_TACTTACCAGAGAGGG-1	#1-B4	0.00316854	3.61092	4.89784
	p19_ng5_TACTTACCATTGACAC-1	#1-P	0.0224651	3.17805	4.29046
	p19_ng5_TACTTCACAGGTGTTT-1	#1-B4	0.000403307	3.63759	0
	p19_ng5_TACTTGTCATTCCTCG-1	#1-B4	0.000185264	2.30259	4.80402
	p19_ng5_TACTTGTGTGACAGCA-1	#1-P	0.0735412	2.83321	3.04452
	p19_ng5_TAGACCAAGACTAAGT-1	#1-B4	0.00195961	5.07517	5.70711
	p19_ng5_TAGACTGCAAGTAGTA-1	#1-P	0.0335645	4.41884	5.02388
	p19_ng5_TAGACTGGTGGACCTC-1	#1-P	0.025653	3.3673	0
	p19_ng5_TAGAGTCAGGACTTCT-1	#1-P	0.131552	1.94591	3.09104
	p19_ng5_TAGAGTCGTCACCGCA-1	#1-B4	0.000751145	4.74493	5.65948
	p19_ng5_TAGAGTCGTTGGGAAC-1	#1-B4	0.0005793	3.17805	3.63759
	p19_ng5_TAGAGTCTCGAGAACG-1	#1-P	0.0971067	2.07944	0
	p19_ng5_TAGAGTCTCTTTGCTA-1	#1-P	0.0589411	0	0.693147
	p19_ng5_TAGATCGCAGCGGTCT-1	#1-B4	0.000163948	1.79176	3.13549
	p19_ng5_TAGATCGGTAGTGATA-1	#1-P	0.111828	2.3979	0.693147
	p19_ng5_TAGCACATCGAGAAAT-1	#1-P	0.0328978	4.06044	5.54126
	p19_ng5_TAGGAGGAGCGAAACC-1	#1-B4	0.000491677	0	1.09861
	p19_ng5_TAGGAGGAGTAACGTA-1	#1-B4	0.000443525	0	1.38629
	p19_ng5_TAGGAGGCACGTAGAG-1	#1-P	0.0150541	1.60944	0
	p19_ng5_TAGGAGGTCGCATGAT-1	#1-P	0.0433591	0.693147	0
	p19_ng5_TAGGGTTCACCCAAGC-1	#1-P	0.0327788	0.693147	1.38629
	p19_ng5_TAGGTACTCCAAAGGG-1	#1-B4	0.000944616	4.26268	4.07754
	p19_ng5_TAGGTTGTCCGAAGGA-1	#1-B4	0.00239328	3.73767	3.7612
	p19_ng5_TAGTGCACATAGTCAC-1	#1-P	0.10214	1.60944	1.60944
	p19_ng5_TATACCTAGGCAGGTT-1	#1-P	0.15459	0.693147	0
	p19_ng5_TATACCTCATCCGCGA-1	#1-P	0.055618	1.38629	3.49651
	p19_ng5_TATATCCAGACGCCCT-1	#1-P	0.0592266	2.48491	2.99573
	p19_ng5_TATCGCCCACCCGTAG-1	#1-P	0.0769467	0	4.95583
	p19_ng5_TATCGCCTCTCCTGCA-1	#1-P	0.102503	2.19722	2.19722
	p19_ng5_TATCTGTTCCACCTGT-1	#1-B4	0.00123031	3.29584	3.2581
	p19_ng5_TATCTTGTCCACACAA-1	#1-P	0.00867404	3.52636	0
	p19_ng5_TATCTTGTCGAACACT-1	#1-P	0.0396901	3.91202	1.60944
	p19_ng5_TATCTTGTCGTAGCTA-1	#1-P	0.0908482	0.693147	0.693147
	p19_ng5_TATGTTCAGTAGCAAT-1	#1-P	0.0137664	0.693147	0
	p19_ng5_TATGTTCGTGAGGATC-1	#1-P	0.0600671	2.07944	0
	p19_ng5_TATTGCTGTTGTCATG-1	#1-B4	0.00082726	0	0
	p19_ng5_TATTGGGTCGTAACCA-1	#1-B4	0.00233194	3.66356	6.3315
	p19_ng5_TCAAGACAGCTGTTCA-1	#1-P	0.0394536	2.30259	0
	p19_ng5_TCAAGCACATTGACTG-1	#1-P	0.0279045	1.94591	0
	p19_ng5_TCAAGCAGTTAGAAGT-1	#1-P	0.0570159	3.21888	4.68213
	p19_ng5_TCAAGCATCGCAACAT-1	#1-P	0.0152884	1.38629	0
	p19_ng5_TCAAGTGCACCTCTGT-1	#1-P	0.0534718	0	0
	p19_ng5_TCAAGTGCACTGCATA-1	#1-B4	0.000426803	0	2.07944
	p19_ng5_TCAAGTGCAGACCTGC-1	#1-B4	0.00126156	0.693147	3.09104
	p19_ng5_TCAATCTCACGTATAC-1	#1-P	0.0275893	3.17805	0
	p19_ng5_TCAATTCGTAACACCT-1	#1-P	0.0453592	3.91202	0
	p19_ng5_TCACACCAGAGTCAGC-1	#1-B4	0.00158946	1.60944	3.46574
	p19_ng5_TCACACCTCCCGTAAA-1	#1-B4	0.000808759	0.693147	0.693147
	p19_ng5_TCACACCTCGCTACAA-1	#1-B4	8.61302e-05	0	0
	p19_ng5_TCACATTAGGGATCAC-1	#1-B4	0.00797721	0	2.63906
	p19_ng5_TCACATTGTCCCGTGA-1	#1-P	0.0442614	2.63906	4.99043
	p19_ng5_TCACATTTCTTGGTGA-1	#1-P	0.0983865	3.17805	0
	p19_ng5_TCACGCTAGGACTATA-1	#1-P	0.0453147	1.79176	0
	p19_ng5_TCACGCTTCAAGCCTA-1	#1-B4	0.000277624	0	0
	p19_ng5_TCACTATTCCGCACTT-1	#1-B4	0.00102359	0	1.60944
	p19_ng5_TCACTCGAGTTCATCG-1	#1-P	0.0791664	0	2.19722
	p19_ng5_TCAGCCTTCTCGTGAA-1	#1-P	0.0488937	2.07944	0
	p19_ng5_TCAGGGCTCATCGTAG-1	#1-P	0.0952506	1.94591	0
	p19_ng5_TCAGGGCTCTTCCCAG-1	#1-P	0.02388	2.89037	0
	p19_ng5_TCAGTCCGTTCATCGA-1	#1-P	0.0764812	0	3.71357
	p19_ng5_TCAGTGAAGCTGCCAC-1	#1-B4	0.00102675	3.2581	0
	p19_ng5_TCAGTTTGTAGCGCCT-1	#1-B4	0.000869998	0.693147	4.45435
	p19_ng5_TCAGTTTGTATATGGA-1	#1-P	0.233153	0	0
	p19_ng5_TCATACTAGCTATCTG-1	#1-P	0.0188072	1.09861	3.63759
	p19_ng5_TCATATCAGACATAGT-1	#1-P	0.0353626	1.79176	0
	p19_ng5_TCATCATAGAAGCCAC-1	#1-B4	0.000381947	1.09861	2.83321
	p19_ng5_TCATCATAGTGTTGAA-1	#1-B4	0.00114258	0	0
	p19_ng5_TCATCCGAGCCAACCC-1	#1-P	0.157453	1.09861	0.693147
	p19_ng5_TCATCCGAGGTTACCT-1	#1-B4	0.00124676	4.20469	5.10595
	p19_ng5_TCATCCGGTCGCGTTG-1	#1-B4	0.000496297	0	0.693147
	p19_ng5_TCATCCGTCGTGGTAT-1	#1-P	0.0466455	3.73767	4.78749
	p19_ng5_TCATGGATCTGGTGGC-1	#1-P	0.0709101	2.70805	0
	p19_ng5_TCATGTTGTTGGACCC-1	#1-P	0.133726	0.693147	0
	p19_ng5_TCATTACCACAGACGA-1	#1-P	0.0725225	2.07944	0
	p19_ng5_TCATTCATCGTGGTAT-1	#1-B4	0.000794399	4.75359	4.83628
	p19_ng5_TCATTTGCAGACCTGC-1	#1-P	0.16598	0	0
	p19_ng5_TCATTTGTCGGCCTTT-1	#1-P	0.0504285	2.48491	0
	p19_ng5_TCCACGTCAGATCACT-1	#1-B4	0.000326691	0	0
	p19_ng5_TCCAGAATCATTCTTG-1	#1-P	0.0349129	2.56495	0
	p19_ng5_TCCATCGCAATATCCG-1	#1-P	0.0662159	3.52636	0
	p19_ng5_TCCATCGGTCCAACGC-1	#1-B4	0.000244993	2.07944	2.19722
	p19_ng5_TCCATGCTCTACTGAG-1	#1-B4	0.000466255	3.46574	0.693147
	p19_ng5_TCCCACAAGACGATAT-1	#1-B4	0.000575843	2.3979	0
	p19_ng5_TCCCACAGTGTGCTTA-1	#1-B4	0.00230326	2.63906	3.68888
	p19_ng5_TCCCAGTGTAGACACG-1	#1-P	0.0647837	3.4012	4.94876
	p19_ng5_TCCCAGTGTCTTTCTA-1	#1-P	0.0459892	0	0
	p19_ng5_TCCCAGTTCTGCAGCG-1	#1-B4	0.000877385	2.07944	4.96284
	p19_ng5_TCCCATGCAGAAGCTG-1	#1-B4	0.000253566	1.09861	0
	p19_ng5_TCCCATGTCATCTCTA-1	#1-B4	0.00345555	2.48491	0.693147
	p19_ng5_TCCGAAATCGTGCGAC-1	#1-B4	0.00116733	3.3673	4.46591
	p19_ng5_TCCGATCAGAAAGCGA-1	#1-P	0.0232603	3.61092	0
	p19_ng5_TCCGATCTCATGCATG-1	#1-P	0.0298495	1.79176	1.38629
	p19_ng5_TCCGATCTCCCTCATG-1	#1-P	0.0527995	3.61092	4.61512
	p19_ng5_TCCGATCTCTACGGGC-1	#1-P	0.0372141	0.693147	0
	p19_ng5_TCCGATCTCTTCGTAT-1	#1-P	0.118795	1.38629	0.693147
	p19_ng5_TCCGGGAGTTGCGTAT-1	#1-P	0.0759016	0	4.02535
	p19_ng5_TCCTAATCAAGACCGA-1	#1-B4	0.000263071	4.41884	5.42053
	p19_ng5_TCCTAATTCCGGTAGC-1	#1-P	0.0295261	3.13549	4.00733
	p19_ng5_TCCTCCCGTAATGATG-1	#1-P	0.0728665	0	2.3979
	p19_ng5_TCCTCCCGTCGACTGC-1	#1-P	0.0613752	2.77259	0
	p19_ng5_TCCTTCTGTGTAGGAC-1	#1-B4	0.00106823	3.93183	5.57973
	p19_ng5_TCCTTTCAGGGACCAT-1	#1-B4	0.000398923	1.09861	4.65396
	p19_ng5_TCCTTTCTCTTAGTTC-1	#1-P	0.0609252	1.79176	0.693147
	p19_ng5_TCGAAGTTCGCGAAGA-1	#1-B4	0.000659332	3.09104	5.26786
	p19_ng5_TCGAAGTTCTCCTACG-1	#1-B4	0.000135011	2.07944	0
	p19_ng5_TCGACGGAGGTTGACG-1	#1-B4	0.0011367	3.49651	5.46383
	p19_ng5_TCGCACTTCCGTCCTA-1	#1-B4	0.000784314	3.91202	5.54518
	p19_ng5_TCGCTTGGTATGCGTT-1	#1-P	0.0687304	2.19722	0
	p19_ng5_TCGCTTGTCGAAGAAT-1	#1-P	0.0529336	3.13549	0.693147
	p19_ng5_TCGGATAAGTGGATAT-1	#1-P	0.149371	0	0
	p19_ng5_TCGGATACAACCGCCA-1	#1-B4	0.00265776	0	5.0626
	p19_ng5_TCGGGCAAGGCGAACT-1	#1-P	0.125097	0	0
	p19_ng5_TCGGGCAAGGTAACTA-1	#1-P	0.0572947	2.83321	2.89037
	p19_ng5_TCGGGCATCCACGTCT-1	#1-P	0.05708	3.55535	2.56495
	p19_ng5_TCGTCCAAGCGAGTCA-1	#1-P	0.0523889	3.82864	5.61313
	p19_ng5_TCGTCCAGTCGATTAC-1	#1-B4	0.00499317	0	2.89037
	p19_ng5_TCGTCCAGTGTCCATA-1	#1-P	0.037692	0	0.693147
	p19_ng5_TCGTGCTCACGATTCA-1	#1-B4	0.000301732	0	5.42935
	p19_ng5_TCGTGCTTCATCACCC-1	#1-B4	0.000415973	0.693147	0.693147
	p19_ng5_TCTAACTAGCGCCTAC-1	#1-B4	0.000615412	0	0
	p19_ng5_TCTAACTCATTGGATC-1	#1-B4	0.000207533	1.38629	0
	p19_ng5_TCTAACTGTCTGTCCT-1	#1-B4	0.00155777	4.23411	5.78383
	p19_ng5_TCTACATAGAAGTGTT-1	#1-P	0.0874011	2.70805	0
	p19_ng5_TCTATACCATCTCCCA-1	#1-P	0.0772895	0	0
	p19_ng5_TCTATACGTATATGGA-1	#1-P	0.15686	0.693147	0
	p19_ng5_TCTCACGCAAGCGATG-1	#1-P	0.0171233	2.30259	0
	p19_ng5_TCTCACGCACTGTCCT-1	#1-P	0.0542573	0	0
	p19_ng5_TCTCACGGTTAGAAAC-1	#1-P	0.114515	1.38629	0
	p19_ng5_TCTCAGCCACAGAGAC-1	#1-P	0.0547412	3.13549	0
	p19_ng5_TCTCAGCCAGAGCGTA-1	#1-B4	0.000661704	5.22575	4.77912
	p19_ng5_TCTCAGCCAGGACAGT-1	#1-B4	0.000633794	0	0
	p19_ng5_TCTCCGAAGGCTCTAT-1	#1-B4	0.000931773	0.693147	2.89037
	p19_ng5_TCTGCCACAATGAACA-1	#1-B4	9.44584e-05	3.13549	5.47227
	p19_ng5_TCTGGCTAGGTACCTT-1	#1-B4	6.12689e-05	1.79176	4.46591
	p19_ng5_TCTGGCTTCGAGCTGC-1	#1-B4	0.00101833	2.07944	3.04452
	p19_ng5_TCTTAGTAGTGAGGCT-1	#1-B4	0.00227273	3.93183	3.80666
	p19_ng5_TCTTAGTGTGTAAATG-1	#1-B4	0.00115075	4.20469	5.42053
	p19_ng5_TCTTCCTTCGATGGAG-1	#1-P	0.0243766	3.7612	4.81218
	p19_ng5_TCTTGCGCACTCCACT-1	#1-P	0.107579	2.48491	0.693147
	p19_ng5_TCTTGCGGTACCATAC-1	#1-P	0.0524066	1.94591	4.44265
	p19_ng5_TCTTTGAAGGTTGGAC-1	#1-P	0.0762985	2.77259	0
	p19_ng5_TGAACGTCATATGAAG-1	#1-P	0.0805884	3.66356	3.97029
	p19_ng5_TGAACGTGTCTCCTGT-1	#1-P	0.0981416	0.693147	1.79176
	p19_ng5_TGAATCGAGTGCGACA-1	#1-P	0.0195197	1.79176	0
	p19_ng5_TGAATCGGTGAGGCAT-1	#1-P	0.0577228	1.09861	1.09861
	p19_ng5_TGAATGCCATACAGCT-1	#1-P	0.011454	2.99573	0
	p19_ng5_TGAATGCTCGAGAATA-1	#1-P	0.0473333	2.19722	3.8712
	p19_ng5_TGACGCGAGTGCTCGC-1	#1-P	0.049878	3.8712	4.8752
	p19_ng5_TGACTCCAGAACCCGA-1	#1-B4	0.000522218	0	0.693147
	p19_ng5_TGACTCCTCGAACCAT-1	#1-P	0.0187271	3.82864	0.693147
	p19_ng5_TGAGACTTCCAACCGG-1	#1-P	0.0127188	3.2581	2.77259
	p19_ng5_TGAGCGCAGTTTCTTC-1	#1-B4	0.00233969	3.55535	4.47734
	p19_ng5_TGAGGAGTCGCTTACC-1	#1-B4	0.000531632	0	2.3979
	p19_ng5_TGAGGGAGTAACGGTG-1	#1-P	0.107669	1.38629	0
	p19_ng5_TGAGGGATCGTGGACC-1	#1-B4	0.000697674	5.50939	5.78996
	p19_ng5_TGAGGTTGTATCACGT-1	#1-P	0.019317	1.38629	0
	p19_ng5_TGAGTCAAGCGTCTGC-1	#1-P	0.0140311	1.94591	0
	p19_ng5_TGATCAGAGCTTGTGT-1	#1-B4	0.00175901	0	4.26268
	p19_ng5_TGATCAGCAACTGATC-1	#1-B4	0.000903506	1.09861	2.3979
	p19_ng5_TGATCAGGTCCAAGAG-1	#1-P	0.0516151	2.19722	0
	p19_ng5_TGATCTTAGAAGTATC-1	#1-B4	0.000329038	4.5326	4.91265
	p19_ng5_TGATCTTCAGAGTGTG-1	#1-P	0.0755661	1.38629	1.09861
	p19_ng5_TGATCTTTCCGGGACT-1	#1-B4	0.000249356	3.98898	4.35671
	p19_ng5_TGATGCACAGTCCGTG-1	#1-B4	0.000616251	2.77259	4.17439
	p19_ng5_TGATGCAGTGACAGGT-1	#1-P	0.0689532	1.09861	0
	p19_ng5_TGATTCTAGCCGCACT-1	#1-B4	0.00033342	1.79176	4.36945
	p19_ng5_TGATTCTCACCGAATT-1	#1-B4	0.000286956	0	2.48491
	p19_ng5_TGATTCTTCGTGCATA-1	#1-B4	0.00189713	4.15888	5.40717
	p19_ng5_TGATTTCTCGCATAGT-1	#1-P	0.0796527	1.38629	0
	p19_ng5_TGCACGGAGTATGGAT-1	#1-P	0.0315597	1.79176	1.79176
	p19_ng5_TGCACGGTCATTGCTT-1	#1-P	0.0179534	1.94591	0
	p19_ng5_TGCAGATCAATGACCT-1	#1-P	0.0535421	2.30259	2.07944
	p19_ng5_TGCAGATTCTGCGGCA-1	#1-B4	0.00108771	3.09104	4.02535
	p19_ng5_TGCAGGCGTGAGATCG-1	#1-B4	0.00112905	1.38629	3.43399
	p19_ng5_TGCAGTACATGACTCA-1	#1-P	0.0724907	2.07944	0
	p19_ng5_TGCATCCCACCTCGTT-1	#1-B4	0.00362652	0	0
	p19_ng5_TGCATCCCATCTGTTT-1	#1-B4	0.000207061	0.693147	1.94591
	p19_ng5_TGCATGACATTGCTTT-1	#1-P	0.15356	0.693147	1.79176
	p19_ng5_TGCCGAGCACCCAACG-1	#1-B4	0.000334672	1.09861	3.66356
	p19_ng5_TGCCGAGTCTCTGCTG-1	#1-P	0.0899553	0	0.693147
	p19_ng5_TGCGACGAGTTCCGTA-1	#1-B4	0.0035722	4.29046	5.6058
	p19_ng5_TGCGATACAAGAGTTA-1	#1-P	0.123049	0	0.693147
	p19_ng5_TGCGATATCCAGTTCC-1	#1-P	0.0240252	2.63906	0
	p19_ng5_TGCGGGTAGCACCGTC-1	#1-P	0.0278807	3.68888	0
	p19_ng5_TGCGGGTGTGTCCGGT-1	#1-B4	0.00166748	2.07944	3.46574
	p19_ng5_TGCTCGTCAAGACTGG-1	#1-B4	0.000377644	4.2485	5.56452
	p19_ng5_TGCTCGTTCGTGCAGC-1	#1-P	0.0484294	2.89037	0.693147
	p19_ng5_TGCTTCGGTTGACTAC-1	#1-P	0.0570068	2.70805	0
	p19_ng5_TGCTTCGTCAAGTCGT-1	#1-P	0.115418	2.99573	4.84419
	p19_ng5_TGCTTGCAGACTCATC-1	#1-B4	0.00179942	2.07944	4.21951
	p19_ng5_TGCTTGCAGGTTACCT-1	#1-P	0.137344	1.60944	0
	p19_ng5_TGCTTGCTCACTGTCC-1	#1-B4	0.000720753	1.60944	1.09861
	p19_ng5_TGCTTGCTCAGGACAG-1	#1-P	0.0509702	3.2581	3.93183
	p19_ng5_TGCTTGCTCATCCTGC-1	#1-B4	0.000236035	1.60944	0
	p19_ng5_TGGAACTGTTCCACAA-1	#1-B4	0.00152172	1.60944	3.29584
	p19_ng5_TGGAGAGGTAATGCGG-1	#1-B4	0.000909091	0	2.48491
	p19_ng5_TGGAGGAAGCCATGCC-1	#1-P	0.0323656	4.30407	5.22575
	p19_ng5_TGGAGGAAGCTCCGAC-1	#1-B4	0.00184664	0.693147	2.77259
	p19_ng5_TGGAGGAGTGAGTAAT-1	#1-P	0.0178832	4.55388	5.75257
	p19_ng5_TGGATGTCAACCACGC-1	#1-P	0.0507952	1.79176	1.60944
	p19_ng5_TGGATGTCAACTCCAA-1	#1-P	0.0577916	2.99573	0
	p19_ng5_TGGATGTCACCTCAGG-1	#1-B4	0.00169154	0	3.97029
	p19_ng5_TGGATGTGTGGGCTCT-1	#1-P	0.0934304	0	0
	p19_ng5_TGGCGTGAGCAATTAG-1	#1-B4	0.00127235	3.78419	0
	p19_ng5_TGGCGTGCACCTGTCT-1	#1-P	0.0597274	2.07944	2.63906
	p19_ng5_TGGGAAGCAAGCGAGT-1	#1-B4	0.000308365	1.09861	3.82864
	p19_ng5_TGGGAAGTCGACCATA-1	#1-P	0.0563622	0.693147	0
	p19_ng5_TGGGAGAAGATTGACA-1	#1-B4	0.00186088	1.38629	0
	p19_ng5_TGGGAGACACATAACC-1	#1-P	0.0662388	0.693147	1.38629
	p19_ng5_TGGGCGTGTTACCTGA-1	#1-P	0.0790431	2.83321	0
	p19_ng5_TGGGCTGTCATGGGAG-1	#1-P	0.114893	2.56495	0
	p19_ng5_TGGGTTAGTCGTATTG-1	#1-B4	0.00173455	0	0
	p19_ng5_TGGTAGTGTATCCCAA-1	#1-B4	0.000524315	2.30259	4.93447
	p19_ng5_TGGTGATAGTAACCTC-1	#1-P	0.0265149	1.94591	0.693147
	p19_ng5_TGGTTAGTCACCTCTG-1	#1-P	0.00734955	2.77259	0
	p19_ng5_TGTAACGCACTTGAAC-1	#1-P	0.0557131	3.52636	0
	p19_ng5_TGTAACGGTCTACAAC-1	#1-P	0.0796625	2.56495	0
	p19_ng5_TGTAAGCCACTCAAGT-1	#1-P	0.0555595	1.38629	0
	p19_ng5_TGTAAGCGTAGAATGT-1	#1-P	0.0408803	1.60944	1.60944
	p19_ng5_TGTAAGCGTCGCATGC-1	#1-P	0.0801932	1.38629	0.693147
	p19_ng5_TGTAAGCTCCAGCCTT-1	#1-P	0.078802	0	0
	p19_ng5_TGTACAGGTCCAGCGT-1	#1-B4	0.000802273	1.79176	4.15888
	p19_ng5_TGTACAGTCTGAGGTT-1	#1-P	0.139545	3.71357	2.77259
	p19_ng5_TGTAGACCACCAAATC-1	#1-B4	0.000782949	3.93183	3.63759
	p19_ng5_TGTAGACGTCCTGGTG-1	#1-P	0.0437531	0.693147	1.09861
	p19_ng5_TGTCCACTCCATTTGT-1	#1-P	0.0618064	0	2.94444
	p19_ng5_TGTCCCAAGAGGATGA-1	#1-P	0.0971221	2.56495	0
	p19_ng5_TGTCCCATCGCGGACT-1	#1-P	0.0359444	2.56495	3.98898
	p19_ng5_TGTCCCATCTACTTCA-1	#1-P	0.146651	0	0.693147
	p19_ng5_TGTCCTGCATAACTCG-1	#1-P	0.0579945	1.38629	3.29584
	p19_ng5_TGTGATGGTAGTTCCA-1	#1-B4	0.000255221	4.31749	4.94164
	p19_ng5_TGTGATGGTTGCACGC-1	#1-B4	0.00215934	3.52636	5.56834
	p19_ng5_TGTGCGGCACTCACTC-1	#1-P	0.0540855	2.30259	0
	p19_ng5_TGTGGCGAGAAACTGT-1	#1-P	0.0989247	1.60944	2.99573
	p19_ng5_TGTGGCGCATCGATGT-1	#1-B4	0.00122341	1.09861	3.95124
	p19_ng5_TGTGTGAAGCCGTTAT-1	#1-B4	0.00300145	0	3.80666
	p19_ng5_TGTGTGAGTCTCGGAC-1	#1-P	0.0660526	1.94591	0
	p19_ng5_TGTTACTCAGTGACCC-1	#1-P	0.0272975	0.693147	2.30259
	p19_ng5_TGTTCTAGTCTGCGCA-1	#1-B4	0.000244838	1.38629	1.94591
	p19_ng5_TGTTCTATCAGGGTAG-1	#1-P	0.032676	3.29584	0
	p19_ng5_TGTTCTATCGTAGGAG-1	#1-P	0.0258894	0.693147	0.693147
	p19_ng5_TGTTGAGGTGCGTTTA-1	#1-P	0.031996	2.30259	0
	p19_ng5_TGTTGAGTCCATGAGT-1	#1-P	0.153687	0	0
	p19_ng5_TGTTGGACACTATCGA-1	#1-P	0.128665	1.60944	3.29584
	p19_ng5_TTAATCCAGCATCCTA-1	#1-P	0.0634169	0	0
	p19_ng5_TTACAGGGTACGGATG-1	#1-B4	0.000430928	3.7612	2.30259
	p19_ng5_TTACAGGGTCCTTAAG-1	#1-P	0.11323	3.7612	4.95583
	p19_ng5_TTACCATCATAATCCG-1	#1-P	0.0883698	1.09861	0
	p19_ng5_TTACCATGTACCGTGC-1	#1-B4	0.00523901	4.60517	5.37064
	p19_ng5_TTACCGCAGCAATAGT-1	#1-B4	0.000242248	0	0
	p19_ng5_TTACCGCCAGTTTCGA-1	#1-B4	0.000861409	0	0.693147
	p19_ng5_TTACTGTGTTCTGACA-1	#1-B4	0.00193658	2.30259	4.8828
	p19_ng5_TTACTGTTCAGCGTCG-1	#1-P	0.00478124	2.3979	0
	p19_ng5_TTAGTCTGTTAAGGAT-1	#1-P	0.0304059	0.693147	0
	p19_ng5_TTAGTCTTCGCCAGAC-1	#1-B4	0.000298329	1.09861	0
	p19_ng5_TTATTGCGTGACTATC-1	#1-B4	0.00107278	1.09861	4.11087
	p19_ng5_TTCAATCCAGCATCTA-1	#1-B4	0.000414632	2.3979	3.4012
	p19_ng5_TTCAATCTCGAGTCCG-1	#1-P	0.0440281	1.94591	4.49981
	p19_ng5_TTCACCGTCGCCAGTG-1	#1-P	0.0760843	2.30259	0
	p19_ng5_TTCACGCAGACTTAAG-1	#1-P	0.0975621	2.94444	0
	p19_ng5_TTCACGCGTTATTCCT-1	#1-P	0.0837163	1.09861	3.4012
	p19_ng5_TTCAGGAGTGCGGCTT-1	#1-B4	0.00117219	0	2.48491
	p19_ng5_TTCATTGGTTCTGAGT-1	#1-P	0.046424	2.3979	0
	p19_ng5_TTCCAATGTCGAACAG-1	#1-P	0.0622515	0	0
	p19_ng5_TTCCACGAGGTTAAAC-1	#1-P	0.0894997	2.07944	0
	p19_ng5_TTCCACGCACCGGCTA-1	#1-P	0.0771601	1.09861	0
	p19_ng5_TTCCACGCAGTGTATC-1	#1-B4	0.000150723	2.48491	5.90263
	p19_ng5_TTCCACGCATGGGTCC-1	#1-P	0.0323304	2.19722	0
	p19_ng5_TTCCACGTCCACTTCG-1	#1-B4	0.000904977	2.19722	1.38629
	p19_ng5_TTCCGGTTCCCTCGAT-1	#1-B4	0.00264123	1.09861	4.14313
	p19_ng5_TTCCTAAAGACCGCCT-1	#1-P	0.0545661	3.2581	3.78419
	p19_ng5_TTCCTAACATGGGTCC-1	#1-P	0.0131338	2.3979	5.09987
	p19_ng5_TTCCTTCCAGACAATA-1	#1-B4	0.000533025	2.19722	3.3322
	p19_ng5_TTCCTTCTCAGTCCGG-1	#1-P	0.0485654	2.94444	1.09861
	p19_ng5_TTCCTTCTCTACACTT-1	#1-B4	0.00078634	2.56495	4.77912
	p19_ng5_TTCCTTCTCTTTACAC-1	#1-P	0.0689005	3.09104	2.89037
	p19_ng5_TTCGATTGTATGGTAA-1	#1-B4	0.00103199	1.09861	4.27667
	p19_ng5_TTCGATTGTCAGCTTA-1	#1-B4	0.00112033	3.29584	5.29832
	p19_ng5_TTCGCTGTCTATACTC-1	#1-B4	0.000309757	0	3.80666
	p19_ng5_TTCTAACTCTCTTCAA-1	#1-P	0.168198	0	2.70805
	p19_ng5_TTCTAGTCAAGTGCAG-1	#1-P	0.0384382	3.55535	1.38629
	p19_ng5_TTCTAGTTCAAACGAA-1	#1-B4	0.00126414	1.09861	3.98898
	p19_ng5_TTCTCTCCACAGCATT-1	#1-B4	0.00101017	0.693147	1.09861
	p19_ng5_TTCTCTCTCGGCTCTT-1	#1-P	0.0508168	2.07944	0
	p19_ng5_TTCTGTAGTCATATGC-1	#1-P	0.0748507	0	0
	p19_ng5_TTCTTCCGTGGATTTC-1	#1-P	0.0681426	2.83321	0
	p19_ng5_TTCTTGACAAGGAGTC-1	#1-P	0.0663997	2.30259	0.693147
	p19_ng5_TTCTTGATCTCCGAAA-1	#1-P	0.0499668	3.13549	1.09861
	p19_ng5_TTGAACGCAAGACAAT-1	#1-B4	0.000670305	0.693147	2.3979
	p19_ng5_TTGAACGCAGATTTCG-1	#1-P	0.0549686	2.77259	3.71357
	p19_ng5_TTGAACGTCTCTGCTG-1	#1-B4	0.00115252	1.60944	4.56435
	p19_ng5_TTGCATTTCCGAAGGA-1	#1-B4	0.00154092	1.60944	4.15888
	p19_ng5_TTGCCTGGTCTACACA-1	#1-P	0.0698384	1.38629	0
	p19_ng5_TTGCCTGGTTTCCCAC-1	#1-P	0.0606864	3.91202	0
	p19_ng5_TTGCTGCAGGTCACAG-1	#1-B4	0.00128343	0.693147	0
	p19_ng5_TTGCTGCCAAGGCGTA-1	#1-P	0.0471739	3.2581	0
	p19_ng5_TTGGATGGTAGTGTGG-1	#1-B4	0.000214529	3.43399	4.70048
	p19_ng5_TTGGATGTCGCCGAAC-1	#1-P	0.034865	2.48491	0
	p19_ng5_TTGGGATGTAAGACCG-1	#1-P	0.0600445	2.48491	2.56495
	p19_ng5_TTGGGCGGTTCAATCG-1	#1-P	0.00661174	3.97029	0
	p19_ng5_TTGGGCGTCTTAAGGC-1	#1-B4	0.00242067	4.38203	4.40672
	p19_ng5_TTGGGTACAAGAGTGC-1	#1-P	0.0875296	3.09104	1.09861
	p19_ng5_TTGGGTACACCTCGTT-1	#1-P	0.00496889	3.43399	0
	p19_ng5_TTGGGTAGTGATACCT-1	#1-P	0.0486677	0	0
	p19_ng5_TTGGGTAGTTGCACGC-1	#1-B4	0.000307787	2.19722	4.14313
	p19_ng5_TTGGGTATCGTCGATA-1	#1-P	0.0731655	0	0
	p19_ng5_TTGGTTTAGCGCCTTG-1	#1-P	0.120206	4.07754	5.24702
	p19_ng5_TTGTGGAGTGTCATTG-1	#1-B4	0.000234632	0	4.76217
	p19_ng5_TTGTGTTCACCACTGG-1	#1-P	0.067377	2.89037	0
	p19_ng5_TTGTGTTTCTGCTCTG-1	#1-B4	0.000320496	3.09104	4.14313
	p19_ng5_TTGTTCAGTGAAGCTG-1	#1-P	0.0497605	5.28827	5.51745
	p19_ng5_TTGTTCATCGGCCAAC-1	#1-B4	0.00152687	1.94591	0.693147
	p19_ng5_TTGTTGTCACTTCAGA-1	#1-P	0.0162878	3.3322	0
	p19_ng5_TTGTTTGAGAGTTGTA-1	#1-P	0.130877	0	0
	p19_ng5_TTGTTTGTCTGGGCCA-1	#1-P	0.0271124	3.13549	4.83628
	p19_ng5_TTTACCACAACAAAGT-1	#1-P	0.0641941	0	0
	p19_ng5_TTTACCACAGTATGAA-1	#1-B4	0.00134479	0	4.44265
	p19_ng5_TTTACGTTCTCAACCC-1	#1-P	0.0748356	1.09861	4.61512
	p19_ng5_TTTACTGGTGAAAGTT-1	#1-B4	0.000461026	0	0
	p19_ng5_TTTAGTCTCTATCGGA-1	#1-B4	0.00602573	2.56495	0
	p19_ng5_TTTATGCAGATGAATC-1	#1-P	0.0292233	2.30259	0
	p19_ng5_TTTCACAAGACATGCG-1	#1-P	0.0181357	1.60944	3.2581
	p19_ng5_TTTCACAGTGTCTTCC-1	#1-P	0.0505631	3.95124	2.56495
	p19_ng5_TTTCAGTAGACCAACG-1	#1-B4	0.00032078	3.43399	5.57973
	p19_ng5_TTTCAGTGTCTCGACG-1	#1-B4	0.000412303	0.693147	1.60944
	p19_ng5_TTTCAGTTCAAGCCGC-1	#1-P	0.0558597	0	0
	p19_ng5_TTTCATGCAGAGCCCT-1	#1-B4	0.000754527	1.38629	1.38629
	p19_ng5_TTTCCTCAGACGATAT-1	#1-P	0.055475	1.79176	0
	p19_ng5_TTTCGATAGAAACTCA-1	#1-P	0.0192032	1.60944	1.38629
	p19_ng5_TTTCGATTCAAGGTGG-1	#1-P	0.0421435	2.70805	0
	p19_ng5_TTTGACTAGATTAGCA-1	#1-B4	0.000305748	3.04452	4.89035
	p19_ng5_TTTGATCCACGAGGTA-1	#1-P	0.0936774	1.79176	0
	p19_ng5_TTTGATCGTTGGGTTT-1	#1-B4	0.00133897	1.38629	0
	p19_ng5_TTTGATCTCACCGACG-1	#1-P	0.00222961	3.52636	0
	p19_ng5_TTTGGAGAGACGGAAA-1	#1-P	0.194315	1.38629	3.21888
	p19_ng5_TTTGGAGAGTATGTAG-1	#1-P	0.116031	2.48491	0.693147
	p19_ng5_TTTGGTTAGTTACGAA-1	#1-B4	0.00112909	1.60944	4.59512
	p19_ng5_TTTGGTTGTGTCCGTG-1	#1-B4	0.000351551	2.48491	5.15906
	p19_ng5_TTTGGTTTCCTGGCTT-1	#1-B4	0.000772082	2.56495	3.89182
	p19_ng5_TTTGTTGGTAATTAGG-1	#1-B4	0.000888889	3.49651	4.00733
	p20_ng4_AAACGAAAGGACCCAA-1	#2-P	0.00424788	3.55535	0
	p20_ng4_AACAACCTCATTTCGT-1	#2-B4	0.00024	0	3.29584
	p20_ng4_AACCATGAGCCGTTGC-1	#2-B4	0.000217827	3.3322	6.83948
	p20_ng4_AACGTCAGTGGTAACG-1	#2-P	0.0123581	0	0
	p20_ng4_AAGGTAACAGTGGGTA-1	#2-P	0.0590612	2.19722	0
	p20_ng4_AATCACGCAGCAGTTT-1	#2-P	0.00145718	2.94444	0
	p20_ng4_AATCGTGCATTGACTG-1	#2-P	0.108869	0	0
	p20_ng4_AATGACCCAAGAGTAT-1	#2-B4	0.000177054	1.09861	0
	p20_ng4_AATTTCCAGAAGAACG-1	#2-P	0.0392216	3.2581	0
	p20_ng4_ACACAGTAGACTTGTC-1	#2-B4	0.000827087	0	1.60944
	p20_ng4_ACACCAACATCTCGTC-1	#2-B4	0.000134126	0	0
	p20_ng4_ACCCAAAAGCTGGAGT-1	#2-P	0.0102954	2.99573	0
	p20_ng4_ACCTGTCCAAACTAGA-1	#2-P	0.0261516	2.70805	0
	p20_ng4_ACGTACATCCTTCACG-1	#2-B4	0.000327105	0.693147	0
	p20_ng4_ACGTAGTTCGAAACAA-1	#2-B4	0.000461272	1.94591	0
	p20_ng4_ACTACGACATTCACCC-1	#2-P	0.0389303	2.07944	0
	p20_ng4_ACTATCTAGTTGGAAT-1	#2-B4	7.39727e-05	0.693147	3.17805
	p20_ng4_ACTCCCAGTACTGTTG-1	#2-P	0.00896267	3.52636	0
	p20_ng4_ACTCCCAGTTTGACAC-1	#2-B4	0.000199021	4.09434	0
	p20_ng4_ACTGTGATCCGTCACT-1	#2-P	0.0127475	0	2.83321
	p20_ng4_ACTTATCCATCTTTCA-1	#2-P	0.0965315	0	0
	p20_ng4_ACTTTGTTCGCTAATG-1	#2-B4	0.000119698	0.693147	0
	p20_ng4_AGAACAAGTTATGGTC-1	#2-P	0.0465771	1.60944	0
	p20_ng4_AGAAGCGGTTAGGGTG-1	#2-P	0.0232457	0	0
	p20_ng4_AGACACTAGCTGTGCC-1	#2-B4	0.00140981	2.30259	2.70805
	p20_ng4_AGACTCAGTATGAGAT-1	#2-B4	0.000146671	0	0
	p20_ng4_AGATCCAGTGCTTATG-1	#2-P	0.00471968	2.99573	0
	p20_ng4_AGCCACGAGCAAGTGC-1	#2-B4	0.000189036	1.09861	1.94591
	p20_ng4_AGCTACATCATGCCGG-1	#2-B4	7.79383e-05	2.83321	3.61092
	p20_ng4_AGCTCAATCATCACCC-1	#2-B4	0.000102676	1.09861	3.3673
	p20_ng4_AGGACGACATGGAACG-1	#2-P	0.014802	2.77259	0
	p20_ng4_AGGCATTGTGGTCCCA-1	#2-B4	0.000631787	3.04452	5.1358
	p20_ng4_AGGCTGCCACACGTGC-1	#2-B4	0.000429277	0	5.42935
	p20_ng4_AGGGAGTGTAGTGCGA-1	#2-B4	0.000106564	0	3.3322
	p20_ng4_AGGGCCTAGAAGTATC-1	#2-P	0.0311052	0.693147	2.19722
	p20_ng4_AGGTCTAAGCCTCTTC-1	#2-P	0.00608534	3.91202	0
	p20_ng4_AGGTTACTCATTGCCC-1	#2-P	0.0299467	3.7612	0
	p20_ng4_AGTACTGGTCGATTAC-1	#2-B4	0	1.94591	0
	p20_ng4_AGTAGTCAGAGGTTAT-1	#2-P	0.0194137	3.43399	0
	p20_ng4_AGTCAACTCCTATTGT-1	#2-P	0.0638492	3.4012	0.693147
	p20_ng4_AGTCACAAGTGAATAC-1	#2-P	0.0706822	0	0
	p20_ng4_AGTCATGCATGTGACT-1	#2-B4	0.000577267	0	0
	p20_ng4_AGTGTTGAGGCCTGAA-1	#2-P	0.0344343	2.56495	0
	p20_ng4_AGTTCCCAGGATGTTA-1	#2-P	0.054642	0.693147	0
	p20_ng4_AGTTCGATCTGTTCAT-1	#2-P	0.0385613	3.09104	0
	p20_ng4_ATCCTATTCCCGAGTG-1	#2-P	0.0433822	0	0
	p20_ng4_ATCGCCTAGGAATTAC-1	#2-P	0.0412406	0	0
	p20_ng4_ATCGGATCACGACGAA-1	#2-B4	0.000166672	1.79176	0
	p20_ng4_ATCTCTACAACACGAG-1	#2-P	0.0880055	0.693147	2.99573
	p20_ng4_ATCTTCAGTTGGGAAC-1	#2-B4	0.000685764	0	0
	p20_ng4_ATGAGTCCACAGTATC-1	#2-P	0.0345136	2.3979	0
	p20_ng4_ATGAGTCTCGCACTCT-1	#2-B4	0.000646698	1.09861	3.3673
	p20_ng4_ATGCCTCAGAGAGGGC-1	#2-B4	0.000109934	3.73767	0
	p20_ng4_ATTCCATAGGGACTGT-1	#2-P	0.0153897	0.693147	0
	p20_ng4_ATTCGTTTCAAGAAAC-1	#2-P	0.0181636	3.29584	0
	p20_ng4_ATTGTTCCAATCTGCA-1	#2-P	0.077691	0	0
	p20_ng4_ATTGTTCCAGAGTTCT-1	#2-P	0.0123651	0	0
	p20_ng4_ATTTACCAGGCGACAT-1	#2-P	0.0227362	0.693147	0
	p20_ng4_ATTTACCCACGATTCA-1	#2-P	0.064277	0.693147	0
	p20_ng4_ATTTCACCACCTCGTT-1	#2-P	0.0350691	0	0
	p20_ng4_ATTTCTGCAGACCAAG-1	#2-P	0.0586728	2.83321	0
	p20_ng4_CAACAACAGAACGTGC-1	#2-B4	0.000147001	3.58352	0
	p20_ng4_CAACGATGTTAGAAGT-1	#2-P	0.00894687	0	0
	p20_ng4_CAAGCTACAATACGAA-1	#2-B4	0.000649044	0	2.99573
	p20_ng4_CAATTTCCAGAGTCAG-1	#2-P	0.00647746	1.09861	0
	p20_ng4_CACCAAACAAGCGAGT-1	#2-P	0.150362	0.693147	0
	p20_ng4_CACCAAATCTCTGCCA-1	#2-P	0.172784	0	0
	p20_ng4_CACGAATAGGTGAGCT-1	#2-P	0.0622913	3.04452	0
	p20_ng4_CAGAGCCAGACCAAAT-1	#2-P	0.0369182	0	0
	p20_ng4_CAGAGCCCACCGGCTA-1	#2-P	0.0177927	1.09861	0
	p20_ng4_CAGCAATTCCTACTGC-1	#2-B4	0.00175881	0	2.19722
	p20_ng4_CAGCGTGCAGTTGTTG-1	#2-B4	0.000187776	0	0
	p20_ng4_CAGGTATTCCGTAGTA-1	#2-B4	0.00034991	1.38629	0
	p20_ng4_CATAGACCATCGGCCA-1	#2-P	0.0619276	0	0
	p20_ng4_CATGAGTAGAGGCTGT-1	#2-P	0.0193663	3.85015	0
	p20_ng4_CATGAGTAGCGTTGTT-1	#2-B4	0.000145603	0.693147	0
	p20_ng4_CATTCTAGTTGCAAGG-1	#2-B4	0.000127243	2.77259	4.65396
	p20_ng4_CATTGCCTCATTTCGT-1	#2-P	0.0057786	3.68888	0
	p20_ng4_CCATCACCAGGCGAAT-1	#2-B4	0.00139314	1.09861	4.00733
	p20_ng4_CCCAACTCAACAACAA-1	#2-P	0.029655	3.78419	0.693147
	p20_ng4_CCCATTGTCCTTGACC-1	#2-P	0.0260923	4.07754	0
	p20_ng4_CCGGACATCACTTATC-1	#2-P	0.0657523	2.56495	0
	p20_ng4_CCGTGAGCAAATAGCA-1	#2-P	0.123067	2.3979	0
	p20_ng4_CCTAAGACAGCACCCA-1	#2-B4	9.18569e-05	2.63906	0
	p20_ng4_CCTATCGTCCTAGCCT-1	#2-B4	0.00685356	0.693147	0
	p20_ng4_CCTTTGGCACGAGGAT-1	#2-B4	3.76747e-05	1.38629	1.38629
	p20_ng4_CGAGTGCGTTGTCTAG-1	#2-P	0.0342878	2.77259	0
	p20_ng4_CGATGCGCACTCCCTA-1	#2-P	0.0401831	0.693147	0
	p20_ng4_CGCGTGAAGCTGTTCA-1	#2-B4	0.000732005	2.63906	3.80666
	p20_ng4_CGGACACTCCACGAAT-1	#2-P	0.0455145	3.80666	0
	p20_ng4_CGGCAGTCAGCCGTTG-1	#2-P	0.0491476	0	0
	p20_ng4_CGGGCATTCATCCCGT-1	#2-B4	0.000444612	2.77259	5.2832
	p20_ng4_CGGGTGTAGTCATACC-1	#2-B4	0.000610767	0.693147	4.48864
	p20_ng4_CGGGTGTCAGGTTCAT-1	#2-P	0.00165432	3.93183	0
	p20_ng4_CGGGTGTTCTTACGGA-1	#2-B4	0.000236563	1.09861	0
	p20_ng4_CGTAGTAAGGTCATCT-1	#2-P	0.0182826	3.04452	0
	p20_ng4_CTAACCCCACTGCATA-1	#2-P	0.058967	0	0
	p20_ng4_CTAAGTGTCGTTAGTG-1	#2-B4	0.000170823	3.04452	0
	p20_ng4_CTACAGATCCTATGGA-1	#2-P	0.050736	0.693147	0
	p20_ng4_CTACCCAAGATGACCG-1	#2-P	0.0112569	2.19722	1.79176
	p20_ng4_CTACGGGGTTTACGAC-1	#2-P	0.0259811	0.693147	2.3979
	p20_ng4_CTACGGGTCCTCTCGA-1	#2-B4	0	0.693147	0
	p20_ng4_CTCAGAAAGTGCGACA-1	#2-B4	0.00312429	1.38629	0.693147
	p20_ng4_CTCAGGGGTTAACAGA-1	#2-B4	0.00109263	0	0
	p20_ng4_CTCCAACTCGCAGTTA-1	#2-P	0.0235387	2.30259	0.693147
	p20_ng4_CTCCACATCGACACTA-1	#2-B4	0.000232461	1.38629	0
	p20_ng4_CTGAGGCAGCTTAGTC-1	#2-P	0.00767458	2.07944	0
	p20_ng4_CTGATCCAGTGGATTA-1	#2-B4	0.000920266	0	0
	p20_ng4_CTGCGAGTCACCTCAC-1	#2-P	0.0391324	4.5326	4.99721
	p20_ng4_CTGTGGGAGCCGCTTG-1	#2-B4	0.000474769	0	1.94591
	p20_ng4_CTTAGGAGTATTGGCT-1	#2-P	0.0543216	1.94591	0
	p20_ng4_CTTCCGAAGACATAGT-1	#2-P	0.0554595	1.79176	0
	p20_ng4_GAACACTTCAGGCGAA-1	#2-P	0.0068346	3.7612	0
	p20_ng4_GAAGGGTGTAGAAACT-1	#2-P	0.0254909	0.693147	0
	p20_ng4_GACATCACATGGGTCC-1	#2-B4	0.000171421	1.94591	4.23411
	p20_ng4_GACCCTTGTTCAGCGC-1	#2-B4	0.00109159	1.60944	0
	p20_ng4_GACTTCCGTCTGCATA-1	#2-B4	0.000619493	0	3.43399
	p20_ng4_GAGACCCAGACGCCCT-1	#2-B4	6.79602e-05	1.09861	1.79176
	p20_ng4_GAGGGTAAGATGAAGG-1	#2-P	0.0449324	3.21888	0
	p20_ng4_GATAGAAGTCTCTCTG-1	#2-P	0.0429088	0	0
	p20_ng4_GATCATGCATTGCCGG-1	#2-P	0.0299798	3.46574	0
	p20_ng4_GATCATGGTTGGGACA-1	#2-B4	0	0.693147	0
	p20_ng4_GATCCCTGTCGGCTAC-1	#2-B4	0.000339789	0	0
	p20_ng4_GATGACTCACGTAGTT-1	#2-B4	0.000329843	3.17805	0
	p20_ng4_GATGAGGAGTTTGGCT-1	#2-B4	0.000317259	0	0
	p20_ng4_GATGCTAAGTGGTCAG-1	#2-B4	0.00292903	0	1.38629
	p20_ng4_GCAACCGGTTAGGAGC-1	#2-P	0.167942	1.38629	0.693147
	p20_ng4_GCAGGCTCAGGCATGA-1	#2-B4	0.00026154	0	3.46574
	p20_ng4_GCATCTCCACTGAATC-1	#2-B4	0.000172213	0	0
	p20_ng4_GCATGATTCTGACGCG-1	#2-P	0.0167492	1.09861	0
	p20_ng4_GCCAACGCACGAGGAT-1	#2-P	0.0216598	3.8712	0
	p20_ng4_GCCAACGTCGGCACTG-1	#2-P	0.0539549	2.19722	0
	p20_ng4_GCCAGTGGTATTGGCT-1	#2-P	0.00340013	0	0
	p20_ng4_GCCATGGAGTTGGCTT-1	#2-P	0.0549012	0	0
	p20_ng4_GCCCAGATCCGTTGAA-1	#2-B4	5.0528e-05	2.99573	4.34381
	p20_ng4_GCCCGAACAATTCTCT-1	#2-P	0.0281481	2.48491	0
	p20_ng4_GCGAGAATCTTCCGTG-1	#2-B4	0.000989405	0	0
	p20_ng4_GCTCAAACACAAACGG-1	#2-P	0.0274154	1.38629	1.09861
	p20_ng4_GCTGAATTCTAGAGCT-1	#2-B4	3.40113e-05	2.48491	2.3979
	p20_ng4_GCTGGGTTCAGGACGA-1	#2-B4	0.000308669	1.09861	2.07944
	p20_ng4_GGAACCCAGAAAGTCT-1	#2-P	0.0281128	4.54329	0
	p20_ng4_GGCGTCACAACATACC-1	#2-B4	0	0	0
	p20_ng4_GGCTGTGGTTCAAACC-1	#2-B4	0.000657667	1.09861	0
	p20_ng4_GGGAGATCAGTCAGCC-1	#2-P	0.0158986	1.60944	0
	p20_ng4_GGGAGATGTTCAGCTA-1	#2-B4	0.00871502	5.2832	5.87493
	p20_ng4_GGGATCCAGATCGACG-1	#2-B4	0.000230001	0	0
	p20_ng4_GGGCGTTCACCACTGG-1	#2-B4	0.000111105	1.09861	0
	p20_ng4_GGGTATTAGTCCGCCA-1	#2-P	0.012931	3.3322	0
	p20_ng4_GGGTGTCGTCGAAGCA-1	#2-B4	0.000196857	1.38629	0
	p20_ng4_GGTGAAGGTCCCTAAA-1	#2-P	0.0422567	1.09861	0
	p20_ng4_GGTGATTTCGCGTTTC-1	#2-B4	0.000625	0	2.94444
	p20_ng4_GGTGGCTGTGTTACAC-1	#2-P	0.0171508	2.89037	4.89784
	p20_ng4_GGTTCTCGTTGGGATG-1	#2-B4	0.000334049	0	2.30259
	p20_ng4_GGTTGTAGTAGGAGTC-1	#2-P	0.0223941	2.83321	0
	p20_ng4_GTAATCGCATTGTACG-1	#2-B4	0.00041341	2.19722	3.29584
	p20_ng4_GTAGAAATCAAGCCCG-1	#2-B4	0.000171497	1.94591	0.693147
	p20_ng4_GTAGAGGAGGGCAACT-1	#2-P	0.0156493	3.09104	0
	p20_ng4_GTAGCTATCCAGCAAT-1	#2-B4	0.00045819	1.38629	4.29046
	p20_ng4_GTATTGGTCAAAGACA-1	#2-P	0.0707876	0.693147	0
	p20_ng4_GTCAGCGAGGGCAGGA-1	#2-P	0.0319649	3.4012	0
	p20_ng4_GTGAGCCCATACGCAT-1	#2-P	0.0217875	3.21888	0
	p20_ng4_GTGCTGGGTAGGAGGG-1	#2-B4	0.000129243	1.38629	3.21888
	p20_ng4_GTGTAACTCTTAAGGC-1	#2-P	0.0361252	3.55535	0
	p20_ng4_GTTAGACGTCTCCTGT-1	#2-B4	0.000104384	0	2.89037
	p20_ng4_GTTGCGGCAACACAGG-1	#2-B4	0.000238796	0	0.693147
	p20_ng4_GTTGCGGGTGATAGAT-1	#2-B4	0.00011335	0.693147	0
	p20_ng4_TAACGACTCATCGGGC-1	#2-B4	0.000475668	0	0.693147
	p20_ng4_TAAGCGTGTGCAGTGA-1	#2-B4	9.75895e-05	1.38629	1.79176
	p20_ng4_TACACCCAGTGCAAAT-1	#2-P	0.0264047	3.58352	0
	p20_ng4_TACACCCCAGAGATTA-1	#2-P	0.0304049	3.80666	0
	p20_ng4_TACCCACCAATTGAGA-1	#2-P	0.06418	2.30259	4.48864
	p20_ng4_TACGCTCCATCGGATT-1	#2-B4	0.000659655	0.693147	2.83321
	p20_ng4_TACGGGCAGAAGAACG-1	#2-B4	0	0	0.693147
	p20_ng4_TATCCTACAAGGAGTC-1	#2-B4	0.000110799	3.13549	4.2485
	p20_ng4_TATTGCTAGCTACGTT-1	#2-B4	0.000204082	2.99573	4.64439
	p20_ng4_TCAAGACCATGTTTGG-1	#2-P	0.0794659	2.3979	0
	p20_ng4_TCACGCTCAGCTTTCC-1	#2-P	0.0194726	2.07944	4.06044
	p20_ng4_TCACTCGTCGATACAC-1	#2-P	0.0342309	3.63759	0
	p20_ng4_TCAGGGCAGTCATTGC-1	#2-P	0.105891	1.38629	0
	p20_ng4_TCATATCTCCCAGCGA-1	#2-P	0.0884823	2.30259	0
	p20_ng4_TCATTACGTATAGGAT-1	#2-B4	0.0004851	0	3.58352
	p20_ng4_TCCACCAAGAGATTCA-1	#2-P	0.0550694	1.79176	0
	p20_ng4_TCCATCGCACGGTGCT-1	#2-P	0.0750572	3.17805	0
	p20_ng4_TCCATCGCATTCACAG-1	#2-P	0.0194665	0	0
	p20_ng4_TCCGGGAAGCTAATGA-1	#2-B4	9.47553e-05	0.693147	2.19722
	p20_ng4_TCCTCGACAAATGGCG-1	#2-P	0.0315881	2.30259	0
	p20_ng4_TCGAACAAGGGCGAGA-1	#2-P	0.0031011	3.61092	0
	p20_ng4_TCGACGGAGCCGCACT-1	#2-B4	0.000125591	0.693147	0
	p20_ng4_TCGGGACCAATGTCTG-1	#2-P	0.0247024	3.13549	0
	p20_ng4_TCGGGCAGTTGAAGTA-1	#2-P	0.0347085	2.07944	0
	p20_ng4_TCTACCGAGCTCGACC-1	#2-B4	0.000525699	1.79176	0
	p20_ng4_TCTTGCGTCCGAACGC-1	#2-B4	7.68994e-05	0	1.38629
	p20_ng4_TCTTTGAAGCTGCCAC-1	#2-P	0.0606626	0	0
	p20_ng4_TCTTTGATCTTAGTTC-1	#2-P	0.021247	3.04452	0
	p20_ng4_TGCAGGCTCCAAGCCG-1	#2-B4	0.000349437	0	3.09104
	p20_ng4_TGCATCCCAAGTTCCA-1	#2-B4	0.000447868	1.60944	0
	p20_ng4_TGGGATTCACTCGATA-1	#2-P	0.0383859	3.09104	0
	p20_ng4_TGGGCGTTCAAACGAA-1	#2-B4	0.000581577	0.693147	3.04452
	p20_ng4_TGGGTTAAGCGCCTCA-1	#2-P	0.0204894	3.49651	0
	p20_ng4_TGGTGATTCGGACCAC-1	#2-B4	0.00832258	0	0
	p20_ng4_TGTAACGAGTCAAGCG-1	#2-B4	0	0	0
	p20_ng4_TGTAAGCAGCGGTAGT-1	#2-P	0.00232081	3.43399	0
	p20_ng4_TGTCAGACAGTATACC-1	#2-B4	4.01962e-05	3.3673	5.20401
	p20_ng4_TGTCAGATCGGATAAA-1	#2-B4	0.000157878	0.693147	0
	p20_ng4_TGTCCACTCTAGACCA-1	#2-P	0.0281293	0.693147	0
	p20_ng4_TGTTTGTAGCCTCTCT-1	#2-P	0.0612234	1.79176	1.60944
	p20_ng4_TTACGTTCAGGCGATA-1	#2-P	0.00308296	2.30259	0
	p20_ng4_TTCACCGGTTTACCTT-1	#2-P	0.0134864	3.29584	0
	p20_ng4_TTCAGGATCTCCTACG-1	#2-B4	6.35042e-05	1.38629	3.3322
	p20_ng4_TTCATGTGTAACAGGC-1	#2-P	0.0291101	0	0
	p20_ng4_TTCCGGTGTAACATAG-1	#2-P	0.17422	1.09861	0.693147
	p20_ng4_TTCTAACGTTCTCGTC-1	#2-P	0.00645443	0	0
	p20_ng4_TTCTAGTGTTGGACTT-1	#2-P	0.0309949	4.58497	0
	p20_ng4_TTCTCTCCAATAGGAT-1	#2-P	0.0399836	1.38629	2.19722
	p20_ng4_TTGAACGGTCTTGTCC-1	#2-B4	0.000750707	0	1.09861
	p20_ng4_TTGCCTGGTAACACCT-1	#2-P	0.0142403	0	0
	p20_ng4_TTGTGTTCAAGACCGA-1	#2-B4	0.000153366	0.693147	2.83321
	p20_ng5_AAACCCAAGTGCAGGT-1	#2-P	0.0108954	1.09861	0
	p20_ng5_AAACGAAGTAATGTGA-1	#2-B4	6.8106e-05	1.09861	0
	p20_ng5_AAACGCTGTTCCAAAC-1	#2-P	0.0442156	1.38629	1.79176
	p20_ng5_AAAGAACTCATCGGGC-1	#2-B4	0.000101024	1.94591	3.91202
	p20_ng5_AAAGGGCCAAAGCTCT-1	#2-P	0.0545693	0	0
	p20_ng5_AAAGGTACACCTCTGT-1	#2-P	0.0542852	1.38629	0.693147
	p20_ng5_AAATGGAAGAAGGCTC-1	#2-P	0.02537	3.2581	0
	p20_ng5_AAATGGATCATCTATC-1	#2-B4	0.000243183	3.29584	4.51086
	p20_ng5_AACAAAGAGGTAGGCT-1	#2-P	0.0211738	2.3979	3.73767
	p20_ng5_AACCTGAAGTTTCTTC-1	#2-B4	0.000210553	4.57471	5.87774
	p20_ng5_AACCTTTCAGCGTTGC-1	#2-P	0.0372746	2.3979	5.26269
	p20_ng5_AACGAAACAGAAATCA-1	#2-P	0.02845	1.38629	0
	p20_ng5_AACGAAATCTCTTGCG-1	#2-B4	0.000379671	0	1.09861
	p20_ng5_AACGGGAGTGGGTCAA-1	#2-P	0.0387207	3.2581	0
	p20_ng5_AACTTCTGTCTTCTAT-1	#2-B4	0.000137975	0	0
	p20_ng5_AACTTCTTCACGGGCT-1	#2-P	0.00333726	3.29584	0
	p20_ng5_AACTTCTTCTATCGTT-1	#2-P	0.0425383	3.58352	0
	p20_ng5_AAGAACACAGGGATAC-1	#2-P	0.0259336	2.30259	6.03548
	p20_ng5_AAGACAAAGTGAATAC-1	#2-P	0.0305413	3.3322	0
	p20_ng5_AAGACTCTCAAGCTTG-1	#2-B4	0.000381071	1.79176	0
	p20_ng5_AAGATAGAGGAAAGGT-1	#2-P	0.0518577	1.94591	0
	p20_ng5_AAGATAGCATATCGGT-1	#2-B4	0.00128866	2.19722	5.50939
	p20_ng5_AAGCGTTAGATTAGCA-1	#2-P	0.0627695	3.09104	0
	p20_ng5_AAGGAATGTAATGCTC-1	#2-P	0.0264488	2.07944	0
	p20_ng5_AAGGTAAAGTTCCATG-1	#2-B4	0	3.21888	3.73767
	p20_ng5_AAGGTAACAACGCATT-1	#2-P	0.00804753	1.09861	0
	p20_ng5_AAGTCGTGTCTCTCCA-1	#2-B4	0.000269675	1.79176	0
	p20_ng5_AATAGAGCAGGAACCA-1	#2-P	0.0596995	0	0
	p20_ng5_AATCGTGGTTCAATCG-1	#2-P	0.031978	3.63759	0
	p20_ng5_AATGAAGCAAAGCTCT-1	#2-B4	0.000310244	1.60944	3.78419
	p20_ng5_AATGGAAGTAGTGCGA-1	#2-B4	8.04613e-05	0.693147	0
	p20_ng5_ACAAAGAGTTGCCGCA-1	#2-B4	0.000531538	0.693147	0
	p20_ng5_ACAAGCTGTGTCCAAT-1	#2-P	0.0116887	0	0
	p20_ng5_ACACGCGTCCAAGCTA-1	#2-B4	6.95483e-05	0	4.15888
	p20_ng5_ACACGCGTCGGTGCAC-1	#2-P	0.0393489	3.2581	0
	p20_ng5_ACACTGATCTATCGTT-1	#2-P	0.0375341	1.09861	0
	p20_ng5_ACAGAAAGTGACCTGC-1	#2-P	0.0196364	0.693147	0
	p20_ng5_ACAGCCGTCTGCTGAA-1	#2-P	0.00440199	3.13549	0
	p20_ng5_ACAGGGATCTGCCTGT-1	#2-B4	0.00063915	0.693147	2.89037
	p20_ng5_ACATCCCTCGCTGACG-1	#2-P	0.0240422	2.56495	0
	p20_ng5_ACATGCAAGCACGTCC-1	#2-P	0.110358	0.693147	0.693147
	p20_ng5_ACATGCACAATGCAAA-1	#2-B4	0.00011386	3.13549	4.8752
	p20_ng5_ACATGCACATACCAGT-1	#2-P	0.0416192	4.02535	0
	p20_ng5_ACATTTCCACATCCCT-1	#2-B4	0.000243053	0	0
	p20_ng5_ACCGTTCAGTTAGTGA-1	#2-P	0.108558	1.38629	5.01064
	p20_ng5_ACCGTTCGTCTCCTGT-1	#2-B4	0.00301042	2.70805	3.55535
	p20_ng5_ACCTACCCAGGACTAG-1	#2-B4	0	1.09861	4.38203
	p20_ng5_ACCTGAAAGAATAGTC-1	#2-B4	0.0025448	0	0
	p20_ng5_ACCTGAAGTTCCACAA-1	#2-B4	0.021133	1.94591	0
	p20_ng5_ACCTGAAGTTCCCAAA-1	#2-B4	0.000178804	2.19722	5.49306
	p20_ng5_ACCTGTCCAAATTAGG-1	#2-B4	0.000553521	3.66356	7.1025
	p20_ng5_ACGGAAGGTATGAGCG-1	#2-P	0.0349589	2.99573	0
	p20_ng5_ACGGGTCAGAGCGACT-1	#2-P	0.00293858	3.4012	0
	p20_ng5_ACGGTCGCAACCACGC-1	#2-B4	0.00699151	4.02535	5.80814
	p20_ng5_ACGGTCGCAAGGCAAC-1	#2-B4	6.58068e-05	1.09861	3.09104
	p20_ng5_ACGTACAAGCTTCGTA-1	#2-P	0.146491	0	0
	p20_ng5_ACTATGGTCAAGAAAC-1	#2-P	0.0464549	1.60944	0
	p20_ng5_ACTCCCATCTCCTGCA-1	#2-P	0.0373535	3.80666	0
	p20_ng5_ACTGATGGTGGCAACA-1	#2-B4	0.000338817	1.09861	0
	p20_ng5_ACTGTGAAGCGATGCA-1	#2-P	0.0613048	0.693147	0
	p20_ng5_AGAAGCGTCTGAGATC-1	#2-P	0.0873755	0.693147	0
	p20_ng5_AGAAGTAGTGGATTTC-1	#2-B4	5.32113e-05	4.2485	3.95124
	p20_ng5_AGACACTAGCCGATCC-1	#2-P	0.0267695	3.52636	0
	p20_ng5_AGACACTGTATGAAAC-1	#2-P	0.103066	1.09861	4.45435
	p20_ng5_AGAGAATTCCACAGCG-1	#2-B4	0.000137462	0	4.65396
	p20_ng5_AGAGAGCAGCTGCCTG-1	#2-P	0.0347742	0	0
	p20_ng5_AGAGAGCTCGGCACTG-1	#2-B4	0.000423988	1.79176	1.09861
	p20_ng5_AGATAGACAATGTTGC-1	#2-B4	7.8604e-05	0	0
	p20_ng5_AGATCGTCACTCCTTG-1	#2-P	0.059688	0.693147	0
	p20_ng5_AGATGCTCAAGCCTGC-1	#2-B4	0.000202538	0.693147	0
	p20_ng5_AGATGCTGTACAGTAA-1	#2-B4	0.000472297	0	0
	p20_ng5_AGCATCAAGTATAGGT-1	#2-P	0.115644	0.693147	3.29584
	p20_ng5_AGCATCATCGTAGCTA-1	#2-P	0.0446573	1.60944	4.02535
	p20_ng5_AGCCAATCACAGCGCT-1	#2-B4	0.000484115	2.63906	5.56452
	p20_ng5_AGCGATTGTATGGGAC-1	#2-B4	0.00903847	4.04305	5.85507
	p20_ng5_AGCGCTGAGGGAGGCA-1	#2-P	0.0217175	1.60944	0
	p20_ng5_AGCGCTGGTACTAACC-1	#2-P	0.0399027	3.52636	0
	p20_ng5_AGCGCTGGTGTGTCCG-1	#2-B4	0.00179605	2.99573	4.68213
	p20_ng5_AGCGTCGCAATCGAAA-1	#2-B4	0	2.3979	5.27811
	p20_ng5_AGGAATAAGAATCGAT-1	#2-P	0.333855	0	0
	p20_ng5_AGGAATAGTCATACCA-1	#2-P	0.0429085	1.38629	0
	p20_ng5_AGGACGACAGCAGTAG-1	#2-P	0.0645834	2.48491	3.21888
	p20_ng5_AGGAGGTTCCAACTAG-1	#2-B4	0.000278784	2.56495	5.23644
	p20_ng5_AGGGAGTCACTCACTC-1	#2-B4	0.000453814	0	0
	p20_ng5_AGGGTCCGTGAGTCAG-1	#2-P	0.0424551	2.56495	0
	p20_ng5_AGGGTTTCATGACCCG-1	#2-B4	6.0107e-05	0.693147	0
	p20_ng5_AGGTGTTTCCATAGGT-1	#2-P	0.104905	1.60944	2.56495
[truncated: 460 more rows]

## Sheet: Supp. Figure 4d
	GM-CSF macrophages
		HCMV only	ADU -24h +HCMV	ADU 0h+HCMV	TNF -24h+HCMV	TNF 0h+HCMV	IFNa -24h+HCMV	IFNa 0h+HCMV	IFNb -24h+HCMV	IFNb 0h+HCMV	IFNL -24h+HCMV	IFNL 0h+HCMV
	TF130	4.33	1.08	8.62	16.1	11.6	2.37	3.33	1.8	5.89	5.99	6.18
	TF131	42.9	12.1	57.7	52.5	55	20.8	30.5	15.9	42.8	55.6	56.5
	TF164	7.54	8.45	8.67	9.44	7.13	1.82	4.84	0.72	5.31	8.41	5.89
	TF165	6.89	5.54	8.97	6.15	9.8	1.78	5.57	2.05	6.21	7.14	6.2
	TF166	0.36	0.58	0.93	0.58	1.31	0.17	0.27	0.12	0.27	0.4	0.51
	TF167	3.42	0.3	2.2	3.47	13.3	2.23	6.44	0.22	7.33	6.94	14.9
	M-CSF macrophages
		HCMV only	ADU -24h +HCMV	ADU 0h+HCMV	TNF -24h+HCMV	TNF 0h+HCMV	IFNa -24h+HCMV	IFNa 0h+HCMV	IFNb -24h+HCMV	IFNb 0h+HCMV	IFNL -24h+HCMV	IFNL 0h+HCMV
	TF130	63.2	58.7	56.4	59.2	47.4	32	50.9	27.7	57.5	58	60.5
	TF131	51.3	22.3	30.8	28.9	35.6	33.3	43.5	26.9	36.9	46.5	44.3
	TF164	7.37	6.59	5.79	10.9	6.36	2.03	3.02	0.93	2.6	8.14	6.51
	TF165	5.29	4.83	8.29	3.73	10.1	5.06	5.46	0.96	5.47	4.67	7.44
	TF166	51.4	18.8	26.7	45.5	55.3	14.8	50.3	10.7	46.4	47.8	44.5
	TF167	68.4	20.5	19.7	71.2	48.3	15.4	56.9	17.4	59.4	71.8	34.3
