# Supplementary material for: Human cytomegalovirus exploits STING signaling and counteracts IFN/ISG induction to facilitate infection of dendritic cells
Source: Nat Commun. 2024 Feb 26;15:1745. doi: 10.1038/s41467-024-45614-3 (PMC10897438; doi:10.1038/s41467-024-45614-3)
Supplement: Supplementary file 9 — Source data [file 41467_2024_45614_MOESM9_ESM.zip › data source excell/Source data_Supplementary Figure 6.xlsx]

## Sheet: Supp. Figure 6b
		Reference	Query	Percentage
	13	#1-M1	#1-B4	0.748
	14	#1-M2	#1-B4	0.039
	15	#1-M3	#1-B4	0.212
	16	#1-M1	#1-P	0.56
	17	#1-M2	#1-P	0.173
	18	#1-M3	#1-P	0.267

## Sheet: Supp. Figure 6c
		Reference	Query	Percentage
	13	#2-M1	#2-B4	0.639
	14	#2-M2	#2-B4	0.136
	15	#2-M3	#2-B4	0.225
	16	#2-M1	#2-P	0.469
	17	#2-M2	#2-P	0.244
	18	#2-M3	#2-P	0.287

## Sheet: Supp. Figure 6f
		#1-B1	#1-B1/2	#2-B1	#1-B2	#2-B2	#1-B3	#2-B3	#1-B4	#2-B4	#1-P	#2-P	#1-M1	#2-M1	#1-M2	#2-M2	#1-M3	#2-M3
	GO_CHEMOKINE_PRODUCTION	0.354904	0.397808	0.0454065	0.423598	0.267902	0.175726	-0.038104	0.178088	-0.0508879	-0.222322	-0.378241	0.00613479	-0.229438	-0.0980373	-0.239641	-0.320234	-0.346413
	GO_CYTOKINE_PRODUCTION_INVOLVED_IN_IMMUNE_RESPONSE	0.281965	0.45067	0.210685	0.283442	0.205179	0.238394	0.123279	0.186127	0.0284872	-0.226136	-0.276314	-0.229258	-0.214166	-0.315301	-0.239165	-0.217341	-0.298217
	GO_CYTOKINE_PRODUCTION	0.120429	0.325315	0.172582	0.214057	0.17719	0.137547	0.0612109	0.154963	0.0616534	-0.262146	-0.256622	-0.189712	-0.12722	-0.204382	-0.164049	-0.184233	-0.210548
	GO_DENDRITIC_CELL_DIFFERENTIATION	0.370104	0.490751	0.233174	0.352804	0.039187	0.310039	0.103844	0.0682072	-0.341242	-0.382163	-0.457295	-0.172385	-0.110719	-0.317804	-0.261144	-0.0860555	-0.131772
	GO_ENDOCYTOSIS	-0.00104593	0.222936	-0.00498679	0.184797	0.145478	0.176472	0.074227	-0.109646	-0.108826	-0.243308	-0.238142	-0.0872724	-0.0965874	-0.0483772	-0.0341878	0.0216521	-0.00991413
	GO_FATTY_ACID_METABOLIC_PROCESS	-0.197603	-0.208141	-0.00815969	-0.0744679	0.0845235	0.0645354	0.111808	-0.141246	-0.0258383	-0.0992501	0.0909585	-0.045644	0.036795	-0.0907973	-0.018457	0.102302	0.183806
	GO_FC_RECEPTOR_SIGNALING_PATHWAY	-0.203993	0.341123	0.024595	0.0152385	0.365315	0.390041	0.199078	-0.218175	-0.165434	-0.336598	-0.268476	-0.372027	-0.252307	-0.205248	0.0757271	0.0930937	0.0556603
	GO_INTERFERON_GAMMA_PRODUCTION	0.164498	0.333457	0.439653	0.226444	0.236807	-0.0532043	0.108074	0.239093	0.195974	-0.264313	-0.306309	-0.227104	0.00566263	-0.22609	-0.171219	-0.390078	-0.287411
	GO_LIPID_METABOLIC_PROCESS	-0.159932	-0.12398	0.0250082	-0.0684033	0.0614634	0.12995	0.167071	-0.103724	-0.0144963	-0.162676	0.0234821	-0.109107	0.0131684	-0.102706	0.00947546	0.117739	0.163751
	GO_MYELOID_DENDRITIC_CELL_ACTIVATION	0.368339	0.410889	0.12779	0.464815	0.368766	0.489039	0.0705259	-0.135381	-0.474325	-0.5385	-0.609853	-0.153594	-0.230657	-0.0286578	0.0825564	0.11354	-0.278052
	GO_MYELOID_LEUKOCYTE_MIGRATION	0.230403	0.354448	0.212479	0.308338	-0.00468758	0.0442845	0.0058627	0.165822	-0.0379168	-0.140139	-0.30437	0.00471432	-0.101323	-0.0923817	-0.128649	-0.240095	-0.203663
	GO_NITRIC_OXIDE_MEDIATED_SIGNAL_TRANSDUCTION	0.412245	-0.0240401	0.229615	0.256443	0.0350364	0.238936	0.13174	0.00945844	0.290427	0.105901	-0.226118	-0.189904	0.204033	-0.244887	-0.281726	-0.293966	-0.0107544
	GO_OXIDATIVE_PHOSPHORYLATION	-0.607506	-0.469373	0.305203	-0.575295	0.449574	0.226144	0.510788	-0.379026	0.358746	-0.477929	0.345771	-0.509452	0.207703	-0.450891	0.407995	0.297336	0.51635
	GO_PHAGOCYTOSIS	0.0311176	0.307073	0.110049	0.314551	0.226478	0.236487	0.128155	-0.133422	-0.233972	-0.393653	-0.378056	-0.111694	-0.0356514	-0.0784005	-0.0460529	-0.0320643	-0.0660369
	GO_PINOCYTOSIS	-0.121811	0.0504106	0.0499424	0.264967	0.427779	0.477659	0.377767	-0.281662	-0.187935	-0.551362	-0.392081	-0.332407	-0.191791	-0.205523	0.206282	0.0938917	0.00754482
	GO_RECEPTOR_MEDIATED_ENDOCYTOSIS	-0.0288488	0.217408	0.0156637	0.174424	0.0740532	0.173134	0.0853197	-0.039455	-0.060097	-0.175915	-0.242854	-0.103016	-0.0338406	-0.046369	-0.129537	-0.0258044	0.0432493
	GO_RESPONSE_TO_INTERFERON_GAMMA	0.249469	0.522582	0.334591	0.427064	0.288763	0.272758	0.172616	0.353495	0.206769	-0.282077	-0.336384	-0.37039	-0.384615	-0.375546	-0.312055	-0.424677	-0.404088
	GO_RESPONSE_TO_TUMOR_NECROSIS_FACTOR	0.0279203	0.35023	0.0891539	0.0839253	0.106923	0.282477	0.0819535	0.260691	0.203344	-0.073127	-0.132521	-0.257618	-0.287131	-0.332826	-0.234717	-0.224653	-0.157575
	GO_RESPONSE_TO_TYPE_I_INTERFERON	0.197432	0.468374	0.354537	0.270509	0.412982	0.423791	0.355733	0.381281	0.439421	-0.313949	-0.197663	-0.565808	-0.534287	-0.536106	-0.43385	-0.432563	-0.436629
	GO_TUMOR_NECROSIS_FACTOR_SECRETION	0.00424036	0.306394	0.159313	0.260763	0.376723	0.24629	0.284493	0.123051	0.0268073	-0.374865	-0.301647	-0.278647	-0.172827	-0.242828	0.0473819	-0.0186168	-0.0990138
	GO_TYPE_I_INTERFERON_PRODUCTION	-0.00729043	0.271309	-0.0466732	0.0266524	0.210735	0.294198	0.145421	0.0698297	0.136446	-0.305488	-0.140447	-0.249664	-0.379822	-0.271509	-0.267184	-0.155854	-0.199648
	NFKAPPAB_01	0.0448203	0.37589	-0.00916735	0.223956	0.0516721	0.149025	-0.0628927	0.182867	0.0447041	-0.114061	-0.137794	-0.175562	-0.171105	-0.112294	-0.176468	-0.207478	-0.198704
	REACTOME_ANTIGEN_PROCESSING_CROSS_PRESENTATION	-0.412479	0.354422	0.284121	-0.396621	0.336694	0.444182	0.48854	0.120812	0.378984	-0.377877	0.208822	-0.553859	-0.279514	-0.545317	-0.236619	-0.168034	0.178266
	REACTOME_ANTIVIRAL_MECHANISM_BY_IFN_STIMULATED_GENES	-0.268329	0.209322	-0.0514119	-0.160515	0.366357	0.478235	0.368666	0.196329	0.299674	-0.246206	0.0616673	-0.48722	-0.455177	-0.40207	-0.185288	-0.0245358	-0.166951
	REACTOME_CLASS_I_MHC_MEDIATED_ANTIGEN_PROCESSING_PRESENTATION	-0.314789	0.0978355	-0.155325	-0.312207	0.220351	0.342277	0.300878	-0.113768	0.136189	-0.262604	0.148044	-0.346141	-0.296271	-0.23733	-0.00911524	0.148023	0.0880514
	REACTOME_COMPLEMENT_CASCADE	0.439722	0.441801	0.263664	0.392849	-0.278739	0.00287732	-0.0617696	0.462463	0.0371664	0.26576	-0.413766	0.157032	-0.0810522	-0.247623	-0.467423	-0.307304	-0.171056
	REACTOME_COSTIMULATION_BY_THE_CD28_FAMILY	0.012393	0.326313	-0.00727793	0.243216	0.303072	0.12722	-0.105573	-0.0771768	0.0355593	-0.426108	-0.360873	0.0281378	-0.281857	0.177719	-0.00223606	-0.142296	-0.192102
	REACTOME_CYTOSOLIC_SENSORS_OF_PATHOGEN_ASSOCIATED_DNA_	-0.319206	0.0131361	-0.0370861	-0.23389	0.33469	0.315421	0.299456	-0.0443731	0.179748	-0.26533	0.0826177	-0.377568	-0.351003	-0.346792	-0.0388251	0.014325	-0.0827072
	REACTOME_DDX58_IFIH1_MEDIATED_INDUCTION_OF_INTERFERON_ALPHA_BETA	-0.0477075	0.377727	0.0389309	0.017356	0.356987	0.36374	0.134669	0.357993	0.43346	-0.287185	-0.141699	-0.475778	-0.493397	-0.393678	-0.258809	-0.265877	-0.36285
	REACTOME_GLUCONEOGENESIS	-0.587312	-0.336163	0.303288	-0.396958	0.485591	0.193951	0.441476	-0.507263	-0.0568374	-0.504577	0.280628	-0.245356	0.332188	-0.0978605	0.469463	0.162035	0.5175
	REACTOME_GLYCOLYSIS	-0.502389	-0.0212357	-0.298312	-0.466777	0.355401	0.309137	0.292682	-0.284329	0.00781272	-0.272012	0.397503	-0.304993	-0.176183	-0.114612	0.30431	0.217603	0.238641
	REACTOME_MHC_CLASS_II_ANTIGEN_PRESENTATION	-0.204826	0.341393	-0.217445	0.103938	0.0919159	0.220129	-0.0612019	0.111173	0.0654409	-0.0861595	-0.0272777	-0.167831	-0.30856	-0.0254322	-0.116694	-0.0230025	-0.0849745
	REACTOME_MTOR_SIGNALLING	-0.431489	-0.356951	-0.372038	-0.34828	0.0578971	0.304903	0.147533	-0.368857	-0.00323111	-0.373616	0.0950251	-0.122698	-0.109476	0.149405	0.226722	0.543566	0.32823
	REACTOME_SIGNALING_BY_INTERLEUKINS	-0.0549713	0.370463	0.0907289	0.0562582	0.241122	0.309646	0.168747	0.0894331	0.0151515	-0.327848	-0.263296	-0.287253	-0.251369	-0.21409	-0.0722535	-0.0669173	-0.0770221
	REACTOME_TOLL_LIKE_RECEPTOR_CASCADES	-0.0392178	0.266376	-0.0112535	0.0697644	0.189379	0.241409	0.110892	0.0617893	0.0201532	-0.347972	-0.217511	-0.184869	-0.155562	-0.218487	-0.0656409	-0.148258	-0.177396
	WP_MAPK_SIGNALING_PATHWAY	-0.00176215	0.225425	-0.119246	0.175944	0.107772	0.169878	-0.135031	-0.0627763	-0.168707	-0.182236	-0.193986	-0.031953	-0.117512	-0.00625897	0.0144398	0.0667643	-0.0543345
