# Supplementary material for: Human cytomegalovirus exploits STING signaling and counteracts IFN/ISG induction to facilitate infection of dendritic cells
Source: Nat Commun. 2024 Feb 26;15:1745. doi: 10.1038/s41467-024-45614-3 (PMC10897438; doi:10.1038/s41467-024-45614-3)
Supplement: Supplementary file 9 — Source data [file 41467_2024_45614_MOESM9_ESM.zip › data source excell/Source data_Supplementary Figure 7.xlsx]

## Sheet: Supp. Figure 7b
		id	pct.exp	avg.exp.scaled
	LILRB2	M1	51.0417	-0.211138
	C5AR1	M1	42.0417	1.83949
	CSF1R	M1	68.0833	-0.0741067
	CCL22	M1	54.7083	-0.562113
	CCL17	M1	49.0417	-1.0634
	CCL18	M1	66.0833	1.35222
	CD86	M1	61.5	-0.843338
	CD1A	M1	8.625	-0.914128
	CLEC12A	M1	57.0833	2.00482
	LILRB21	M2	43.4286	-0.361866
	C5AR11	M2	21.2571	-0.393405
	CSF1R1	M2	91.4857	2.04676
	CCL221	M2	48.4571	-0.478734
	CCL171	M2	69.4857	1.60017
	CCL181	M2	64.5714	-0.986347
	CD861	M2	59.4286	-0.969839
	CD1A1	M2	47.2	1.86888
	CLEC12A1	M2	31.0857	-0.267142
	LILRB22	M3	10.9989	-0.990218
	C5AR12	M3	27.7217	0.605771
	CSF1R2	M3	72.5028	-0.254634
	CCL222	M3	93.3782	1.98475
	CCL172	M3	60.9428	0.332042
	CCL182	M3	57.1268	-0.979573
	CD862	M3	93.3782	1.21916
	CD1A2	M3	36.2514	0.493134
	CLEC12A2	M3	22.6712	-0.54325
	LILRB23	B1	58.8954	0.0601067
	C5AR13	B1	33.0734	0.965166
	CSF1R3	B1	53.7099	-0.852064
	CCL223	B1	59.2749	-0.537931
	CCL173	B1	50.1476	-1.03108
	CCL183	B1	60.1602	0.514517
	CD863	B1	77.7403	-0.215715
	CD1A3	B1	7.79933	-0.929987
	CLEC12A3	B1	55.3331	1.42735
	LILRB24	B1/2	85.1695	2.4557
	C5AR14	B1/2	8.47458	-1.25117
	CSF1R4	B1/2	82.0218	0.658129
	CCL224	B1/2	16.8886	-0.730982
	CCL174	B1/2	41.5254	-0.771736
	CCL184	B1/2	94.5521	0.341352
	CD864	B1/2	76.1501	-0.313622
	CD1A4	B1/2	16.8281	-0.373041
	CLEC12A4	B1/2	17.4334	-0.83328
	LILRB25	B2	56.6226	0.140096
	C5AR15	B2	14.4234	-0.832199
	CSF1R5	B2	81.578	0.808861
	CCL225	B2	55.5159	-0.473036
	CCL175	B2	74.5805	1.48906
	CCL185	B2	61.7637	-0.986825
	CD865	B2	77.9722	-0.130882
	CD1A5	B2	39.9857	1.20358
	CLEC12A5	B2	27.4188	-0.537631
	LILRB26	B3	18.312	-0.874129
	C5AR16	B3	25.8478	0.32808
	CSF1R6	B3	59.6081	-0.869281
	CCL226	B3	93.896	1.4921
	CCL176	B3	54.5592	0.193414
	CCL186	B3	57.1967	-0.986528
	CD866	B3	96.9103	2.08633
	CD1A6	B3	31.8764	0.0332702
	CLEC12A6	B3	25.7724	-0.571536
	LILRB27	B4	49.5211	-0.0758554
	C5AR17	B4	15.613	-0.604354
	CSF1R7	B4	65.1341	-0.50794
	CCL227	B4	46.9349	-0.368132
	CCL177	B4	47.0307	-0.423588
	CCL187	B4	73.7548	0.411581
	CD867	B4	67.3372	-0.436718
	CD1A7	B4	13.8889	-0.590325
	CLEC12A7	B4	30.2682	-0.205342
	LILRB28	P	49.0459	-0.142702
	C5AR18	P	15.9011	-0.65738
	CSF1R8	P	56.1837	-0.955721
	CCL228	P	48.8339	-0.325929
	CCL178	P	52.0848	-0.324877
	CCL188	P	79.5053	1.31961
	CD868	P	70.8127	-0.395376
	CD1A8	P	10.8834	-0.791375
	CLEC12A8	P	27.7032	-0.473989

## Sheet: Supp. Figure 7c
		Cluster	donor	percentage
	1	M1	Donor #1	0.198783
	2	M1	Donor #2	0.326025
	3	M2	Donor #1	0.181906
	4	M2	Donor #2	0.198312
	5	M3	Donor #1	0.0406504
	6	M3	Donor #2	0.155388
	7	B1	Donor #1	0.337538
	8	B1	Donor #2	0.379994
	9	B1/2	Donor #1	0.294794
	10	B2	Donor #1	0.293291
	11	B2	Donor #2	0.249191
	12	B3	Donor #1	0.102857
	13	B3	Donor #2	0.245614
	14	B4	Donor #1	0.170697
	15	B4	Donor #2	0.214076
	16	P	Donor #1	0.235887
	17	P	Donor #2	0.297872

## Sheet: Supp. Fig 7e
		M1 HCMV only	M1 ADU+HCMV	M1 TNF+HCMV	M2 HCMV only	M2 ADU+HCMV	M2 TNF+HCMV	M3 HCMV only	M3 ADU+HCMV	M3 TNF+HCMV
	TF107	4182.07	5208.55	4077.12	4748.75	7000.94	4859.75	3920.08	6501.99	5136.84
	TF108	6024.67	4430.74	3532.97	2210.26	4661.78	4124.49	5184.54	6251.56
	TF109	2272.4	2916.45	2652.86	12561	12161.2	9877.98	2740.08	3492.39	2458.11
